# Supplementary material for: DNA Methylation Levels in Mononuclear Leukocytes from the Mother and Her Child Are Associated with IgE Sensitization to Allergens in Early Life
Source: Int J Mol Sci. 2021 Jan 14;22(2):801. doi: 10.3390/ijms22020801 (PMC7830007; doi:10.3390/ijms22020801)
Supplement: Supplementary file 1 [file ijms-22-00801-s001.zip]

Archive with 21 entries (18 files):
- Supplementary materials/
- Supplementary materials/Figure S1[2].docx
- __MACOSX/
- __MACOSX/Supplementary materials/
- __MACOSX/Supplementary materials/._Figure S1[2].docx
- Supplementary materials/spreadsheetfile S6_BAMSE replication.xlsx
- __MACOSX/Supplementary materials/._spreadsheetfile S6_BAMSE replication.xlsx
- Supplementary materials/spreadsheet file S3_DMRs_cpgs_food_allergens_aladdin.xlsx
- __MACOSX/Supplementary materials/._spreadsheet file S3_DMRs_cpgs_food_allergens_aladdin.xlsx
- Supplementary materials/.DS_Store
- __MACOSX/Supplementary materials/._.DS_Store
- Supplementary materials/spreadsheet file S5_Maternal DMRs_aladdin.xlsx
- __MACOSX/Supplementary materials/._spreadsheet file S5_Maternal DMRs_aladdin.xlsx
- Supplementary materials/spreadsheet file S4_DMRs_airborne_food_allergens_aladdin.xlsx
- __MACOSX/Supplementary materials/._spreadsheet file S4_DMRs_airborne_food_allergens_aladdin.xlsx
- Supplementary materials/spreadsheet file S2_DMRs_cpgs_airborne_allergens_aladdin.xlsx
- __MACOSX/Supplementary materials/._spreadsheet file S2_DMRs_cpgs_airborne_allergens_aladdin.xlsx
- Supplementary materials/Table S1-S4[2] 201027 AS.docx
- __MACOSX/Supplementary materials/._Table S1-S4[2] 201027 AS.docx
- Supplementary materials/spreadsheet file S1_aladdin_dmp_tables.xlsx
- __MACOSX/Supplementary materials/._spreadsheet file S1_aladdin_dmp_tables.xlsx
