# Supplementary material for: DNA Methylation Levels in Mononuclear Leukocytes from the Mother and Her Child Are Associated with IgE Sensitization to Allergens in Early Life
Source: Int J Mol Sci. 2021 Jan 14;22(2):801. doi: 10.3390/ijms22020801 (PMC7830007; doi:10.3390/ijms22020801)
Supplement: Supplementary file 1 [file ijms-22-00801-s001.zip › Supplementary materials/spreadsheetfile S6_BAMSE replication.xlsx]

## Sheet: cpgs_airborne_dmr
Associations between DNA methylation and IgE sensitization to airborne allergens in BAMSE (CpGs within 34 DMRs)
CpGID	CHR	MAPINFO	Gene	Island	coef	se	pvalue
cg10202727	chr8	128810708	PVT1	S_Shelf	-0.00727119	0.00227412	0.00138689
cg14561229	chr22	37915089	CARD10	Island	0.00317068	0.00115563	0.00607532
cg22108980	chr7	45927824	IGFBP1	N_Shore	-0.0169536	0.00637758	0.00785319
cg24452451	chr19	292102	PPAP2C;PPAP2C;PPAP2C	Island	0.0238252	0.00940334	0.0112867
cg05492306	chr19	45927594	ERCC1;ERCC1;ERCC1	S_Shore	-0.00754628	0.00305872	0.0136197
cg10475172	chr3	45927914	CCR9;CCR9	OpenSea	0.00643969	0.00281966	0.02238
cg21716444	chr22	37915250	CARD10	Island	-0.00244777	0.00109651	0.0255928
cg02686662	chr19	292245	PPAP2C;PPAP2C;PPAP2C	Island	0.0138482	0.00631775	0.0283832
cg04812347	chr6	31584223	AIF1;AIF1;AIF1	N_Shelf	-0.0115054	0.00531172	0.0303087
cg19653212	chr6	42145954	GUCA1A	Island	-0.00560642	0.00263963	0.0336747
cg06519172	chr3	45927630	CCR9;CCR9	OpenSea	0.00310063	0.00147791	0.0359068
cg23034373	chr21	37915354	CLDN14;CLDN14	OpenSea	-0.0126408	0.00610303	0.0383363
cg06756169	chr15	22833335	TUBGCP5;TUBGCP5	Island	0.00603096	0.00299243	0.0438627
cg08604523	chr11	46405046	MDK;MDK;MDK	N_Shore	-0.00396419	0.00209357	0.0582904
cg19241679	chr19	2302401	LINGO3	N_Shore	-0.0139454	0.00761829	0.0671723
cg27409650	chr22	37915342	CARD10	Island	0.00140394	0.000794905	0.0773658
cg22528123	chr15	67417964	SMAD3;SMAD3	OpenSea	-0.00887529	0.0050309	0.0777058
cg09970941	chr16	2302519	DCI	S_Shore	-0.00550998	0.00316103	0.0813167
cg00207926	chr22	37915326	CARD10	Island	0.00273041	0.00158608	0.0851628
cg24576148	chr17	292241	FAM101B	N_Shore	0.00344087	0.00200192	0.0856527
cg12426652	chr21	37915056	CLDN14;CLDN14	OpenSea	-0.0105643	0.00636819	0.097133
cg12217560	chr13	24144900	TNFRSF19;TNFRSF19	OpenSea	-0.00541908	0.0033782	0.108685
cg11153400	chr22	46449498	C22orf26;LOC150381	N_Shore	0.0234131	0.0146216	0.109318
cg25491704	chr6	33048879	HLA-DPB1	S_Shore	0.00662576	0.00414069	0.109563
cg08438837	chr19	292436	PPAP2C;PPAP2C;PPAP2C	S_Shore	0.0088936	0.00562961	0.114155
cg05730368	chr6	42146052	GUCA1A	Island	-0.00701823	0.00444326	0.114216
cg11601932	chr3	195578011		OpenSea	-0.00897851	0.00568546	0.114289
cg27131176	chr22	46450114	C22orf26;LOC150381	Island	0.0125917	0.0081658	0.123072
cg24858233	chr3	195578055		OpenSea	-0.0197441	0.0128919	0.125643
cg11593949	chr7	45927735	IGFBP1	N_Shore	0.00444996	0.00306774	0.146901
cg26645432	chr6	33048502	HLA-DPB1	Island	0.0128864	0.00891924	0.148517
cg11344352	chr19	45927696	ERCC1;ERCC1;ERCC1	S_Shore	-0.00383923	0.00266236	0.14929
cg14319773	chr19	292360	PPAP2C;PPAP2C;PPAP2C	S_Shore	0.00422677	0.00294738	0.151551
cg23958373	chr8	599963		Island	-0.033884	0.0239654	0.157399
cg07498239	chr19	2303032	LINGO3	S_Shore	-0.00299652	0.00214412	0.162248
cg21196132	chr22	37915278	CARD10	Island	-0.00366868	0.00263492	0.163822
cg13269407	chr22	46450107	C22orf26;LOC150381	Island	0.0193762	0.0140164	0.166851
cg05694825	chr5	292125	PDCD6	N_Shore	0.0101784	0.00748212	0.173713
cg16639637	chr15	22833308	TUBGCP5;TUBGCP5	Island	-0.00486771	0.00362403	0.179215
cg26394940	chr22	46449461	C22orf26;LOC150381	N_Shore	0.0178453	0.0133162	0.180208
cg07234876	chr8	600039		Island	-0.0306612	0.0229117	0.18082
cg15978455	chr19	292498	PPAP2C;PPAP2C;PPAP2C	S_Shore	0.00391997	0.00296582	0.186263
cg27370573	chr19	292167	PPAP2C;PPAP2C;PPAP2C	Island	0.00647062	0.00496548	0.192533
cg01668281	chr21	37915281	CLDN14;CLDN14	OpenSea	-0.0101415	0.00780021	0.193548
cg17121412	chr15	22833400	TUBGCP5;TUBGCP5;TUBGCP5;TUBGCP5	Island	0.00478405	0.00374786	0.201788
cg04115969	chr1	115397449	SYCP1	Island	0.00816696	0.00643128	0.204127
cg07724623	chr1	115397409	SYCP1	N_Shore	0.0110305	0.0087404	0.206942
cg09693106	chr22	46449821	C22orf26;LOC150381	Island	0.0176026	0.0139877	0.208233
cg18087477	chr1	115397597	SYCP1;SYCP1	Island	0.0138058	0.0109808	0.208654
cg13581859	chr6	33048706	HLA-DPB1	Island	0.014759	0.0117669	0.209741
cg06838869	chr7	140098259	SLC37A3;SLC37A3;SLC37A3;SLC37A3	Island	-0.00334395	0.00267877	0.211916
cg00555438	chr3	195578280		OpenSea	-0.0160033	0.0128219	0.211987
cg23443627	chr17	72462164	CD300A	OpenSea	-0.00459482	0.00368354	0.212253
cg25511667	chr6	33048732	HLA-DPB1	Island	0.0183191	0.0147393	0.213915
cg00785112	chr22	46450059	C22orf26;LOC150381	Island	0.0178825	0.0144019	0.214357
cg11891591	chr19	2302474	LINGO3	Island	-0.0119911	0.00973353	0.217973
cg00504595	chr13	24144985	TNFRSF19;TNFRSF19	OpenSea	-0.00760202	0.00620232	0.220321
cg25403205	chr6	31584215	AIF1;AIF1;AIF1	N_Shelf	-0.00639519	0.00522424	0.220901
cg23595222	chr22	46449430	C22orf26;LOC150381	N_Shore	0.0144399	0.0118428	0.22273
cg19489494	chr6	42146143	GUCA1A	S_Shore	-0.00597493	0.00492778	0.225321
cg27447599	chr7	45927940	IGFBP1	N_Shore	-0.00471107	0.00390901	0.228133
cg14870156	chr6	33048540	HLA-DPB1	Island	0.0134357	0.0112772	0.233494
cg06148175	chr11	67418148	ACY3	OpenSea	-0.0107575	0.0091395	0.239182
cg24320673	chr17	72462234	CD300A	OpenSea	-0.00449133	0.00383327	0.241329
cg24349631	chr22	46449752	C22orf26;LOC150381	Island	0.0187459	0.0160809	0.243726
cg17642041	chr3	45928007	CCR9;CCR9	OpenSea	0.00426082	0.0036579	0.244089
cg10271272	chr19	292179	PPAP2C;PPAP2C;PPAP2C	Island	0.00341765	0.00299005	0.253034
cg04478905	chr21	37915091	CLDN14;CLDN14	OpenSea	-0.00805165	0.00709724	0.256595
cg06522681	chr19	15121596	CCDC105;CCDC105	Island	-0.00332671	0.00297001	0.262671
cg02197634	chr6	33048875	HLA-DPB1	S_Shore	0.00727077	0.00664148	0.273625
cg01797371	chr3	195578240		OpenSea	-0.0198144	0.0183064	0.279084
cg03229061	chr6	33048483	HLA-DPB1	Island	0.014382	0.0136717	0.292823
cg15326491	chr17	291944	FAM101B	N_Shore	0.00686147	0.00656648	0.296058
cg23876149	chr19	292271	PPAP2C;PPAP2C;PPAP2C	S_Shore	0.0104606	0.0100707	0.298935
cg06047990	chr3	195578040		OpenSea	-0.00890253	0.00867116	0.30457
cg01080924	chr22	46449550	C22orf26;LOC150381	N_Shore	0.0114715	0.0112182	0.306508
cg01650726	chr7	45927893	IGFBP1	N_Shore	-0.00512707	0.00502972	0.308035
cg12362369	chr4	140098382		Island	0.00156401	0.001543	0.310764
cg26227225	chr1	2121039	C1orf86;LOC100128003;C1orf86	Island	-0.0201681	0.0199168	0.311243
cg15613761	chr19	46404710	MYPOP	Island	0.00563278	0.00556781	0.311696
cg10026995	chr11	1475820	BRSK2	OpenSea	-0.00515031	0.00509298	0.311893
cg23398793	chr19	292216	PPAP2C;PPAP2C;PPAP2C	Island	0.00403211	0.00411844	0.327561
cg08212545	chr16	31584046		S_Shelf	-0.00378825	0.00387297	0.328011
cg27332337	chr1	115397616	SYCP1;SYCP1	Island	0.00659702	0.00674537	0.328071
cg12893780	chr6	33048752	HLA-DPB1	Island	0.0129484	0.0133514	0.332137
cg20223237	chr6	33048735	HLA-DPB1	Island	0.0113379	0.0116931	0.332235
cg00775829	chr17	292148	FAM101B	N_Shore	0.00178037	0.00183661	0.332355
cg00570906	chr6	33048809	HLA-DPB1	Island	0.00932744	0.0100473	0.353224
cg18767920	chr18	33048493	INO80C;INO80C	OpenSea	-0.00296149	0.00319479	0.353939
cg12094552	chr21	46449961		S_Shore	-0.00429415	0.00473218	0.364177
cg23691090	chr22	46449981	C22orf26;C22orf26;LOC150381	Island	0.0126039	0.014023	0.368757
cg20917491	chr3	195578259		OpenSea	-0.0170972	0.0192645	0.37481
cg24119612	chr7	140098460	SLC37A3;SLC37A3	S_Shore	0.00120899	0.00137636	0.379728
cg20643029	chr21	37915044	CLDN14;CLDN14	OpenSea	-0.00731435	0.00834645	0.380844
cg18113826	chr6	31583942	AIF1;AIF1;AIF1	N_Shelf	-0.00540504	0.00618347	0.382058
cg27158572	chr19	292210	PPAP2C;PPAP2C;PPAP2C	Island	0.00553052	0.0063951	0.387146
cg09470638	chr19	15121509	CCDC105	N_Shore	0.00454857	0.00536243	0.396311
cg24192559	chr19	292131	PPAP2C;PPAP2C;PPAP2C	Island	0.00313486	0.00376691	0.40529
cg06437840	chr6	33048529	HLA-DPB1	Island	0.0188294	0.0227184	0.407208
cg09762043	chr15	22833802	TUBGCP5;TUBGCP5	Island	0.0011078	0.00134579	0.410421
cg09033997	chr3	45927601	CCR9;CCR9	OpenSea	0.00147995	0.00180765	0.412948
cg26516362	chr5	178986906	RUFY1;RUFY1;RUFY1;RUFY1	Island	-0.0131623	0.0162742	0.418641
cg07741984	chr3	111805005	C3orf52	Island	0.00199915	0.00249641	0.423241
cg17809365	chr15	22833172	TUBGCP5;TUBGCP5	N_Shore	-0.00744693	0.00936537	0.426523
cg27140247	chr22	46450102	C22orf26;LOC150381	Island	0.0093613	0.011873	0.430432
cg00450029	chr8	599525		N_Shore	-0.00366366	0.00470883	0.436545
cg12646786	chr1	178986264		OpenSea	-0.00308092	0.00397647	0.438465
cg05337761	chr1	2121349	C1orf86;LOC100128003;C1orf86	Island	-0.0151258	0.0195439	0.438965
cg00110785	chr7	45927947	IGFBP1	N_Shore	-0.00303001	0.00391548	0.439016
cg09613495	chr6	42145851	GUCA1A	Island	-0.00431449	0.00560682	0.441592
cg26557242	chr4	2302622	ZFYVE28	N_Shelf	0.00229307	0.00298843	0.442893
cg19563932	chr6	31583915	AIF1;AIF1;AIF1	N_Shelf	-0.00264978	0.00345998	0.443774
cg20300514	chr1	2120985	C1orf86;LOC100128003	N_Shore	-0.0140235	0.0185357	0.449308
cg09060608	chr5	178986726	RUFY1;RUFY1;RUFY1	Island	-0.0110099	0.0145948	0.450626
cg18739061	chr19	15121385	CCDC105	N_Shore	-0.00567892	0.00753935	0.451307
cg21548813	chr6	291882	DUSP22	N_Shore	-0.0137476	0.0182684	0.451731
cg17588455	chr6	33048485	HLA-DPB1	Island	0.0105866	0.0140994	0.452739
cg07967717	chr1	24229682	CNR2	S_Shore	0.00512456	0.00683074	0.453121
cg12894325	chr11	67418113	ACY3;ACY3	OpenSea	-0.00550245	0.00735856	0.454604
cg25984996	chr5	140098398	VTRNA1-2	OpenSea	-0.00437571	0.00590675	0.458816
cg09608085	chr17	292221	FAM101B	N_Shore	0.00140273	0.00193484	0.468461
cg27315077	chr21	46404584		N_Shelf	0.0046951	0.0065211	0.471533
cg10850215	chr6	33048469	HLA-DPB1	Island	0.00890894	0.0125365	0.477306
cg07514372	chr10	1196566		OpenSea	-0.00404386	0.00569331	0.477529
cg14749678	chr3	46449636	CCRL2;CCRL2	OpenSea	-0.00186469	0.00266122	0.483497
cg13428516	chr19	49224033	MAMSTR;RASIP1	Island	-0.00574978	0.00820904	0.483665
cg00500100	chr5	140098250	VTRNA1-2	OpenSea	-0.00313468	0.00449298	0.485375
cg08884932	chr1	1196725	UBE2J2;UBE2J2;LOC100128842;UBE2J2;UBE2J2	OpenSea	-0.00335892	0.00512193	0.511958
cg15829535	chr6	33048760	HLA-DPB1	Island	0.00689311	0.0106694	0.518239
cg04986336	chr11	67418358	ACY3	OpenSea	0.00551534	0.00853783	0.518287
cg10953317	chr17	72462417	CD300A	OpenSea	0.0031106	0.00481681	0.518421
cg04731038	chr17	48858636		Island	0.00583882	0.00921291	0.526234
cg25697727	chr19	291986	PPAP2C;PPAP2C;PPAP2C	Island	0.00752527	0.0120622	0.532711
cg04273622	chr19	2121166	AP3D1;AP3D1	Island	-0.00150357	0.00241661	0.533824
cg21120609	chr21	47269877	PCBP3;PCBP3;PCBP3;PCBP3	OpenSea	-0.00368391	0.00592829	0.534329
cg12794691	chr3	111805077	C3orf52	Island	0.00116469	0.00188705	0.537101
cg03817794	chr11	1475775	BRSK2	OpenSea	0.00257257	0.00426043	0.545958
cg06138226	chr17	45927893	SP6	N_Shore	-0.00139546	0.00234087	0.551088
cg01894875	chr1	2121521	C1orf86;LOC100128003;C1orf86	Island	-0.00660956	0.0112142	0.5556
cg13020947	chr17	2302900	MNT	Island	-0.00167455	0.00285833	0.557975
cg14930642	chr15	45927921	SQRDL	S_Shore	-0.00141667	0.0024372	0.561059
cg24375215	chr17	72462559	CD300A;CD300A	OpenSea	0.00359169	0.00629709	0.568425
cg21440587	chr6	31583458	AIF1;AIF1;AIF1	OpenSea	-0.000869144	0.00153767	0.571914
cg19626725	chr5	178986131	RUFY1;RUFY1;RUFY1	N_Shore	-0.00734061	0.0131851	0.57771
cg14820908	chr5	178986412	RUFY1;RUFY1;RUFY1	N_Shore	-0.00935805	0.0168528	0.578702
cg15002187	chr7	140098492	SLC37A3;SLC37A3	S_Shore	-0.00138221	0.00252683	0.584368
cg15383120	chr6	291909	DUSP22	N_Shore	-0.0121722	0.0222599	0.584503
cg07832006	chr1	115397374	SYCP1	N_Shore	-0.00363676	0.0067137	0.58803
cg01997456	chr5	2302555		OpenSea	-0.000796142	0.00147014	0.588133
cg24782378	chr15	100672379	ADAMTS17	OpenSea	-0.00517066	0.0103067	0.615893
cg09889948	chr17	48858873		Island	0.00468303	0.00937564	0.617435
cg12121704	chr11	45927645	MAPK8IP1	S_Shelf	-0.00214085	0.00432514	0.620615
cg05457628	chr5	178986728	RUFY1;RUFY1;RUFY1	Island	-0.00551985	0.0114321	0.629211
cg20334079	chr13	24144544	TNFRSF19	OpenSea	-0.00477844	0.010072	0.635196
cg11872743	chr17	48858651		Island	0.00404459	0.0085272	0.635274
cg08200543	chr1	2121449	C1orf86;LOC100128003;C1orf86	Island	-0.00842217	0.0180201	0.64023
cg01132696	chr6	33048558	HLA-DPB1	Island	-0.00589735	0.0126439	0.640915
cg00080972	chr5	178986291	RUFY1;RUFY1;RUFY1	N_Shore	-0.00659711	0.0144187	0.647284
cg05660795	chr7	45928003	IGFBP1;IGFBP1	Island	-0.00112363	0.00251127	0.654561
cg22764044	chr5	178986830	RUFY1;RUFY1;RUFY1;RUFY1;RUFY1	Island	-0.00538792	0.0121269	0.656831
cg12355172	chr11	67418315	ACY3	OpenSea	-0.00578921	0.0134694	0.667337
cg00293996	chr21	37915391	CLDN14;CLDN14	OpenSea	-0.00172912	0.00408195	0.671857
cg04565008	chr11	67418140	ACY3	OpenSea	-0.00325704	0.0077683	0.675016
cg11231751	chr19	2302783	LINGO3	Island	-0.000921979	0.00222538	0.678653
cg03553914	chr11	1475899	BRSK2	OpenSea	0.00317991	0.00785691	0.685678
cg06677690	chr4	2302953	ZFYVE28	N_Shelf	-0.000855183	0.00212857	0.687858
cg12695707	chr19	15121333	CCDC105	N_Shore	-0.00338308	0.00856194	0.692747
cg19276111	chr1	24229232	CNR2	Island	-0.00193534	0.00524854	0.712322
cg11225330	chr1	1196747	UBE2J2;UBE2J2;LOC100128842;UBE2J2;UBE2J2	OpenSea	0.00173402	0.0047386	0.714414
cg02118194	chr19	46404538	MYPOP	Island	0.00157629	0.00430797	0.714439
cg17161804	chr15	22833785	TUBGCP5;TUBGCP5	Island	-0.000423622	0.00117771	0.719071
cg05174942	chr5	140098392	VTRNA1-2	OpenSea	0.0013134	0.00365312	0.719201
cg14018690	chr3	111804832	C3orf52	N_Shore	0.00123845	0.00358228	0.729556
cg24525828	chr15	22833288	TUBGCP5;TUBGCP5	Island	0.00158326	0.00460921	0.731223
cg13170705	chr15	100672282	ADAMTS17	OpenSea	-0.00278112	0.00818323	0.733965
cg11096993	chr11	67417958	ACY3	OpenSea	-0.00293693	0.00868154	0.73514
cg05923226	chr19	15121516	CCDC105	N_Shore	0.00154114	0.00468168	0.742016
cg16707215	chr15	22833213	TUBGCP5;TUBGCP5	N_Shore	0.0028233	0.00879003	0.748063
cg01516881	chr6	292596	DUSP22	Island	-0.00440494	0.0138423	0.750316
cg12118246	chr17	72462441	CD300A	OpenSea	-0.00181956	0.00574881	0.751614
cg07720188	chr13	24144483	TNFRSF19	OpenSea	0.00294819	0.0093632	0.752861
cg05570980	chr3	111804983	C3orf52	Island	0.000800074	0.0026635	0.763884
cg13033578	chr19	2302995	LINGO3	Island	0.0019753	0.00669625	0.768004
cg08112929	chr15	100672325	ADAMTS17	OpenSea	-0.00300486	0.0102976	0.770438
cg19140429	chr17	48858746		Island	0.00241962	0.00875237	0.7822
cg22125926	chr13	24144682	TNFRSF19	OpenSea	0.00230006	0.00846275	0.785786
cg10495207	chr19	49223834	MAMSTR	Island	-0.00147585	0.00564274	0.79367
cg00388471	chr16	1475871	C16orf91	N_Shelf	0.000344464	0.00134279	0.797543
cg00350199	chr11	67418213	ACY3	OpenSea	-0.0020337	0.00794888	0.798069
cg03928546	chr19	15121591	CCDC105;CCDC105	Island	-0.00112125	0.00441513	0.799529
cg11235426	chr6	292522	DUSP22;DUSP22	Island	-0.00459224	0.0183589	0.802481
cg02478956	chr15	22833681	TUBGCP5;TUBGCP5	Island	0.000812921	0.00328685	0.804657
cg18106434	chr15	22833248	TUBGCP5;TUBGCP5	N_Shore	-0.0009882	0.00437601	0.821339
cg10404009	chr19	49223845	MAMSTR;RASIP1	Island	-0.00183223	0.00819147	0.82301
cg21572731	chr3	111804981	C3orf52	Island	0.000731543	0.00328717	0.82389
cg13974464	chr19	49224165	MAMSTR;RASIP1	Island	-0.00205814	0.00925481	0.824013
cg09311778	chr17	47863680		N_Shelf	0.000540628	0.00244763	0.825188
cg07761197	chr16	1196657		N_Shore	-0.000674893	0.00306543	0.825745
cg18110333	chr6	292329	DUSP22;DUSP22	Island	-0.00556732	0.0253338	0.82606
cg02045294	chr19	49223814	MAMSTR	N_Shore	-0.000912932	0.00423841	0.829459
cg19990651	chr6	33048555	HLA-DPB1	Island	0.00327117	0.0152403	0.830048
cg11874323	chr3	111804830	C3orf52	N_Shore	-0.000716941	0.00369847	0.846295
cg07959104	chr15	22833149	TUBGCP5;TUBGCP5	N_Shore	0.00150992	0.00840206	0.857382
cg25979180	chr3	24144892	LOC152024	OpenSea	0.000494255	0.00278493	0.859135
cg26288806	chr11	67418405	ACY3	OpenSea	-0.00149213	0.00873142	0.864309
cg15778873	chr19	15121204	CCDC105	N_Shore	0.000669908	0.00403211	0.868044
cg12331932	chr17	72462635	CD300A;CD300A	OpenSea	-0.00160251	0.00977171	0.869735
cg26842596	chr19	15121297	CCDC105	N_Shore	-0.000987749	0.00638013	0.876966
cg23130075	chr11	67418365	ACY3	OpenSea	0.00146718	0.00968298	0.879564
cg11807153	chr5	140098496	VTRNA1-2	OpenSea	0.00126504	0.00851053	0.881834
cg06169760	chr11	291905	ATHL1	S_Shore	0.000172625	0.00117183	0.882886
cg06406458	chr10	128810499	DOCK1	OpenSea	0.00428951	0.0296783	0.885079
cg03395511	chr6	291903	DUSP22	N_Shore	-0.00202836	0.015022	0.892591
cg24154786	chr19	46405119	MYPOP	Island	0.000143683	0.00113403	0.899176
cg19572051	chr10	128810484	DOCK1	OpenSea	0.00230301	0.0182182	0.899405
cg02489552	chr19	15121531	CCDC105	N_Shore	0.0010048	0.00798928	0.899916
cg26404511	chr1	24229575	CNR2	S_Shore	-0.000835515	0.00769485	0.913535
cg00681483	chr21	47269822	PCBP3;PCBP3	OpenSea	0.000333393	0.00332716	0.920183
cg21226059	chr5	178986404	RUFY1;RUFY1;RUFY1	N_Shore	-0.00161866	0.0168185	0.923328
cg10780949	chr15	67418316	SMAD3;SMAD3;SMAD3	OpenSea	0.000451531	0.00493343	0.927076
cg16629664	chr12	31584191	DENND5B	OpenSea	-0.000308374	0.00360338	0.931801
cg03611151	chr1	24229581	CNR2	S_Shore	-0.000435033	0.00568461	0.938999
cg05064044	chr6	292385	DUSP22;DUSP22	Island	-0.000745133	0.0150324	0.960466
cg27198997	chr3	45927589	CCR9;CCR9	OpenSea	-8.81511e-05	0.00193656	0.963693
cg17389077	chr10	128810904	DOCK1	OpenSea	-0.000230848	0.00566549	0.967498
cg09296957	chr11	67418310	ACY3	OpenSea	0.000401152	0.012293	0.973968
cg27339290	chr10	1196719		OpenSea	6.48432e-05	0.0020488	0.974752
cg17177602	chr1	1196457	UBE2J2;UBE2J2;LOC100128842;UBE2J2;UBE2J2	OpenSea	-0.000229291	0.00744957	0.975446
cg02136620	chr5	178986620	RUFY1;RUFY1;RUFY1	Island	0.000510097	0.0170379	0.976116
cg05906092	chr7	140098427	SLC37A3;SLC37A3	Island	6.1468e-05	0.00260948	0.981207
cg01240599	chr11	67418045	ACY3	OpenSea	-0.00024449	0.0105559	0.981521
cg24350296	chr13	24144486	TNFRSF19	OpenSea	-0.000228176	0.0109155	0.983322
cg27022933	chr11	67418106	ACY3;ACY3	OpenSea	0.000151997	0.00817032	0.985157
cg23272214	chr21	47269843	PCBP3;PCBP3	OpenSea	4.43029e-05	0.0024406	0.985517
cg00948274	chr16	599580	SOLH	S_Shelf	-3.70626e-05	0.0021269	0.986097
cg25835179	chr11	67418291	ACY3	OpenSea	0.000181528	0.0122517	0.988179
cg25238537	chr19	2302871	LINGO3	Island	4.57146e-05	0.00422896	0.991375
cg24452347	chr1	24229300	CNR2	Island	2.01737e-05	0.0054155	0.997028

## Sheet: cpgs_food_dmr
Associations between DNA methylation and IgE sensitization to food allergens in BAMSE (CpGs within 34 DMRs)
CpGID	CHR	MAPINFO	Gene	Island	coef	se	pvalue
cg04487205	chr17	36997563	C17orf98	Island	-0.0360951	0.0112143	0.00128785
cg01946548	chr3	149469835	COMMD2	N_Shore	-0.00862877	0.00285043	0.00246843
cg21050342	chr17	7591644	TP53;WRAP53;TP53;WRAP53;WRAP53;TP53;TP53;WRAP53	Island	-0.0045105	0.00150881	0.00279493
cg22472290	chr19	52391480	ZNF577;ZNF577;ZNF577	S_Shore	-0.0272096	0.0102939	0.00821114
cg21852429	chr17	36997740	C17orf98	S_Shore	-0.0217345	0.008239	0.00833952
cg17568039	chr11	70980922		OpenSea	-0.00621578	0.0024243	0.0103491
cg02166782	chr17	7591564	TP53;WRAP53;TP53;WRAP53;WRAP53;TP53;TP53;WRAP53	Island	-0.00482185	0.0019199	0.0120217
cg03568017	chr17	75315503	SEPT9;SEPT9;SEPT9	OpenSea	-0.0069608	0.00280525	0.0130888
cg00232816	chr10	134697093		N_Shore	-0.0109067	0.00439755	0.0131317
cg12552293	chr17	36997731	C17orf98	S_Shore	-0.0201115	0.00818909	0.0140534
cg13393830	chr19	52391605	ZNF577;ZNF577;ZNF577	S_Shore	-0.0158193	0.00665397	0.0174339
cg19760250	chr17	36997627	C17orf98	Island	-0.0261653	0.0111428	0.0188651
cg25828427	chr12	77871942		OpenSea	0.0138011	0.00605751	0.0227059
cg23010048	chr19	52391257	ZNF577;ZNF577;ZNF577	Island	-0.0165849	0.00741889	0.0253852
cg08481464	chr10	77871618	C10orf11	N_Shore	0.0139725	0.00634649	0.0276923
cg23290482	chr17	36997720	C17orf98	S_Shore	-0.0198434	0.00901426	0.0277123
cg13169780	chr17	7591570	TP53;WRAP53;TP53;WRAP53;WRAP53;TP53;TP53;WRAP53	Island	-0.00451673	0.00206937	0.0290609
cg27190145	chr6	39761304	DAAM2	S_Shore	-0.0075684	0.00347692	0.0294987
cg10853431	chr10	11574300	USP6NL;USP6NL	OpenSea	0.0156763	0.00722772	0.0300897
cg01555764	chr20	62796178	MYT1	OpenSea	-0.00937768	0.00436706	0.0317639
cg25544075	chr1	1109315	TTLL10	Island	-0.00648161	0.00303398	0.0326516
cg20084219	chr17	36997449	C17orf98	Island	-0.0322162	0.0155776	0.0386301
cg27544288	chr4	103940923	NHEDC1;NHEDC1	Island	-0.00750072	0.00370875	0.0431312
cg25690715	chr17	75315567	SEPT9;SEPT9;SEPT9	OpenSea	-0.00827276	0.00409815	0.0435228
cg22331349	chr19	52391350	ZNF577;ZNF577;ZNF577	Island	-0.0151927	0.00753133	0.0436673
cg06587969	chr17	7591899	WRAP53;TP53;WRAP53;TP53;WRAP53;TP53;TP53;WRAP53;WRAP53	S_Shore	-0.00371839	0.001927	0.0536523
cg03562414	chr19	52391078	ZNF577;ZNF577;ZNF577	Island	-0.0149792	0.0079241	0.0587139
cg19817652	chr17	36997420	C17orf98	N_Shore	-0.0282222	0.0152882	0.0648905
cg18759346	chr3	149470375	COMMD2	Island	-0.00241448	0.0013089	0.0650861
cg15206330	chr17	7591591	TP53;WRAP53;TP53;WRAP53;WRAP53;TP53;TP53;WRAP53	Island	-0.00263822	0.00144677	0.0682231
cg01081346	chr22	51017151	CPT1B;CPT1B;CPT1B;CPT1B;CHKB-CPT1B;CPT1B;CPT1B;CPT1B	S_Shore	0.0143912	0.00798773	0.0715986
cg09547119	chr19	52391367	ZNF577;ZNF577;ZNF577	Island	-0.0160357	0.00895608	0.0733771
cg05592035	chr17	72462984	CD300A	OpenSea	0.0141849	0.00800009	0.0762141
cg08945011	chr3	149470158	COMMD2	Island	-0.00270081	0.00152884	0.0772999
cg02682050	chr4	7591767	SORCS2	N_Shore	0.00818899	0.00472054	0.0827839
cg23536277	chr3	149470345	COMMD2	Island	-0.00428336	0.00246959	0.0828395
cg02633924	chr17	75315563	SEPT9;SEPT9;SEPT9	OpenSea	-0.00587614	0.00354169	0.0970884
cg18570392	chr8	70980488	PRDM14	N_Shore	-0.00731079	0.00441554	0.0977841
cg00255889	chr13	26586288	ATP8A2	Island	0.0136418	0.00827679	0.0993114
cg26796135	chr15	45671001	LOC145663;GATM	Island	0.00237774	0.00144479	0.0998184
cg17137457	chr22	51017166	CPT1B;CPT1B;CPT1B;CPT1B;CHKB-CPT1B;CPT1B;CPT1B;CPT1B	S_Shore	0.0148034	0.00927255	0.110384
cg11269599	chr19	52391304	ZNF577;ZNF577;ZNF577	Island	-0.011039	0.00692414	0.110873
cg16731240	chr19	52391250	ZNF577;ZNF577;ZNF577	Island	-0.0111433	0.00710177	0.116626
cg10953317	chr17	72462417	CD300A	OpenSea	0.00705234	0.00465413	0.1297
cg06837426	chr5	54281271	ESM1;ESM1	OpenSea	-0.00983626	0.00651644	0.131183
cg22671931	chr1	3774853	KIAA0562;DFFB	N_Shore	-0.0082494	0.00555729	0.137695
cg25830307	chr10	77871644	C10orf11	N_Shore	0.00740893	0.00509433	0.14585
cg05317956	chr10	99409824	PI4K2A	OpenSea	0.00296084	0.00204678	0.148014
cg15947721	chr8	42978149	SGK196	OpenSea	0.0026192	0.00182997	0.15235
cg16386697	chr22	51017162	CPT1B;CPT1B;CPT1B;CPT1B;CHKB-CPT1B;CPT1B;CPT1B;CPT1B	S_Shore	0.0105575	0.00750734	0.159638
cg06582706	chr16	86767628		OpenSea	-0.0104127	0.00744824	0.162112
cg06528737	chr10	11574303	USP6NL;USP6NL	OpenSea	0.00881642	0.0063169	0.162809
cg18311066	chr17	7591671	WRAP53;TP53;WRAP53;TP53;WRAP53;TP53;TP53;WRAP53;WRAP53;WRAP53	Island	-0.00168199	0.00120976	0.164422
cg04650676	chr17	75315486	SEPT9;SEPT9;SEPT9	OpenSea	-0.00387524	0.00281244	0.168236
cg03278726	chr1	1109832	TTLL10	Island	0.0113931	0.00840118	0.175057
cg17289222	chr19	1109154	SBNO2;SBNO2	Island	0.00184571	0.00136376	0.175928
cg07373836	chr3	149470371	COMMD2	Island	-0.00148264	0.0010973	0.176639
cg24626752	chr13	88328274	SLITRK5	N_Shore	-0.0140011	0.0103711	0.177012
cg13974464	chr19	49224165	MAMSTR;RASIP1	Island	-0.0136198	0.0101556	0.179887
cg10202727	chr8	128810708	PVT1	S_Shelf	-0.00348939	0.00261134	0.181469
cg01147352	chr16	86767299		OpenSea	-0.00898833	0.00680531	0.186574
cg13537353	chr13	26586651	ATP8A2	Island	-0.00687656	0.0052796	0.192754
cg07101841	chr17	75315527	SEPT9;SEPT9;SEPT9	OpenSea	-0.00452372	0.00349453	0.195487
cg00280858	chr7	157809235	PTPRN2;PTPRN2;PTPRN2	OpenSea	-0.0087489	0.00686477	0.202499
cg25416067	chr17	75315667	SEPT9;SEPT9;SEPT9;SEPT9	OpenSea	-0.00420569	0.00330189	0.202762
cg13428516	chr19	49224033	MAMSTR;RASIP1	Island	-0.0113131	0.0089676	0.207109
cg17868910	chr6	39760607	DAAM2	S_Shore	-0.00845983	0.00691237	0.221002
cg14972155	chr5	54281198	ESM1;ESM1	OpenSea	-0.0136459	0.0112483	0.22507
cg11204212	chr8	95651218		Island	0.00526395	0.00436614	0.22796
cg02372712	chr7	149470295	ZNF467	Island	-0.00253465	0.00210879	0.229386
cg25397029	chr10	99338240	ANKRD2;ANKRD2	Island	-0.0117983	0.00994311	0.235395
cg06660976	chr16	86767566		OpenSea	-0.0117083	0.00989213	0.236572
cg13784908	chr22	42977917	RRP7B	Island	-0.00126265	0.00106794	0.23708
cg14181940	chr17	72463080	CD300A	OpenSea	0.00588888	0.00506082	0.244578
cg16787483	chr13	88328251	SLITRK5	N_Shore	-0.0106519	0.00917962	0.245892
cg16772207	chr20	62795807	MYT1	OpenSea	-0.00267396	0.00238944	0.263109
cg13227481	chr2	220282946	DES	N_Shore	0.00648839	0.00599321	0.278975
cg25908973	chr15	45670865	LOC145663;GATM;GATM	Island	-0.00111125	0.00103231	0.281717
cg26168643	chr13	88328009	SLITRK5	N_Shore	-0.0172519	0.0160265	0.281721
cg25404375	chr15	99409942	IGF1R	OpenSea	0.00846135	0.00791372	0.28498
cg18766900	chr10	11574616	USP6NL;USP6NL	OpenSea	0.00920588	0.00866412	0.287996
cg11544420	chr15	99409957	IGF1R	OpenSea	-0.00589159	0.00556952	0.290134
cg02866152	chr20	62795846	MYT1;MYT1	OpenSea	-0.00534886	0.00513731	0.297792
cg12024906	chr19	37825679	HKR1;HKR1	Island	-0.00804109	0.00776687	0.300526
cg10819771	chr7	149470335	ZNF467	Island	-0.00235184	0.00228189	0.302704
cg13994504	chr10	99338056	ANKRD2;ANKRD2	Island	-0.0069449	0.00682984	0.309226
cg23236959	chr12	42977926	PRICKLE1	OpenSea	-0.00542735	0.00534992	0.310357
cg00363750	chr19	51017311	ASPDH;ASPDH	N_Shelf	0.00717468	0.00726971	0.323678
cg10357888	chr8	37824496	ADRB3	S_Shore	-0.00533217	0.00546419	0.329144
cg13868111	chr4	103940711	NHEDC1;NHEDC1	Island	0.00371329	0.00381743	0.330693
cg10404009	chr19	49223845	MAMSTR;RASIP1	Island	-0.00869832	0.00917654	0.343188
cg27469738	chr10	99338074	ANKRD2;ANKRD2	Island	-0.0120406	0.0127855	0.346328
cg24375215	chr17	72462559	CD300A;CD300A	OpenSea	0.00573701	0.00610976	0.347736
cg08681409	chr10	134697042		N_Shore	0.003721	0.00397176	0.348828
cg14654158	chr19	1109252	SBNO2;SBNO2	Island	0.00175698	0.00188109	0.350295
cg02045224	chr17	7591618	TP53;WRAP53;TP53;WRAP53;WRAP53;TP53;TP53;WRAP53	Island	0.00222243	0.00238668	0.35176
cg12227172	chr19	52391411	ZNF577;ZNF577;ZNF577	S_Shore	-0.00352549	0.00387413	0.362818
cg18997983	chr5	1109031	SLC12A7	Island	-0.00359377	0.0039711	0.365475
cg06895295	chr6	39760647	DAAM2	S_Shore	0.00365326	0.00405303	0.367395
cg20451680	chr5	54281336	ESM1;ESM1	OpenSea	-0.00573695	0.00636628	0.36751
cg07668501	chr16	86766712		OpenSea	-0.00867742	0.00994849	0.38308
cg10783469	chr19	52391234	ZNF577;ZNF577;ZNF577	Island	-0.00436671	0.00503341	0.385644
cg05819249	chr5	1108891	SLC12A7	Island	-0.00539263	0.00621792	0.385793
cg00645339	chr15	45670875	LOC145663;GATM;GATM	Island	0.000528749	0.000610993	0.386824
cg03107235	chr13	26586713	ATP8A2	Island	-0.00261436	0.0030302	0.388264
cg27084712	chr3	42977845		Island	0.00629634	0.00740971	0.395469
cg24794228	chr19	52391166	ZNF577;ZNF577;ZNF577;ZNF577;ZNF577	Island	-0.00481039	0.00569555	0.398341
cg18770446	chr1	1109983	TTLL10	Island	0.00309343	0.00371764	0.405355
cg15015639	chr2	220282977	DES	N_Shore	0.00774414	0.00932098	0.406071
cg21931656	chr11	72462963	ARAP1	N_Shore	-0.00330317	0.00400193	0.409148
cg04220104	chr2	179387853	MIR548N	OpenSea	0.00737738	0.00896949	0.410794
cg23257105	chr11	45671015	CHST1	N_Shore	-0.0052636	0.00644418	0.414044
cg05605371	chr4	103940876	NHEDC1;NHEDC1	Island	-0.0017871	0.0023031	0.437775
cg03208010	chr4	103940950	NHEDC1;NHEDC1	Island	-0.00422667	0.00550568	0.44267
cg10590925	chr11	1463620	BRSK2	N_Shore	0.0159617	0.0210675	0.448661
cg12331932	chr17	72462635	CD300A;CD300A	OpenSea	0.00757386	0.00999872	0.44876
cg11677852	chr5	1108876	SLC12A7	Island	0.00446887	0.00592783	0.450921
cg11153400	chr22	46449498	C22orf26;LOC150381	N_Shore	0.0106149	0.0141023	0.451626
cg02616786	chr10	135279147	LOC619207	S_Shore	-0.00514366	0.00687143	0.454124
cg10658779	chr10	77871675	C10orf11	N_Shore	0.00328047	0.00442845	0.458831
cg05479194	chr17	7591838	WRAP53;TP53;WRAP53;TP53;WRAP53;TP53;TP53;WRAP53;WRAP53;WRAP53	Island	-0.00268157	0.00362269	0.459169
cg16268778	chr17	37824529	PNMT;PNMT	Island	0.00144765	0.00197114	0.462692
cg17716930	chr19	51017331	ASPDH;ASPDH	N_Shelf	0.00718241	0.00984497	0.465665
cg13812291	chr15	99409411	IGF1R	OpenSea	-0.00500935	0.00693367	0.470008
cg23355674	chr7	149470284	ZNF467;ZNF467	Island	-0.000864989	0.0012043	0.472605
cg14786652	chr1	1109192	TTLL10	N_Shore	0.00310264	0.004422	0.482905
cg08111629	chr3	42977953		Island	0.00475975	0.00684729	0.486974
cg26677075	chr1	7591674	CAMTA1	OpenSea	0.00123253	0.00178417	0.489682
cg23086363	chr5	77871685	LHFPL2	OpenSea	0.00155039	0.00227947	0.496407
cg17429870	chr11	1463662	BRSK2	N_Shore	0.0126773	0.0188826	0.501982
cg04025675	chr15	45671028	LOC145663;GATM	Island	-0.00316677	0.00482728	0.511815
cg10635122	chr19	52391090	ZNF577;ZNF577;ZNF577;ZNF577	Island	0.0046553	0.00711284	0.512795
cg24328539	chr15	45671016	LOC145663;GATM	Island	-0.00202804	0.00313727	0.517997
cg27283514	chr16	86768117		OpenSea	0.00638125	0.0098863	0.518627
cg27296119	chr16	86766828		OpenSea	-0.00560655	0.00871014	0.519783
cg04289045	chr1	3775105	KIAA0562;DFFB	Island	0.00141765	0.00221381	0.521933
cg18435832	chr15	45671155	LOC145663;GATM	S_Shore	0.00550244	0.00864689	0.524549
cg17796960	chr10	135278976	LOC619207	Island	-0.00546643	0.008717	0.530593
cg01511231	chr1	1109676	TTLL10	Island	-0.00685705	0.0110812	0.536046
cg24439070	chr22	42977869	RRP7B	Island	-0.000477837	0.000772715	0.53632
cg20862097	chr6	39760776	DAAM2	S_Shore	-0.00386212	0.00628999	0.539209
cg06618713	chr4	103941039	NHEDC1;NHEDC1	S_Shore	-0.0022909	0.00379787	0.546372
cg10495207	chr19	49223834	MAMSTR	Island	-0.00361228	0.00603286	0.549328
cg12828073	chr20	62795688	MYT1	OpenSea	0.00257162	0.00432426	0.552047
cg24349631	chr22	46449752	C22orf26;LOC150381	Island	0.00917694	0.0160213	0.566784
cg17959580	chr22	37824617	ELFN2	S_Shore	0.00282175	0.00495306	0.568883
cg11644621	chr3	149470419	COMMD2	S_Shore	-0.000758367	0.00134126	0.571794
cg22880557	chr11	1109004		S_Shore	0.00125439	0.00222576	0.57304
cg17074431	chr15	99409948	IGF1R	OpenSea	0.00295064	0.00526534	0.575215
cg12186219	chr11	1463541	BRSK2	N_Shore	0.00788774	0.0141252	0.57656
cg20243544	chr17	37824526	PNMT;PNMT	Island	-0.000800492	0.00149113	0.59138
cg02855142	chr17	7591947	WRAP53;TP53;WRAP53;TP53;WRAP53;TP53;TP53;WRAP53;WRAP53	S_Shore	-0.00102656	0.00193709	0.596146
cg18516471	chr3	42978248		S_Shore	0.00175269	0.00339129	0.60528
cg27505492	chr12	133187045		Island	0.00778882	0.0151111	0.606249
cg07615383	chr15	99409194	IGF1R	OpenSea	-0.0041224	0.00810571	0.611047
cg04850999	chr10	77872084	C10orf11	Island	0.00321493	0.00635706	0.61305
cg07164266	chr3	149470245	COMMD2;COMMD2	Island	-0.00124713	0.00252743	0.621703
cg01080924	chr22	46449550	C22orf26;LOC150381	N_Shore	0.00540589	0.0110844	0.625759
cg15398841	chr4	74847761	PF4	Island	0.00771988	0.0158715	0.626685
cg12118246	chr17	72462441	CD300A	OpenSea	0.00263128	0.00542347	0.627559
cg21104412	chr3	42978026		Island	0.00380157	0.00790863	0.63074
cg21288685	chr1	1109244	TTLL10	N_Shore	-0.00175172	0.00366217	0.632417
cg23595222	chr22	46449430	C22orf26;LOC150381	N_Shore	0.00531678	0.0116442	0.647957
cg21197425	chr4	103940854	NHEDC1;NHEDC1;NHEDC1;NHEDC1	Island	-0.00148233	0.00325996	0.649319
cg18274664	chr21	27372461	APP;APP;APP;APP;APP	OpenSea	0.00387213	0.00853223	0.649956
cg09823859	chr13	88328294	SLITRK5	N_Shore	-0.00427172	0.00952756	0.653898
cg02530824	chr4	74847766	PF4	Island	0.0089609	0.0201545	0.656601
cg00669347	chr16	86767757		OpenSea	-0.00328118	0.00743655	0.659051
cg19332303	chr3	149469910	COMMD2	Island	-0.000906606	0.00205902	0.659713
cg26734888	chr19	37825307	HKR1	Island	-0.00375057	0.00854917	0.660875
cg00597492	chr5	1463562	LPCAT1	Island	-0.000486993	0.00111185	0.661383
cg21962013	chr13	26586353	ATP8A2	Island	0.00236638	0.00542836	0.662888
cg00308984	chr4	103941189	NHEDC1;NHEDC1	S_Shore	0.000926352	0.00214075	0.665217
cg10364301	chr4	103941205	NHEDC1;NHEDC1	S_Shore	0.000764259	0.00181964	0.674481
cg24168308	chr21	27372387	APP;APP;APP;APP;APP	OpenSea	-0.00303188	0.00725241	0.675909
cg19672271	chr4	103940878	NHEDC1;NHEDC1	Island	-0.000889301	0.00214004	0.677737
cg08294136	chr5	39760800		OpenSea	-0.00374459	0.0091705	0.683032
cg12930882	chr5	37825585	GDNF;GDNF;GDNF	OpenSea	-0.00259115	0.00635488	0.683463
cg06834998	chr4	74847824	PF4	Island	0.00779455	0.0193833	0.68759
cg24280832	chr10	77871958	C10orf11	N_Shore	0.00209846	0.00526003	0.689935
cg01386493	chr8	37824529	ADRB3	S_Shore	0.00241606	0.00610752	0.692409
cg26394940	chr22	46449461	C22orf26;LOC150381	N_Shore	0.0052327	0.0134832	0.69795
cg23269692	chr21	27372446	APP;APP;APP;APP;APP	OpenSea	0.00285951	0.0076076	0.707009
cg02465295	chr4	77871894	´SEPT11	Island	0.000405904	0.00108268	0.707731
cg00098799	chr15	99409360	IGF1R	OpenSea	-0.00321991	0.00880781	0.714682
cg00557630	chr19	51017123	ASPDH;ASPDH;ASPDH	N_Shelf	-0.00180998	0.00517597	0.726573
cg05280698	chr19	37825388	HKR1	Island	0.00287393	0.00839596	0.732125
cg14166009	chr19	37825309	HKR1	Island	-0.00205345	0.00630889	0.744814
cg16964673	chr1	3775206	KIAA0562;DFFB	Island	0.00163689	0.00521182	0.753466
cg09805252	chr12	133187452		S_Shore	-0.00268826	0.00857436	0.753883
cg20381115	chr15	45671148	LOC145663;GATM	S_Shore	0.00236867	0.00758905	0.754951
cg02045294	chr19	49223814	MAMSTR	N_Shore	-0.0015783	0.00506133	0.755165
cg05656032	chr19	51017130	ASPDH;ASPDH;ASPDH	N_Shelf	0.00168565	0.00545797	0.757442
cg22775123	chr6	39761595	DAAM2	S_Shore	-0.00173132	0.00566161	0.759757
cg03380198	chr15	99409506	IGF1R	OpenSea	0.00224916	0.0074414	0.762461
cg01961752	chr1	1109012	TTLL10	N_Shore	0.00294955	0.00983521	0.764255
cg19623624	chr10	135278901	LOC619207	Island	-0.00430126	0.0146367	0.768859
cg19572051	chr10	128810484	DOCK1	OpenSea	0.00473941	0.0161319	0.768917
cg06406458	chr10	128810499	DOCK1	OpenSea	0.00767906	0.0272013	0.77771
cg06999381	chr4	103940936	NHEDC1;NHEDC1	Island	0.000454528	0.00161627	0.778542
cg05626790	chr12	133187174		S_Shore	0.00335185	0.0120392	0.780696
cg21180956	chr5	54281478	ESM1;ESM1	OpenSea	-0.00192023	0.00690803	0.781035
cg10088041	chr15	45670872	LOC145663;GATM;GATM	Island	-0.000289266	0.00104238	0.781394
cg14064268	chr11	1463554	BRSK2	N_Shore	0.00496726	0.0179147	0.78157
cg24072927	chr7	157809451	PTPRN2;PTPRN2;PTPRN2	OpenSea	0.00347731	0.01257	0.78206
cg22574675	chr10	134697150		N_Shore	0.000969558	0.00365554	0.790833
cg06178315	chr1	3774858	KIAA0562;DFFB	N_Shore	-0.00167939	0.00641955	0.793626
cg15744692	chr15	45671195	LOC145663;GATM	S_Shore	-0.00176253	0.00689244	0.798168
cg27631599	chr1	1108820	TTLL10	N_Shore	-0.00200644	0.00793755	0.80044
cg01985396	chr6	39760833	DAAM2;DAAM2	S_Shore	-0.00116886	0.00465639	0.801796
cg25604594	chr10	99338188	ANKRD2;ANKRD2	Island	0.00254497	0.010287	0.804601
cg20673840	chr5	54281362	ESM1;ESM1;ESM1;ESM1	OpenSea	-0.00181458	0.00754146	0.809854
cg19904058	chr10	135279010	LOC619207	Island	-0.00206928	0.00879237	0.813938
cg23490796	chr2	220282914	DES	N_Shore	0.00107444	0.00471025	0.819563
cg17740434	chr2	179388064	MIR548N	OpenSea	0.00179781	0.00810727	0.824507
cg16803141	chr7	149470343	ZNF467	Island	0.000268943	0.00124618	0.829133
cg10056813	chr1	1108860	TTLL10	N_Shore	0.00147222	0.00684235	0.829641
cg00489772	chr1	3775078	KIAA0562;DFFB	Island	0.00139318	0.0066211	0.833343
cg16072462	chr4	74847758	PF4	Island	0.00316043	0.0150924	0.834132
cg14774755	chr8	70980603	PRDM14	N_Shore	-0.000766892	0.00390713	0.844391
cg24834889	chr19	37825406	HKR1	Island	-0.00132318	0.00684083	0.846626
cg23691090	chr22	46449981	C22orf26;C22orf26;LOC150381	Island	0.00252016	0.013049	0.846856
cg26320504	chr7	157809385	PTPRN2;PTPRN2;PTPRN2	OpenSea	0.002198	0.0118647	0.853029
cg10143960	chr1	1109486	TTLL10	Island	-0.00269488	0.0145779	0.853338
cg00239915	chr7	157809596	PTPRN2;PTPRN2;PTPRN2	OpenSea	0.00140571	0.00847407	0.868249
cg14709479	chr1	1108924	TTLL10	N_Shore	0.00250763	0.0153048	0.869852
cg05509609	chr4	74847829	PF4	Island	0.00298151	0.0184902	0.871898
cg06235575	chr20	62795838	MYT1;MYT1	OpenSea	0.00077643	0.00504802	0.87776
cg09693106	chr22	46449821	C22orf26;LOC150381	Island	0.00196051	0.0137444	0.886574
cg12384004	chr13	26586254	ATP8A2	N_Shore	0.00116349	0.00825549	0.887921
cg11165905	chr13	26586552	ATP8A2	Island	0.000946517	0.00671722	0.887942
cg12094552	chr21	46449961		S_Shore	0.000767891	0.00547891	0.888538
cg21043213	chr4	74847710	PF4;PF4	Island	0.0020554	0.0151403	0.892014
cg17389077	chr10	128810904	DOCK1	OpenSea	-0.000721182	0.00537385	0.893243
cg00893603	chr13	26587011	ATP8A2	S_Shore	-0.000858789	0.00646011	0.894243
cg05896902	chr15	45671018	LOC145663;GATM	Island	-0.00034552	0.00284023	0.903174
cg25457884	chr20	62796136	MYT1	OpenSea	-0.000691043	0.00575131	0.904361
cg06699564	chr8	95651099		N_Shore	0.00102795	0.00875231	0.906504
cg15158783	chr4	74847646	PF4	Island	0.0018528	0.0162958	0.909477
cg11321156	chr21	27372396	APP;APP;APP;APP;APP	OpenSea	0.000821815	0.00795796	0.917749
cg13687570	chr19	37825320	HKR1	Island	-0.000702502	0.00712968	0.92151
cg19806221	chr8	37824765	ADRB3	S_Shore	-0.000748934	0.00801995	0.925599
cg15697225	chr12	133186923		Island	0.000990783	0.0108102	0.926974
cg11303738	chr3	42977889		Island	0.000551079	0.00625905	0.929841
cg10071275	chr20	62795830	MYT1;MYT1	OpenSea	0.000221434	0.00259151	0.931907
cg22157494	chr1	3774827	KIAA0562;DFFB	N_Shore	-0.000568542	0.00695356	0.934835
cg08364654	chr3	42978180		S_Shore	0.000516845	0.00691909	0.940455
cg12948621	chr19	37825446	HKR1	Island	-0.000292408	0.00408993	0.943004
cg07233761	chr5	54281437	ESM1;ESM1	OpenSea	0.000326269	0.00535429	0.95141
cg20229800	chr10	135278717	LOC619207	Island	-0.000354862	0.00646208	0.956207
cg18512336	chr8	70981068	PRDM14	N_Shore	0.000293451	0.00637951	0.963311
cg14749678	chr3	46449636	CCRL2;CCRL2	OpenSea	-0.000100085	0.00238475	0.966523
cg22714811	chr3	42977896		Island	0.000126625	0.00527339	0.980843
cg19916659	chr2	179387931	MIR548N	OpenSea	0.000147011	0.0076847	0.984737
cg01990997	chr3	42977777		N_Shore	-3.18249e-05	0.00785837	0.996769
cg23455837	chr7	157809325	PTPRN2;PTPRN2;PTPRN2	OpenSea	4.48383e-05	0.0115657	0.996907

## Sheet: metal_airborne_allergens
The top 1% associated DMPs from airborne allegen sensitization meta- analysis between the discovery ALADDIN and replication BAMSE
CpGID	CHR	pos	Weight	Meta.analysis_Zscore	Meta.analysis_P.value	Direction	HetISq	HetChiSq	HetDf	HetPVal	BAMSE_coef	BAMSE_P.value	ALADDIN_coef	ALADDIN_P.value	Islands_Name	Relation_to_Island	UCSC_RefGene_Name	UCSC_RefGene_Accession	UCSC_RefGene_Group	Enhancer	Regulatory_Feature_Name	Regulatory_Feature_Group
cg26567712	chr19	18043782	2	5.171	2.329e-07	++	16.3	1.195	1	0.2744	0.00403116	9.45523e-06	0.20216	0.00393181	chr19:18043480-18044143	Island	CCDC124	NM_001136203	TSS200	NA	19:18042784-18044390	Promoter_Associated
cg14369329	chr14	70104457	2	-4.837	1.319e-06	--	44.1	1.788	1	0.1812	-0.0146208	1.2676e-05	-0.123223	0.013331		OpenSea	KIAA0247	NM_014734	5'UTR	TRUE
cg17463745	chr1	16554402	2	-4.795	1.629e-06	--	44.2	1.793	1	0.1805	-0.00617832	0.0145463	-0.436635	1.44275e-05	chr1:16553326-16553660	S_Shore				NA
cg16956031	chr18	3451545	2	4.705	2.543e-06	++	0	0.088	1	0.7666	0.00231626	0.0018283	0.268094	0.00040539	chr18:3448006-3452360	Island	TGIF1;TGIF1;TGIF1;TGIF1;TGIF1;TGIF1;TGIF1	NM_174886;NM_173207;NM_173208;NM_173209;NM_173210;NM_003244;NM_170695	5'UTR;Body;Body;5'UTR;TSS200;Body;TSS200	NA	18:3451182-3452834	Promoter_Associated
cg05819223	chr1	64445499	2	-4.681	2.86e-06	--	29.5	1.418	1	0.2338	-0.0139393	3.30031e-05	-0.18472	0.0135973		OpenSea	ROR1;ROR1	NM_005012;NM_001083592	Body;Body	TRUE
cg06736148	chr15	52416833	2	-4.64	3.477e-06	--	0	0.873	1	0.35	-0.0156323	8.07758e-05	-0.218075	0.00878032		OpenSea	GNB5;GNB5	NM_006578;NM_016194	Body;Body	TRUE
cg27362927	chr21	43299497	2	4.639	3.498e-06	++	0	0.848	1	0.3572	0.00175083	0.00855318	0.266476	8.44518e-05		OpenSea	PRDM15;PRDM15;PRDM15;PRDM15	NM_001040424;NM_022115;NM_001040424;NM_022115	5'UTR;5'UTR;1stExon;1stExon	NA
cg02930721	chr16	89375113	2	4.516	6.299e-06	++	0	0.063	1	0.8023	0.00965283	0.00255864	0.287331	0.000750586	chr16:89371981-89373514	S_Shore	ANKRD11	NM_013275	Body	NA	16:89374761-89375570	Unclassified
cg05465032	chr16	4658987	2	4.497	6.905e-06	++	0.2	1.002	1	0.3168	0.00894441	0.0134472	0.255045	0.000101295	chr16:4659348-4659613	N_Shore	FAM100A	NM_145253	3'UTR	NA	16:4658915-4659465	Gene_Associated_Cell_type_specific
cg26947127	chr12	12901747	2	4.409	1.039e-05	++	0	0.237	1	0.6266	0.00838027	0.000537027	0.268711	0.00554554		OpenSea	APOLD1	NM_001130415	Body	TRUE
cg03537779	chr19	34850072	2	4.399	1.089e-05	++	0	0.001	1	0.9749	0.0101393	0.00173246	0.204256	0.00201469	chr19:34850071-34850587	Island				TRUE	19:34849595-34850872	Promoter_Associated
cg04778433	chr2	130680984	2	4.344	1.398e-05	++	0	0.403	1	0.5256	0.00519299	0.000430628	0.181176	0.00871734		OpenSea	LOC389033	NR_026740	Body	TRUE	2:130680851-130681128	Unclassified_Cell_type_specific
cg06483559	chr11	123624914	2	-4.332	1.478e-05	--	0	0.297	1	0.5858	-0.0105853	0.000563926	-0.140901	0.00740985		OpenSea	OR6X1	NM_001005188	1stExon	NA
cg19995459	chr3	30647672	2	4.331	1.484e-05	++	0	0.137	1	0.7108	0.0220316	0.00510413	0.202051	0.000885005	chr3:30647987-30648881	N_Shore	TGFBR2;TGFBR2	NM_001024847;NM_003242	TSS1500;TSS1500	NA	3:30647633-30649121	Promoter_Associated_Cell_type_specific
cg15171154	chr3	30722557	2	4.329	1.495e-05	++	0	0.104	1	0.7466	0.0124082	0.00100237	0.287411	0.00461235		OpenSea	TGFBR2;TGFBR2	NM_001024847;NM_003242	Body;Body	TRUE
cg02635260	chr1	222988117	2	-4.327	1.512e-05	--	0	0.477	1	0.4896	-0.0294269	0.000388022	-0.202248	0.0101391	chr1:222988244-222988561	N_Shore				NA	1:222987526-222989289	Promoter_Associated
cg08738403	chr7	129007916	2	-4.311	1.625e-05	--	0	0.246	1	0.6196	-0.0101641	0.000675395	-0.218975	0.00699123		OpenSea	AHCYL2;AHCYL2;AHCYL2;AHCYL2	NM_001130720;NM_001130723;NM_015328;NM_001130722	Body;TSS200;Body;TSS200	TRUE	7:129007147-129008696	Unclassified
cg09395239	chr11	57511522	2	4.275	1.913e-05	++	0	0.029	1	0.8656	0.0106885	0.00369543	0.256119	0.00167526	chr11:57508730-57509569	S_Shore	BTBD18	NM_001145101	3'UTR	NA
cg26641022	chr12	125000767	2	4.27	1.951e-05	++	0	0.002	1	0.9637	0.00543335	0.00227432	0.127476	0.00281351	chr12:125002006-125002433	N_Shore	NCOR2;NCOR2	NM_006312;NM_001077261	5'UTR;5'UTR	NA
cg27305383	chr4	57522795	2	-4.26	2.046e-05	--	0	0.096	1	0.7565	-0.00772876	0.00123186	-0.255055	0.00522387	chr4:57521621-57522703	S_Shore	HOPX;HOPX;HOPX;HOPX;HOPX	NM_139212;NM_032495;NM_001145460;NM_001145459;NM_139211	5'UTR;Body;Body;TSS200;TSS200	NA	4:57521411-57523249	Unclassified
cg02285278	chr19	6517069	2	4.212	2.53e-05	++	0	0.756	1	0.3845	0.00345622	0.0181033	0.240549	0.000326445	chr19:6516426-6517006	S_Shore				TRUE	19:6516105-6517538	Promoter_Associated
cg24404329	chr7	115849899	2	4.192	2.77e-05	++	0	0.348	1	0.5555	0.00915543	0.000722823	0.256205	0.0108658	chr7:115850370-115851028	N_Shore	TES	NM_015641	TSS1500	NA
cg04340567	chr4	7593585	2	4.183	2.871e-05	++	0	0.094	1	0.7586	0.0115755	0.00149611	0.167987	0.00612736	chr4:7593369-7593586	Island	SORCS2	NM_020777	Body	NA
cg10042846	chr17	32683418	2	-4.14	3.479e-05	--	0	0.179	1	0.6718	-0.00506957	0.00859875	-0.159415	0.00125217		OpenSea	CCL13	NM_005408	TSS200	NA
cg01579884	chr7	37004390	2	4.135	3.552e-05	++	0	0.033	1	0.855	0.0129721	0.00519623	0.151032	0.00226588		OpenSea	ELMO1;ELMO1;ELMO1	NM_001039459;NM_014800;NM_130442	5'UTR;Body;5'UTR	TRUE
cg17633074	chr6	30878864	2	-4.133	3.588e-05	--	0	0.003	1	0.9542	-0.0101956	0.00304869	-0.231781	0.00395787	chr6:30881533-30882296	N_Shelf	GTF2H4	NM_001517	Body	NA
cg06539391	chr6	32053641	2	-4.117	3.834e-05	--	0	0.145	1	0.7037	-0.0124342	0.00147147	-0.124773	0.0082318	chr6:32055067-32055601	N_Shore	TNXB	NM_019105	Body	NA
cg16754467	chr6	10426588	2	4.109	3.97e-05	++	0	0.186	1	0.6661	0.0027768	0.00930721	0.253273	0.00132389	chr6:10426200-10426638	Island				TRUE
cg23058246	chr12	133383890	2	4.103	4.071e-05	++	0	0.078	1	0.7795	0.00719321	0.00685997	0.188911	0.00193806		OpenSea	GOLGA3	NM_005895	Body	NA
cg16312002	chr1	16554558	2	-4.081	4.484e-05	--	54	2.175	1	0.1402	-0.00682926	0.0653629	-0.291792	8.54212e-05	chr1:16553326-16553660	S_Shore				NA
cg23369017	chr11	507006	2	4.079	4.519e-05	++	63.5	2.74	1	0.09785	0.000976744	0.0865424	0.283734	5.01415e-05	chr11:506353-508009	Island	RNH1;RNH1;RNH1;RNH1;RNH1;RNH1;RNH1;RNH1	NM_203385;NM_203387;NM_203388;NM_203384;NM_203383;NM_203389;NM_002939;NM_203386	TSS200;5'UTR;5'UTR;TSS200;TSS200;5'UTR;TSS200;5'UTR	NA	11:506081-508049	Promoter_Associated
cg02228403	chr3	11522965	2	-4.064	4.824e-05	--	23.3	1.304	1	0.2536	-0.00961777	0.0387931	-0.260727	0.000232318		OpenSea	ATG7;ATG7;ATG7	NM_001136031;NM_001144912;NM_006395	Body;Body;Body	TRUE
cg02865928	chr17	47983346	2	4.063	4.847e-05	++	0	0.172	1	0.6783	0.00911104	0.00989243	0.202575	0.00154439	chr17:47979465-47979740	S_Shelf				NA
cg03650233	chr8	57360226	2	4.062	4.865e-05	++	0	0.825	1	0.3638	0.0115701	0.0257416	0.248744	0.000440649	chr8:57360585-57360815	N_Shore	PENK	NM_001135690	TSS1500	TRUE
cg03948768	chr6	35118204	2	4.059	4.929e-05	++	0	0.6	1	0.4387	0.00426781	0.0202057	0.174369	0.000631459		OpenSea				NA
cg26495839	chr19	11484842	2	4.035	5.458e-05	++	0	0.043	1	0.8353	0.0102747	0.00269789	0.185762	0.0068045	chr19:11485286-11485769	N_Shore	C19orf39	NM_175871	TSS1500	NA	19:11484781-11486472	Promoter_Associated
cg04364453	chr2	10442941	2	4.035	5.467e-05	++	0	0.001	1	0.9716	0.00219484	0.00399982	0.174605	0.00468719	chr2:10442308-10444509	Island	HPCAL1;HPCAL1	NM_134421;NM_002149	TSS1500;TSS200	NA	2:10442480-10443134	Promoter_Associated
cg17454871	chr6	35150004	2	4.031	5.555e-05	++	0	0.142	1	0.7063	0.00776412	0.00976981	0.15355	0.00182865	chr6:35149971-35150391	Island				NA
cg27277583	chr15	76484625	2	4.025	5.692e-05	++	0	0.207	1	0.6491	0.0125782	0.0115867	0.155282	0.00153483	chr15:76484093-76484580	S_Shore	C15orf27	NM_152335	Body	NA	15:76484532-76484640	Unclassified_Cell_type_specific
cg07781491	chr1	16554892	2	-4.022	5.766e-05	--	38.1	1.616	1	0.2037	-0.0141849	0.0517342	-0.250872	0.000181928	chr1:16553326-16553660	S_Shore				NA
cg26690744	chr4	757456	2	-4.005	6.194e-05	--	0	0.083	1	0.7737	-0.00610099	0.00240109	-0.122717	0.00856837	chr4:752029-753788	S_Shelf	PCGF3	NM_006315	Body	NA
cg18941796	chr1	17764175	2	4.003	6.267e-05	++	0	0.12	1	0.7289	0.00519408	0.00210308	0.199071	0.00973294	chr1:17764072-17765811	Island	RCC2;RCC2	NM_018715;NM_001136204	Body;Body	NA	1:17764132-17764437	Promoter_Associated
cg05388069	chr16	3284378	2	3.998	6.395e-05	++	0	0.125	1	0.7234	0.0122332	0.00208999	0.135252	0.00997983	chr16:3284639-3285511	N_Shore	ZNF200;ZNF200;ZNF200;ZNF200;ZNF200;ZNF200	NM_003454;NM_198087;NM_198088;NM_001145447;NM_001145446;NM_001145448	5'UTR;5'UTR;5'UTR;5'UTR;5'UTR;5'UTR	NA
cg21898799	chr19	49122504	2	3.993	6.514e-05	++	22.4	1.288	1	0.2564	0.00156937	0.043264	0.241781	0.000287486	chr19:49122277-49122923	Island	RPL18;SPHK2	NM_000979;NM_020126	TSS200;TSS200	NA	19:49121772-49123561	Promoter_Associated
cg04329264	chr16	89557219	2	3.992	6.564e-05	++	0	0.121	1	0.7276	0.00256983	0.00214989	0.282567	0.00998949	chr16:89555775-89557753	Island	ANKRD11	NM_013275	TSS1500	NA	16:89556459-89558709	Promoter_Associated
cg16109731	chr1	221891307	2	3.989	6.629e-05	++	44.7	1.809	1	0.1786	0.00939898	0.0615306	0.662356	0.000161992		OpenSea	DUSP10;DUSP10;DUSP10	NM_144728;NM_007207;NM_144729	5'UTR;Body;5'UTR	TRUE
cg06680852	chr10	22722951	2	-3.986	6.71e-05	--	0	0.013	1	0.9097	-0.0182036	0.00617002	-0.331319	0.00374443	chr10:22725491-22726764	N_Shelf				NA
cg11211795	chr1	16554984	2	-3.984	6.775e-05	--	15.5	1.184	1	0.2765	-0.0164388	0.0405887	-0.227051	0.000335032	chr1:16553326-16553660	S_Shore				NA
cg26475649	chr16	19567354	2	3.977	6.994e-05	++	9.9	1.11	1	0.292	0.00890427	0.0387631	0.216228	0.000375215	chr16:19566486-19567388	Island	C16orf62	NM_020314	Body	NA	16:19566315-19567990	Promoter_Associated
cg25827666	chr1	156785558	2	-3.976	7.013e-05	--	0	0.178	1	0.6733	-0.0067867	0.00187432	-0.150548	0.0119631	chr1:156783523-156784037	S_Shore	SH2D2A;SH2D2A;NTRK1;NTRK1;SH2D2A;SH2D2A;SH2D2A	NM_001161443;NM_001161442;NM_001007792;NM_001007792;NM_003975;NM_001161441;NM_001161444	Body;Body;1stExon;5'UTR;Body;Body;Body	NA
cg06212747	chr3	49208901	2	3.962	7.443e-05	++	0	0.006	1	0.9367	0.00192384	0.00604819	0.202889	0.00427001	chr3:49208629-49209196	Island	KLHDC8B	NM_173546	TSS200	NA	3:49208076-49209060	Promoter_Associated
cg20306574	chr14	24601499	2	3.961	7.478e-05	++	0	0.031	1	0.8609	0.0139605	0.00345049	0.18009	0.00743802	chr14:24601498-24601700	Island	FITM1	NM_203402	Body	NA	14:24601293-24602049	Unclassified_Cell_type_specific
cg21581267	chr11	57508449	2	3.948	7.884e-05	++	0	0.611	1	0.4343	0.0134466	0.0251721	0.180388	0.000824606	chr11:57508730-57509569	N_Shore	C11orf31	NM_170746	TSS1500	NA	11:57508339-57509741	Promoter_Associated
cg04252689	chr19	52210193	2	-3.945	7.975e-05	--	0	0.088	1	0.7666	-0.00597516	0.00988586	-0.225178	0.00270423	chr19:52206244-52206726	S_Shelf				NA
cg00757391	chr19	16987083	2	3.943	8.044e-05	++	0	0	1	0.9876	0.00510231	0.00512337	0.112949	0.00548317	chr19:16986821-16987093	Island	SIN3B	NM_015260	Body	NA
cg01967511	chr4	659281	2	-3.941	8.106e-05	--	0	0.838	1	0.3601	-0.00933844	0.032376	-0.226708	0.000594697	chr4:656993-658162	S_Shore	PDE6B;PDE6B;PDE6B	NM_000283;NM_001145291;NM_001145292	Body;Body;Body	NA	4:659115-659527	Unclassified_Cell_type_specific
cg16389465	chr16	426713	2	3.933	8.388e-05	++	0	0.183	1	0.6691	0.00524452	0.0020476	0.10392	0.0131786	chr16:427415-427832	N_Shore	TMEM8A	NM_021259	Body	NA
cg01098771	chr19	4969087	2	3.933	8.402e-05	++	0	0.172	1	0.6782	0.00198747	0.00211083	0.192722	0.0128671	chr19:4968557-4969417	Island	KDM4B	NM_015015	TSS200	NA	19:4968518-4969242	Promoter_Associated
cg27382405	chr12	49942982	2	-3.932	8.409e-05	--	0	0.024	1	0.8762	-0.00391296	0.00757427	-0.211142	0.00384212	chr12:49942786-49943435	Island	KCNH3	NM_012284	Body	TRUE	12:49942119-49943509	Unclassified
cg14128634	chr6	149068974	2	3.932	8.428e-05	++	0	0.02	1	0.8886	0.00456472	0.00398578	0.165808	0.00733434	chr6:149068179-149069775	Island	UST	NM_005715	Body	NA	6:149068628-149069114	Unclassified_Cell_type_specific
cg21085462	chr5	122181025	2	3.927	8.583e-05	++	0	0.743	1	0.3888	0.00271249	0.0301769	0.25197	0.000707751	chr5:122180963-122181681	Island	SNX24	NM_014035	TSS200	NA
cg05033333	chr16	3222180	2	-3.917	8.954e-05	--	0	0.135	1	0.7136	-0.00553134	0.00244975	-0.165898	0.0120579	chr16:3220438-3221356	S_Shore				TRUE
cg27584713	chr6	12717016	2	-3.906	9.365e-05	--	0	0.123	1	0.7255	-0.00508631	0.0119358	-0.176862	0.00260763		OpenSea	PHACTR1	NM_030948	TSS1500	TRUE
cg24685664	chr15	47477911	2	3.905	9.417e-05	++	0	0.665	1	0.4148	0.0168186	0.0289124	0.274184	0.000843748	chr15:47476369-47477499	S_Shore				NA
cg02685484	chr11	67203360	2	3.88	0.0001046	++	0	0.128	1	0.7207	0.0105411	0.00273329	0.169965	0.0127538	chr11:67203319-67203662	Island	PTPRCAP	NM_005608	Body	NA
cg14698961	chr2	48667887	2	3.867	0.00011	++	0	0.125	1	0.7239	0.00639811	0.00284098	0.223784	0.012961	chr2:48667559-48668355	Island	KLRAQ1;KLRAQ1;KLRAQ1;KLRAQ1	NM_001135629;NM_001135630;NR_024188;NM_152994	TSS200;TSS200;TSS200;TSS200	NA	2:48667096-48668885	Promoter_Associated
cg12548629	chr7	92463334	2	3.864	0.0001117	++	35.7	1.556	1	0.2122	0.00126583	0.0643175	0.324864	0.000301349	chr7:92462201-92466387	Island	CDK6;CDK6	NM_001145306;NM_001259	5'UTR;TSS200	NA	7:92461894-92463431	Promoter_Associated
cg07512814	chr19	11203661	2	-3.859	0.0001139	--	0	0.02	1	0.8871	-0.0177458	0.00858267	-0.241096	0.00466921	chr19:11200919-11201686	S_Shore	LDLR	NM_000527	Body	NA	19:11203449-11203702	Gene_Associated_Cell_type_specific
cg15319457	chr2	239148132	2	3.849	0.0001185	++	0	0	1	0.9952	0.00201444	0.00641035	0.198043	0.0065787	chr2:239147592-239149900	Island	HES6;HES6	NM_018645;NM_001142853	Body;Body	NA
cg16906964	chr1	4660171	2	-3.848	0.0001189	--	0	0.493	1	0.4825	-0.029324	0.0261098	-0.388766	0.00129209		OpenSea				NA
cg06756169	chr15	22833335	2	3.84	0.0001231	++	0	0.979	1	0.3223	0.00603096	0.0438627	0.569996	0.000637742	chr15:22833282-22833911	Island	TUBGCP5;TUBGCP5	NM_001102610;NM_052903	TSS200;TSS200	NA	15:22832804-22834244	Promoter_Associated
cg14707053	chr6	42019127	2	3.833	0.0001266	++	0	0.16	1	0.6896	0.0140174	0.0151895	0.157049	0.00276474	chr6:42018139-42018604	S_Shore	TAF8	NM_138572	Body	NA	6:42019057-42019185	Promoter_Associated
cg09988853	chr19	50832728	2	3.829	0.0001288	++	0	0.075	1	0.7847	0.00977091	0.0119344	0.21397	0.00372593	chr19:50833813-50834128	N_Shore	KCNC3	NM_004977	TSS200	NA	19:50831452-50833214	Unclassified
cg08009669	chr6	31465202	2	-3.829	0.0001289	--	0	0.193	1	0.6606	-0.0164921	0.0165407	-0.195664	0.00254738	chr6:31465460-31466188	N_Shore	MICB	NM_005931	TSS1500	NA	6:31465197-31466246	Promoter_Associated
cg09465746	chr3	6904386	2	3.828	0.0001291	++	0	0.136	1	0.7118	0.00589558	0.0144551	0.216951	0.00299532	chr3:6904133-6904641	Island	GRM7;GRM7	NM_181874;NM_000844	Body;Body	NA
cg04355750	chr16	12009983	2	3.827	0.0001297	++	0	0.02	1	0.8882	0.00254971	0.00914106	0.198594	0.00502321	chr16:12008880-12010114	Island	GSPT1;GSPT1;GSPT1;GSPT1	NM_002094;NM_001130007;NM_001130006;NM_001130007	TSS200;1stExon;TSS200;5'UTR	NA	16:12009668-12010196	Promoter_Associated
cg11649388	chr13	28893834	2	-3.826	0.00013	--	0	0.058	1	0.8093	-0.00660883	0.00402279	-0.172562	0.0112435		OpenSea	FLT1	NM_002019	Body	NA
cg18517517	chr17	79683496	2	3.825	0.0001305	++	0	0.013	1	0.9085	0.0058237	0.00869653	0.109086	0.00533157	chr17:79682525-79682767	S_Shore	SLC25A10	NM_012140	Body	NA
cg10251217	chr16	71611519	2	-3.815	0.000136	--	0	0.094	1	0.759	-0.0173559	0.00355929	-0.199211	0.0131026		OpenSea	TAT	NM_000353	TSS1500	NA
cg04038680	chr16	13011675	2	-3.793	0.0001487	--	20.9	1.263	1	0.261	-0.0128695	0.0591129	-0.200137	0.000507085		OpenSea	SHISA9	NM_001145204	Body	TRUE
cg12616592	chr4	647423	2	3.788	0.0001519	++	0	0.026	1	0.8722	0.00688604	0.0103258	0.112876	0.00523366	chr4:647193-647449	Island	PDE6B;PDE6B;PDE6B	NM_001145292;NM_000283;NM_001145291	5'UTR;Body;Body	NA
cg05561993	chr7	140373033	2	3.786	0.0001533	++	0	0.178	1	0.6732	0.00158279	0.0173727	0.22892	0.00292896	chr7:140372743-140373443	Island	ADCK2;ADCK2	NM_052853;NM_052853	1stExon;5'UTR	NA	7:140372397-140374139	Promoter_Associated
cg09551172	chr1	100315427	2	-3.785	0.0001535	--	0	0.001	1	0.972	-0.00442833	0.00690379	-0.115659	0.00800674	chr1:100315420-100316009	Island	AGL;AGL;AGL;AGL;AGL	NM_000644;NM_000643;NM_000642;NM_000646;NM_000028	TSS1500;TSS1500;TSS1500;TSS1500;TSS1500	NA	1:100314860-100316563	Promoter_Associated
cg03778899	chr10	93682808	2	3.78	0.0001568	++	0	0.001	1	0.9819	0.0138699	0.00788868	0.177037	0.00716916	chr10:93683430-93683839	N_Shore	BTAF1	NM_003972	TSS1500	NA
cg24532898	chr2	172017432	2	3.777	0.0001589	++	0	0.15	1	0.699	0.00245265	0.0165239	0.160508	0.00323998	chr2:172016538-172017028	S_Shore	TLK1;TLK1	NM_012290;NM_001136554	TSS200;5'UTR	NA	2:172017198-172017952	Promoter_Associated
cg21988067	chr4	140478063	2	3.773	0.0001611	++	0	0.628	1	0.4281	0.00223691	0.0350547	0.197627	0.00124475	chr4:140476381-140478628	Island	SETD7	NM_030648	TSS1500	NA
cg12895304	chr13	100807495	2	3.768	0.0001643	++	0	0.604	1	0.4369	0.00439004	0.0344379	0.238452	0.00130712		OpenSea	PCCA;PCCA	NM_001127692;NM_000282	Body;Body	TRUE
cg11444527	chr7	44081475	2	3.758	0.0001712	++	0	0.629	1	0.4277	0.00414992	0.0360372	0.147122	0.00128969	chr7:44079717-44080568	S_Shore	FLJ35390;RASA4P;FLJ35390	NR_024416;NR_024116;NR_015401	Body;TSS1500;Body	NA
cg02529547	chr17	48259089	2	-3.754	0.0001738	--	7.6	1.082	1	0.2982	-0.00677077	0.054964	-0.128869	0.000698329		OpenSea				NA
cg10776659	chr3	193448925	2	3.754	0.000174	++	0	0.019	1	0.8902	0.00523424	0.0105609	0.153468	0.00592229		OpenSea				TRUE
cg04115969	chr1	115397449	2	3.744	0.0001809	++	73.7	3.796	1	0.05137	0.00816696	0.204127	0.226736	5.69068e-05	chr1:115397448-115397942	Island	SYCP1	NM_003176	TSS200	NA
cg13049992	chr5	125800778	2	3.739	0.0001848	++	0	0	1	0.9843	0.0108914	0.00786693	0.19436	0.00854175		OpenSea	GRAMD3;GRAMD3;GRAMD3;GRAMD3;GRAMD3	NM_001146321;NM_001146320;NM_001146322;NM_001146319;NM_023927	Body;5'UTR;TSS200;Body;Body	NA
cg05773890	chr10	38149367	2	-3.734	0.0001881	--	0	0.037	1	0.8468	-0.00600944	0.00548172	-0.1524	0.0122793	chr10:38146502-38147104	S_Shelf				NA
cg00675600	chr5	1255458	2	3.728	0.0001932	++	0	0.006	1	0.9392	0.00804971	0.00982305	0.202736	0.00714692	chr5:1256968-1257222	N_Shore	TERT;TERT	NM_198255;NM_198253	Body;Body	NA	5:1254849-1255757	Promoter_Associated_Cell_type_specific
cg26102728	chr7	28218933	2	-3.727	0.0001934	--	0	0.02	1	0.8865	-0.0108759	0.0112529	-0.121443	0.00620659	chr7:28219435-28219697	N_Shore	JAZF1	NM_175061	Body	NA
cg19600372	chr3	58158888	2	3.727	0.0001937	++	0	0.024	1	0.8758	0.0071812	0.0115736	0.150361	0.0060327		OpenSea				TRUE
cg13855589	chr1	155348145	2	3.714	0.0002044	++	0	0.515	1	0.4732	0.00733373	0.0341203	0.343916	0.00172967		OpenSea	ASH1L	NM_018489	Body	NA	1:155348079-155348149	Gene_Associated_Cell_type_specific
cg09442606	chr19	54643722	2	3.713	0.0002049	++	0	0.294	1	0.5874	0.00508098	0.0249765	0.153982	0.00262049	chr19:54641071-54642325	S_Shore	CNOT3	NM_014516	5'UTR	TRUE
cg19979946	chr5	141488865	2	3.712	0.0002057	++	0	0.171	1	0.6794	0.0027714	0.019676	0.183067	0.00353392	chr5:141488316-141488919	Island	NDFIP1	NM_030571	Body	NA	5:141487807-141489364	Promoter_Associated
cg07291417	chr2	228488880	2	-3.704	0.0002125	--	0	0.002	1	0.9609	-0.00386114	0.00796316	-0.239202	0.00975937		OpenSea	C2orf83;C2orf83	NM_020161;NM_001162483	Body;Body	TRUE
cg26669825	chr2	232063251	2	3.702	0.000214	++	0	0.013	1	0.9088	0.00329491	0.0111912	0.187159	0.00696186	chr2:232063173-232063616	Island	ARMC9	NM_025139	TSS200	NA	2:232062475-232063886	Promoter_Associated
cg12822818	chr11	112096781	2	-3.699	0.0002167	--	62.5	2.664	1	0.1026	-0.0160983	0.143968	-0.480033	0.000163535	chr11:112097022-112097547	N_Shore	PTS	NM_000317	TSS1500	NA	11:112096624-112098186	Promoter_Associated
cg27028281	chr4	114038454	2	-3.698	0.0002174	--	0	0.04	1	0.8411	-0.00624744	0.00584083	-0.153792	0.0133983		OpenSea	ANK2;ANK2;ANK2	NM_001148;NM_001127493;NM_020977	Body;Body;Body	TRUE
cg08640475	chr16	85551478	2	-3.693	0.0002213	--	0	0.638	1	0.4245	-0.0151351	0.0406677	-0.413202	0.001492	chr16:85551382-85551709	Island				NA
cg17868674	chr1	29546373	2	3.692	0.0002229	++	0	0.001	1	0.9764	0.00941967	0.00961373	0.183288	0.0085086		OpenSea	MECR;MECR	NM_016011;NM_001024732	Body;5'UTR	TRUE
cg11122301	chr12	122255844	2	3.689	0.0002255	++	0	0.445	1	0.5049	0.0030239	0.0326182	0.21284	0.00207248	chr12:122254907-122255494	S_Shore	SETD1B	NM_015048	Body	NA
cg25150021	chr2	242806033	2	-3.688	0.0002264	--	0	0.007	1	0.9315	-0.00806921	0.00762505	-0.280238	0.0108738	chr2:242805752-242806034	Island				NA
cg06568880	chr17	2166583	2	3.667	0.000245	++	0	0.233	1	0.6295	0.00859457	0.0243097	0.29874	0.00334221		OpenSea	SMG6;SMG6	NM_017575;NM_001170957	Body;Body	TRUE
cg22437284	chr20	35972536	2	3.666	0.0002468	++	0	0.004	1	0.95	0.00666142	0.00838033	0.174397	0.0108471	chr20:35974177-35974913	N_Shore	SRC	NM_005417	TSS1500	NA
cg07576142	chr13	93879769	2	3.655	0.0002575	++	0	0.029	1	0.8644	0.0124342	0.00682975	0.155462	0.0137608	chr13:93879245-93880877	Island	GPC6	NM_005708	1stExon	NA
cg09037630	chr6	31528239	2	-3.653	0.000259	--	0	0.612	1	0.434	-0.00709134	0.0423532	-0.313011	0.00171054		OpenSea				TRUE	6:31527646-31528349	Unclassified
cg05928873	chr1	72302970	2	-3.646	0.0002659	--	0	0.054	1	0.8167	-0.00716349	0.0157562	-0.214444	0.00610011		OpenSea	NEGR1	NM_173808	Body	TRUE
cg13924635	chr1	1168432	2	3.645	0.0002672	++	0	0.001	1	0.9734	0.00950932	0.01065	0.341244	0.00929336	chr1:1167001-1168985	Island	SDF4;SDF4;B3GALT6	NM_016547;NM_016176;NM_080605	TSS1500;TSS1500;1stExon	NA
cg06093920	chr2	1607010	2	-3.642	0.0002704	--	3.2	1.033	1	0.3095	-0.00344261	0.0633344	-0.274562	0.000988011		OpenSea				NA
cg13124863	chr8	27850175	2	-3.641	0.0002712	--	0	0.145	1	0.7037	-0.00711319	0.0211152	-0.189521	0.00445866		OpenSea	SCARA5;SCARA5	NM_173833;NM_173833	1stExon;5'UTR	TRUE	8:27849179-27851151	Unclassified
cg01853665	chr14	21055941	2	-3.636	0.0002773	--	0	0.053	1	0.8187	-0.00556022	0.0160087	-0.158561	0.00627947		OpenSea	RNASE11	NM_145250	5'UTR	NA
cg23463186	chr10	82263737	2	3.634	0.0002793	++	0	0	1	0.9831	0.0136328	0.0106341	0.222913	0.009754		OpenSea	TSPAN14;TSPAN14	NM_030927;NM_001128309	Body;Body	TRUE	10:82263615-82263776	Unclassified_Cell_type_specific
cg23400169	chr8	18611395	2	-3.632	0.0002818	--	0	0.063	1	0.8014	-0.00796367	0.0168466	-0.172501	0.00603802		OpenSea	PSD3;PSD3	NM_206909;NM_015310	Body;Body	TRUE
cg02362970	chr6	136871947	2	3.622	0.0002928	++	0	0.991	1	0.3194	0.00276436	0.0633278	0.23916	0.00109516	chr6:136870826-136872145	Island	MAP7	NM_003980	TSS200	NA	6:136870385-136872548	Unclassified
cg13618735	chr3	185542473	2	3.613	0.0003026	++	19.9	1.249	1	0.2638	0.00311091	0.0776163	0.23588	0.000822863	chr3:185541048-185544146	Island	IGF2BP2;IGF2BP2	NM_001007225;NM_006548	Body;Body	NA
cg17077566	chr15	25335745	2	3.603	0.0003144	++	86.9	7.649	1	0.005681	0.00258792	0.553736	0.301879	6.6869e-06		OpenSea	SNORD116-23	NR_003337	TSS1500	NA
cg22680424	chr11	1778547	2	3.597	0.0003215	++	0	0.233	1	0.6294	0.0075292	0.0276328	0.195884	0.00391522	chr11:1774588-1775040	S_Shelf	HCCA2;CTSD	NM_053005;NM_001909	Body;Body	NA
cg12948621	chr19	37825446	2	3.596	0.0003233	++	53.7	2.158	1	0.1418	0.00678864	0.132637	0.385924	0.000341604	chr19:37825101-37825756	Island	HKR1	NM_181786	TSS200	NA	19:37825305-37826089	Promoter_Associated
cg27141863	chr2	98280810	2	-3.595	0.0003246	--	36.7	1.579	1	0.2089	-0.00126337	0.0982665	-0.299317	0.000602414	chr2:98280063-98280871	Island	ACTR1B	NM_005735	TSS1500	NA	2:98280169-98280906	Promoter_Associated
cg16706559	chr1	15851257	2	3.594	0.0003251	++	0	0.025	1	0.8745	0.00569972	0.0151014	0.223871	0.00796898	chr1:15851106-15851581	Island	CASP9;CASP9	NM_001229;NM_032996	TSS1500;TSS1500	NA	1:15850488-15851874	Promoter_Associated
cg06797069	chr17	37328334	2	3.592	0.0003281	++	0	0.001	1	0.97	0.00773225	0.0102722	0.167797	0.0119574	chr17:37331425-37331629	N_Shelf				NA
cg04124316	chr13	42615242	2	3.591	0.0003295	++	0	0.027	1	0.8692	0.00257787	0.0154039	0.197758	0.00791757	chr13:42614178-42615650	Island				NA	13:42613702-42616605	Promoter_Associated
cg05859076	chr3	128838350	2	3.589	0.0003323	++	0	0.025	1	0.8743	0.0102303	0.0152763	0.235893	0.00806326	chr3:128839934-128840633	N_Shore	RAB43	NM_198490	Body	NA
cg02506716	chr2	110370368	2	3.587	0.0003349	++	0	0.01	1	0.9185	0.0213659	0.00909353	0.142878	0.0137451	chr2:110370906-110373301	N_Shore	SEPT10;SEPT10	NM_178584;NM_144710	Body;Body	NA
cg20218077	chr8	74973375	2	3.583	0.00034	++	0	0.351	1	0.5536	0.0043536	0.0344764	0.265133	0.00315412		OpenSea				TRUE
cg04348305	chr20	25230959	2	3.581	0.0003427	++	0	0.124	1	0.7247	0.00769926	0.0224356	0.335409	0.00542093	chr20:25228300-25229402	S_Shore	PYGB	NM_002862	Body	NA	20:25230875-25231230	Unclassified_Cell_type_specific
cg15677916	chr9	3181007	2	3.58	0.0003437	++	0	0.103	1	0.7488	0.0128942	0.0211678	0.155253	0.00581948	chr9:3181006-3181867	Island				NA
cg17470397	chr3	193308169	2	-3.577	0.0003481	--	0	0.011	1	0.9181	-0.0118056	0.00927351	-0.223783	0.014037	chr3:193310824-193311188	N_Shelf				NA
cg19434937	chr12	7104184	2	-3.571	0.0003553	--	0	0.21	1	0.6465	-0.0159081	0.0277383	-0.202216	0.00437839		OpenSea	LPCAT3	NM_005768	Body	TRUE
cg06519172	chr3	45927630	2	3.569	0.0003581	++	0	0.363	1	0.547	0.00310063	0.0359068	0.169967	0.00318146		OpenSea	CCR9;CCR9	NM_031200;NM_006641	TSS1500;TSS1500	NA
cg19353947	chr2	145269644	2	-3.569	0.0003585	--	0	0.013	1	0.9093	-0.00898746	0.0145662	-0.228026	0.00921008	chr2:145273456-145275378	N_Shelf	ZEB2;ZEB2;ZEB2	NR_033258;NM_014795;NM_001171653	Body;Body;Body	TRUE
cg27260174	chr8	41576763	2	-3.569	0.0003589	--	0	0.017	1	0.8965	-0.00559357	0.0150382	-0.128151	0.00891365		OpenSea	ANK1;ANK1;ANK1;ANK1;ANK1	NM_020476;NM_020475;NM_001142446;NM_020477;NM_000037	Body;Body;Body;Body;Body	TRUE
cg24045875	chr20	61425320	2	-3.568	0.0003593	--	0	0.019	1	0.8893	-0.00782595	0.0153208	-0.161189	0.00875114	chr20:61426696-61427099	N_Shore				NA
cg13029429	chr14	94500569	2	-3.565	0.0003637	--	10	1.111	1	0.2919	-0.00642648	0.075786	-0.258849	0.00109011		OpenSea	OTUB2	NM_023112	Body	TRUE
cg19049077	chr10	127407606	2	3.564	0.0003648	++	0	0.001	1	0.9716	0.0192479	0.0125874	0.217613	0.0109114	chr10:127407627-127408566	N_Shore	C10orf137	NM_015608	TSS1500	NA	10:127407189-127408923	Unclassified
cg26860613	chr12	6661647	2	-3.564	0.0003657	--	0	0.001	1	0.9727	-0.0142541	0.0125711	-0.139062	0.010956	chr12:6664425-6665336	N_Shelf	IFFO1;IFFO1	NM_080730;NM_001039670	Body;Body	NA
cg14204738	chr1	151799266	2	-3.564	0.0003658	--	53.4	2.147	1	0.1428	-0.00470847	0.13789	-0.230548	0.000376533		OpenSea	RORC;RORC	NM_001001523;NM_005060	TSS1500;Body	NA
cg11882307	chr3	128968397	2	3.558	0.0003737	++	0	0.615	1	0.4328	0.00215465	0.0498463	0.205507	0.00213687	chr3:128968342-128968544	Island	COPG	NM_016128	TSS200	NA	3:128967933-128968688	Unclassified_Cell_type_specific
cg13418235	chr9	843748	2	3.558	0.0003739	++	85.6	6.953	1	0.00837	0.00331305	0.514845	0.316544	1.18541e-05	chr9:841374-843364	S_Shore	DMRT1	NM_021951	Body	NA
cg03871104	chr13	74269673	2	3.556	0.000376	++	0	0.001	1	0.9778	0.00306198	0.0112624	0.253986	0.0125942		OpenSea	KLF12	NM_007249	Body	NA
cg10069155	chr15	41852638	2	-3.552	0.000382	--	0	0.017	1	0.8962	-0.0413419	0.0155411	-0.743715	0.00921135	chr15:41851723-41851970	S_Shore	TYRO3	NM_006293	Body	NA
cg03290131	chr10	112263831	2	-3.552	0.0003827	--	0	0	1	0.9912	-0.0114997	0.0117589	-0.234243	0.0122933		OpenSea	DUSP5	NM_004419	Body	TRUE	10:112263656-112264383	Promoter_Associated
cg17321668	chr7	40174330	2	3.551	0.0003835	++	0	0.075	1	0.7849	0.00500573	0.0204449	0.140814	0.00684909	chr7:40173881-40175018	Island	C7orf10;C7orf11	NM_024728;NM_138701	TSS1500;TSS200	NA	7:40173315-40175263	Promoter_Associated
cg04137490	chr8	25176732	2	-3.551	0.0003843	--	49.7	1.989	1	0.1584	-0.00723029	0.130178	-0.388558	0.000451527		OpenSea	DOCK5	NM_024940	Body	TRUE
cg25318663	chr11	65122471	2	3.549	0.0003863	++	28.6	1.401	1	0.2365	0.00275402	0.0943928	0.178205	0.00081773	chr11:65121938-65122712	Island	TIGD3	NM_145719	5'UTR	NA	11:65121624-65123559	Promoter_Associated
cg15112747	chr2	129120791	2	-3.543	0.0003956	--	0	0.001	1	0.9693	-0.00687978	0.0113248	-0.164964	0.0132086		OpenSea				TRUE
cg05264915	chr2	210867333	2	3.542	0.0003964	++	0	0.781	1	0.3769	0.0041877	0.0601025	0.20049	0.00174958	chr2:210867172-210867705	Island	RPE;RPE	NM_199229;NM_006916	TSS200;TSS200	NA	2:210866512-210867939	Promoter_Associated
cg13731808	chr9	138250282	2	3.54	0.0003995	++	65.9	2.929	1	0.08699	0.00486289	0.195925	0.257099	0.000204256		OpenSea				NA
cg24160371	chr5	107333404	2	3.539	0.0004012	++	0	0.02	1	0.8869	0.0083885	0.0163023	0.28019	0.00923399		OpenSea	FBXL17	NM_001163315	Body	TRUE
cg17879856	chr1	3806715	2	-3.539	0.0004012	--	0	0.042	1	0.8371	-0.0163369	0.0184097	-0.224445	0.00809584	chr1:3808490-3809236	N_Shore	C1orf174	NM_207356	Body	NA
cg19872068	chr17	44250734	2	3.535	0.0004072	++	0	0.769	1	0.3805	0.00518519	0.060132	0.13879	0.00180897		OpenSea	KIAA1267	NM_015443	TSS1500	NA
cg21986966	chr19	6481951	2	3.535	0.0004081	++	0	0.358	1	0.5494	0.0130157	0.0378788	0.19465	0.00346905		OpenSea	DENND1C	NM_024898	TSS200	NA	19:6481218-6482190	Promoter_Associated_Cell_type_specific
cg02640809	chr5	173213710	2	-3.533	0.0004109	--	0	0.003	1	0.9544	-0.00910927	0.0139816	-0.217247	0.0111275		OpenSea				TRUE
cg11684022	chr1	247495769	2	3.527	0.0004201	++	51.9	2.078	1	0.1494	0.00127883	0.140273	0.242202	0.000442476	chr1:247494249-247495840	Island	ZNF496	NM_032752	TSS1500	NA
cg00626110	chr10	134599836	2	3.527	0.0004202	++	0	0.049	1	0.8249	0.00427232	0.0194098	0.193075	0.00803774	chr10:134597357-134602649	Island	NKX6-2	NM_177400	TSS1500	NA	10:134599762-134599909	Unclassified_Cell_type_specific
cg25700897	chr12	6957974	2	3.52	0.0004315	++	0	0.965	1	0.326	0.00357494	0.0727247	0.126388	0.00145504	chr12:6961005-6961873	N_Shelf	CDCA3	NM_031299	3'UTR	NA
cg27094117	chr4	120988415	2	3.519	0.0004331	++	0	0.082	1	0.7746	0.00257051	0.0222621	0.208306	0.00712686	chr4:120987617-120988156	S_Shore	MAD2L1	NM_002358	TSS1500	NA	4:120987237-120988830	Promoter_Associated
cg02875015	chr4	187074031	2	-3.518	0.0004346	--	0	0.727	1	0.3938	-0.00877364	0.0594638	-0.212648	0.00199741		OpenSea	FAM149A;FAM149A	NM_015398;NM_001006655	Body;Body	NA
cg27081230	chr16	50715529	2	-3.517	0.000437	--	0	0.247	1	0.6191	-0.00747083	0.0327515	-0.154626	0.00453688		OpenSea	SNX20;SNX20;SNX20	NM_153337;NM_182854;NM_001144972	TSS1500;TSS1500;TSS1500	NA	16:50714816-50715703	Promoter_Associated
cg07577824	chr20	17943403	2	-3.509	0.0004491	--	0	0.007	1	0.9315	-0.0126141	0.015491	-0.154937	0.0110117		OpenSea	SNX5;SNORD17;SNX5	NM_014426;NR_003045;NM_152227	Body;Body;Body	TRUE
cg00144180	chr2	240294362	2	3.506	0.0004549	++	0	0.011	1	0.915	0.0113551	0.0162338	0.16211	0.0106315		OpenSea	HDAC4	NM_006037	5'UTR	NA
cg07388801	chr5	176900792	2	3.506	0.0004552	++	67.3	3.058	1	0.08032	0.00329361	0.214087	0.292031	0.000202731		OpenSea	DBN1;DBN1	NM_080881;NM_004395	TSS1500;TSS200	NA
cg07004386	chr14	70040391	2	3.499	0.0004676	++	0	0.769	1	0.3805	0.0221377	0.063759	0.274288	0.00197496	chr14:70041213-70041662	N_Shore				TRUE
cg24821554	chr13	51639953	2	-3.496	0.000473	--	0	0.006	1	0.9368	-0.00980662	0.0157074	-0.303844	0.0114757		OpenSea	GUCY1B2	NR_003923	Body	NA
cg13580710	chr13	73302115	2	-3.495	0.0004739	--	0	0	1	0.9907	-0.00398003	0.0131501	-0.186127	0.0137724	chr13:73301230-73302154	Island	C13orf34;C13orf37;C13orf34	NM_024808;NM_001071775;NM_024808	5'UTR;TSS200;1stExon	NA	13:73301116-73302435	Promoter_Associated
cg13700315	chr12	34489827	2	3.491	0.000481	++	0	0.001	1	0.97	0.0120064	0.0146049	0.138041	0.0125892	chr12:34489751-34490133	Island				NA
cg15363607	chr22	24998974	2	3.488	0.0004869	++	45.2	1.826	1	0.1766	0.00410622	0.130856	0.210631	0.000621921		OpenSea	GGT1;GGT1;GGT1	NM_005265;NM_001032364;NM_013430	TSS1500;TSS1500;5'UTR	NA
cg23248865	chr2	97535578	2	3.487	0.0004884	++	0	0	1	0.9867	0.00302837	0.0132306	0.173436	0.0141303	chr2:97534100-97536270	Island	SEMA4C	NM_017789	5'UTR	NA
cg25234159	chr3	184870893	2	3.485	0.0004922	++	68.2	3.146	1	0.07612	0.00082888	0.226248	0.25206	0.000200473	chr3:184870185-184871525	Island	C3orf70	NM_001025266	TSS200	NA	3:184870312-184871179	Unclassified_Cell_type_specific
cg18337422	chr11	107992253	2	3.485	0.000493	++	48	1.922	1	0.1656	0.00114917	0.137918	0.25364	0.000572654	chr11:107992004-107992731	Island	ACAT1	NM_000019	TSS200	NA	11:107991916-107992909	Promoter_Associated
cg13690407	chr1	33473178	2	3.484	0.0004943	++	0	0.476	1	0.4902	0.00374051	0.048211	0.175158	0.0031633		OpenSea				NA	1:33472202-33473337	Gene_Associated
cg21615583	chr2	219866512	2	3.473	0.0005143	++	0	0.086	1	0.7692	0.00225975	0.0245497	0.210981	0.00773503	chr2:219866131-219868054	Island	MIR375	NR_029867	TSS200	TRUE
cg08548172	chr10	13629984	2	3.469	0.0005217	++	0	0.044	1	0.8332	0.0156125	0.0212058	0.143404	0.00926537	chr10:13628789-13629266	S_Shore	PRPF18	NM_003675	Body	NA
cg03046264	chr1	6614344	2	3.469	0.0005233	++	0	0.056	1	0.8122	0.00156182	0.0223334	0.173076	0.00877752	chr1:6614136-6614835	Island	TAS1R1;TAS1R1;TAS1R1;TAS1R1;NOL9	NM_177541;NM_138697;NM_177540;NM_177539;NM_024654	TSS1500;TSS1500;TSS1500;TSS1500;1stExon	NA	1:6613929-6615822	Promoter_Associated
cg08500510	chr10	6216350	2	-3.468	0.0005248	--	18.1	1.221	1	0.2691	-0.00246331	0.0947867	-0.169757	0.00122273		OpenSea	PFKFB3	NM_001145443	Body	NA
cg03049303	chr10	103816154	2	-3.467	0.0005263	--	83.8	6.183	1	0.0129	-0.00247136	0.488099	-0.219723	2.55621e-05	chr10:103815502-103816105	S_Shore	C10orf76	NM_024541	TSS1500	NA	10:103815059-103816493	Promoter_Associated
cg09984759	chr6	30068587	2	3.466	0.0005273	++	29.5	1.419	1	0.2336	0.00242702	0.10765	0.203723	0.000989536	chr6:30068492-30068794	Island				NA
cg24181591	chr17	7211285	2	3.463	0.0005333	++	0	0	1	0.9887	0.00349074	0.0147276	0.204414	0.0139296	chr17:7210224-7211740	Island	EIF5A;EIF5A;EIF5A;EIF5A	NM_001143762;NM_001143760;NM_001970;NM_001143761	TSS1500;Body;5'UTR;TSS200	NA	17:7210042-7211578	Promoter_Associated
cg24157952	chr1	1243003	2	3.458	0.0005445	++	0	0.072	1	0.7885	0.00253276	0.0241076	0.176683	0.00841994	chr1:1242400-1245185	Island	PUSL1;ACAP3	NM_153339;NM_030649	TSS1500;Body	NA
cg17667648	chr21	47423074	2	3.456	0.0005476	++	0	0.407	1	0.5236	0.00417727	0.0462621	0.145138	0.00379186	chr21:47421844-47423883	Island	COL6A1	NM_001848	Body	NA
cg01974660	chr2	240056337	2	-3.455	0.0005503	--	0	0.047	1	0.8289	-0.00672673	0.0220052	-0.264242	0.00943566		OpenSea	HDAC4	NM_006037	Body	NA
cg05686950	chr10	13657477	2	3.453	0.0005551	++	80.8	5.218	1	0.02236	0.00245647	0.408705	0.285897	4.97855e-05		OpenSea	PRPF18	NM_003675	Body	TRUE
cg11543397	chr8	120220094	2	3.445	0.0005704	++	0	0.015	1	0.9021	0.0184254	0.0188152	0.20085	0.0116287	chr8:120220388-120221222	N_Shore	MAL2	NM_052886	TSS1500	NA
cg03015368	chr16	10065222	2	-3.441	0.0005791	--	0	0.765	1	0.3817	-0.00754555	0.0695696	-0.205614	0.00227401		OpenSea	GRIN2A;GRIN2A;GRIN2A	NM_001134407;NM_000833;NM_001134408	Body;Body;Body	TRUE
cg01394324	chr19	51015807	2	3.44	0.0005824	++	0	0.011	1	0.9151	0.00537547	0.018433	0.0949772	0.0121546	chr19:51014318-51014873	S_Shore	JOSD2;ASPDH;ASPDH	NM_138334;NM_001114598;NM_001024656	TSS1500;Body;Body	NA	19:51015528-51017082	Promoter_Associated
cg24843646	chr6	74405650	2	3.439	0.0005842	++	21.9	1.28	1	0.2579	0.00135201	0.102748	0.209619	0.00123113	chr6:74405600-74406021	Island	CD109;CD109;CD109;CD109;CD109;CD109	NM_001159588;NM_133493;NM_133493;NM_001159587;NM_001159587;NM_001159588	5'UTR;1stExon;5'UTR;1stExon;5'UTR;1stExon	NA	6:74405339-74406241	Unclassified
cg02699167	chr3	33319024	2	3.432	0.000599	++	0	0.169	1	0.6807	0.00182366	0.0326941	0.206093	0.00657051	chr3:33318818-33319309	Island	FBXL2	NM_012157	Body	NA	3:33319000-33319234	Unclassified_Cell_type_specific
cg02004641	chr5	140306181	2	3.431	0.0006022	++	0	0.716	1	0.3974	0.00257475	0.0676404	0.214202	0.00249253	chr5:140305712-140307193	Island	PCDHA7;PCDHA12;PCDHA6;PCDHAC1;PCDHA10;PCDHA4;PCDHA11;PCDHA8;PCDHA6;PCDHA1;PCDHA2;PCDHA1;PCDHA9;PCDHA13;PCDHA5;PCDHA3;PCDHAC1;PCDHA10	NM_018910;NM_018903;NM_018909;NM_031882;NM_018901;NM_018907;NM_018902;NM_018911;NM_031849;NM_031411;NM_018905;NM_018900;NM_031857;NM_018904;NM_018908;NM_018906;NM_018898;NM_031860	Body;Body;Body;TSS200;Body;Body;Body;Body;Body;Body;Body;Body;Body;Body;Body;Body;TSS200;Body	NA
cg02390241	chr19	1506255	2	-3.427	0.000611	--	0	0.083	1	0.7734	-0.00214152	0.0264538	-0.200531	0.0086245	chr19:1506026-1506268	Island	ADAMTSL5	NM_213604	Body	NA
cg11074047	chr20	50157455	2	-3.426	0.0006119	--	0	0.69	1	0.4062	-0.0165089	0.066439	-0.25783	0.00261194	chr20:50158904-50159509	N_Shore	NFATC2;NFATC2;NFATC2	NM_001136021;NM_173091;NM_012340	Body;Body;Body	NA
cg24895754	chr12	117175859	2	3.424	0.0006165	++	0	0.122	1	0.7273	0.00162026	0.0296518	0.205618	0.00763282	chr12:117175623-117176436	Island	C12orf49;RNFT2;RNFT2	NM_024738;NM_001109903;NM_032814	TSS200;TSS1500;TSS1500	NA	12:117175432-117176690	Promoter_Associated
cg12448724	chr6	80340883	2	3.422	0.0006212	++	0	0.04	1	0.8409	0.00529311	0.0227326	0.179118	0.0104139	chr6:80340861-80341346	Island	SH3BGRL2	NM_031469	TSS200	NA	6:80340756-80341196	Unclassified_Cell_type_specific
cg21595092	chr2	42950061	2	-3.421	0.000623	--	0	0.029	1	0.8639	-0.00912451	0.0215563	-0.15855	0.0110695		OpenSea				TRUE
cg01832672	chr12	123358583	2	3.421	0.0006233	++	0	0.005	1	0.9459	0.0104532	0.0177301	0.279958	0.0136183		OpenSea	VPS37B	NM_024667	Body	TRUE	12:123358555-123358878	Unclassified_Cell_type_specific
cg24885442	chr8	1740059	2	3.421	0.0006239	++	0	0.113	1	0.737	0.00737873	0.0291412	0.273704	0.00789688		OpenSea				NA	8:1740023-1740742	Unclassified_Cell_type_specific
cg15951661	chr14	71277141	2	3.421	0.0006242	++	52.1	2.086	1	0.1487	0.00822303	0.16219	0.203664	0.000581499	chr14:71275512-71276571	S_Shore	MAP3K9	NM_033141	TSS1500	NA
cg21733597	chr15	78441695	2	3.419	0.0006278	++	33.9	1.513	1	0.2186	0.0019906	0.121637	0.240344	0.00101006	chr15:78441495-78442261	Island	IDH3A	NM_005530	TSS200	NA	15:78441191-78442495	Promoter_Associated
cg17201438	chr17	74438067	2	-3.419	0.0006285	--	0	0.123	1	0.726	-0.0159439	0.0300215	-0.346708	0.00769029		OpenSea	UBE2O	NM_022066	Body	TRUE
cg24006770	chr1	92056542	2	3.416	0.0006352	++	0	0.352	1	0.5528	0.00474148	0.0459518	0.169107	0.00457828		OpenSea				TRUE
cg18918538	chr17	36610984	2	-3.416	0.0006358	--	0	0.023	1	0.8793	-0.00656008	0.0209984	-0.164319	0.0116451	chr17:36609705-36610320	S_Shore				NA
cg09154978	chr2	24232974	2	3.416	0.0006358	++	37.1	1.591	1	0.2072	0.00215922	0.127627	0.241652	0.000942236	chr2:24232680-24233260	Island	MFSD2B	NM_001080473	1stExon	TRUE	2:24232851-24233298	Unclassified_Cell_type_specific
cg13736263	chr10	102778909	2	3.404	0.0006645	++	0	0.345	1	0.5572	0.00319201	0.0463907	0.50035	0.00477343	chr10:102778604-102778922	Island	PDZD7	NM_024895	Body	TRUE	10:102778569-102779200	Unclassified
cg19931902	chr20	207144	2	3.403	0.0006667	++	0	0.371	1	0.5422	0.0137464	0.0482392	0.319014	0.0045514		OpenSea	DEFB129	NM_080831	TSS1500	NA
cg12446953	chr1	20960867	2	3.4	0.0006743	++	0	0.291	1	0.5899	0.00503503	0.0430851	0.161401	0.00534954	chr1:20960045-20960551	S_Shore	PINK1	NM_032409	Body	NA	1:20960747-20960959	Promoter_Associated
cg16091952	chr5	178488100	2	3.399	0.0006758	++	0	0.021	1	0.8846	0.00440382	0.0213943	0.247104	0.0122022	chr5:178487146-178487921	S_Shore	ZNF354C	NM_014594	5'UTR	NA	5:178486758-178488179	Promoter_Associated_Cell_type_specific
cg22221730	chr3	49817940	2	3.39	0.0006977	++	29.6	1.42	1	0.2333	0.0031956	0.120019	0.198843	0.00119466		OpenSea	IP6K1;IP6K1	NM_001006115;NM_153273	5'UTR;5'UTR	TRUE
cg05047205	chr22	47606153	2	3.39	0.0006993	++	0	0.462	1	0.4966	0.00393506	0.0553281	0.122386	0.00400572	chr22:47608695-47609322	N_Shelf				NA
cg16257040	chr5	177557700	2	3.388	0.0007044	++	0	0.622	1	0.4303	0.00119234	0.0660815	0.173544	0.00314383	chr5:177557550-177558393	Island	RMND5B	NM_022762	TSS1500	NA	5:177557532-177559024	Promoter_Associated
cg17581104	chr17	74131752	2	3.385	0.0007109	++	0	0.163	1	0.6863	0.00616527	0.0350119	0.206984	0.00737648	chr17:74133639-74134114	N_Shore				NA	17:74131513-74131857	Unclassified_Cell_type_specific
cg16301890	chr10	119301464	2	3.384	0.0007147	++	23.5	1.308	1	0.2528	0.00948547	0.113182	0.197151	0.00136724	chr10:119301321-119305368	Island	EMX2;EMX2OS;EMX2	NM_001165924;NR_002791;NM_004098	TSS1500;Body;TSS1500	NA
cg07625129	chr17	74380829	2	3.383	0.000717	++	0	0.121	1	0.7282	0.00163436	0.0318421	0.177185	0.00834192	chr17:74378848-74382513	Island	SPHK1;SPHK1;SPHK1;SPHK1;SPHK1;SPHK1;SPHK1	NM_182965;NM_001142601;NM_182965;NM_021972;NM_021972;NM_001142601;NM_001142602	5'UTR;1stExon;1stExon;1stExon;5'UTR;5'UTR;TSS1500	NA
cg27107110	chr18	13619690	2	3.379	0.0007279	++	0	0.448	1	0.5034	0.00399617	0.0553539	0.124647	0.0042051		OpenSea	C18orf1;C18orf1;C18orf1;C18orf1;C18orf1;C18orf1	NM_004338;NM_181483;NM_001003675;NM_181481;NM_181482;NM_001003674	TSS1500;TSS1500;Body;Body;Body;Body	NA
cg19803952	chr20	44036136	2	3.378	0.0007295	++	72.8	3.674	1	0.05527	0.00475768	0.301411	0.22576	0.000181014	chr20:44034458-44035954	S_Shore	DBNDD2;DBNDD2;DBNDD2;DBNDD2;SYS1-DBNDD2;DBNDD2;DBNDD2	NM_001048224;NM_001048222;NM_001048225;NM_001048226;NR_003189;NM_001048221;NM_001048223	5'UTR;5'UTR;TSS1500;TSS1500;Body;5'UTR;5'UTR	NA
cg03950371	chr22	41573046	2	3.378	0.0007308	++	0	0.127	1	0.7219	0.00387493	0.0326193	0.171352	0.00828712		OpenSea	EP300	NM_001429	Body	NA
cg24021130	chr10	56561213	2	3.378	0.0007314	++	0	0.302	1	0.5825	0.0148009	0.0455479	0.177804	0.00548612		OpenSea	PCDH15;PCDH15;PCDH15;PCDH15;PCDH15;PCDH15;PCDH15;PCDH15;PCDH15;PCDH15;PCDH15;PCDH15	NM_001142770;NM_001142773;NM_001142763;NM_001142771;NM_001142764;NM_001142766;NM_001142772;NM_001142768;NM_001142765;NM_001142769;NM_001142767;NM_033056	TSS200;TSS200;TSS200;TSS200;TSS200;TSS200;TSS200;TSS200;TSS200;TSS200;TSS200;TSS200	NA
cg05191076	chr4	66536186	2	3.377	0.0007339	++	0	0.014	1	0.9064	0.00285416	0.0211958	0.217336	0.0134833	chr4:66536065-66536674	Island	EPHA5;EPHA5	NM_004439;NM_182472	TSS1500;TSS1500	NA
cg10877183	chr10	133528844	2	-3.375	0.0007378	--	23.1	1.301	1	0.254	-0.00656654	0.114097	-0.191437	0.00140755		OpenSea				NA
cg24614854	chr2	65356625	2	3.375	0.0007381	++	0	0.483	1	0.4871	0.00182162	0.0580724	0.175022	0.00400367	chr2:65356735-65357614	N_Shore	RAB1A;RAB1A	NM_004161;NM_015543	Body;Body	NA
cg00024471	chr3	188692547	2	-3.37	0.0007522	--	0	0.023	1	0.8801	-0.0091852	0.0228387	-0.198165	0.012792		OpenSea				TRUE	3:188692544-188692744	Unclassified_Cell_type_specific
cg09470059	chr1	182361507	2	3.368	0.0007575	++	0	0.258	1	0.6118	0.0116153	0.0431133	0.256329	0.00613829	chr1:182359697-182361563	Island	GLUL;GLUL;GLUL	NM_001033044;NM_001033056;NM_002065	TSS200;TSS1500;TSS200	NA
cg26073959	chr22	50171827	2	3.36	0.0007807	++	18.1	1.222	1	0.269	0.00323343	0.110942	0.139946	0.00159327	chr22:50169612-50169864	S_Shore	LOC90834;BRD1	NR_026993;NM_014577	Body;Body	NA	22:50171733-50172055	Unclassified_Cell_type_specific
cg01204772	chr2	240738232	2	3.359	0.0007824	++	36.1	1.564	1	0.2111	0.00757202	0.136001	0.182204	0.00111635	chr2:240738027-240738233	Island				NA
cg14416248	chr4	3170095	2	3.357	0.0007882	++	0	0.101	1	0.7508	0.00751392	0.0316214	0.215594	0.00937066		OpenSea	HTT	NM_002111	Body	TRUE	4:3169897-3170200	Unclassified_Cell_type_specific
cg06568815	chr16	89769091	2	3.356	0.0007914	++	0	0.182	1	0.6696	0.00661962	0.0383431	0.131598	0.00748114	chr16:89767253-89768882	S_Shore	SPATA2L	NM_152339	TSS1500	NA
cg21872942	chr22	42295667	2	3.356	0.0007918	++	0	0.678	1	0.4102	0.00221135	0.0733878	0.139791	0.00312495		OpenSea	MIR33A;SREBF2	NR_029507;NM_004599	TSS1500;Body	NA
cg21727276	chr20	44036723	2	3.352	0.0008026	++	23.3	1.305	1	0.2534	0.00440941	0.11817	0.256374	0.00148406	chr20:44034458-44035954	S_Shore	DBNDD2;DBNDD2;DBNDD2;SYS1-DBNDD2;DBNDD2;DBNDD2;DBNDD2	NM_001048224;NM_001048222;NM_001048226;NR_003189;NM_001048221;NM_001048223;NM_001048225	5'UTR;5'UTR;TSS200;Body;5'UTR;5'UTR;TSS200	NA
cg25291603	chr6	152002969	2	3.349	0.000811	++	0	0.618	1	0.4319	0.00373665	0.0699269	0.198114	0.00345761		OpenSea				NA
cg23468897	chr2	178937598	2	3.346	0.0008197	++	0	0.02	1	0.8866	0.00168057	0.0235025	0.146862	0.0136304	chr2:178937595-178937907	Island	PDE11A;PDE11A	NM_001077197;NM_016953	Body;TSS200	TRUE	2:178937452-178937634	Unclassified_Cell_type_specific
cg21818807	chr17	78894477	2	3.345	0.0008215	++	0	0.191	1	0.6622	0.00306216	0.0397203	0.177874	0.00748356	chr17:78896436-78896803	N_Shore	RPTOR;RPTOR	NM_001163034;NM_020761	Body;Body	NA
cg10818657	chr2	74967690	2	-3.344	0.0008253	--	0	0.42	1	0.5168	-0.00314712	0.0566178	-0.18484	0.00475594		OpenSea				TRUE
cg13735018	chr6	158404121	2	3.343	0.0008274	++	0	0.341	1	0.5594	0.00473937	0.0510057	0.159	0.00548756	chr6:158402072-158403444	S_Shore	SYNJ2	NM_003898	Body	NA	6:158403363-158404315	Promoter_Associated
cg15300101	chr11	112096625	2	-3.343	0.0008285	--	0	0.831	1	0.3619	-0.0195359	0.0855813	-0.424043	0.00262389	chr11:112097022-112097547	N_Shore	PTS	NM_000317	TSS1500	NA	11:112096624-112098186	Promoter_Associated
cg10026995	chr11	1475820	2	-3.343	0.0008299	--	72.7	3.658	1	0.05582	-0.00515031	0.311893	-0.143832	0.000202476		OpenSea	BRSK2	NM_003957	Body	NA
cg17043087	chr10	72972114	2	3.342	0.0008307	++	0	0.026	1	0.873	0.00175099	0.0244239	0.184655	0.0132704	chr10:72972075-72973895	Island	UNC5B	NM_170744	TSS200	NA	10:72972059-72973456	Unclassified_Cell_type_specific
cg05941129	chr5	140188813	2	3.342	0.0008323	++	0	0.465	1	0.4955	0.0138495	0.059959	0.198954	0.00444163	chr5:140188014-140188986	Island	PCDHA2;PCDHA1;PCDHA1;PCDHA4;PCDHA3;PCDHA4	NM_018905;NM_031411;NM_018900;NM_018907;NM_018906;NM_031500	Body;Body;Body;1stExon;Body;1stExon	NA
cg12258847	chr17	62134117	2	-3.34	0.0008373	--	0	0.916	1	0.3385	-0.00583354	0.0919873	-0.163918	0.00237598		OpenSea	ERN1	NM_001433	Body	TRUE
cg19593550	chr19	12817426	2	3.339	0.0008398	++	15.7	1.187	1	0.276	0.00301334	0.111606	0.181704	0.00173899		OpenSea	SNORD41;TNPO2;TNPO2;TNPO2	NR_002751;NM_001136195;NM_013433;NM_001136196	TSS200;Body;Body;Body	NA
cg23034373	chr21	37915354	2	-3.339	0.0008413	--	0	0.168	1	0.682	-0.0126408	0.0383363	-0.154151	0.00803481		OpenSea	CLDN14;CLDN14	NM_001146077;NM_001146078	5'UTR;TSS1500	TRUE	21:37914971-37915396	Unclassified_Cell_type_specific
cg24599205	chr1	110754087	2	3.337	0.0008481	++	0	0.217	1	0.6412	0.00140528	0.0423776	0.196357	0.00716895	chr1:110752256-110754794	Island	KCNC4;KCNC4;KCNC4;KCNC4;KCNC4;KCNC4	NM_001039574;NM_153763;NM_004978;NM_001039574;NM_004978;NM_153763	1stExon;5'UTR;1stExon;5'UTR;5'UTR;1stExon	NA
cg04672622	chr12	114724257	2	3.335	0.0008518	++	0	0.034	1	0.8548	0.0182292	0.0258114	0.21924	0.0128498		OpenSea				TRUE
cg20523169	chr17	75880269	2	3.335	0.0008529	++	0	0.044	1	0.8336	0.00591748	0.0271286	0.191861	0.0121828	chr17:75883803-75884328	N_Shelf	FLJ45079	NR_028337	TSS200	NA	17:75880203-75880350	Unclassified
cg10163377	chr10	99478368	2	-3.334	0.0008552	--	0	0.027	1	0.8704	-0.0102867	0.0249406	-0.193916	0.0133963	chr10:99473520-99474664	S_Shelf	LOC100270710	NR_026754	TSS1500	TRUE
cg02849754	chr20	40627977	2	3.334	0.0008556	++	0	0.171	1	0.6788	0.016036	0.0389434	0.249769	0.00803909	chr20:40627224-40628025	Island				NA
cg00498691	chr19	40315143	2	3.334	0.0008569	++	18	1.219	1	0.2695	0.00490939	0.114895	0.204053	0.00170091	chr19:40314926-40315144	Island				NA	19:40314772-40316105	Promoter_Associated
cg25924911	chr3	45838094	2	-3.333	0.0008606	--	0	0.055	1	0.8145	-0.0022398	0.0284865	-0.15773	0.0116561	chr3:45837480-45838256	Island	SLC6A20;SLC6A20	NM_022405;NM_020208	TSS200;TSS200	TRUE	3:45837820-45838250	Unclassified_Cell_type_specific
cg23698560	chr1	3822352	2	-3.327	0.0008773	--	47.8	1.916	1	0.1663	-0.00246909	0.169438	-0.223853	0.000864319	chr1:3824219-3824456	N_Shore	LOC100133612	NR_024455	Body	NA
cg13382567	chr12	119446985	2	3.325	0.000885	++	0	0.215	1	0.6426	0.00798203	0.0430965	0.16428	0.00738191		OpenSea	SRRM4	NM_194286	Body	NA
cg24633978	chr2	176972581	2	3.324	0.0008858	++	0	0.033	1	0.8553	0.00404849	0.0262925	0.228492	0.0131499	chr2:176973427-176973718	N_Shore	HOXD11	NM_021192	1stExon	NA
cg27416337	chr3	32748004	2	3.325	0.0008858	++	31.6	1.462	1	0.2266	0.00894766	0.134692	0.242389	0.00134731		OpenSea	CNOT10	NM_015442	Body	TRUE
cg05524354	chr10	129797760	2	-3.321	0.0008978	--	0	0.306	1	0.5799	-0.021529	0.0503835	-0.219095	0.00615266		OpenSea	PTPRE	NM_006504	5'UTR	NA
cg14309246	chr19	40792011	2	3.32	0.0008992	++	0	0.508	1	0.4758	0.00687575	0.0652359	0.122619	0.00434495	chr19:40790737-40791607	S_Shore	AKT2	NM_001626	TSS1500	NA
cg24591029	chr2	86564885	2	3.318	0.0009056	++	0	0.05	1	0.8223	0.00149042	0.0286992	0.173241	0.0122379	chr2:86564242-86565068	Island	REEP1;REEP1;REEP1;REEP1	NM_022912;NM_001164730;NM_001164732;NM_001164731	TSS200;Body;TSS200;TSS200	NA
cg20091107	chr2	38604853	2	3.317	0.00091	++	0	0.084	1	0.7724	0.00153916	0.0322779	0.173899	0.0107733	chr2:38603569-38604510	S_Shore	ATL2;ATL2;ATL2	NR_024191;NM_022374;NM_001135673	TSS1500;TSS1500;TSS1500	NA	2:38604374-38605042	Promoter_Associated
cg10454864	chr2	112654017	2	-3.316	0.0009124	--	0	0.196	1	0.6581	-0.00852802	0.0421496	-0.27982	0.00786472	chr2:112655491-112655727	N_Shore				NA
cg06879222	chr16	85730838	2	3.316	0.0009127	++	0	0.494	1	0.4822	0.0057068	0.0646213	0.155508	0.00448539		OpenSea				NA
cg20691595	chr15	38184354	2	-3.315	0.0009151	--	0	0.38	1	0.5376	-0.0151836	0.0563283	-0.182649	0.00543243		OpenSea				TRUE
cg19656282	chr2	74742786	2	3.312	0.0009248	++	0	0.455	1	0.5001	0.0034403	0.0621207	0.224716	0.00481588	chr2:74740455-74743795	Island	TLX2	NM_016170	Body	NA
cg15489541	chr11	57508451	2	3.31	0.0009333	++	0	0.121	1	0.7275	0.0105419	0.0362528	0.105286	0.00968623	chr11:57508730-57509569	N_Shore	C11orf31	NM_170746	TSS1500	NA	11:57508339-57509741	Promoter_Associated
cg19861486	chr13	99231630	2	3.308	0.0009404	++	0	0.036	1	0.8505	0.004337	0.0274089	0.113616	0.0134255	chr13:99228319-99229576	S_Shelf				NA
cg19932097	chr5	148737526	2	3.307	0.000942	++	0	0.103	1	0.7482	0.00148628	0.0347184	0.165009	0.0102995	chr5:148737346-148737764	Island	PCYOX1L	NM_024028	TSS200	TRUE	5:148736840-148738287	Promoter_Associated
cg20706468	chr6	111352500	2	-3.307	0.0009435	--	0	0.097	1	0.7558	-0.00518559	0.0341451	-0.156212	0.0105198		OpenSea				TRUE
cg05888551	chr20	56750788	2	-3.305	0.0009499	--	38.2	1.618	1	0.2033	-0.0026571	0.150606	-0.244094	0.00120991	chr20:56754677-56755105	N_Shelf				NA
cg03447530	chr13	60970210	2	3.301	0.0009622	++	38.5	1.627	1	0.2021	0.00952746	0.152017	0.242813	0.00121053	chr13:60970403-60972045	N_Shore	TDRD3;TDRD3;TDRD3	NM_001146071;NM_001146070;NM_030794	TSS1500;TSS1500;TSS1500	NA	13:60970038-60971411	Promoter_Associated
cg00346970	chr6	24499591	2	3.297	0.0009784	++	0	0.372	1	0.5418	0.00592655	0.0574777	0.210281	0.00573522	chr6:24494664-24495670	S_Shelf	ALDH5A1;ALDH5A1	NM_001080;NM_170740	Body;Body	NA
cg07475151	chr5	172382825	2	-3.296	0.0009812	--	0	0.154	1	0.6951	-0.0119536	0.0400372	-0.202994	0.00911555	chr5:172385522-172385912	N_Shelf	LOC100268168;LOC100268168	NR_026682;NR_026683	Body;Body	NA
cg16259317	chr10	80733297	2	-3.296	0.000982	--	66.9	3.022	1	0.08214	-0.00286129	0.270836	-0.143297	0.000371413	chr10:80733751-80734013	N_Shore	LOC283050;LOC283050;LOC283050	NR_024431;NR_024429;NR_015429	Body;Body;Body	NA	10:80733273-80733772	Unclassified
cg19512604	chr19	10809044	2	3.295	0.0009826	++	0	0.497	1	0.4807	0.00770851	0.0670068	0.16917	0.00467115	chr19:10812017-10812455	N_Shelf				NA
cg18334211	chr7	151328924	2	3.295	0.000984	++	0	0.452	1	0.5015	0.0012146	0.0636447	0.18889	0.00502773		OpenSea	PRKAG2;PRKAG2;PRKAG2	NM_016203;NM_001040633;NM_024429	Body;Body;Body	NA	7:151328761-151329892	Promoter_Associated
cg07477296	chr19	12201646	2	3.292	0.0009963	++	0	0.474	1	0.4909	0.00883031	0.0657084	0.184434	0.00488421	chr19:12203028-12203503	N_Shore	ZNF788	NR_027049	TSS1500	NA	19:12201384-12202091	Unclassified_Cell_type_specific
cg10219575	chr19	59084223	2	3.29	0.001001	++	0	0.43	1	0.5121	0.00247119	0.0624614	0.203756	0.00526754	chr19:59084201-59085059	Island	MZF1;MZF1;LOC100131691	NM_198055;NM_003422;NR_027334	5'UTR;5'UTR;Body	NA	19:59083798-59085219	Promoter_Associated
cg23066587	chr6	170500942	2	3.29	0.001004	++	0	0.036	1	0.8488	0.00472588	0.0284374	0.206542	0.0138594		OpenSea				NA
cg06150195	chr16	11275874	2	-3.285	0.00102	--	0	0.057	1	0.8121	-0.00587478	0.0311941	-0.223425	0.012744	chr16:11272246-11272503	S_Shelf	CLEC16A	NM_015226	3'UTR	TRUE	16:11275864-11276007	Unclassified_Cell_type_specific
cg16658099	chr17	30593805	2	3.284	0.001025	++	30.1	1.431	1	0.2316	0.00135487	0.139914	0.213998	0.00153624	chr17:30593198-30594033	Island	RHBDL3	NM_138328	Body	NA
cg22024657	chr7	122839955	2	-3.277	0.001051	--	0	0.169	1	0.6813	-0.00564433	0.0427206	-0.172943	0.00912751		OpenSea	SLC13A1	NM_022444	1stExon	NA
cg22092448	chr19	18530401	2	3.275	0.001055	++	0	0.346	1	0.5565	0.00201337	0.0574077	0.165759	0.00629683	chr19:18527651-18531118	Island	SSBP4;SSBP4;SSBP4;SSBP4	NM_001009998;NM_001009998;NM_032627;NM_032627	1stExon;5'UTR;1stExon;5'UTR	TRUE	19:18529968-18530512	Promoter_Associated
cg11124915	chr11	10828419	2	3.275	0.001058	++	0	0.171	1	0.6797	0.0169115	0.0430111	0.206539	0.00911874	chr11:10829361-10831121	N_Shore	EIF4G2;EIF4G2	NM_001042559;NM_001418	Body;Body	NA
cg24166112	chr17	73873905	2	3.273	0.001064	++	0	0.815	1	0.3666	0.001488	0.09376	0.18844	0.00315017	chr17:73873528-73874923	Island	TRIM47	NM_033452	Body	NA
cg23358479	chr7	1110784	2	3.271	0.001071	++	0	0.082	1	0.7752	0.00427092	0.0347592	0.0851786	0.0119038		OpenSea	C7orf50;C7orf50;C7orf50	NM_001134395;NM_032350;NM_001134396	Body;Body;Body	NA
cg04473020	chr20	62151993	2	3.269	0.00108	++	0	0.931	1	0.3346	0.00188243	0.103294	0.228554	0.00275602	chr20:62151045-62152847	Island	PPDPF	NM_024299	TSS200	NA	20:62151115-62152710	Promoter_Associated
cg25088758	chr4	110223598	2	3.263	0.001101	++	0	0.41	1	0.5221	0.00302213	0.0636199	0.155001	0.00577808	chr4:110222970-110224257	Island	COL25A1;COL25A1;COL25A1;COL25A1	NM_198721;NM_198721;NM_032518;NM_032518	1stExon;5'UTR;5'UTR;1stExon	NA	4:110223550-110224486	Unclassified_Cell_type_specific
cg14136214	chr9	124545901	2	3.26	0.001113	++	0	0.241	1	0.6237	0.00598538	0.0501846	0.263071	0.00799516		OpenSea	DAB2IP	NM_032552	3'UTR	TRUE	9:124545749-124546355	Unclassified_Cell_type_specific
cg20974885	chr3	183966734	2	-3.259	0.001117	--	39.4	1.649	1	0.1991	-0.00529833	0.16251	-0.134405	0.0013145	chr3:183967304-183967801	N_Shore	ALG3;ALG3;ALG3;ECE2;ECE2;ALG3;ALG3	NM_001006941;NR_024533;NR_024534;NM_014693;NM_032331;NM_005787;NM_005787	Body;Body;Body;TSS1500;TSS1500;1stExon;5'UTR	NA	3:183966485-183966821	Promoter_Associated
cg23273911	chr17	72869156	2	3.258	0.001121	++	0	0.121	1	0.7282	0.00208176	0.0395678	0.142835	0.0107799	chr17:72868922-72869703	Island	FDXR;FDXR	NM_024417;NM_004110	TSS200;TSS200	NA	17:72868458-72870310	Promoter_Associated
cg12622992	chr2	174229728	2	3.258	0.001122	++	0	0.466	1	0.4946	0.00863462	0.0686395	0.181759	0.0053256		OpenSea	CDCA7;CDCA7	NM_031942;NM_145810	Body;Body	NA
cg04983687	chr16	88558223	2	-3.258	0.001124	--	0	0.086	1	0.7694	-0.0265441	0.0360698	-0.306708	0.0120499	chr16:88558051-88558329	Island	ZFPM1	NM_153813	Body	NA
cg27527642	chr6	30657174	2	3.248	0.001163	++	0	0.1	1	0.7515	0.00361256	0.038201	0.121	0.0117194	chr6:30655116-30655401	S_Shore	NRM	NM_007243	Body	TRUE
cg19574915	chr15	89195555	2	3.247	0.001168	++	0	0.12	1	0.7287	0.0130888	0.0403313	0.178661	0.0110556		OpenSea	ISG20	NM_002201	Body	TRUE	15:89195313-89195596	Promoter_Associated_Cell_type_specific
cg19950461	chr5	138678409	2	3.245	0.001176	++	3.3	1.034	1	0.3093	0.00262457	0.115164	0.18391	0.00258532	chr5:138677333-138678248	S_Shore	PAIP2;PAIP2	NM_001033112;NM_016480	5'UTR;5'UTR	NA	5:138676998-138678534	Promoter_Associated
cg22607134	chr19	58960319	2	3.245	0.001176	++	43.7	1.777	1	0.1825	0.00949827	0.176465	0.210866	0.00120852	chr19:58962740-58963343	N_Shelf				NA
cg12147137	chr13	27132130	2	3.239	0.0012	++	0	0.299	1	0.5844	0.00156007	0.0569704	0.189047	0.00742669	chr13:27131568-27132677	Island	WASF3	NM_006646	5'UTR	NA
cg18675600	chr8	142432241	2	-3.238	0.001203	--	46.1	1.854	1	0.1733	-0.00448936	0.184528	-0.232908	0.00114408	chr8:142427854-142428351	S_Shelf	PTP4A3;PTP4A3;PTP4A3;PTP4A3	NM_032611;NM_032611;NM_007079;NM_007079	5'UTR;1stExon;1stExon;5'UTR	NA
cg19301934	chr1	23504295	2	3.229	0.001242	++	0	0.59	1	0.4423	0.00187549	0.0818668	0.201493	0.00470637	chr1:23504059-23504633	Island				TRUE	1:23503754-23505719	Unclassified
cg20302975	chr2	105468274	2	3.229	0.001244	++	27.5	1.38	1	0.2401	0.00737169	0.146428	0.179124	0.00184753	chr2:105468851-105473488	N_Shore				NA
cg12656475	chr7	89841214	2	3.225	0.001258	++	0	0.115	1	0.7348	0.0027634	0.0412432	0.213429	0.0117283	chr7:89840813-89841491	Island	STEAP2;STEAP2;STEAP2;STEAP2	NM_001040665;NM_001040665;NM_152999;NM_152999	1stExon;5'UTR;1stExon;5'UTR	NA
cg08552043	chr11	2810570	2	-3.224	0.001264	--	0	0.579	1	0.4469	-0.00352358	0.0815237	-0.181386	0.00483874	chr11:2812415-2813396	N_Shore	KCNQ1;KCNQ1	NM_000218;NM_181798	Body;Body	TRUE
cg20591405	chr3	133614578	2	3.219	0.001288	++	0	0.622	1	0.4302	0.00206303	0.0857794	0.229089	0.0046018	chr3:133613566-133615174	Island	RAB6B;RAB6B	NM_016577;NM_016577	5'UTR;1stExon	NA
cg08969912	chr3	187456781	2	3.218	0.001289	++	43.7	1.776	1	0.1827	0.00147667	0.182366	0.206279	0.00129073	chr3:187457731-187457948	N_Shore	BCL6	NM_001706	5'UTR	NA	3:187456634-187456969	Promoter_Associated
cg08267591	chr2	165693745	2	-3.218	0.00129	--	0	0.302	1	0.5824	-0.0070431	0.0591971	-0.232121	0.00771396	chr2:165697470-165698893	N_Shelf	COBLL1	NM_014900	Body	NA
cg07098966	chr14	75593685	2	3.214	0.001311	++	12.7	1.146	1	0.2845	0.00114269	0.129635	0.186617	0.00245212	chr14:75593293-75594011	Island	NEK9;NEK9	NM_033116;NM_033116	1stExon;5'UTR	NA	14:75592469-75594248	Promoter_Associated
cg10084213	chr10	134058796	2	3.213	0.001313	++	0	0.395	1	0.5296	0.00289026	0.0676056	0.119005	0.00659653		OpenSea	STK32C	NM_173575	Body	NA
cg03092399	chr11	108149307	2	3.213	0.001315	++	0	0.067	1	0.7964	0.00612753	0.0366786	0.201644	0.0141192		OpenSea	ATM	NM_000051	Body	TRUE
cg07384894	chr12	130840971	2	3.209	0.00133	++	0	0.258	1	0.6115	0.00769731	0.0560949	0.130087	0.00857426		OpenSea	PIWIL1	NM_004764	Body	NA	12:130840935-130841199	Unclassified_Cell_type_specific
cg25184805	chr2	147345337	2	-3.204	0.001357	--	0	0.165	1	0.6842	-0.00666111	0.0479684	-0.208004	0.0106825	chr2:147344801-147345379	Island	PABPC1P2	NR_026904	Body	NA
cg07619672	chr15	64338028	2	3.203	0.001359	++	54	2.172	1	0.1405	0.00317025	0.221381	0.170762	0.00094266	chr15:64338152-64338886	N_Shore	DAPK2	NM_014326	5'UTR	NA
cg10080966	chr10	112260867	2	-3.202	0.001366	--	0	0.244	1	0.6216	-0.00464497	0.0555009	-0.176026	0.00897806	chr10:112257163-112258684	S_Shelf	DUSP5	NM_004419	Body	NA	10:112260834-112260936	Unclassified
cg20686234	chr17	26699485	2	3.201	0.001368	++	15	1.176	1	0.2782	0.00166372	0.134431	0.207765	0.00244252	chr17:26698359-26699557	Island	SARM1	NM_015077	1stExon	NA
cg11535839	chr2	28582676	2	-3.198	0.001385	--	0	0.281	1	0.5958	-0.012025	0.0592836	-0.174055	0.0083806		OpenSea				NA	2:28581435-28582791	Unclassified
cg14601210	chr7	155671264	2	3.196	0.001394	++	62.8	2.689	1	0.101	0.00594979	0.271236	0.274219	0.000627502	chr7:155674717-155674941	N_Shelf				NA
cg05936059	chr9	139561004	2	-3.194	0.001404	--	0	0.123	1	0.726	-0.00654056	0.0443784	-0.170717	0.012204	chr9:139559804-139561005	Island	EGFL7;EGFL7	NM_201446;NM_016215	5'UTR;5'UTR	NA
cg03037033	chr2	86668736	2	3.194	0.001404	++	0	0.477	1	0.4896	0.00148409	0.0767684	0.196999	0.00601552	chr2:86667815-86669447	Island	KDM3A;KDM3A	NM_018433;NM_001146688	5'UTR;5'UTR	NA
cg25241885	chr4	113207097	2	3.192	0.001414	++	0	0.38	1	0.5374	0.00116577	0.0686408	0.201282	0.00708036	chr4:113206832-113207278	Island	TIFA	NM_052864	TSS200	NA	4:113206726-113207322	Promoter_Associated
cg25556905	chr14	24803925	2	3.191	0.001417	++	39	1.64	1	0.2003	0.00188994	0.176705	0.255752	0.00156689	chr14:24803678-24804353	Island	ADCY4	NM_139247	TSS200	NA	14:24802658-24804468	Promoter_Associated
cg00058923	chr1	161069167	2	3.191	0.001419	++	0	0.458	1	0.4984	0.00402993	0.0754865	0.145572	0.00624137	chr1:161068062-161068801	S_Shore	KLHDC9;KLHDC9;KLHDC9	NM_152366;NM_001007255;NM_001007256	Body;Body;5'UTR	NA
cg12640482	chr1	28905573	2	-3.191	0.001419	--	24.6	1.327	1	0.2494	-0.00492839	0.149409	-0.215733	0.00213589	chr1:28908069-28908799	N_Shelf	SNHG12;SNORD99	NR_024127;NR_003077	Body;TSS1500	NA
cg17602362	chr13	47216934	2	-3.19	0.001424	--	77.3	4.4	1	0.03593	-0.00234632	0.439986	-0.292626	0.00018491		OpenSea	LRCH1;LRCH1;LRCH1	NM_015116;NM_001164213;NM_001164211	Body;Body;Body	TRUE
cg11782714	chr14	101831690	2	-3.189	0.001426	--	0	0.598	1	0.4394	-0.00336015	0.0875452	-0.172681	0.00507913	chr14:101831291-101831695	Island				NA
cg23990932	chr17	38521365	2	3.186	0.001444	++	68.4	3.16	1	0.07544	0.00221116	0.319463	0.176208	0.000448634	chr17:38518965-38520264	S_Shore	GJD3	NM_152219	TSS1500	NA
cg04742397	chr14	95986554	2	-3.185	0.001447	--	0	0.177	1	0.6743	-0.00884405	0.0505829	-0.138841	0.0107941	chr14:95982498-95983533	S_Shelf				NA	14:95985857-95986582	Unclassified_Cell_type_specific
cg17200737	chr14	92198536	2	3.185	0.001448	++	0	0.151	1	0.6978	0.00506617	0.0479898	0.18659	0.011515		OpenSea	CATSPERB	NM_024764	TSS200	NA
cg16361892	chr20	54933828	2	3.183	0.001456	++	25.7	1.347	1	0.2458	0.0017969	0.152621	0.215256	0.00212949	chr20:54933992-54934370	N_Shore	C20orf108	NM_080821	TSS200	NA	20:54933277-54934761	Promoter_Associated
cg01755369	chr19	10764728	2	3.182	0.001462	++	0	0.146	1	0.7028	0.0040558	0.0476739	0.211274	0.0117378	chr19:10764244-10765807	Island	ILF3;ILF3;ILF3;ILF3;LOC147727;ILF3	NM_017620;NM_004516;NM_001137673;NM_153464;NR_024333;NM_012218	TSS1500;TSS1500;TSS1500;TSS1500;TSS200;TSS1500	NA	19:10763875-10765768	Unclassified
cg06030362	chr16	88537692	2	3.182	0.001463	++	8.3	1.09	1	0.2964	0.00257327	0.130631	0.120737	0.00280591	chr16:88536936-88537375	S_Shore	ZFPM1	NM_153813	Body	NA	16:88536615-88537767	Promoter_Associated_Cell_type_specific
cg07417666	chr12	94197684	2	3.181	0.001465	++	0	0.102	1	0.749	0.00329947	0.0430368	0.0976394	0.0132905		OpenSea	CRADD	NM_003805	Body	TRUE
cg06659791	chr5	178488025	2	3.18	0.001474	++	0	0.095	1	0.7574	0.00418327	0.0423579	0.123308	0.0136289	chr5:178487146-178487921	S_Shore	ZNF354C	NM_014594	5'UTR	NA	5:178486758-178488179	Promoter_Associated_Cell_type_specific
cg17100751	chr1	230414293	2	3.178	0.001482	++	29.3	1.415	1	0.2343	0.00431035	0.159628	0.245414	0.00201214	chr1:230415342-230415689	N_Shore	GALNT2	NM_004481	Body	TRUE	1:230414200-230414428	Gene_Associated_Cell_type_specific
cg16008138	chr17	60885892	2	3.176	0.001495	++	0	0.264	1	0.6076	0.00512736	0.0597836	0.108012	0.00909293	chr17:60885408-60885857	S_Shore	2018-03-10	NM_152598	TSS200	NA
cg12387009	chr13	20437885	2	3.175	0.001498	++	0	0.279	1	0.5976	0.00147114	0.0612193	0.202136	0.00883312	chr13:20436776-20439089	Island	ZMYM5;ZMYM5;ZMYM5	NM_001039650;NM_001142684;NM_001039649	TSS200;TSS200;TSS200	NA	13:20437551-20438296	Promoter_Associated
cg13159929	chr17	7493222	2	3.175	0.001499	++	0	0.202	1	0.6534	0.00298475	0.0539302	0.233309	0.0103936	chr17:7492314-7492945	S_Shore	SOX15;SOX15	NM_006942;NM_006942	1stExon;5'UTR	NA	17:7491270-7493719	Unclassified
cg06684503	chr17	36873584	2	3.174	0.001502	++	0	0.493	1	0.4826	0.00824913	0.0804428	0.211251	0.00612583		OpenSea	MLLT6	NM_005937	Body	NA
cg07715974	chr6	34511514	2	-3.174	0.001502	--	54.8	2.214	1	0.1368	-0.00437821	0.233081	-0.262548	0.000978295	chr6:34512063-34512266	N_Shore	SPDEF	NM_012391	Body	NA
cg00459119	chr16	12172834	2	3.174	0.001504	++	0	0.452	1	0.5016	0.0051262	0.0768636	0.222784	0.00653876		OpenSea	SNX29	NM_001080530	Body	NA	16:12172724-12173144	Unclassified_Cell_type_specific
cg09377531	chr8	141046469	2	-3.173	0.00151	--	0	0.173	1	0.677	-0.0134386	0.0512945	-0.179786	0.0111466		OpenSea	TRAPPC9;TRAPPC9	NM_001160372;NM_031466	Body;Body	NA
cg09055236	chr7	2673197	2	3.171	0.001521	++	0	0.263	1	0.6079	0.00713384	0.0602323	0.212782	0.00919411	chr7:2671156-2671937	S_Shore	TTYH3	NM_025250	Body	NA
cg06862343	chr12	122261499	2	3.166	0.001547	++	32.6	1.483	1	0.2234	0.00138666	0.16836	0.134502	0.00193862	chr12:122261329-122261593	Island	SETD1B	NM_015048	Body	NA
cg16697749	chr8	47156875	2	3.165	0.00155	++	0	0.228	1	0.6328	0.0053685	0.0573996	0.0913694	0.00999647		OpenSea				NA
cg18082240	chr20	61917632	2	3.165	0.00155	++	27.8	1.385	1	0.2392	0.00228215	0.159744	0.133432	0.00213842	chr20:61917499-61917768	Island	ARFGAP1;ARFGAP1	NM_175609;NM_018209	Body;Body	NA
cg06456258	chr22	39898429	2	3.163	0.001559	++	0	0.667	1	0.4141	0.00123364	0.0970476	0.186194	0.00488626	chr22:39898100-39898789	Island	SMCR7L;SMCR7L	NM_019008;NM_019008	5'UTR;1stExon	NA	22:39897849-39899127	Promoter_Associated
cg02232273	chr17	36575576	2	3.163	0.00156	++	0	0.524	1	0.4692	0.00296415	0.0845319	0.202322	0.00598689	chr17:36575499-36575782	Island				NA	17:36574737-36576385	Unclassified_Cell_type_specific
cg11773122	chr20	62026350	2	3.162	0.001568	++	0	0.837	1	0.3603	0.00454356	0.112087	0.111544	0.0039445	chr20:62026262-62026480	Island				TRUE
cg26298737	chr1	225964937	2	3.159	0.001581	++	0	0.15	1	0.6987	0.0186384	0.0499562	0.176139	0.01215	chr1:225965330-225965734	N_Shore	SRP9;SRP9	NM_001130440;NM_003133	TSS1500;TSS1500	NA	1:225964812-225966205	Unclassified
cg20595046	chr2	29093178	2	3.159	0.001583	++	0	0.932	1	0.3342	0.00112962	0.12092	0.206695	0.00353918	chr2:29092728-29093439	Island	TRMT61B	NM_017910	TSS200	NA	2:29092430-29093912	Promoter_Associated
cg26508444	chr10	126330845	2	-3.158	0.001587	--	0	0.109	1	0.7415	-0.00991996	0.045504	-0.192706	0.0136422		OpenSea	FAM53B	NM_014661	Body	NA	10:126330522-126330924	Promoter_Associated
cg07545306	chr17	49242732	2	-3.157	0.001594	--	0	0.476	1	0.4904	-0.00467662	0.0810296	-0.163112	0.00652754	chr17:49243620-49244647	N_Shore	NME2;NME2;NME2;NME1-NME2;NME2	NM_001018137;NM_002512;NM_001018138;NM_001018136;NM_001018139	TSS200;TSS1500;TSS1500;Body;TSS1500	NA
cg02075820	chr11	17300909	2	3.156	0.001602	++	0	0.121	1	0.7278	0.0112701	0.0471289	0.253886	0.0132327	chr11:17297779-17298694	S_Shelf	NUCB2	NM_005013	5'UTR	NA
cg14121772	chr2	234600147	2	3.154	0.001612	++	0	0.299	1	0.5846	0.00385754	0.0652738	0.115527	0.00888223		OpenSea	UGT1A10;UGT1A9;UGT1A6;UGT1A6;UGT1A7;UGT1A8	NM_019075;NM_021027;NM_205862;NM_001072;NM_019077;NM_019076	Body;Body;TSS200;TSS1500;Body;Body	NA
cg03927504	chr16	88843923	2	3.153	0.001619	++	1.5	1.015	1	0.3137	0.00215019	0.129304	0.104814	0.00326616	chr16:88844943-88845205	N_Shore	FAM38A	NM_001142864	Body	NA
cg21384492	chr2	241938321	2	3.152	0.001622	++	0	0.306	1	0.5804	0.00145107	0.0660732	0.21075	0.00880123	chr2:241937716-241938468	Island	SNED1	NM_001080437	1stExon	NA
cg20861250	chr15	67701662	2	3.152	0.001624	++	0	0.412	1	0.5207	0.0116537	0.0759991	0.257327	0.00730531		OpenSea	IQCH	NM_001031715	Body	TRUE
cg07091016	chr1	36174005	2	3.151	0.001628	++	0	0.434	1	0.5098	0.00512337	0.078086	0.155391	0.00705911	chr1:36173406-36173979	S_Shore				TRUE	1:36172599-36174363	Unclassified_Cell_type_specific
cg12245084	chr11	78672632	2	3.15	0.001632	++	66.1	2.949	1	0.08592	0.00383472	0.310993	0.134271	0.000577887	chr11:78673007-78673213	N_Shore	ODZ4	NM_001098816	Body	TRUE	11:78672136-78672952	Unclassified_Cell_type_specific
cg19119818	chr3	183892606	2	3.15	0.001635	++	0	0.239	1	0.6248	0.00229523	0.0599325	0.177358	0.0100843	chr3:183892455-183893184	Island	AP2M1;AP2M1	NM_004068;NM_001025205	TSS200;TSS200	NA	3:183891839-183893311	Promoter_Associated
cg20649951	chr10	88126306	2	3.147	0.00165	++	0	0.712	1	0.3987	0.00124405	0.103429	0.196941	0.0047732	chr10:88122924-88127364	Island	GRID1	NM_017551	TSS200	NA	10:88126299-88126444	Unclassified
cg11959697	chr1	38942644	2	-3.143	0.00167	--	0	0.298	1	0.5854	-0.00924429	0.0662157	-0.111785	0.00909419	chr1:38941919-38942404	S_Shore				NA
cg10601582	chr19	22605234	2	3.14	0.001692	++	0	0.372	1	0.5417	0.00812763	0.0736948	0.207278	0.00801452		OpenSea	ZNF98	NM_001098626	TSS200	NA
cg07474842	chr6	136915088	2	-3.138	0.001698	--	0	0.305	1	0.581	-0.00778582	0.0674118	-0.213369	0.00906622		OpenSea	MAP3K5	NM_005923	Body	TRUE	6:136915081-136915583	Unclassified
cg07137043	chr7	73588983	2	3.137	0.001707	++	0	0.124	1	0.725	0.00269525	0.0489004	0.219061	0.0136295	chr7:73588252-73589341	Island	EIF4H;EIF4H	NM_022170;NM_031992	Body;Body	NA
cg03984502	chr1	151805661	2	3.136	0.001714	++	0	0.596	1	0.4403	0.00478728	0.0945893	0.223198	0.00572701		OpenSea	RORC	NM_005060	TSS1500	NA
cg10716835	chr10	94834582	2	-3.136	0.001714	--	0	0.981	1	0.3219	-0.00417293	0.129264	-0.140535	0.00352567	chr10:94833272-94835256	Island	CYP26A1;CYP26A1	NM_000783;NM_057157	Body;Body	NA
cg12817423	chr12	80329258	2	3.136	0.001715	++	0	0.336	1	0.562	0.00328901	0.0707226	0.177417	0.00860783	chr12:80328326-80329302	Island	PPP1R12A;PPP1R12A	NM_001143885;NM_002480	TSS200;TSS1500	NA	12:80327730-80329558	Promoter_Associated
cg21825840	chr11	66025173	2	3.133	0.00173	++	5.7	1.061	1	0.3031	0.001897	0.136982	0.232601	0.00324416	chr11:66024910-66026253	Island	KLC2;KLC2;KLC2;KLC2;KLC2;KLC2;KLC2	NM_022822;NM_001134776;NM_001134776;NM_001134774;NM_022822;NM_001134775;NM_001134774	5'UTR;1stExon;5'UTR;1stExon;1stExon;5'UTR;5'UTR	NA	11:66024667-66026557	Promoter_Associated
cg03993376	chr5	172386357	2	3.133	0.001732	++	0	0.292	1	0.589	0.00190264	0.0667763	0.200901	0.00939852	chr5:172386298-172386542	Island	LOC100268168;RPL26L1;LOC100268168	NR_026682;NM_016093;NR_026683	Body;TSS200;TSS1500	NA	5:172385366-172386916	Promoter_Associated
cg05203346	chr5	143278195	2	3.131	0.001742	++	0	0.137	1	0.7113	0.00717737	0.0508961	0.215091	0.0132982		OpenSea				TRUE	5:143278038-143278325	Unclassified_Cell_type_specific
cg00773060	chr1	235587038	2	3.131	0.001745	++	0	0.609	1	0.4353	0.0052408	0.0965205	0.190838	0.00568583		OpenSea	TBCE;TBCE	NM_001079515;NM_003193	Body;Body	TRUE
cg24094897	chr5	112426203	2	3.129	0.001752	++	0	0.116	1	0.7336	0.00410569	0.0485956	0.155107	0.0141527		OpenSea	MCC;MCC	NM_002387;NM_001085377	Body;Body	TRUE
cg25161889	chr12	56508929	2	-3.127	0.001763	--	0	0.671	1	0.4129	-0.0108678	0.102589	-0.172111	0.00526253	chr12:56511861-56512409	N_Shelf	RPL41;RPL41	NM_021104;NM_001035267	TSS1500;TSS1500	NA
cg16687450	chr11	125496752	2	3.12	0.001811	++	0	0.162	1	0.6869	0.00495102	0.0547466	0.153972	0.0127395	chr11:125495233-125495866	S_Shore	CHEK1;CHEK1;CHEK1	NM_001114122;NM_001114121;NM_001274	Body;Body;Body	NA	11:125495144-125496933	Promoter_Associated
cg24843217	chr4	190574529	2	3.119	0.001812	++	6.7	1.072	1	0.3004	0.00629815	0.140587	0.161053	0.00330332		OpenSea				TRUE
cg16747717	chr16	78540054	2	-3.115	0.001839	--	0	0.382	1	0.5367	-0.00420258	0.0774299	-0.133939	0.00830214		OpenSea	WWOX	NM_016373	Body	NA
cg15774864	chr2	63272214	2	3.113	0.001852	++	49.8	1.991	1	0.1583	0.00189418	0.228739	0.214518	0.00137964	chr2:63272127-63272409	Island	LOC100132215;EHBP1;EHBP1;EHBP1;EHBP1	NR_027069;NM_001142616;NM_001142615;NM_001142614;NM_015252	Body;Body;Body;Body;Body	TRUE
cg07605285	chr10	26680729	2	-3.112	0.001856	--	0	0.468	1	0.4938	-0.0125506	0.0859999	-0.165311	0.0072629	chr10:26680634-26680999	Island				NA
cg08329113	chr16	70771142	2	3.111	0.001866	++	0	0.271	1	0.6023	0.00766003	0.0670732	0.218809	0.0102275		OpenSea	VAC14	NM_018052	Body	TRUE	16:70770731-70772958	Promoter_Associated
cg05982686	chr17	59564954	2	3.109	0.001878	++	0	0.732	1	0.3923	0.00602349	0.111067	0.122055	0.00505859		OpenSea				NA
cg18899999	chr11	85755155	2	-3.108	0.001881	--	0	0.549	1	0.4585	-0.0051685	0.094168	-0.176534	0.00648712		OpenSea	PICALM;PICALM	NM_001008660;NM_007166	Body;Body	TRUE
cg15879154	chr15	93277667	2	3.108	0.001882	++	0	0.799	1	0.3714	0.014765	0.11739	0.378458	0.00465496		OpenSea				NA
cg23588086	chr14	20882072	2	3.108	0.001884	++	7.7	1.083	1	0.298	0.00338756	0.143794	0.181378	0.0033518	chr14:20881569-20881770	S_Shore	TEP1	NM_007110	TSS1500	NA	14:20881203-20882289	Promoter_Associated
cg13962846	chr1	7973298	2	-3.107	0.001891	--	0	0.753	1	0.3855	-0.00895899	0.113377	-0.251106	0.00494728		OpenSea				NA
cg00807475	chr6	30706746	2	3.106	0.001899	++	0	0.381	1	0.537	0.00523965	0.078494	0.227968	0.0084759	chr6:30710307-30712440	N_Shelf	FLOT1	NM_005803	Body	NA
cg27409650	chr22	37915342	2	3.104	0.001908	++	0	0.368	1	0.5443	0.00140394	0.0773658	0.186096	0.00869783	chr22:37914768-37915883	Island	CARD10	NM_014550	TSS200	NA	22:37915002-37915990	Unclassified_Cell_type_specific
cg17715141	chr4	182609697	2	3.104	0.00191	++	34.7	1.532	1	0.2158	0.0153027	0.186995	0.323337	0.00214089		OpenSea				TRUE
cg19241679	chr19	2302401	2	-3.104	0.001912	--	0	0.265	1	0.6067	-0.0139454	0.0671723	-0.231156	0.0105086	chr19:2302466-2302999	N_Shore	LINGO3	NM_001101391	5'UTR	NA	19:2302345-2303498	Unclassified_Cell_type_specific
cg23819087	chr21	33765513	2	3.103	0.001913	++	0	0.14	1	0.7085	0.00632784	0.0535996	0.165478	0.0139398	chr21:33765512-33765752	Island	URB1;C21orf119	NM_014825;NR_026845	TSS1500;Body	NA	21:33764663-33766068	Promoter_Associated
cg11278727	chr17	39949564	2	3.103	0.001913	++	0	0.914	1	0.3391	0.00751781	0.128899	0.27853	0.00409818		OpenSea				TRUE
cg03292743	chr2	74642838	2	-3.101	0.001932	--	66.3	2.965	1	0.08507	-0.00676562	0.329669	-0.233734	0.000649484	chr2:74641733-74643350	Island	C2orf81	NM_001145054	Body	TRUE
cg24201362	chr6	467681	2	-3.097	0.001957	--	0	0.498	1	0.4804	-0.0024571	0.090893	-0.223072	0.00717209		OpenSea				NA
cg09470638	chr19	15121509	2	3.096	0.001959	++	72.2	3.598	1	0.05785	0.00454857	0.396311	0.178874	0.000414331	chr19:15121590-15122143	N_Shore	CCDC105	NM_173482	TSS200	NA
cg07030516	chr10	66813744	2	3.096	0.001962	++	0	0.978	1	0.3227	0.0124486	0.136266	0.281292	0.00387142	chr10:66813635-66814061	Island				NA
cg19311375	chr2	46542361	2	-3.095	0.001968	--	0	0.165	1	0.6848	-0.00677332	0.0572483	-0.161248	0.0133048		OpenSea	EPAS1	NM_001430	Body	TRUE
cg18552482	chr12	122690827	2	-3.093	0.00198	--	0	0.88	1	0.3482	-0.0085614	0.127539	-0.148812	0.00436366	chr12:122687800-122689106	S_Shore	B3GNT4	NM_030765	Body	TRUE
cg05369274	chr7	55639575	2	3.093	0.001981	++	0	0.972	1	0.3241	0.00326859	0.136252	0.15059	0.00392297	chr7:55639277-55640599	Island	VOPP1	NM_030796	Body	NA
cg09977847	chr2	217070953	2	-3.091	0.001993	--	0	0.24	1	0.624	-0.00951386	0.0658911	-0.207292	0.0113267		OpenSea	XRCC5	NM_021141	3'UTR	NA	2:217070860-217071436	Gene_Associated_Cell_type_specific
cg07181175	chr6	13711723	2	3.09	0.001998	++	0	0.292	1	0.5892	0.00197002	0.0713145	0.196223	0.010255	chr6:13710979-13712556	Island	RANBP9	NM_005493	1stExon	NA	6:13711089-13713034	Promoter_Associated
cg23029292	chr14	22982777	2	3.09	0.002	++	0	0.498	1	0.4805	0.00549928	0.0917304	0.195731	0.00727569		OpenSea				NA
cg14011971	chr10	61997974	2	-3.089	0.002009	--	0	0.453	1	0.5008	-0.00807047	0.0876131	-0.247282	0.00781032		OpenSea	ANK3	NM_020987	Body	TRUE
cg06789445	chr3	69942668	2	3.088	0.002013	++	0	0.595	1	0.4404	0.00955386	0.101369	0.203133	0.00634742		OpenSea	MITF;MITF;MITF;MITF	NM_198177;NM_198159;NM_006722;NM_198178	Body;Body;Body;Body	TRUE
cg06374794	chr16	88002281	2	3.088	0.002015	++	45.8	1.844	1	0.1745	0.00422809	0.221186	0.271976	0.00166779		OpenSea	BANP;BANP	NM_017869;NM_079837	5'UTR;5'UTR	TRUE
cg14260773	chr2	33226136	2	-3.087	0.002019	--	0	0.267	1	0.6052	-0.0116386	0.0691318	-0.387572	0.0108146		OpenSea	LTBP1	NM_206943	Body	TRUE
cg13787135	chr14	21270407	2	-3.087	0.002022	--	0	0.21	1	0.6471	-0.0063503	0.0630081	-0.172885	0.0121893		OpenSea	RNASE1;RNASE1;RNASE1;RNASE1;RNASE1	NM_002933;NM_198232;NM_198232;NM_198234;NM_198235	5'UTR;5'UTR;1stExon;5'UTR;5'UTR	NA
cg27083429	chr6	160389838	2	-3.086	0.002029	--	40.1	1.67	1	0.1963	-0.00275028	0.204658	-0.130787	0.00196347	chr6:160389832-160390890	Island	IGF2R	NM_000876	TSS1500	NA	6:160389823-160390284	Promoter_Associated
cg22662036	chr6	32158196	2	3.086	0.00203	++	0	0.932	1	0.3343	0.00197601	0.133792	0.195155	0.00417365		OpenSea	PBX2	NM_002586	TSS1500	NA	6:32157824-32158410	Promoter_Associated
cg19239199	chr7	852714	2	3.085	0.002034	++	0	0.467	1	0.4944	0.00625694	0.0894317	0.14069	0.00770389	chr7:852960-853230	N_Shore				TRUE	7:852307-853277	Unclassified
cg05375999	chr19	42736736	2	3.084	0.00204	++	0	0.289	1	0.5907	0.00494744	0.0717474	0.175456	0.0104278		OpenSea	GSK3A	NM_019884	Body	NA
cg19391924	chr17	77435263	2	3.082	0.002054	++	7.7	1.083	1	0.298	0.0095712	0.148853	0.278793	0.00355111		OpenSea	HRNBP3	NM_001082575	5'UTR	NA
cg15388804	chr14	36993079	2	3.081	0.002066	++	69.2	3.25	1	0.07142	0.00553534	0.36625	0.158718	0.000554238	chr14:36993488-36994488	N_Shore				NA
cg04198075	chr10	636331	2	-3.08	0.002072	--	0	0.187	1	0.6657	-0.00598979	0.0611846	-0.261478	0.0130234		OpenSea	DIP2C	NM_014974	Body	NA
cg24536691	chr6	33238768	2	-3.077	0.00209	--	0	0.555	1	0.4561	-0.00409611	0.0991701	-0.128479	0.00687576	chr6:33239326-33240099	N_Shore	VPS52;RPS18	NM_022553;NM_022551	Body;TSS1500	NA
cg08820016	chr7	142554834	2	3.077	0.00209	++	44	1.787	1	0.1813	0.00253158	0.218506	0.262008	0.00180136	chr7:142551879-142553186	S_Shore	EPHB6	NM_004445	5'UTR	NA
cg21761844	chr19	37407257	2	3.077	0.002091	++	0	0.932	1	0.3345	0.0008715	0.135365	0.188553	0.00426015	chr19:37406931-37407463	Island	ZNF568;ZNF568;ZNF829	NM_198539;NM_198539;NM_001037232	5'UTR;1stExon;TSS200	NA	19:37406749-37407994	Promoter_Associated
cg15864612	chr10	327132	2	-3.075	0.002103	--	0	0.171	1	0.6795	-0.00557825	0.0597823	-0.187394	0.0136351		OpenSea	DIP2C	NM_014974	Body	NA
cg03871824	chr8	146024438	2	-3.074	0.00211	--	0	0.307	1	0.5796	-0.00673687	0.0747289	-0.142876	0.0103027	chr8:146023902-146024734	Island	ZNF517	NM_213605	5'UTR	NA	8:146023822-146024986	Promoter_Associated
cg03461784	chr14	98604556	2	3.073	0.00212	++	38.6	1.63	1	0.2017	0.00803979	0.204045	0.222682	0.00210067		OpenSea				TRUE
cg06446408	chr16	73266679	2	3.072	0.002128	++	0	0.223	1	0.6367	0.00431556	0.0660577	0.130975	0.0122081		OpenSea				NA	16:73266241-73267090	Unclassified_Cell_type_specific
cg00078245	chr12	53579063	2	3.071	0.002132	++	0	0.176	1	0.6752	0.00600323	0.0607486	0.184976	0.0135885	chr12:53574025-53575150	S_Shelf	ZNF740	NM_001004304	Body	NA
cg22664258	chr12	25836256	2	-3.071	0.002135	--	0	0.199	1	0.6552	-0.00825771	0.0635051	-0.163987	0.0128761		OpenSea				TRUE
cg04211198	chr2	191513297	2	3.071	0.002135	++	0	0.762	1	0.3826	0.00401551	0.120187	0.177074	0.00529003	chr2:191512946-191514439	Island	NAB1	NM_005966	TSS1500	NA
cg15617537	chr1	198606675	2	-3.068	0.002152	--	0	0.872	1	0.3505	-0.00931306	0.13117	-0.387907	0.00465643		OpenSea	PTPRC;PTPRC;PTPRC;PTPRC	NM_080923;NM_002838;NM_080922;NM_080921	TSS1500;TSS1500;TSS1500;TSS1500	NA
cg03854667	chr2	110370440	2	3.068	0.002152	++	62	2.631	1	0.1048	0.00764251	0.306406	0.237155	0.000911199	chr2:110370906-110373301	N_Shore	SEPT10;SEPT10;ANKRD57	NM_178584;NM_144710;NM_023016	Body;Body;TSS1500	NA
cg25635591	chr17	57642417	2	3.067	0.00216	++	14.6	1.172	1	0.2791	0.00717755	0.160466	0.232071	0.00334317	chr17:57642720-57643294	N_Shore	DHX40;DHX40	NM_024612;NM_001166301	TSS1500;TSS1500	NA	17:57642284-57643729	Unclassified
cg18217622	chr6	170732253	2	3.067	0.00216	++	85.6	6.928	1	0.008484	0.00453473	0.758358	0.418002	5.57512e-05	chr6:170732119-170732442	Island				NA	6:170732228-170732276	Unclassified_Cell_type_specific
cg27197120	chr17	29421832	2	-3.066	0.002171	--	83.4	6.016	1	0.01417	-0.000835365	0.664677	-0.205657	9.52808e-05	chr17:29421595-29422067	Island	NF1;NF1;NF1	NM_000267;NM_001128147;NM_001042492	TSS200;TSS200;TSS200	NA	17:29421688-29422065	Promoter_Associated
cg14988565	chr20	34287060	2	3.065	0.002178	++	0	0.46	1	0.4977	0.00232034	0.0914708	0.192078	0.00812995	chr20:34286821-34287701	Island	ROMO1;NFS1	NM_080748;NM_021100	TSS200;Body	NA	20:34286405-34287943	Promoter_Associated
cg26252281	chr6	146864885	2	3.064	0.002186	++	55.4	2.243	1	0.1342	0.000933087	0.268158	0.293807	0.00125791	chr6:146864481-146865426	Island	RAB32;RAB32	NM_006834;NM_006834	1stExon;5'UTR	NA
cg01360325	chr10	105127811	2	-3.061	0.002206	--	0	0.772	1	0.3796	-0.00327081	0.122795	-0.131939	0.00534132	chr10:105127580-105127824	Island	TAF5	NM_006951	1stExon	NA	10:105127053-105128737	Promoter_Associated
cg07243202	chr8	134315520	2	-3.059	0.002219	--	26.4	1.359	1	0.2436	-0.00614898	0.180651	-0.217811	0.00281135		OpenSea				TRUE	8:134315263-134315829	Unclassified_Cell_type_specific
cg04418434	chr6	7110773	2	3.056	0.002239	++	0	0.593	1	0.4414	0.00774197	0.10589	0.251714	0.00681826	chr6:7107075-7109854	S_Shore	RREB1;RREB1;RREB1;RREB1	NM_001003700;NM_001003699;NM_001168344;NM_001003698	5'UTR;5'UTR;5'UTR;5'UTR	NA
cg13172001	chr2	88390175	2	3.056	0.002241	++	0	0.339	1	0.5605	0.0163781	0.0802004	0.272027	0.0100897		OpenSea	SMYD1	NM_198274	Body	NA	2:88390026-88390269	Unclassified_Cell_type_specific
cg11107966	chr14	92927875	2	-3.056	0.002244	--	34.8	1.533	1	0.2156	-0.0159713	0.198728	-0.380714	0.00239404		OpenSea	SLC24A4;SLC24A4;SLC24A4	NM_153647;NM_153648;NM_153646	Body;Body;Body	NA
cg13158481	chr2	176988580	2	3.054	0.00226	++	72.7	3.665	1	0.05556	0.00236167	0.420485	0.216168	0.000442976	chr2:176989337-176989587	N_Shore	HOXD9	NM_014213	Body	NA
cg16731318	chr1	94313343	2	3.052	0.002277	++	31	1.449	1	0.2286	0.00352687	0.191381	0.27275	0.00262098	chr1:94313317-94313628	Island				NA
cg26187514	chr1	212458738	2	3.051	0.002279	++	0	0.19	1	0.6631	0.00284273	0.0643788	0.147964	0.0136768	chr1:212457967-212459694	Island	PPP2R5A	NM_006243	TSS200	NA	1:212458017-212458931	Promoter_Associated
cg11076555	chr7	2671415	2	3.051	0.002283	++	47.8	1.916	1	0.1663	0.00369494	0.238598	0.173889	0.0017135	chr7:2671156-2671937	Island	TTYH3	NM_025250	TSS200	NA	7:2671102-2671971	Promoter_Associated
cg02243630	chr4	154386540	2	3.05	0.002287	++	0	0.429	1	0.5124	0.00787603	0.0903523	0.211524	0.00879221	chr4:154386834-154388183	N_Shore	KIAA0922;KIAA0922	NM_015196;NM_001131007	TSS1500;TSS1500	NA	4:154386465-154386633	Promoter_Associated
cg20525486	chr3	71111923	2	3.048	0.002305	++	0	0.978	1	0.3227	0.00736494	0.145422	0.243498	0.00431161	chr3:71113896-71114102	N_Shore	FOXP1	NM_032682	Body	NA
cg02791145	chr11	50220426	2	3.046	0.002318	++	20.9	1.263	1	0.261	0.00766559	0.174108	0.206401	0.00319079		OpenSea				NA
cg09074817	chr6	87866051	2	3.044	0.002335	++	29.6	1.421	1	0.2333	0.00414008	0.19035	0.181649	0.00274155	chr6:87864919-87866096	Island	ZNF292	NM_015021	Body	NA
cg26396707	chr1	161129261	2	3.043	0.002339	++	0	0.297	1	0.5855	0.00155102	0.0773304	0.194047	0.0111593	chr1:161129138-161129689	Island	USP21;USP21;USP21;USP21	NM_012475;NM_001014443;NM_012475;NM_001014443	5'UTR;1stExon;1stExon;5'UTR	NA	1:161128606-161129962	Promoter_Associated
cg05934984	chr5	1258644	2	3.043	0.002342	++	0	0.636	1	0.4252	0.00394267	0.11231	0.113488	0.00661453	chr5:1256968-1257222	S_Shore	TERT;TERT	NM_198255;NM_198253	Body;Body	NA
cg05155047	chr5	168719	2	-3.043	0.002345	--	0	0.247	1	0.6189	-0.00741286	0.0718976	-0.19124	0.0123081	chr5:169578-169798	N_Shore	PLEKHG4B	NM_052909	Body	TRUE
cg02667103	chr12	83125178	2	-3.043	0.002345	--	0	0.468	1	0.4937	-0.00687009	0.0954195	-0.19782	0.00840286		OpenSea	TMTC2	NM_152588	Body	NA
cg14472026	chr6	72385611	2	-3.042	0.002353	--	0	0.998	1	0.3178	-0.0061182	0.148638	-0.207293	0.00427569		OpenSea				TRUE
cg18305433	chr6	28972963	2	3.04	0.002363	++	4.6	1.048	1	0.306	0.0068693	0.153848	0.200117	0.00405794		OpenSea	ZNF311;ZNF311	NM_001010877;NM_001010877	5'UTR;1stExon	TRUE	6:28972801-28972975	Promoter_Associated_Cell_type_specific
cg05317455	chr11	69811162	2	3.04	0.002367	++	0	0.48	1	0.4885	0.00444906	0.096981	0.143852	0.00830573	chr11:69813249-69813452	N_Shelf				TRUE
cg00153041	chr10	135462590	2	3.039	0.002374	++	42.7	1.746	1	0.1864	0.00835574	0.224517	0.187503	0.00204777		OpenSea				NA
cg06964912	chr1	1173622	2	-3.037	0.002393	--	51.5	2.061	1	0.1511	-0.00620972	0.257604	-0.230832	0.00156567	chr1:1173915-1174263	N_Shore				NA	1:1173528-1173699	Unclassified
cg22173537	chr5	166477161	2	3.036	0.002398	++	43.9	1.781	1	0.182	0.00338661	0.228964	0.143537	0.00199838		OpenSea				TRUE
cg05403555	chr2	75427088	2	3.036	0.0024	++	81.4	5.376	1	0.02042	0.000532855	0.612114	0.258054	0.00015306	chr2:75426592-75428030	Island	TACR1;TACR1	NM_015727;NM_001058	TSS1500;TSS1500	NA	2:75426695-75427249	Unclassified
cg19454262	chr4	531836	2	3.034	0.00241	++	0	0.763	1	0.3825	0.00269547	0.126475	0.14325	0.00572333	chr4:529848-530049	S_Shore	PIGG;PIGG	NM_017733;NM_001127178	Body;Body	NA
cg25463470	chr13	112721712	2	3.034	0.002414	++	47	1.888	1	0.1694	0.00127637	0.240572	0.188206	0.00182696	chr13:112720564-112723582	Island	SOX1	NM_005986	TSS200	NA
cg13825475	chr19	14607384	2	3.034	0.002417	++	0	0.561	1	0.4539	0.00914349	0.106213	0.170936	0.0074806	chr19:14606709-14607385	Island	GIPC1;GIPC1;GIPC1;GIPC1;GIPC1;GIPC1	NM_202468;NM_202470;NM_005716;NM_202467;NM_202494;NM_202469	TSS1500;TSS1500;TSS1500;TSS1500;TSS1500;TSS1500	NA	19:14606858-14607391	Promoter_Associated
cg20938085	chr5	140768230	2	3.033	0.002418	++	0	0.261	1	0.6093	0.0129889	0.0744868	0.171094	0.0121976	chr5:140768939-140769483	N_Shore	PCDHGB4;PCDHGA4;PCDHGA6;PCDHGA1;PCDHGA5;PCDHGB1;PCDHGA3;PCDHGA2;PCDHGA7;PCDHGB2;PCDHGB4;PCDHGB3	NM_032098;NM_018917;NM_018919;NM_018912;NM_018918;NM_018922;NM_018916;NM_018915;NM_018920;NM_018923;NM_003736;NM_018924	1stExon;Body;Body;Body;Body;Body;Body;Body;Body;Body;1stExon;Body	NA
cg23183449	chr7	92088145	2	-3.033	0.00242	--	0	0.244	1	0.6215	-0.0100258	0.0725511	-0.218706	0.0126332		OpenSea	GATAD1	NM_021167	3'UTR	NA
cg21834512	chr18	6920190	2	3.033	0.002421	++	30.4	1.438	1	0.2305	0.0222034	0.194669	0.296785	0.00276684	chr18:6920591-6920874	N_Shore				NA
cg26567943	chr1	23495393	2	-3.033	0.002424	--	0	0.662	1	0.4159	-0.00220093	0.116612	-0.156205	0.00653277		OpenSea	LUZP1;LUZP1	NM_033631;NM_001142546	TSS200;TSS200	NA	1:23495148-23495501	Promoter_Associated
cg20756894	chr19	49562516	2	3.029	0.002457	++	63.2	2.718	1	0.0992	0.005819	0.329214	0.179586	0.000941803	chr19:49561094-49561620	S_Shore				NA	19:49562496-49562645	Unclassified_Cell_type_specific
cg10079801	chr2	26987182	2	3.028	0.002465	++	0	0.38	1	0.5377	0.00115054	0.088188	0.203897	0.0099769	chr2:26987030-26987500	Island	C2orf18;C2orf18	NM_017877;NM_017877	1stExon;5'UTR	NA	2:26986835-26988167	Promoter_Associated_Cell_type_specific
cg13369291	chr19	52839445	2	3.027	0.00247	++	68.4	3.161	1	0.07544	0.00132142	0.377066	0.218278	0.000680038	chr19:52839444-52839937	Island	ZNF610;ZNF610;ZNF610	NM_001161427;NM_001161425;NM_001161426	TSS200;TSS200;TSS200	NA	19:52839265-52839805	Promoter_Associated
cg08063784	chr3	129159448	2	3.025	0.002484	++	0	0.52	1	0.4708	0.00414575	0.103251	0.115054	0.00806964	chr3:129158602-129159477	Island	IFT122;IFT122;MBD4;IFT122;IFT122	NM_052990;NM_018262;NM_003925;NM_052985;NM_052989	Body;Body;TSS1500;Body;Body	NA	3:129158073-129160037	Promoter_Associated
cg00920572	chr12	54349349	2	3.018	0.002544	++	41.5	1.71	1	0.191	0.0040251	0.22652	0.100231	0.00222267	chr12:54348695-54349378	Island	HOXC12	NM_173860	Body	NA	12:54349242-54349851	Unclassified_Cell_type_specific
cg15453345	chr1	166844942	2	3.013	0.002588	++	24.8	1.329	1	0.2489	0.00429489	0.188484	0.171679	0.00322256	chr1:166844996-166845773	N_Shore	TADA1	NM_053053	Body	NA	1:166844879-166845018	Promoter_Associated
cg18472185	chr4	169931806	2	3.012	0.002592	++	0	0.687	1	0.4073	0.00335469	0.122566	0.179238	0.00660695	chr4:169930790-169931607	S_Shore	CBR4	NM_032783	TSS1500	NA	4:169930527-169932212	Promoter_Associated
cg07257824	chr6	170732353	2	3.011	0.0026	++	81	5.252	1	0.02192	0.00822099	0.610865	0.463323	0.000176853	chr6:170732119-170732442	Island				NA
cg02673351	chr19	3532544	2	3.011	0.002606	++	0	0.251	1	0.6164	0.00314894	0.0759527	0.10631	0.013021	chr19:3532433-3532666	Island	FZR1;FZR1;FZR1	NM_001136197;NM_016263;NM_001136198	Body;Body;Body	NA	19:3532385-3533717	Gene_Associated_Cell_type_specific
cg02586212	chr1	192544902	2	3.01	0.002615	++	0	0.878	1	0.3489	0.0192424	0.142713	0.458534	0.00526116		OpenSea	RGS1;RGS1	NM_002922;NM_002922	1stExon;5'UTR	NA	1:192544627-192544908	Promoter_Associated
cg07402939	chr13	112927331	2	3.008	0.002631	++	56.3	2.289	1	0.1303	0.00390532	0.290459	0.238095	0.00139048		OpenSea				NA
cg11847805	chr12	108916474	2	-3.008	0.002631	--	71.9	3.56	1	0.0592	-0.00378029	0.427943	-0.279999	0.000538235		OpenSea	SART3	NM_014706	3'UTR	NA
cg09788416	chr12	39539408	2	-3.008	0.002633	--	16.2	1.193	1	0.2747	-0.00369483	0.175625	-0.216772	0.00374316	chr12:39538383-39539500	Island				TRUE
cg17121412	chr15	22833400	2	3.006	0.00265	++	30.6	1.441	1	0.23	0.00478405	0.201788	0.523715	0.00293837	chr15:22833282-22833911	Island	TUBGCP5;TUBGCP5;TUBGCP5;TUBGCP5	NM_052903;NM_001102610;NM_052903;NM_001102610	1stExon;5'UTR;5'UTR;1stExon	NA	15:22832804-22834244	Promoter_Associated
cg26949393	chr7	150827298	2	3.005	0.00266	++	0	0.521	1	0.4702	0.00436114	0.106543	0.210509	0.00840976	chr7:150822654-150823387	S_Shelf	AGAP3	NM_031946	Body	NA
cg08055663	chr16	2737356	2	3.003	0.002674	++	0	0.372	1	0.5417	0.00373426	0.0906597	0.174781	0.0106214		OpenSea	KCTD5	NM_018992	Body	NA	16:2736888-2737573	Unclassified
cg16291854	chr19	50910264	2	3.001	0.00269	++	0	0.831	1	0.362	0.00247071	0.139533	0.138669	0.00566428	chr19:50910247-50910455	Island	POLD1	NM_002691	Body	NA
cg07425555	chr19	14049018	2	-3	0.002699	--	15.5	1.183	1	0.2767	-0.00838149	0.17633	-0.135182	0.00384572		OpenSea	PODNL1;PODNL1;PODNL1;PODNL1	NM_001146254;NM_024825;NM_024825;NM_001146255	Body;5'UTR;1stExon;Body	NA	19:14048896-14049075	Unclassified_Cell_type_specific
cg23476955	chr19	16308634	2	2.998	0.002719	++	0	0.472	1	0.4919	0.00135462	0.102298	0.176865	0.00916693	chr19:16308557-16309313	Island	AP1M1;AP1M1	NM_032493;NM_001130524	TSS200;TSS200	NA	19:16308147-16309363	Promoter_Associated
cg03713963	chr17	1062968	2	-2.997	0.002722	--	0	0.848	1	0.3572	-0.0175328	0.14198	-0.339239	0.00559543	chr17:1063942-1064304	N_Shore	ABR;ABR	NM_021962;NM_001159746	Body;5'UTR	TRUE
cg03663120	chr7	2284600	2	-2.997	0.002727	--	0	0.336	1	0.5621	-0.0140192	0.0874062	-0.316432	0.0114361	chr7:2281362-2282105	S_Shelf	NUDT1;NUDT1;NUDT1;NUDT1;NUDT1;NUDT1;NUDT1	NM_198948;NM_002452;NM_198952;NM_198950;NM_198954;NM_198953;NM_198949	Body;Body;Body;Body;Body;Body;Body	NA
cg13533759	chr9	114431056	2	2.996	0.002732	++	50.1	2.003	1	0.157	0.00236903	0.263585	0.157095	0.00181087		OpenSea	GNG10;DNAJC25-GNG10	NM_001017998;NM_004125	3'UTR;3'UTR	NA
cg18766033	chr5	73729290	2	-2.995	0.002744	--	0	0.298	1	0.5853	-0.0115054	0.0832719	-0.270985	0.0122911		OpenSea				TRUE
cg04794299	chr11	108368512	2	2.992	0.00277	++	0	0.997	1	0.3181	0.00355037	0.158575	0.166662	0.00477666	chr11:108368498-108369407	Island	KDELC2	NM_153705	Body	NA	11:108367857-108369610	Promoter_Associated
cg19798735	chr7	110730805	2	2.991	0.002777	++	0	0.645	1	0.4219	0.0102038	0.121771	0.251309	0.00729345		OpenSea	IMMP2L;LRRN3;LRRN3;LRRN3	NM_032549;NM_018334;NM_001099658;NM_001099660	Body;TSS1500;TSS1500;TSS1500	NA
cg14554372	chr8	28259708	2	2.991	0.002783	++	17.1	1.206	1	0.2722	0.00121181	0.180768	0.234404	0.00383804	chr8:28259183-28259717	Island				NA	8:28259319-28259783	Unclassified
cg14473904	chr15	93465087	2	2.99	0.002786	++	18.5	1.227	1	0.2681	0.00323657	0.183075	0.202916	0.00375947		OpenSea	CHD2;CHD2	NM_001271;NM_001042572	Body;Body	TRUE
cg26314055	chr1	1182658	2	-2.988	0.002807	--	0	0.527	1	0.4677	-0.00510756	0.10974	-0.183008	0.00862935	chr1:1181756-1182470	S_Shore	FAM132A	NM_001014980	TSS1500	NA
cg04362211	chr11	92577663	2	-2.987	0.002817	--	0	0.834	1	0.3612	-0.00419602	0.142495	-0.203411	0.00582055		OpenSea	FAT3	NM_001008781	Body	NA
cg23953110	chr4	3726836	2	-2.986	0.002823	--	41.6	1.713	1	0.1906	-0.00253609	0.23552	-0.194089	0.00238902		OpenSea				TRUE
cg16614020	chr5	1414806	2	-2.985	0.002833	--	33.3	1.5	1	0.2207	-0.0136529	0.213131	-0.318719	0.00291238	chr5:1416792-1417004	N_Shore	SLC6A3	NM_001044	Body	NA
cg07876450	chr8	1740065	2	2.985	0.002834	++	0	0.612	1	0.434	0.00514592	0.119318	0.287987	0.00772122		OpenSea				NA	8:1740023-1740742	Unclassified_Cell_type_specific
cg02326058	chr8	8993102	2	-2.984	0.002841	--	40.1	1.669	1	0.1964	-0.00669827	0.231387	-0.252075	0.00249556		OpenSea				TRUE
cg19232929	chr12	52299524	2	-2.984	0.002843	--	45.5	1.834	1	0.1757	-0.00438418	0.24905	-0.348867	0.00215782	chr12:52300801-52301583	N_Shore				TRUE	12:52299509-52299674	Unclassified_Cell_type_specific
cg15572779	chr7	151145683	2	-2.984	0.002847	--	0	0.372	1	0.542	-0.00204448	0.0932239	-0.127122	0.0110507	chr7:151145234-151145975	Island				NA	7:151145244-151146430	Promoter_Associated
cg06410163	chr7	57484637	2	2.982	0.002863	++	0	0.34	1	0.5596	0.0123291	0.0898574	0.157977	0.0116954	chr7:57484168-57485070	Island				NA
cg24536249	chr2	91777099	2	2.98	0.002879	++	22	1.282	1	0.2576	0.00785887	0.191239	0.119599	0.00363773	chr2:91777180-91777968	N_Shore				NA	2:91776791-91777193	Unclassified
cg13512580	chr3	127309512	2	2.979	0.002895	++	0	0.589	1	0.443	0.00133946	0.117879	0.182877	0.008079	chr3:127308568-127310132	Island	TPRA1;TPRA1;TPRA1	NM_001136053;NM_001142646;NM_001142646	TSS200;1stExon;5'UTR	NA	3:127309061-127310029	Promoter_Associated
cg00810607	chr1	224544471	2	2.977	0.002908	++	0	0.415	1	0.5196	0.00406373	0.0989569	0.170308	0.0104497	chr1:224544523-224545224	N_Shore	CNIH4	NM_014184	TSS200	NA	1:224544239-224546150	Promoter_Associated
cg15883853	chr12	13080282	2	2.976	0.002924	++	40.2	1.673	1	0.1959	0.00678851	0.234228	0.292102	0.00253879		OpenSea				NA
cg15188434	chr13	29105629	2	2.975	0.002931	++	0	0.963	1	0.3264	0.0035283	0.158642	0.164876	0.00514948	chr13:29105411-29105676	Island				TRUE	13:29105190-29106346	Unclassified_Cell_type_specific
cg03618211	chr4	103941300	2	2.975	0.002931	++	46.5	1.869	1	0.1716	0.00858331	0.255595	0.224842	0.0021384	chr4:103940668-103940951	S_Shore	NHEDC1;NHEDC1	NM_001100874;NM_139173	TSS1500;TSS1500	NA	4:103940315-103941370	Promoter_Associated
cg22980306	chr20	61978175	2	2.974	0.002936	++	0	0.95	1	0.3297	0.00553219	0.157395	0.117725	0.00523119	chr20:61978015-61978294	Island	CHRNA4	NM_000744	Body	NA	20:61978028-61978194	Unclassified_Cell_type_specific
cg22676023	chr1	12289220	2	-2.974	0.002938	--	0	0.585	1	0.4444	-0.00417503	0.118239	-0.158554	0.00819702	chr1:12289954-12290585	N_Shore	VPS13D;VPS13D	NM_015378;NM_018156	TSS1500;TSS1500	NA
cg10449558	chr17	70552917	2	2.972	0.002957	++	58.3	2.398	1	0.1215	0.00511783	0.314102	0.179465	0.00139023		OpenSea				NA	17:70552781-70554292	Unclassified
cg13079949	chr19	3763242	2	-2.972	0.002961	--	0	0.289	1	0.5907	-0.0076981	0.0852371	-0.185311	0.0130777	chr19:3761480-3761826	S_Shore	MRPL54	NM_172251	Body	NA	19:3762331-3763504	Promoter_Associated
cg08891096	chr16	15951809	2	2.972	0.002963	++	58.8	2.426	1	0.1193	0.00506232	0.317446	0.188636	0.00136166	chr16:15950839-15951266	S_Shore	MYH11;MYH11;MYH11;MYH11	NM_022844;NM_001040113;NM_001040114;NM_002474	TSS1500;TSS1500;TSS1500;TSS1500	TRUE
cg23624723	chr2	173292262	2	2.971	0.002969	++	0	0.809	1	0.3685	0.00136778	0.142942	0.153898	0.0062072	chr2:173292099-173293183	Island	ITGA6;ITGA6	NM_000210;NM_001079818	TSS200;TSS200	NA	2:173291853-173292475	Promoter_Associated_Cell_type_specific
cg26385993	chr17	80788710	2	-2.97	0.002976	--	28.6	1.401	1	0.2365	-0.00183182	0.2065	-0.174081	0.00331126	chr17:80790368-80790581	N_Shore	TBCD;ZNF750	NM_005993;NM_024702	Body;Body	NA
cg08675717	chr20	58180241	2	2.969	0.002985	++	9.9	1.11	1	0.292	0.00131995	0.175564	0.218385	0.00444612	chr20:58179808-58180787	Island	PHACTR3	NM_080672	Body	NA
cg05871207	chr5	676441	2	2.967	0.003003	++	52.8	2.119	1	0.1455	0.00294656	0.285053	0.126288	0.00176262	chr5:677813-678135	N_Shore	TPPP	NM_007030	Body	NA
cg21890551	chr14	62035585	2	2.967	0.003007	++	0	0.451	1	0.5016	0.00234185	0.104619	0.204642	0.0100796		OpenSea				TRUE	14:62034696-62035995	Promoter_Associated
cg09693106	chr22	46449821	2	2.967	0.003012	++	29	1.409	1	0.2353	0.0176026	0.208233	0.243193	0.00331524	chr22:46449632-46450115	Island	C22orf26;LOC150381	NM_018280;NR_027034	1stExon;Body	NA
cg02504716	chr11	124071642	2	-2.966	0.003013	--	78.7	4.702	1	0.03013	-0.00162351	0.572543	-0.297543	0.000282523		OpenSea				NA
cg06109529	chr3	134205091	2	-2.966	0.003019	--	0	0.897	1	0.3435	-0.00540861	0.153512	-0.156318	0.00565805	chr3:134204520-134205439	Island	CEP63;ANAPC13;CEP63;ANAPC13;CEP63;CEP63;ANAPC13;CEP63	NM_001042400;NR_024400;NM_001042383;NM_015391;NM_025180;NM_001042384;NR_024401;NM_025180	5'UTR;TSS1500;5'UTR;TSS1500;5'UTR;5'UTR;TSS1500;1stExon	NA	3:134204497-134205339	Promoter_Associated
cg18280909	chr6	29723301	2	2.965	0.003025	++	0	0.485	1	0.4862	0.0420358	0.108642	0.706509	0.00962241	chr6:29720381-29721101	S_Shelf				NA
cg23352146	chr11	12701929	2	2.964	0.003033	++	41.8	1.717	1	0.19	0.00698606	0.242192	0.170672	0.00250468		OpenSea	TEAD1	NM_021961	5'UTR	NA
cg27488007	chr10	126845714	2	2.964	0.003041	++	0	0.362	1	0.5476	0.0199521	0.0948682	0.255905	0.0117083	chr10:126847224-126851327	N_Shore	CTBP2;CTBP2	NM_001083914;NM_001329	5'UTR;5'UTR	NA
cg24768187	chr6	31646077	2	-2.963	0.003051	--	0	0.593	1	0.4413	-0.00558523	0.121065	-0.1496	0.00830683	chr6:31649081-31649373	N_Shelf	LY6G5C	NM_025262	Body	NA
cg06405341	chr17	63535223	2	2.962	0.003053	++	0	0.511	1	0.4748	0.0057947	0.111969	0.214679	0.00932088	chr17:63532955-63533933	S_Shore	AXIN2	NM_004655	Body	NA	17:63533918-63535455	Unclassified_Cell_type_specific
cg21644011	chr17	65027100	2	2.961	0.003068	++	59.7	2.482	1	0.1152	0.00147533	0.327276	0.166522	0.00133836		OpenSea	CACNG4	NM_014405	Body	NA
cg24228559	chr22	51044053	2	-2.96	0.003081	--	65.8	2.925	1	0.08721	-0.00328492	0.377039	-0.148154	0.000959577	chr22:51043832-51044141	Island	MAPK8IP2;MAPK8IP2	NM_016431;NM_012324	Body;Body	NA	22:51044001-51044062	Unclassified_Cell_type_specific
cg19850024	chr6	7315506	2	-2.96	0.003081	--	78.6	4.678	1	0.03056	-0.00372069	0.57316	-0.398624	0.000292282	chr6:7312811-7313656	S_Shore				NA
cg13857678	chr9	75079943	2	2.959	0.003082	++	83.4	6.023	1	0.01412	0.00125228	0.720893	0.320914	0.000129198		OpenSea				TRUE
cg15195292	chr20	37554840	2	2.959	0.003085	++	0	0.368	1	0.544	0.00173883	0.0962437	0.192785	0.0116867	chr20:37554754-37555835	Island	FAM83D	NM_030919	TSS200	NA	20:37554382-37556195	Promoter_Associated
cg10388307	chr1	82828058	2	2.959	0.003091	++	60.9	2.558	1	0.1098	0.00495224	0.336489	0.225838	0.00126915		OpenSea				TRUE
cg03319323	chr16	475643	2	2.958	0.003098	++	0	0.432	1	0.5108	0.00148523	0.103847	0.173699	0.0105732	chr16:474922-476815	Island	RAB11FIP3	NM_014700	TSS200	NA	16:475071-476110	Promoter_Associated
cg01743593	chr7	56551524	2	2.956	0.003117	++	24.5	1.324	1	0.2499	0.00728367	0.201752	0.16819	0.00368614	chr7:56551488-56551713	Island				NA
cg01067626	chr5	133512870	2	2.955	0.003131	++	0	0.528	1	0.4676	0.00267509	0.115139	0.191497	0.009245	chr5:133511971-133512902	Island	SKP1;SKP1	NM_006930;NM_170679	TSS200;TSS200	NA	5:133512419-133513205	Promoter_Associated
cg05843339	chr6	143268816	2	2.953	0.003143	++	70.2	3.36	1	0.06679	0.00142563	0.428254	0.229569	0.000713056	chr6:143265719-143268791	S_Shore				NA	6:143268498-143269140	Unclassified
cg14914552	chr8	97340188	2	2.953	0.003147	++	64.9	2.846	1	0.09159	0.00438706	0.370701	0.228028	0.00103419		OpenSea	PTDSS1	NM_014754	Body	TRUE	8:97339548-97341180	Gene_Associated
cg07425171	chr16	34442090	2	2.952	0.003161	++	0	0.578	1	0.4471	0.00912935	0.121253	0.155352	0.00867246	chr16:34441786-34442374	Island				NA
cg14281922	chr10	88428228	2	2.951	0.003163	++	30.1	1.431	1	0.2317	0.00270473	0.214517	0.152787	0.00336006		OpenSea	LDB3;LDB3;LDB3;LDB3;LDB3;LDB3;LDB3	NM_001080115;NM_001080116;NM_001171610;NM_001171611;NM_001171610;NM_001080114;NM_007078	TSS200;TSS200;1stExon;TSS200;5'UTR;TSS200;TSS200	NA
cg17877494	chr3	38178256	2	2.951	0.003165	++	11.4	1.129	1	0.2881	0.00134733	0.18167	0.178665	0.00453843	chr3:38178002-38178750	Island	ACAA1;ACAA1;ACAA1	NR_024024;NM_001130410;NM_001607	Body;Body;Body	NA	3:38178028-38181059	Promoter_Associated
cg06628473	chr5	112634436	2	-2.951	0.003169	--	0	0.807	1	0.3689	-0.004665	0.146715	-0.216227	0.00648972	chr5:112630219-112630624	S_Shelf	MCC	NM_001085377	Body	NA
cg18595174	chr11	27701991	2	-2.95	0.00318	--	0	0.934	1	0.3338	-0.00484848	0.160799	-0.180765	0.00561963		OpenSea	BDNF;BDNF;BDNF;BDNF;BDNF;BDNF;BDNF;BDNF;BDNF;BDNF;BDNF;BDNF;BDNF;BDNF;BDNF;BDNF	NM_170731;NM_170732;NM_170734;NM_001143806;NM_001143812;NM_001143813;NM_001143809;NM_001143808;NM_001143815;NM_001143805;NM_170733;NM_001143807;NM_001143814;NM_001143810;NM_001709;NM_001143811	Body;5'UTR;Body;5'UTR;5'UTR;5'UTR;Body;5'UTR;5'UTR;5'UTR;5'UTR;5'UTR;5'UTR;5'UTR;5'UTR;5'UTR	TRUE
cg09502069	chr1	224372558	2	-2.95	0.003183	--	0	0.614	1	0.4332	-0.00692933	0.125664	-0.201833	0.00829448	chr1:224370585-224371755	S_Shore	DEGS1;DEGS1	NM_144780;NM_003676	Body;Body	NA
cg13535441	chr11	73882018	2	2.949	0.003191	++	78	4.546	1	0.033	0.000625439	0.56367	0.260241	0.000327276	chr11:73881899-73882572	Island	C2CD3;C2CD3;PPME1	NM_015531;NM_015531;NM_016147	5'UTR;1stExon;TSS1500	NA	11:73881447-73882873	Promoter_Associated
cg18145937	chr5	132010740	2	-2.948	0.003198	--	56.2	2.285	1	0.1307	-0.00257742	0.309712	-0.187201	0.00161388		OpenSea	IL4;IL4	NM_172348;NM_000589	Body;Body	NA	5:132010662-132011057	Unclassified_Cell_type_specific
cg19448269	chr6	89790246	2	-2.947	0.003205	--	0	0.982	1	0.3218	-0.00475062	0.166502	-0.175465	0.00535923	chr6:89790137-89791781	Island	PNRC1	NM_006813	TSS200	NA	6:89790141-89790604	Promoter_Associated
cg20520273	chr2	109403139	2	2.944	0.00324	++	24.4	1.323	1	0.2501	0.00187038	0.204619	0.211966	0.00379153	chr2:109402907-109403566	Island	CCDC138	NM_144978	TSS200	NA	2:109402746-109404149	Promoter_Associated
cg21188400	chr2	19082803	2	-2.942	0.003262	--	0	0.398	1	0.5281	-0.0071838	0.102242	-0.149918	0.0115232		OpenSea				TRUE
cg12426652	chr21	37915056	2	-2.939	0.003292	--	0	0.352	1	0.5532	-0.0105643	0.097133	-0.19669	0.0125048		OpenSea	CLDN14;CLDN14	NM_001146078;NM_001146077	TSS200;5'UTR	NA	21:37914971-37915396	Unclassified_Cell_type_specific
cg14010914	chr14	64009731	2	2.939	0.003293	++	0	0.805	1	0.3695	0.00156858	0.148843	0.183438	0.00667435	chr14:64009645-64010525	Island	PPP2R5E;PPP2R5E	NM_006246;NM_006246	1stExon;5'UTR	NA	14:64009589-64010996	Promoter_Associated
cg22805381	chr14	51760188	2	-2.939	0.003296	--	0	0.62	1	0.4311	-0.00462382	0.128213	-0.167531	0.00842145		OpenSea				TRUE
cg09471611	chr1	159753902	2	-2.938	0.003301	--	0	0.438	1	0.508	-0.00499748	0.107503	-0.206228	0.0109041	chr1:159750416-159751353	S_Shelf				TRUE
cg05614657	chr8	40753096	2	2.938	0.003302	++	0	0.708	1	0.4002	0.00774002	0.138168	0.16707	0.00752938	chr8:40755164-40755404	N_Shelf	ZMAT4;ZMAT4	NM_001135731;NM_024645	5'UTR;5'UTR	TRUE
cg25984996	chr5	140098398	2	-2.937	0.003317	--	72	3.569	1	0.05888	-0.00437571	0.458816	-0.258509	0.000644058		OpenSea	VTRNA1-2	NR_026704	TSS200	NA
cg21697252	chr6	32056709	2	-2.935	0.003335	--	0	0.36	1	0.5487	-0.00215697	0.0986677	-0.205595	0.0124409	chr6:32055067-32055601	S_Shore	TNXB	NM_019105	Body	NA
cg11206084	chr7	157780161	2	2.933	0.003353	++	76.1	4.183	1	0.04084	0.00174571	0.529996	0.161405	0.000430973		OpenSea	PTPRN2;PTPRN2;PTPRN2	NM_002847;NM_130842;NM_130843	Body;Body;Body	NA
cg02491398	chr10	73720419	2	-2.933	0.003355	--	6	1.064	1	0.3023	-0.00857317	0.178718	-0.277318	0.00505523	chr10:73723711-73724770	N_Shelf				NA
cg00456299	chr1	22677736	2	-2.932	0.003372	--	67.5	3.073	1	0.07958	-0.00447273	0.404659	-0.188478	0.000924324		OpenSea				TRUE
cg04284063	chr5	126117999	2	-2.931	0.003374	--	7.6	1.082	1	0.2983	-0.00344526	0.181109	-0.14983	0.00498057	chr5:126112229-126114229	S_Shelf	LMNB1	NM_005573	Body	NA
cg17792315	chr5	72921653	2	2.931	0.003378	++	0	0.461	1	0.497	0.001487	0.111314	0.184877	0.010685	chr5:72921593-72922527	Island	RGNEF	NM_001080479	TSS1500	NA
cg04305692	chr19	8464907	2	2.93	0.003394	++	0	0.314	1	0.5755	0.00335559	0.0938272	0.110111	0.0136048	chr19:8464627-8465001	Island	RAB11B	NM_004218	Body	NA
cg24320673	chr17	72462234	2	-2.928	0.003409	--	38.1	1.616	1	0.2036	-0.00449133	0.241329	-0.219793	0.00298289		OpenSea	CD300A	NM_007261	TSS1500	NA
cg15549126	chr10	135160910	2	-2.928	0.003413	--	14.1	1.165	1	0.2805	-0.00733776	0.191137	-0.111391	0.00460506		OpenSea	PRAP1;PRAP1;PRAP1;PRAP1	NM_001145201;NM_145202;NM_001145201;NM_145202	1stExon;1stExon;5'UTR;5'UTR	NA
cg05731808	chr2	173293392	2	2.925	0.00344	++	0	0.893	1	0.3448	0.00638979	0.161371	0.231903	0.00620718	chr2:173292099-173293183	S_Shore	ITGA6;ITGA6	NM_001079818;NM_000210	Body;Body	TRUE
cg10819847	chr19	16435375	2	2.925	0.00344	++	2.5	1.026	1	0.3111	0.000846806	0.176288	0.211685	0.00535521	chr19:16435202-16438064	Island	KLF2	NM_016270	TSS1500	NA	19:16435192-16435704	Promoter_Associated
cg19025573	chr22	25615481	2	-2.923	0.003472	--	61.7	2.612	1	0.1061	-0.00300131	0.355604	-0.17321	0.00133068		OpenSea	CRYBB2	NM_000496	TSS200	NA
cg26958838	chr5	2416025	2	2.922	0.003479	++	13.7	1.159	1	0.2816	0.0119825	0.191988	0.18767	0.00469182		OpenSea				NA
cg00717364	chr16	49499613	2	2.921	0.003484	++	0	0.544	1	0.4606	0.00438128	0.122577	0.212774	0.00966772	chr16:49498889-49499405	S_Shore				NA
cg10488050	chr7	132617821	2	-2.92	0.003499	--	58	2.384	1	0.1226	-0.00712831	0.330498	-0.235298	0.00159627		OpenSea	CHCHD3	NM_017812	Body	TRUE
cg03490115	chr2	74681972	2	2.919	0.003517	++	0	0.417	1	0.5185	0.0063767	0.10803	0.134921	0.0117249	chr2:74681969-74682201	Island	INO80B	NM_031288	TSS1500	NA	2:74681555-74682634	Promoter_Associated
cg01651378	chr13	50421918	2	2.918	0.003521	++	0	0.753	1	0.3854	0.00771379	0.147135	0.151013	0.00742368	chr13:50422099-50422301	N_Shore				NA	13:50421745-50422549	Unclassified
cg11973602	chr1	86861439	2	2.918	0.003528	++	0	0.593	1	0.4412	0.00386247	0.128893	0.150398	0.0091177	chr1:86861566-86862083	N_Shore	ODF2L;ODF2L	NM_020729;NM_001007022	5'UTR;5'UTR	NA	1:86861297-86862515	Promoter_Associated
cg07301795	chr5	157001698	2	-2.917	0.003536	--	0	0.37	1	0.5431	-0.00881443	0.102583	-0.111943	0.0126832	chr5:157001468-157001756	Island	ADAM19	NM_033274	Body	NA
cg17834632	chr17	81039747	2	-2.915	0.003559	--	0	0.976	1	0.3231	-0.00523311	0.173054	-0.131973	0.00578419	chr17:81036330-81039407	S_Shore	METRNL	NM_001004431	Body	NA
cg14037832	chr8	128837907	2	2.914	0.003564	++	23.3	1.304	1	0.2534	0.00184487	0.210112	0.178729	0.00412619		OpenSea	PVT1	NR_003367	Body	TRUE
cg10585379	chr6	33286540	2	2.913	0.003582	++	0	0.483	1	0.4872	0.00379529	0.116783	0.132845	0.0107436	chr6:33285367-33285617	S_Shore	ZBTB22;DAXX;DAXX;ZBTB22;DAXX;DAXX	NM_005453;NM_001141969;NR_024517;NM_001145338;NM_001350;NM_001141970	TSS1500;Body;Body;TSS1500;Body;Body	NA
cg20095609	chr13	94979759	2	2.913	0.003583	++	0	0.326	1	0.5683	0.00465847	0.0976954	0.182181	0.0137743		OpenSea	GPC6	NM_005708	Body	TRUE	13:94979591-94980104	Unclassified
cg07279752	chr8	95031075	2	-2.912	0.003594	--	11.1	1.124	1	0.289	-0.00342815	0.190496	-0.181916	0.00497332		OpenSea				TRUE
cg01629993	chr12	127545014	2	2.911	0.003603	++	0	0.431	1	0.5116	0.007571	0.110894	0.178114	0.011652		OpenSea				NA
cg06842781	chr15	29562077	2	2.91	0.00362	++	0	0.679	1	0.4099	0.000838495	0.140302	0.185778	0.00829034	chr15:29561494-29562143	Island	NDNL2;FAM189A1	NM_138704;NM_015307	TSS200;Body	NA	15:29561844-29562368	Promoter_Associated
cg10219789	chr1	2092526	2	-2.909	0.003624	--	0	0.817	1	0.3659	-0.0048123	0.156262	-0.184253	0.00700911		OpenSea	PRKCZ;PRKCZ;PRKCZ	NM_001033581;NM_001033582;NM_002744	Body;Body;Body	NA
cg22201537	chr11	130779517	2	-2.909	0.003627	--	0	0.393	1	0.5308	-0.00396368	0.106588	-0.151239	0.0124152		OpenSea	SNX19	NM_014758	Body	TRUE
cg16854986	chr4	77872417	2	2.909	0.003627	++	0	0.665	1	0.4147	0.00372412	0.138844	0.207502	0.0084456	chr4:77869440-77872122	S_Shore	2018-09-11	NM_018243	Body	NA
cg07013994	chr1	51433955	2	2.909	0.003631	++	0	0.544	1	0.4607	0.00112523	0.124792	0.201631	0.00992889	chr1:51433762-51435505	Island	CDKN2C	NM_001262	TSS1500	NA	1:51433513-51434062	Promoter_Associated
cg04013159	chr20	62285926	2	2.908	0.003633	++	72.7	3.664	1	0.05561	0.00175586	0.482011	0.187	0.000649652	chr20:62283516-62284835	S_Shore	STMN3	NM_015894	TSS1500	NA	20:62285751-62286053	Unclassified_Cell_type_specific
cg16263005	chr4	139766406	2	-2.908	0.003641	--	0	0.54	1	0.4626	-0.00514298	0.124392	-0.219619	0.010008		OpenSea				TRUE
cg24343515	chr10	99400468	2	2.906	0.003664	++	44.2	1.792	1	0.1807	0.00107842	0.26783	0.237049	0.00268908	chr10:99400263-99400982	Island	PI4K2A;PI4K2A	NM_018425;NM_018425	5'UTR;1stExon	NA	10:99399912-99401764	Promoter_Associated
cg10342789	chr20	48770448	2	2.905	0.003668	++	0	0.79	1	0.374	0.00114155	0.15392	0.194241	0.00729576	chr20:48769945-48770709	Island	TMEM189;TMEM189;TMEM189;TMEM189-UBE2V1	NM_199129;NR_027889;NM_001162505;NM_199203	TSS200;TSS200;TSS200;TSS200	NA	20:48770122-48770574	Promoter_Associated
cg16061381	chr7	112430531	2	2.905	0.003675	++	0	0.694	1	0.4047	0.00112453	0.142975	0.186999	0.00821169	chr7:112429980-112430566	Island	TMEM168	NM_022484	TSS200	NA	7:112429972-112430809	Promoter_Associated
cg04234597	chr5	3851581	2	-2.904	0.003689	--	30.2	1.433	1	0.2313	-0.0061638	0.227511	-0.181533	0.00373678	chr5:3854536-3854796	N_Shelf				NA	5:3851532-3851606	Unclassified_Cell_type_specific
cg05245650	chr2	37900205	2	-2.903	0.003691	--	16.7	1.2	1	0.2733	-0.00984883	0.201085	-0.267922	0.00468967	chr2:37898142-37899830	S_Shore	CDC42EP3	NM_006449	TSS1500	NA	2:37900178-37900300	Promoter_Associated
cg19898230	chr1	37980216	2	2.903	0.003692	++	54.6	2.201	1	0.1379	0.000695266	0.315419	0.201338	0.00192195	chr1:37980071-37980565	Island	MEAF6	NM_022756	Body	NA	1:37979441-37981010	Promoter_Associated
cg19692996	chr6	170862576	2	2.903	0.003698	++	83	5.895	1	0.01519	0.0013568	0.737026	0.36166	0.000163636	chr6:170863398-170863823	N_Shore	PSMB1;TBP	NM_002793;NM_003194	TSS200;TSS1500	NA	6:170862012-170863676	Promoter_Associated
cg18073115	chr21	46813298	2	2.903	0.0037	++	0	0.359	1	0.5492	0.00598064	0.103331	0.125405	0.0132849	chr21:46812995-46813242	S_Shore				NA	21:46813138-46813373	Unclassified_Cell_type_specific
cg21625271	chr5	143116918	2	2.902	0.003706	++	25.1	1.336	1	0.2478	0.00341909	0.216835	0.196557	0.00411329		OpenSea				TRUE
cg18706841	chr12	77186157	2	-2.899	0.003741	--	54.6	2.205	1	0.1376	-0.00323169	0.317243	-0.289608	0.00193578		OpenSea	ZDHHC17	NM_015336	Body	TRUE
cg12790698	chr15	65911129	2	-2.898	0.003751	--	9.4	1.103	1	0.2936	-0.00708082	0.19129	-0.178869	0.00523548		OpenSea				TRUE
cg00792687	chr8	33370099	2	2.898	0.00376	++	31.9	1.469	1	0.2255	0.00263562	0.23332	0.157102	0.00366133	chr8:33371897-33372526	N_Shore	C8orf41;C8orf41	NM_025115;NM_001102401	1stExon;Body	NA
cg11730925	chr1	118148412	2	2.897	0.003765	++	0	0.362	1	0.5471	0.00298339	0.104614	0.177051	0.0133485	chr1:118147958-118149670	Island	FAM46C	NM_017709	TSS200	NA	1:118148271-118148785	Promoter_Associated
cg02120611	chr16	51909878	2	2.897	0.003773	++	14.2	1.165	1	0.2805	0.00684831	0.198791	0.153483	0.00493307		OpenSea				TRUE
cg14412490	chr11	77880406	2	-2.897	0.003773	--	31.4	1.457	1	0.2274	-0.00296696	0.232212	-0.56438	0.00371167		OpenSea				TRUE
cg11416874	chr5	148929352	2	2.896	0.003774	++	0	0.819	1	0.3654	0.00710124	0.159097	0.163876	0.00718715	chr5:148930249-148931244	N_Shore	CSNK1A1;CSNK1A1	NM_001025105;NM_001892	Body;Body	NA
cg13977835	chr1	23883338	2	2.895	0.003796	++	1.3	1.013	1	0.3142	0.00453725	0.181815	0.273418	0.00580749	chr1:23884842-23885087	N_Shore				NA	1:23883235-23883464	Unclassified_Cell_type_specific
cg16046616	chr19	38210913	2	2.893	0.003819	++	26	1.352	1	0.245	0.00456318	0.221184	0.214091	0.0041365	chr19:38210107-38210692	S_Shore	ZNF607	NM_032689	TSS1500	NA	19:38209712-38211308	Unclassified
cg08492875	chr2	135206071	2	-2.89	0.003851	--	0	0.454	1	0.5005	-0.0035363	0.117056	-0.202627	0.0117369		OpenSea	LOC151162;MGAT5	NR_024275;NM_002410	TSS1500;Body	NA
cg23149492	chr20	34330278	2	2.888	0.003879	++	64.6	2.827	1	0.09269	0.00117049	0.393603	0.260819	0.00123402	chr20:34329490-34330563	Island	RBM39;RBM39	NM_184234;NM_004902	TSS200;TSS200	NA	20:34329384-34330808	Promoter_Associated
cg05847772	chr11	118122973	2	-2.888	0.003882	--	0	0.39	1	0.5322	-0.00455441	0.109562	-0.181041	0.0130095		OpenSea	MPZL3	NM_198275	1stExon	NA	11:118122646-118123292	Promoter_Associated
cg18393958	chr11	82443149	2	-2.888	0.003882	--	78.3	4.603	1	0.03192	-0.00231272	0.599708	-0.293239	0.000372487	chr11:82443435-82444976	N_Shore	FAM181B;FAM181B	NM_175885;NM_175885	1stExon;3'UTR	NA
cg13847113	chr19	5784809	2	2.887	0.003884	++	0	0.994	1	0.3188	0.00193767	0.181289	0.115476	0.00601968	chr19:5785399-5785819	N_Shore	PRR22;PRR22	NM_153359;NM_001134316	TSS200;TSS200	NA
cg14446138	chr9	135267742	2	-2.887	0.003891	--	0	0.503	1	0.478	-0.00511112	0.12365	-0.153243	0.0109895		OpenSea	TTF1	NM_007344	Body	NA
cg24504864	chr2	85665051	2	-2.886	0.0039	--	44.8	1.812	1	0.1783	-0.00357645	0.276176	-0.12175	0.00276523	chr2:85664694-85665055	Island				TRUE
cg21160105	chr20	62384326	2	-2.886	0.003907	--	14.3	1.167	1	0.2801	-0.00501732	0.201737	-0.192392	0.00504459	chr20:62382957-62384327	Island	ZBTB46	NM_025224	Body	NA
cg22694526	chr17	17875567	2	2.884	0.003929	++	46.4	1.866	1	0.1719	0.0019436	0.283209	0.153305	0.00265409	chr17:17875167-17875933	Island	TOM1L2;LRRC48;LRRC48;LRRC48;LRRC48;TOM1L2	NM_001033551;NM_031294;NM_001130090;NM_001130092;NM_001130091;NM_001082968	Body;TSS1500;TSS1500;TSS1500;TSS1500;Body	NA	17:17875049-17876571	Promoter_Associated
cg19689029	chr1	150898761	2	2.882	0.003946	++	0	0.697	1	0.4039	0.00213334	0.147616	0.193598	0.00857768	chr1:150898619-150898839	Island	SETDB1;SETDB1;SETDB1	NM_012432;NM_001145415;NR_026977	TSS200;TSS200;TSS200	NA	1:150898417-150899298	Promoter_Associated
cg08038037	chr11	1775039	2	2.882	0.003946	++	0	0.947	1	0.3304	0.00360729	0.177014	0.104551	0.00640395	chr11:1774588-1775040	Island	HCCA2;CTSD	NM_053005;NM_001909	Body;Body	NA
cg13777513	chr15	65127741	2	2.882	0.003953	++	0	0.711	1	0.399	0.00731439	0.149477	0.139264	0.00843347	chr15:65127964-65128185	N_Shore				NA	15:65127725-65128517	Unclassified
cg02386244	chr16	3030649	2	2.882	0.003957	++	43.8	1.778	1	0.1824	0.000770735	0.273656	0.213244	0.00287788	chr16:3029752-3030954	Island	PKMYT1;PKMYT1	NM_004203;NM_182687	TSS200;TSS200	NA	16:3030078-3031067	Promoter_Associated
cg05375067	chr19	13869736	2	2.881	0.003958	++	0	0.926	1	0.3358	0.00208821	0.174795	0.103722	0.00656591	chr19:13869717-13870085	Island	CCDC130	NM_030818	Body	NA
cg12916671	chr5	180466679	2	2.882	0.003958	++	13.7	1.159	1	0.2817	0.00192917	0.201811	0.144086	0.00513133		OpenSea	BTNL9	NM_152547	TSS1500	NA
cg11554566	chr21	47398596	2	2.881	0.003963	++	79.2	4.802	1	0.02842	0.00316574	0.625813	0.680811	0.000334755	chr21:47401108-47401436	N_Shelf				NA
cg27464157	chr16	88764369	2	2.879	0.003988	++	0	0.374	1	0.5408	0.00234257	0.108862	0.102238	0.0135749	chr16:88765041-88765399	N_Shore	RNF166	NM_178841	Body	NA	16:88764357-88765134	Unclassified
cg18872749	chr17	42421993	2	2.879	0.003988	++	12.8	1.147	1	0.2843	0.00805114	0.201015	0.169397	0.00522196		OpenSea	GRN	NM_002087	TSS1500	NA
cg26590082	chr16	23313240	2	2.877	0.004016	++	79	4.771	1	0.02894	0.00338973	0.624307	0.30983	0.000345226	chr16:23313239-23313946	Island	SCNN1B	NM_000336	TSS1500	NA
cg23935054	chr11	51413644	2	2.877	0.004019	++	32.5	1.482	1	0.2234	0.0101677	0.240719	0.272676	0.00379104		OpenSea	OR4A5	NM_001005272	TSS1500	NA
cg11891591	chr19	2302474	2	-2.877	0.004021	--	22.3	1.287	1	0.2567	-0.0119911	0.217973	-0.281591	0.00456752	chr19:2302466-2302999	Island	LINGO3	NM_001101391	5'UTR	NA	19:2302345-2303498	Unclassified_Cell_type_specific
cg10119564	chr8	1894814	2	2.876	0.004027	++	0	0.446	1	0.5043	0.00416129	0.118399	0.128945	0.0122186	chr8:1893696-1894083	S_Shore	ARHGEF10	NM_014629	Body	NA
cg08336736	chr6	33218730	2	2.874	0.004052	++	11.1	1.125	1	0.2889	0.00231904	0.199735	0.104182	0.00539839	chr6:33216103-33217463	S_Shore	VPS52	NM_022553	Body	NA
cg07035242	chr1	11336263	2	2.874	0.004056	++	4	1.042	1	0.3074	0.00612834	0.190103	0.210187	0.00588935	chr1:11333259-11333547	S_Shelf	UBIAD1	NM_013319	Body	NA
cg27561072	chr1	19812431	2	2.872	0.004078	++	43.7	1.775	1	0.1828	0.000668039	0.276259	0.206058	0.00294996	chr1:19811703-19812644	Island	CAPZB	NM_004930	TSS1500	NA	1:19811869-19812775	Promoter_Associated
cg14788049	chr11	64018549	2	2.872	0.00408	++	70.4	3.384	1	0.06583	0.00354817	0.465392	0.212173	0.000863767	chr11:64018435-64019377	Island	PLCB3	NM_000932	TSS1500	NA	11:64018182-64020187	Promoter_Associated
cg05907649	chr15	56519080	2	2.871	0.004088	++	13.7	1.158	1	0.2818	0.0115889	0.204318	0.15697	0.00524979		OpenSea	RFX7	NM_022841	Body	TRUE
cg18087477	chr1	115397597	2	2.871	0.004095	++	16.2	1.194	1	0.2745	0.0138058	0.208654	0.201385	0.00506964	chr1:115397448-115397942	Island	SYCP1;SYCP1	NM_003176;NM_003176	1stExon;5'UTR	NA
cg26652447	chr7	108095959	2	2.869	0.004123	++	0	0.4	1	0.5272	0.00276424	0.113797	0.174619	0.0133066	chr7:108095401-108097206	Island	NRCAM;NRCAM	NM_001037132;NM_005010	5'UTR;5'UTR	NA	7:108095242-108096212	Unclassified_Cell_type_specific
cg17868515	chr10	100992068	2	-2.868	0.004127	--	0	0.414	1	0.5201	-0.00631076	0.115625	-0.0914898	0.013029	chr10:100992156-100992687	N_Shore	HPSE2;HPSE2;HPSE2;HPSE2	NM_001166244;NM_001166245;NM_021828;NM_001166246	Body;Body;Body;Body	NA
cg17304786	chr6	31632955	2	2.868	0.004137	++	27.5	1.379	1	0.2403	0.00168978	0.231174	0.180536	0.00426417	chr6:31632815-31634093	Island	BAT4;BAT4;CSNK2B	NM_033177;NM_033177;NM_001320	5'UTR;1stExon;TSS1500	NA	6:31632630-31632991	Promoter_Associated
cg05624954	chr5	179340170	2	-2.865	0.004176	--	60.8	2.55	1	0.1103	-0.0050529	0.370014	-0.276059	0.00160691		OpenSea				NA
cg00088227	chr7	127225777	2	2.863	0.004192	++	0	0.406	1	0.5238	0.00152432	0.115508	0.145157	0.0133048	chr7:127225200-127225950	Island	GCC1	NM_024523	TSS200	NA	7:127225026-127226159	Promoter_Associated
cg10601159	chr2	242557507	2	2.863	0.004202	++	33.1	1.495	1	0.2215	0.00381732	0.246183	0.217649	0.00386966		OpenSea	THAP4;THAP4	NM_015963;NM_001164356	Body;TSS1500	NA	2:242556639-242557562	Promoter_Associated_Cell_type_specific
cg18888671	chr1	2030462	2	2.861	0.004217	++	12.6	1.144	1	0.2848	0.00212648	0.205122	0.152845	0.00544222		OpenSea	PRKCZ;PRKCZ	NM_002744;NM_001033581	Body;5'UTR	NA
cg00240880	chr20	43343233	2	-2.86	0.004238	--	7.6	1.082	1	0.2983	-0.00293094	0.198163	-0.167649	0.00582123		OpenSea	WISP2	NM_003881	TSS1500	TRUE
cg18376163	chr8	145691038	2	2.86	0.004243	++	0	0.483	1	0.4869	0.0055173	0.125919	0.184765	0.0119511	chr8:145690605-145692505	Island	KIFC2;CYHR1;CYHR1;CYHR1	NM_145754;NM_001129888;NM_138496;NM_032687	TSS1500;TSS200;TSS1500;TSS200	NA	8:145690738-145691941	Promoter_Associated
cg04482923	chr17	42264046	2	2.86	0.004243	++	34.6	1.53	1	0.2161	0.000926967	0.25125	0.192894	0.0037716	chr17:42263945-42264804	Island	TMUB2;TMUB2;C17orf65;TMUB2;C17orf65	NM_177441;NM_024107;NM_178542;NM_001076674;NM_178542	TSS1500;TSS1500;1stExon;TSS1500;5'UTR	NA	17:42263657-42265014	Promoter_Associated
cg21382890	chr2	178104794	2	2.858	0.004262	++	33.3	1.498	1	0.2209	0.00270049	0.247911	0.205711	0.00389478		OpenSea	NFE2L2;NFE2L2;NFE2L2	NM_006164;NM_001145413;NM_001145412	Body;5'UTR;5'UTR	TRUE	2:178104696-178104994	Promoter_Associated_Cell_type_specific
cg15539190	chr13	28024404	2	2.858	0.004269	++	16.9	1.203	1	0.2727	0.00123235	0.213148	0.195127	0.00517067	chr13:28024165-28025278	Island	MTIF3;MTIF3;MTIF3;MTIF3	NM_001166261;NM_001166263;NM_001166262;NM_152912	TSS200;5'UTR;TSS200;5'UTR	NA	13:28024018-28025463	Promoter_Associated
cg15789723	chr6	30510662	2	-2.856	0.004285	--	0	0.792	1	0.3734	-0.00324157	0.164407	-0.100313	0.0080687		OpenSea	GNL1	NM_005275	3'UTR	TRUE	6:30508998-30510972	Promoter_Associated
cg13380995	chr6	37670128	2	-2.854	0.004311	--	24.9	1.332	1	0.2485	-0.00440998	0.22923	-0.11505	0.00458957	chr6:37673308-37673774	N_Shelf				NA
cg24858233	chr3	195578055	2	-2.854	0.004319	--	0	0.473	1	0.4914	-0.0197441	0.125643	-0.626463	0.012262		OpenSea				NA	3:195577564-195579202	Unclassified
cg06722407	chr13	19918586	2	2.853	0.004324	++	79	4.765	1	0.02904	0.00570983	0.635421	0.454626	0.000368977	chr13:19918585-19919221	Island	LOC100101938	NR_027248	Body	NA
cg20064928	chr10	70586817	2	2.853	0.004325	++	0	0.634	1	0.4259	0.00276236	0.145772	0.154302	0.00985811	chr10:70586917-70588209	N_Shore	STOX1;STOX1;STOX1;STOX1;STOX1	NM_152709;NM_001130159;NM_001130161;NM_001130162;NM_001130160	TSS1500;TSS1500;TSS1500;TSS1500;TSS1500	NA	10:70586771-70587451	Promoter_Associated
cg23992171	chr20	33460724	2	2.85	0.004367	++	0	0.46	1	0.4977	0.00338006	0.124522	0.142433	0.0125966	chr20:33460430-33460866	Island	GGT7	NM_178026	TSS200	NA	20:33459864-33461246	Promoter_Associated
cg02907176	chr6	167412518	2	2.85	0.004367	++	0	0.592	1	0.4416	0.000994488	0.14118	0.18836	0.0104789	chr6:167411597-167413422	Island	FGFR1OP;FGFR1OP	NM_194429;NM_007045	TSS1500;TSS1500	NA	6:167412459-167413052	Promoter_Associated
cg15229496	chr18	45939850	2	-2.85	0.004371	--	0	0.48	1	0.4884	-0.0111669	0.127168	-0.18796	0.0122377	chr18:45934453-45937265	S_Shelf				NA
cg09800026	chr21	45662262	2	2.849	0.00439	++	30.1	1.43	1	0.2318	0.00113334	0.242463	0.229052	0.00423848	chr21:45660557-45663172	Island	ICOSLG	NM_015259	TSS1500	NA
cg20433386	chr17	48702158	2	-2.848	0.004398	--	0	0.723	1	0.3952	-0.00691834	0.157736	-0.242906	0.00892005		OpenSea	CACNA1G;CACNA1G;CACNA1G;CACNA1G;CACNA1G;CACNA1G;CACNA1G;CACNA1G;CACNA1G;CACNA1G;CACNA1G;CACNA1G;CACNA1G;CACNA1G	NM_198384;NM_198379;NM_198380;NM_198377;NM_198385;NM_018896;NM_198396;NM_198386;NM_198376;NM_198388;NM_198383;NM_198382;NM_198378;NM_198387	Body;Body;Body;Body;Body;Body;Body;Body;Body;Body;Body;Body;Body;Body	TRUE	17:48702120-48702198	Unclassified_Cell_type_specific
cg00930615	chr15	60690667	2	2.847	0.004409	++	79.4	4.861	1	0.02747	0.00198636	0.649615	0.296355	0.000353749	chr15:60690708-60690930	N_Shore	ANXA2;ANXA2;ANXA2;ANXA2	NM_001002857;NM_004039;NM_001136015;NM_001002858	TSS1500;TSS1500;TSS1500;TSS1500	NA
cg02712075	chr17	46671244	2	2.846	0.004426	++	0	0.855	1	0.3551	0.00303786	0.174286	0.220936	0.00766721	chr17:46670522-46671458	Island	LOC404266;LOC404266;LOC404266;LOC404266;HOXB5	NR_033203;NR_033204;NR_033201;NR_033202;NM_002147	Body;Body;Body;Body;TSS200	NA	17:46670594-46672443	Unclassified
cg14454127	chr5	399787	2	-2.845	0.004442	--	0.7	1.007	1	0.3157	-0.0040146	0.19286	-0.172772	0.00650397		OpenSea	AHRR	NM_020731	Body	TRUE	5:399688-400271	Unclassified_Cell_type_specific
cg13357416	chr17	707032	2	-2.845	0.004442	--	63.1	2.71	1	0.09974	-0.00374353	0.396601	-0.348552	0.00149503	chr17:708319-708598	N_Shore	NXN	NM_022463	Body	NA
cg08532057	chr13	25875436	2	-2.844	0.004449	--	61.8	2.621	1	0.1055	-0.00659532	0.386156	-0.237199	0.00159925	chr13:25874994-25876200	Island	NUPL1;NUPL1	NM_001008564;NM_014089	TSS1500;TSS1500	NA	13:25875018-25876154	Promoter_Associated
cg08634082	chr1	241801700	2	2.844	0.004458	++	57.3	2.343	1	0.1258	0.00268532	0.353209	0.233992	0.00197926	chr1:241802960-241803649	N_Shore	OPN3	NM_014322	Body	NA
cg07611718	chr4	186944909	2	-2.843	0.004467	--	8.8	1.096	1	0.2951	-0.00274338	0.204079	-0.180569	0.00594525		OpenSea				NA
cg27167343	chr6	20212673	2	2.841	0.004498	++	41.7	1.715	1	0.1904	0.000769095	0.278852	0.207532	0.00333765	chr6:20212268-20213133	Island	MBOAT1	NM_001080480	TSS200	NA	6:20212287-20213977	Promoter_Associated
cg20561984	chr2	196521792	2	2.84	0.004506	++	0	0.871	1	0.3507	0.00148682	0.17749	0.151288	0.00762072	chr2:196521555-196522950	Island	SLC39A10;SLC39A10	NM_001127257;NM_020342	5'UTR;TSS200	NA	2:196521629-196522203	Unclassified
cg24403644	chr20	42574624	2	2.84	0.004513	++	0	0.901	1	0.3424	0.00460327	0.181306	0.198559	0.00737372		OpenSea	TOX2;TOX2;TOX2;TOX2	NM_001098796;NM_001098797;NM_001098798;NM_032883	5'UTR;Body;1stExon;5'UTR	NA
cg08286957	chr16	943497	2	2.84	0.004518	++	0	0.772	1	0.3798	0.00456171	0.165507	0.151444	0.00856453	chr16:945437-946420	N_Shore	LMF1	NM_022773	Body	NA	16:943395-943857	Unclassified_Cell_type_specific
cg26798850	chr19	37064886	2	2.838	0.004535	++	0	0.72	1	0.3962	0.00605295	0.159406	0.169117	0.00913561	chr19:37063892-37064749	S_Shore	ZNF529;ZNF529;ZNF529	NM_020951;NM_001145650;NM_001145649	TSS1500;5'UTR;5'UTR	NA	19:37063350-37064973	Unclassified
cg20927649	chr6	42123259	2	-2.838	0.004537	--	0	0.512	1	0.4744	-0.00526026	0.133323	-0.149809	0.0119818		OpenSea	GUCA1A;GUCA1A	NM_000409;NM_000409	5'UTR;1stExon	NA
cg19716238	chr6	54711378	2	2.838	0.004542	++	48.2	1.932	1	0.1645	0.00491181	0.305948	0.143989	0.00279384	chr6:54711153-54712033	Island	FAM83B	NM_001010872	TSS200	NA
cg20611680	chr1	16554171	2	-2.837	0.004554	--	42.9	1.752	1	0.1857	-0.00284182	0.284538	-0.232765	0.00326151	chr1:16553326-16553660	S_Shore				TRUE
cg18281101	chr1	157015843	2	2.837	0.00456	++	56.2	2.281	1	0.131	0.00390807	0.348345	0.218984	0.00211408	chr1:157015149-157016229	Island	ARHGEF11;ARHGEF11	NM_198236;NM_014784	TSS1500;TSS1500	NA	1:157014832-157016581	Unclassified
cg06545367	chr7	110731527	2	2.836	0.00457	++	14.7	1.172	1	0.2791	0.00711088	0.215028	0.310236	0.00559404		OpenSea	LRRN3;LRRN3;IMMP2L;LRRN3;LRRN3;LRRN3;LRRN3	NM_001099660;NM_018334;NM_032549;NM_001099658;NM_001099658;NM_001099660;NM_018334	5'UTR;1stExon;Body;5'UTR;1stExon;1stExon;5'UTR	TRUE
cg12934258	chr6	159084599	2	2.836	0.00457	++	49.3	1.971	1	0.1604	0.00676884	0.311246	0.240919	0.00271795		OpenSea	SYTL3	NM_001009991	Body	TRUE
cg11227576	chr3	25825146	2	2.836	0.004575	++	82.7	5.765	1	0.01635	0.00118341	0.758617	0.22844	0.000213248	chr3:25824336-25825456	Island	NGLY1;NGLY1;NGLY1;NGLY1	NM_018297;NM_001145293;NM_001145294;NM_001145295	TSS200;TSS200;Body;TSS200	NA	3:25824145-25825829	Promoter_Associated
cg20214535	chr21	43619310	2	2.835	0.004579	++	0	0.403	1	0.5257	0.00583838	0.11967	0.143562	0.0141469		OpenSea	ABCG1;ABCG1	NM_207628;NM_207627	TSS1500;TSS1500	TRUE	21:43619302-43619893	Unclassified_Cell_type_specific
cg07918545	chr10	129535669	2	2.834	0.004592	++	0	0.466	1	0.495	0.00491077	0.128074	0.152273	0.0128946	chr10:129534410-129537366	Island	FOXI2	NM_207426	1stExon	NA
cg16434510	chr8	129800022	2	-2.833	0.004609	--	0	0.931	1	0.3345	-0.00616033	0.186517	-0.222699	0.00723684		OpenSea				TRUE
cg08813325	chr4	7699611	2	-2.832	0.004622	--	0	0.674	1	0.4117	-0.00667493	0.154964	-0.161176	0.00978933		OpenSea	SORCS2	NM_020777	Body	NA
cg20413441	chr17	47588046	2	-2.832	0.004626	--	13	1.15	1	0.2835	-0.00974468	0.213431	-0.240724	0.00576605	chr17:47590142-47590415	N_Shelf	NGFR	NM_002507	Body	NA	17:47588021-47588137	Unclassified_Cell_type_specific
cg01059012	chr6	112242305	2	2.831	0.004634	++	49.3	1.97	1	0.1604	0.00267407	0.312726	0.238837	0.00274704		OpenSea				TRUE
cg27178772	chr6	89794756	2	2.831	0.004646	++	0	0.941	1	0.3321	0.0055776	0.188294	0.215148	0.00720083	chr6:89790137-89791781	S_Shelf	PNRC1	NM_006813	3'UTR	NA
cg16096308	chr5	137072504	2	2.824	0.004742	++	0	0.455	1	0.5001	0.00313665	0.128477	0.139174	0.0133728		OpenSea	KLHL3	NM_017415	TSS1500	NA
cg25314284	chr11	80998251	2	2.823	0.004759	++	62.5	2.665	1	0.1026	0.00663129	0.39987	0.252914	0.00163065		OpenSea				TRUE
cg07349767	chr1	230827339	2	2.822	0.004768	++	22.4	1.289	1	0.2563	0.00322371	0.232882	0.108347	0.00513636		OpenSea	COG2;COG2	NM_001145036;NM_007357	Body;Body	NA
cg14741811	chr3	40949675	2	2.821	0.004788	++	69.3	3.26	1	0.071	0.00392019	0.472699	0.355588	0.00107021		OpenSea				NA
cg14900471	chr8	11561620	2	2.82	0.0048	++	14.5	1.17	1	0.2794	0.00154828	0.218949	0.188277	0.00579787	chr8:11559596-11562956	Island	GATA4	NM_002052	TSS200	TRUE
cg02457680	chr1	154475139	2	2.82	0.004801	++	45.8	1.844	1	0.1745	0.000724892	0.301134	0.200684	0.00313492	chr1:154474107-154475699	Island	TDRD10;TDRD10;TDRD10;TDRD10;SHE	NM_182499;NM_001098475;NM_182499;NM_001098475;NM_001010846	5'UTR;1stExon;1stExon;5'UTR;TSS1500	TRUE	1:154473951-154475488	Unclassified_Cell_type_specific
cg25147100	chr3	47450864	2	2.82	0.004809	++	49.1	1.964	1	0.161	0.00275373	0.316026	0.149747	0.00283741		OpenSea	PTPN23	NM_015466	Body	NA
cg08199352	chr20	52822374	2	-2.819	0.004817	--	0	0.821	1	0.365	-0.00275648	0.176114	-0.149811	0.00844096	chr20:52824330-52825048	N_Shore				NA
cg05424782	chr22	42017079	2	2.819	0.004821	++	41.4	1.708	1	0.1913	0.00420932	0.285032	0.186218	0.00353105	chr22:42016301-42017784	Island	XRCC6;PPPDE2	NM_001469;NM_015704	TSS1500;TSS200	NA	22:42016159-42018029	Promoter_Associated
cg13928490	chr13	51640442	2	-2.816	0.004862	--	33.1	1.496	1	0.2214	-0.00667741	0.25995	-0.318159	0.00429055		OpenSea	GUCY1B2	NR_003923	TSS200	TRUE
cg17820591	chr17	4853706	2	-2.815	0.004871	--	13.6	1.158	1	0.2819	-0.00300483	0.21872	-0.203507	0.00592815	chr17:4850942-4853907	Island	ENO3;ENO3	NM_053013;NM_001976	TSS1500;TSS1500	NA
cg18740861	chr10	134998487	2	2.815	0.004872	++	19.8	1.247	1	0.2641	0.00288063	0.229716	0.150312	0.00542814	chr10:134999520-134999831	N_Shore	KNDC1	NM_152643	Body	NA
cg19753255	chr1	45476701	2	2.815	0.004876	++	38.2	1.617	1	0.2035	0.00138818	0.275129	0.237947	0.0038538	chr1:45476225-45477022	Island	HECTD3;UROD	NM_024602;NM_000374	1stExon;TSS1500	NA
cg02270895	chr6	32031820	2	-2.815	0.00488	--	32.2	1.475	1	0.2245	-0.00621267	0.257811	-0.196461	0.00438218		OpenSea	TNXB	NM_019105	Body	NA
cg05065177	chr1	232094993	2	-2.814	0.00489	--	0	0.471	1	0.4927	-0.00350526	0.132367	-0.1667	0.0133219		OpenSea	DISC1;DISC1;DISC1;DISC1;DISC1;TSNAX-DISC1;DISC1;DISC1;DISC1;DISC1	NM_001164546;NM_018662;NM_001012957;NM_001164541;NM_001164540;NR_028393;NM_001164538;NM_001164537;NM_001164542;NM_001164547	3'UTR;Body;Body;Body;Body;Body;Body;Body;3'UTR;3'UTR	NA
cg23163283	chr17	22016686	2	2.814	0.004897	++	67.4	3.066	1	0.07995	0.00581626	0.452349	0.203797	0.0012477	chr17:22016769-22017189	N_Shore				NA
cg14211385	chr17	72995555	2	-2.812	0.004917	--	0	0.816	1	0.3662	-0.00290393	0.177093	-0.187166	0.00859895	chr17:72999204-72999978	N_Shelf	CDR2L	NM_014603	Body	NA
cg24004368	chr6	30706647	2	2.812	0.00492	++	0	0.766	1	0.3814	0.00393838	0.170804	0.256042	0.0091205	chr6:30710307-30712440	N_Shelf	FLOT1	NM_005803	Body	NA
cg26968245	chr11	64053638	2	-2.812	0.004921	--	24	1.315	1	0.2514	-0.00171755	0.238993	-0.142599	0.00511851	chr11:64052607-64053652	Island	BAD;GPR137;GPR137;GPR137;BAD;GPR137;GPR137;GPR137	NM_032989;NM_020155;NM_001170726;NM_001170880;NM_004322;NM_020155;NM_001170881;NM_001170880	TSS1500;5'UTR;Body;5'UTR;TSS1500;1stExon;5'UTR;1stExon	NA	11:64051877-64054696	Promoter_Associated
cg04478905	chr21	37915091	2	-2.812	0.004929	--	31.4	1.457	1	0.2273	-0.00805165	0.256595	-0.139701	0.00448667		OpenSea	CLDN14;CLDN14	NM_001146078;NM_001146077	TSS200;5'UTR	NA	21:37914971-37915396	Unclassified_Cell_type_specific
cg24018814	chr12	133348116	2	2.811	0.004939	++	0	0.596	1	0.4403	0.0121409	0.149308	0.222912	0.0112974	chr12:133349663-133349998	N_Shore	GOLGA3	NM_005895	3'UTR	NA	12:133347731-133348704	Gene_Associated_Cell_type_specific
cg05900140	chr12	6560162	2	2.811	0.004943	++	0	0.979	1	0.3225	0.0104171	0.197755	0.23583	0.00720955		OpenSea	TAPBPL;CD27;LOC678655	NM_018009;NM_001242;NR_015382	TSS1500;Body;Body	TRUE
cg00063077	chr1	101360652	2	2.81	0.004951	++	65.1	2.866	1	0.09049	0.00278264	0.429457	0.306375	0.00145206	chr1:101360588-101360832	Island	SLC30A7;EXTL2;EXTL2;SLC30A7	NM_001144884;NM_001033025;NM_001439;NM_133496	TSS1500;TSS1500;TSS1500;TSS1500	NA	1:101360579-101360817	Promoter_Associated
cg13784312	chr9	134609065	2	-2.81	0.004955	--	0	0.598	1	0.4392	-0.00496533	0.149874	-0.258232	0.01128		OpenSea	RAPGEF1	NM_005312	Body	NA	9:134608899-134610072	Unclassified
cg21902966	chr3	18391029	2	2.81	0.004957	++	0	0.497	1	0.4807	0.00610889	0.136695	0.244542	0.0129372		OpenSea	SATB1;SATB1	NM_001131010;NM_002971	Body;Body	NA
cg11937493	chr6	55038641	2	-2.809	0.004963	--	82.7	5.775	1	0.01626	-0.00165744	0.773846	-0.326953	0.000228016	chr6:55039170-55039392	N_Shore	HCRTR2	NM_001526	TSS1500	NA
cg19712659	chr1	28906356	2	-2.809	0.004964	--	0	0.528	1	0.4673	-0.00515374	0.14088	-0.134973	0.0123999	chr1:28908069-28908799	N_Shore	SNHG12;SNORD99;SNORA61	NR_024127;NR_003077;NR_002987	Body;TSS1500;Body	NA
cg02243946	chr8	1423352	2	-2.809	0.004964	--	74.6	3.932	1	0.04737	-0.00142396	0.559	-0.425215	0.000702218		OpenSea				NA
cg27154651	chr6	30796209	2	-2.808	0.00498	--	79.5	4.867	1	0.02737	-0.00301365	0.670305	-0.304796	0.000391412		OpenSea				TRUE	6:30795706-30797155	Promoter_Associated
cg19303728	chr4	53759295	2	2.808	0.004986	++	0	0.619	1	0.4315	0.00376541	0.152917	0.151588	0.0110299		OpenSea	SCFD2	NM_152540	Body	TRUE
cg18252360	chr2	105461192	2	2.807	0.004994	++	24.5	1.325	1	0.2497	0.00180254	0.241494	0.180153	0.00512632	chr2:105459127-105461770	Island				NA	2:105460648-105461196	Unclassified_Cell_type_specific
cg08225389	chr8	70504160	2	-2.806	0.005017	--	0	0.717	1	0.3971	-0.00387456	0.165962	-0.158893	0.00979713		OpenSea	SULF1;SULF1;SULF1;SULF1	NM_001128204;NM_015170;NM_001128205;NM_001128206	Body;Body;Body;Body	NA
cg04221683	chr17	3576856	2	2.806	0.005022	++	29.9	1.426	1	0.2325	0.00443057	0.254447	0.164925	0.00468225		OpenSea	P2RX5;P2RX5	NM_175080;NM_002561	3'UTR;3'UTR	NA
cg01244043	chr20	1448437	2	2.805	0.005034	++	68.1	3.137	1	0.07654	0.00462793	0.464809	0.295319	0.00121358	chr20:1446936-1447729	S_Shore	NSFL1C;NSFL1C;NSFL1C	NM_182483;NM_016143;NM_018839	TSS200;TSS200;TSS200	NA	20:1446871-1448660	NonGene_Associated
cg03522107	chr1	16553329	2	-2.805	0.005039	--	23.4	1.306	1	0.2531	-0.00453025	0.239978	-0.103146	0.00525255	chr1:16553326-16553660	Island				TRUE
cg08817644	chr19	20150334	2	2.804	0.00505	++	0	0.499	1	0.48	0.00420791	0.138034	0.146411	0.0130613	chr19:20149855-20150175	S_Shore	ZNF682;ZNF682	NM_001077349;NM_033196	TSS1500;TSS200	NA	19:20149296-20150634	Unclassified
cg01273125	chr9	140149675	2	2.804	0.00505	++	0	0.578	1	0.4471	0.00097748	0.148448	0.182102	0.0117286	chr9:140149205-140150502	Island	COBRA1	NM_015456	TSS200	NA	9:140149042-140150654	Promoter_Associated
cg11546137	chr2	176972563	2	2.803	0.005064	++	78.5	4.659	1	0.03089	0.000859806	0.648639	0.264962	0.000450975	chr2:176973427-176973718	N_Shore	HOXD11	NM_021192	1stExon	NA
cg04215256	chr5	43603146	2	2.803	0.005068	++	70.2	3.357	1	0.0669	0.00178689	0.492624	0.219755	0.00104756	chr5:43602977-43603650	Island	NNT;NNT	NM_182977;NM_012343	TSS200;5'UTR	NA
cg17028834	chr2	162164769	2	2.802	0.005079	++	0	0.521	1	0.4705	0.00107227	0.141305	0.15315	0.0127164	chr2:162164675-162165248	Island	PSMD14	NM_005805	TSS200	NA	2:162164347-162165601	Promoter_Associated
cg17920936	chr9	94710553	2	-2.801	0.005091	--	0	0.879	1	0.3484	-0.0126088	0.187598	-0.351603	0.00819766	chr9:94711117-94713075	N_Shore	ROR2	NM_004560	Body	NA
cg25799073	chr3	111456900	2	-2.8	0.005104	--	0	0.765	1	0.3816	-0.00532288	0.173353	-0.185902	0.00935398		OpenSea	PHLDB2;PLCXD2	NM_001134437;NM_153268	5'UTR;Body	TRUE
cg17842670	chr17	45925478	2	-2.798	0.005138	--	30.9	1.446	1	0.2291	-0.00498071	0.259201	-0.14377	0.00466866	chr17:45924598-45925807	Island	SP6	NM_199262	Body	NA	17:45925441-45925726	Unclassified_Cell_type_specific
cg04551776	chr5	393366	2	2.797	0.005154	++	0	0.967	1	0.3254	0.00544576	0.199631	0.237531	0.00751107		OpenSea	AHRR	NM_020731	Body	NA	5:392493-393570	Promoter_Associated
cg12589112	chr8	143333518	2	2.794	0.00521	++	0	0.743	1	0.3887	0.00454851	0.171954	0.142273	0.00973744	chr8:143333047-143333519	Island	TSNARE1	NM_145003	Body	NA
cg07324172	chr4	153303509	2	2.793	0.00522	++	76.3	4.226	1	0.0398	0.00536185	0.60211	0.387145	0.000606437		OpenSea	FBXW7;FBXW7;FBXW7	NM_001013415;NM_033632;NM_001013415	5'UTR;Body;1stExon	TRUE	4:153303230-153303592	Unclassified_Cell_type_specific
cg26431343	chr22	32808764	2	2.793	0.005226	++	28.1	1.391	1	0.2383	0.00750233	0.253906	0.189508	0.00497474	chr22:32807825-32808285	S_Shore	C22orf28	NM_014306	TSS1500	NA	22:32807281-32808787	Promoter_Associated
cg11065621	chr8	82606061	2	2.792	0.005246	++	32.1	1.472	1	0.225	0.00595586	0.264471	0.212899	0.00462687		OpenSea	SLC10A5	NM_001010893	1stExon	NA
cg17427675	chr5	43045555	2	2.791	0.005255	++	58.6	2.417	1	0.1201	0.00206123	0.381957	0.213982	0.00212081	chr5:43042107-43043477	S_Shelf				NA
cg07314549	chr16	20817501	2	-2.789	0.005285	--	8.9	1.097	1	0.2948	-0.00464335	0.218149	-0.205126	0.00666876	chr16:20817500-20818514	Island	ERI2;ERI2;LOC81691;LOC81691	NM_001142725;NM_080663;NM_030941;NM_001144924	Body;Body;TSS1500;TSS1500	NA	16:20817376-20818554	Promoter_Associated
cg09502447	chr11	69587394	2	2.789	0.005288	++	0	0.506	1	0.4769	0.00676388	0.141806	0.175112	0.0133213	chr11:69588826-69590546	N_Shore				TRUE
cg10881514	chr1	64239618	2	2.787	0.005313	++	0	0.534	1	0.4649	0.00172886	0.145859	0.185942	0.0128561	chr1:64239465-64240779	Island	ROR1;ROR1	NM_001083592;NM_005012	TSS200;TSS200	NA	1:64239140-64239826	Unclassified
cg03812384	chr18	30051374	2	2.786	0.005329	++	70.7	3.413	1	0.06468	0.000941518	0.506736	0.171914	0.00105041	chr18:30050115-30051345	S_Shore	FAM59A	NM_022751	TSS1500	NA
cg03141069	chr1	228463734	2	2.785	0.005346	++	12.6	1.144	1	0.2849	0.00347096	0.22499	0.153747	0.00641523	chr1:228463249-228464488	Island	OBSCN;OBSCN	NM_052843;NM_001098623	Body;Body	TRUE
cg16278213	chr12	56615532	2	2.785	0.005359	++	0	0.808	1	0.3687	0.00116656	0.182394	0.175824	0.00919666	chr12:56615523-56615767	Island	RNF41;RNF41;RNF41	NM_194358;NM_194359;NM_005785	5'UTR;5'UTR;5'UTR	NA	12:56614843-56616697	Promoter_Associated
cg00417419	chr1	23810942	2	2.784	0.005364	++	34.8	1.533	1	0.2156	0.00425635	0.274282	0.196203	0.00444998	chr1:23809977-23810693	S_Shore	ASAP3;ASAP3	NM_017707;NM_001143778	TSS200;TSS200	NA	1:23809501-23811596	Unclassified
cg03328215	chr16	49910855	2	-2.78	0.005428	--	72	3.566	1	0.05898	-0.00273742	0.528158	-0.143152	0.000962133	chr16:49910209-49910863	Island				TRUE	16:49910448-49910936	Unclassified_Cell_type_specific
cg07420274	chr2	171676306	2	-2.78	0.00543	--	0	0.736	1	0.391	-0.0101713	0.173984	-0.229924	0.010096	chr2:171676552-171676980	N_Shore	GAD1;GAD1	NM_000817;NM_013445	Body;Body	NA	2:171676285-171676546	Unclassified_Cell_type_specific
cg07724623	chr1	115397409	2	2.78	0.005439	++	0	0.99	1	0.3197	0.0110305	0.206942	0.180444	0.00760285	chr1:115397448-115397942	N_Shore	SYCP1	NM_003176	TSS200	NA
cg05840833	chr6	108843670	2	-2.779	0.005452	--	63.4	2.734	1	0.09822	-0.00244321	0.426121	-0.300985	0.00172244		OpenSea	LACE1	NM_145315	3'UTR	NA
cg27332337	chr1	115397616	2	2.777	0.005481	++	48.6	1.944	1	0.1633	0.00659702	0.328071	0.183113	0.003181	chr1:115397448-115397942	Island	SYCP1;SYCP1	NM_003176;NM_003176	1stExon;5'UTR	NA
cg13009965	chr4	184403403	2	-2.777	0.005483	--	0	0.727	1	0.394	-0.00861397	0.173504	-0.211122	0.0102736	chr4:184404501-184404771	N_Shore				NA
cg17007161	chr2	122660121	2	2.777	0.005491	++	0	0.995	1	0.3184	0.00774395	0.208415	0.182074	0.00760872		OpenSea				NA
cg24210478	chr20	62733486	2	2.777	0.005492	++	51.9	2.077	1	0.1495	0.000919192	0.345049	0.185725	0.00285828	chr20:62733463-62734322	Island				TRUE	20:62732669-62734430	Unclassified_Cell_type_specific
cg04228709	chr6	155537930	2	2.776	0.005499	++	0	0.781	1	0.3768	0.00732396	0.180855	0.138068	0.00965046	chr6:155539975-155540193	N_Shelf	TIAM2;TIAM2	NM_012454;NM_001010927	Body;TSS200	TRUE
cg19777900	chr20	56284917	2	2.776	0.005506	++	63.9	2.773	1	0.09589	0.000611809	0.432204	0.221182	0.00168819	chr20:56283891-56285395	Island	PMEPA1;PMEPA1;PMEPA1;PMEPA1;PMEPA1	NM_020182;NM_199171;NM_020182;NM_199170;NM_199169	5'UTR;5'UTR;1stExon;5'UTR;Body	NA
cg17254961	chr4	7741680	2	-2.774	0.005543	--	0	0.627	1	0.4286	-0.00143294	0.161049	-0.22487	0.011702		OpenSea	SORCS2	NM_020777	Body	NA
cg01781805	chr5	154238342	2	2.773	0.005546	++	22.7	1.294	1	0.2554	0.00270023	0.247307	0.153468	0.00568548	chr5:154237008-154238362	Island	CNOT8;CNOT8	NM_004779;NM_004779	1stExon;5'UTR	NA	5:154236653-154238485	Promoter_Associated
cg18288914	chr1	1603013	2	2.773	0.005557	++	0	0.5	1	0.4793	0.00273124	0.144165	0.121531	0.0138573	chr1:1600981-1601231	S_Shore	LOC728661;CDK11B;CDK11B;CDK11B;CDK11B;CDK11B;CDK11B	NM_001110781;NM_033493;NM_033489;NM_033486;NM_033488;NM_033492;NM_033487	Body;Body;Body;Body;Body;Body;5'UTR	NA
cg09468777	chr4	658981	2	-2.773	0.005557	--	16.6	1.199	1	0.2736	-0.0039973	0.235399	-0.169077	0.00624071	chr4:656993-658162	S_Shore	PDE6B;PDE6B;PDE6B	NM_000283;NM_001145291;NM_001145292	Body;Body;Body	NA
cg25467652	chr1	11795976	2	-2.772	0.005563	--	0	0.552	1	0.4575	-0.00542594	0.151258	-0.205518	0.0129265	chr1:11795975-11796263	Island	AGTRAP;AGTRAP;AGTRAP;AGTRAP;AGTRAP	NM_001040194;NM_001040195;NM_001040197;NM_020350;NM_001040196	TSS200;TSS200;TSS200;TSS200;TSS200	NA	1:11795708-11797356	Promoter_Associated
cg23406830	chr8	30012838	2	2.771	0.005583	++	45	1.818	1	0.1776	0.00286724	0.314306	0.203704	0.00357966	chr8:30013700-30014360	N_Shore	DCTN6	NM_006571	TSS1500	NA	8:30012707-30014568	Promoter_Associated
cg22965634	chr19	46184971	2	2.771	0.005589	++	0	0.74	1	0.3897	0.000866898	0.176644	0.163219	0.0102406	chr19:46184799-46185136	Island	GIPR	NM_000164	Body	NA	19:46184304-46185613	Promoter_Associated
cg05185748	chr13	99849620	2	2.77	0.0056	++	52.6	2.109	1	0.1464	0.00408423	0.351365	0.197826	0.00282753	chr13:99852386-99853552	N_Shelf				NA	13:99849428-99849653	Unclassified_Cell_type_specific
cg00497110	chr8	143782367	2	2.769	0.005614	++	30.9	1.447	1	0.2289	0.00269447	0.268029	0.113904	0.00496882	chr8:143781581-143782609	Island	LY6K;LY6K;LY6K	NM_001160354;NM_017527;NM_001160355	Body;Body;Body	NA
cg15224291	chr18	74729064	2	2.769	0.005616	++	55.2	2.233	1	0.1351	0.00181862	0.367318	0.154681	0.00256971		OpenSea	MBP;MBP;MBP;MBP;MBP;MBP	NM_001025081;NM_001025100;NM_001025092;NM_002385;NM_001025090;NM_001025101	TSS200;Body;TSS200;TSS200;TSS200;Body	NA
cg05131623	chr3	179755285	2	2.769	0.005619	+-	87.9	8.241	1	0.004095	-0.000324898	0.942739	0.283794	6.66128e-05	chr3:179754520-179755245	S_Shore	PEX5L	NM_016559	TSS1500	NA
cg12727018	chr22	46436665	2	-2.768	0.00564	--	0	0.615	1	0.4328	-0.00677305	0.160721	-0.098522	0.012007	chr22:46440393-46441019	N_Shelf	LOC100271722	NR_027036	Body	NA
cg19575837	chr17	80372802	2	-2.768	0.005648	--	26.3	1.356	1	0.2442	-0.00455236	0.257048	-0.170885	0.00542785	chr17:80373276-80373490	N_Shore	C17orf101;C17orf101	NM_175902;NM_024648	Body;Body	NA	17:80372196-80373359	Gene_Associated
cg12283302	chr20	62113045	2	-2.763	0.00572	--	30.7	1.442	1	0.2298	-0.00791577	0.269237	-0.137493	0.00505925	chr20:62111291-62111516	S_Shore				TRUE
cg26705960	chr11	100999009	2	2.762	0.005742	++	0	0.767	1	0.3812	0.00170459	0.182206	0.169102	0.0101021	chr11:100998030-100999774	Island	PGR	NM_000926	1stExon	TRUE
cg23236408	chr3	87039150	2	2.762	0.005749	++	77	4.344	1	0.03713	0.00366301	0.631933	0.270363	0.000610994	chr3:87039610-87040516	N_Shore	VGLL3	NM_016206	Body	NA
cg17933300	chr4	141178298	2	-2.761	0.005762	--	54.7	2.209	1	0.1372	-0.00342514	0.367371	-0.216403	0.00267099	chr4:141173834-141174567	S_Shelf	SCOC	NM_032547	TSS200	TRUE
cg14034503	chr9	74384692	2	-2.761	0.005763	--	0	0.818	1	0.3656	-0.00247268	0.189309	-0.0988109	0.0095416	chr9:74383077-74384702	Island	TMEM2;TMEM2	NM_013390;NM_001135820	TSS1500;TSS1500	NA	9:74383145-74385073	Promoter_Associated
cg14643399	chr13	44706965	2	-2.761	0.005768	--	0	0.563	1	0.4531	-0.00508932	0.155159	-0.169606	0.0130407		OpenSea				TRUE
cg01141572	chr4	146682572	2	-2.76	0.005774	--	0	0.671	1	0.4128	-0.00105017	0.169831	-0.17581	0.0113753	chr4:146682510-146682817	Island	ZNF827	NM_178835	3'UTR	NA
cg26804944	chr12	56660921	2	-2.759	0.005796	--	0	0.997	1	0.3181	-0.0034967	0.213136	-0.127576	0.00788365	chr12:56660442-56661131	Island	COQ10A;COQ10A	NM_001099337;NM_144576	TSS200;1stExon	NA	12:56660353-56661438	Promoter_Associated
cg05702052	chr10	124714365	2	2.757	0.005835	++	7.5	1.081	1	0.2985	0.00806459	0.224626	0.224911	0.00726266	chr10:124713268-124714249	S_Shore	C10orf88	NM_024942	TSS1500	NA
cg25088355	chr8	144691901	2	2.756	0.005848	++	14.5	1.169	1	0.2795	0.00137047	0.23631	0.166163	0.00665615	chr8:144691400-144692269	Island	PYCRL	NM_023078	TSS200	NA	8:144691100-144693330	Promoter_Associated
cg17466636	chr2	10456284	2	2.756	0.00586	++	9.2	1.101	1	0.294	0.00511825	0.227631	0.267176	0.00713669		OpenSea	HPCAL1;HPCAL1	NM_002149;NM_134421	5'UTR;5'UTR	TRUE
cg26187080	chr8	144542863	2	2.755	0.005861	++	56.7	2.31	1	0.1285	0.00236987	0.382292	0.202056	0.00250193		OpenSea	ZC3H3	NM_015117	Body	NA
cg24979630	chr12	80329299	2	2.755	0.005866	++	47	1.886	1	0.1696	0.00248889	0.328521	0.229734	0.00350836	chr12:80328326-80329302	Island	PPP1R12A;PPP1R12A	NM_001143885;NM_002480	TSS200;TSS1500	NA	12:80327730-80329558	Promoter_Associated
cg06305026	chr6	155432132	2	-2.755	0.005876	--	54	2.175	1	0.1403	-0.00214589	0.365422	-0.192074	0.00278479		OpenSea	TIAM2	NM_012454	5'UTR	TRUE
cg08229672	chr5	50675192	2	2.754	0.005887	++	10.8	1.121	1	0.2898	0.00247331	0.230589	0.144755	0.00702002	chr5:50678632-50679375	N_Shelf				NA
cg18865832	chr5	140566476	2	2.754	0.005893	++	0	0.663	1	0.4154	0.00614125	0.170288	0.176931	0.0116365	chr5:140568216-140569118	N_Shore	PCDHB9	NM_019119	TSS1500	NA
cg14736327	chr12	48174669	2	2.754	0.005893	++	11.7	1.132	1	0.2873	0.00250234	0.23217	0.121725	0.00694394		OpenSea	SLC48A1	NM_017842	3'UTR	NA
cg10761845	chr19	3985548	2	2.754	0.005896	++	68.3	3.155	1	0.07569	0.00103819	0.489562	0.20206	0.00135986	chr19:3984962-3985722	Island	EEF2	NM_001961	TSS200	NA	19:3985419-3985678	Promoter_Associated
cg02171825	chr1	26517586	2	-2.753	0.005898	--	0	0.627	1	0.4283	-0.00531386	0.165489	-0.156809	0.0121745		OpenSea	CATSPER4	NM_198137	Body	TRUE
cg01881899	chr21	43652704	2	2.751	0.005936	++	19.8	1.247	1	0.2641	0.00391279	0.247732	0.239379	0.00623725	chr21:43654846-43655465	N_Shelf	ABCG1;ABCG1;ABCG1;ABCG1;ABCG1;ABCG1	NM_207628;NM_004915;NM_207174;NM_207627;NM_016818;NM_207629	Body;Body;Body;Body;Body;Body	NA	21:43652621-43652767	Unclassified
cg22510943	chr19	2456368	2	2.75	0.005952	++	29.6	1.42	1	0.2334	0.0076989	0.270367	0.18988	0.00531281	chr19:2455863-2457078	Island	LMNB2	NM_032737	Body	NA	19:2455548-2457529	Promoter_Associated
cg23833352	chr13	77553666	2	-2.75	0.005953	--	0	0.963	1	0.3266	-0.00308058	0.210915	-0.221987	0.00832721	chr13:77554263-77554535	N_Shore				NA	13:77553612-77555165	Unclassified
cg15009575	chr17	79797324	2	-2.75	0.005954	--	42.6	1.741	1	0.187	-0.00460509	0.311626	-0.145508	0.00400612	chr17:79799286-79799624	N_Shore				NA
cg09176233	chr11	77909424	2	-2.748	0.005991	--	0	0.918	1	0.3381	-0.00306889	0.205547	-0.168053	0.00877352	chr11:77907211-77908088	S_Shore	USP35	NM_020798	Body	NA
cg03450509	chr8	37654283	2	2.748	0.005994	++	0	0.959	1	0.3273	0.00375123	0.211093	0.19485	0.00839308	chr8:37654048-37656100	Island	GPR124	NM_032777	TSS200	NA	8:37653904-37655065	Unclassified
cg03627300	chr2	218881298	2	-2.748	0.006002	--	0	0.578	1	0.4471	-0.00274058	0.159909	-0.144571	0.0131216		OpenSea				TRUE
cg13607511	chr11	125439223	2	2.747	0.006008	++	66.2	2.962	1	0.08524	0.000664051	0.468045	0.243884	0.00157961	chr11:125439122-125439730	Island	EI24;EI24	NM_001007277;NM_004879	TSS200;TSS200	NA	11:125438954-125440247	Promoter_Associated
cg13981184	chr13	48701567	2	2.746	0.006026	++	6.1	1.065	1	0.302	0.0086777	0.22545	0.217227	0.00754481		OpenSea				TRUE	13:48700303-48702043	Unclassified
cg22929099	chr5	137593583	2	2.744	0.006074	++	0	0.697	1	0.4037	0.00219496	0.177107	0.118156	0.0113882	chr5:137593335-137593584	Island	GFRA3	NM_001496	Body	NA
cg01926877	chr15	96953051	2	2.743	0.006079	++	9.6	1.107	1	0.2928	0.00137366	0.231654	0.181051	0.00727995	chr15:96952547-96953085	Island				TRUE
cg23075269	chr19	18304032	2	2.743	0.00608	++	29.5	1.419	1	0.2336	0.000941825	0.272387	0.188175	0.00539831	chr19:18303623-18304425	Island	MPV17L2	NM_032683	TSS200	NA	19:18303473-18305316	Promoter_Associated
cg07322688	chr7	122526033	2	2.741	0.006129	++	78.4	4.633	1	0.03136	0.000553827	0.677426	0.199523	0.000540052	chr7:122525748-122526959	Island	CADPS2;CADPS2;CADPS2	NM_001009571;NM_001167940;NM_017954	Body;Body;Body	NA
cg07227679	chr1	1861675	2	2.74	0.006136	++	0	0.762	1	0.3827	0.00390048	0.186662	0.141648	0.0106181	chr1:1859246-1859523	S_Shelf				NA
cg22527415	chr15	74988357	2	2.74	0.006137	++	28.3	1.394	1	0.2377	0.00160531	0.270141	0.193939	0.00555917	chr15:74988166-74988669	Island	EDC3;EDC3;EDC3;EDC3;EDC3;EDC3	NM_025083;NM_001142443;NM_001142444;NM_025083;NM_001142443;NM_001142444	1stExon;1stExon;5'UTR;5'UTR;5'UTR;1stExon	NA	15:74987696-74989216	Promoter_Associated
cg01598009	chr6	30286162	2	2.737	0.006196	++	0	0.567	1	0.4514	0.0092578	0.160605	0.193962	0.0135869		OpenSea	HCG18;HCG18	NR_024052;NR_024053	Body;Body	TRUE
cg07707031	chr17	79504142	2	-2.737	0.006197	--	0	0.731	1	0.3925	-0.00250114	0.183237	-0.122073	0.0110833	chr17:79503586-79504181	Island	FSCN2;FSCN2	NM_012418;NM_001077182	3'UTR;3'UTR	TRUE
cg22459930	chr17	6544061	2	-2.737	0.006206	--	8.3	1.091	1	0.2963	-0.00441512	0.231426	-0.114114	0.00750488	chr17:6543354-6544563	Island	TXNDC17;KIAA0753;KIAA0753	NM_032731;NM_014804;NM_014804	TSS200;1stExon;5'UTR	NA	17:6543784-6544766	Promoter_Associated
cg16404937	chr2	131100434	2	2.737	0.006209	++	53.3	2.143	1	0.1432	0.00140742	0.3682	0.174297	0.0029764	chr2:131099469-131100863	Island	IMP4;CCDC115	NM_033416;NM_032357	TSS200;TSS1500	NA	2:131099419-131100856	Promoter_Associated
cg01947949	chr4	1004445	2	2.736	0.006219	++	1.6	1.017	1	0.3133	0.00224686	0.22182	0.274276	0.00810624	chr4:1003106-1005455	Island	FGFRL1;FGFRL1	NM_001004358;NM_001004356	TSS1500;TSS1500	TRUE
cg03132556	chr12	54366760	2	2.736	0.006222	++	19.1	1.235	1	0.2664	0.00515534	0.250717	0.178482	0.0065186	chr12:54366815-54369103	N_Shore	HOXC11	NM_014212	TSS200	NA	12:54366343-54366769	Unclassified_Cell_type_specific
cg00903825	chr14	93170970	2	-2.734	0.006254	--	0	0.637	1	0.4249	-0.00930177	0.170972	-0.27957	0.0125037		OpenSea	LGMN;LGMN	NM_001008530;NM_005606	Body;Body	NA	14:93170732-93171054	Unclassified_Cell_type_specific
cg10178130	chr17	40221399	2	-2.731	0.006311	--	0	0.636	1	0.4252	-0.00274998	0.171521	-0.148478	0.0125913	chr17:40224379-40224896	N_Shelf				NA
cg12090740	chr18	60988058	2	2.731	0.006312	++	13.5	1.156	1	0.2822	0.00510906	0.241675	0.165148	0.00711143	chr18:60986621-60988286	Island	BCL2;BCL2	NM_000633;NM_000657	TSS1500;TSS1500	NA
cg17417291	chr13	112729991	2	2.731	0.006313	++	17.1	1.207	1	0.2719	0.00826022	0.248365	0.160146	0.0067698	chr13:112726281-112728419	S_Shore				NA
cg04691264	chr10	29697905	2	2.73	0.006326	++	0	0.885	1	0.3469	0.0076772	0.205686	0.239828	0.00943521	chr10:29698362-29699044	N_Shore	LOC387647	NR_003930	TSS1500	NA	10:29697780-29699023	Promoter_Associated_Cell_type_specific
cg16626420	chr5	140737111	2	2.73	0.006339	++	4.7	1.049	1	0.3056	0.00956654	0.227884	0.196866	0.00794044	chr5:140736821-140737058	S_Shore	PCDHGA2;PCDHGA4;PCDHGA1;PCDHGB1;PCDHGA3;PCDHGA4	NM_018915;NM_018917;NM_018912;NM_018922;NM_018916;NM_032053	Body;1stExon;Body;Body;Body;1stExon	NA
cg03380964	chr4	152967221	2	-2.726	0.006406	--	58.1	2.385	1	0.1225	-0.00279756	0.40336	-0.195179	0.00252884		OpenSea				TRUE	4:152966638-152967302	Unclassified
cg21942438	chr3	40518091	2	-2.726	0.00641	--	15.1	1.178	1	0.2777	-0.00440749	0.246049	-0.198762	0.00703415	chr3:40518517-40518848	N_Shore	ZNF619;ZNF619;ZNF619;ZNF619;ZNF619;ZNF619	NM_001145093;NR_026746;NM_001145083;NM_173656;NM_001145094;NM_001145082	TSS1500;TSS1500;TSS1500;TSS1500;TSS1500;TSS1500	NA	3:40517994-40519639	Promoter_Associated_Cell_type_specific
cg11225330	chr1	1196747	2	2.726	0.006418	++	79.5	4.876	1	0.02724	0.00173402	0.714414	0.249133	0.000485398		OpenSea	UBE2J2;UBE2J2;LOC100128842;UBE2J2;UBE2J2	NM_194457;NM_194315;NR_027361;NM_194458;NM_058167	Body;Body;Body;Body;Body	NA	1:1196743-1196816	Unclassified_Cell_type_specific
cg24525828	chr15	22833288	2	2.724	0.00644	++	80	5.012	1	0.02518	0.00158326	0.731223	0.504046	0.000448938	chr15:22833282-22833911	Island	TUBGCP5;TUBGCP5	NM_001102610;NM_052903	TSS200;TSS200	NA	15:22832804-22834244	Promoter_Associated
cg17607627	chr20	62317519	2	2.724	0.006452	++	22	1.283	1	0.2574	0.00134167	0.260486	0.168477	0.00639347	chr20:62317505-62317775	Island	RTEL1;RTEL1	NM_016434;NM_032957	Body;Body	NA
cg00500100	chr5	140098250	2	-2.723	0.006468	--	66.8	3.015	1	0.0825	-0.00313468	0.485375	-0.301393	0.00161444		OpenSea	VTRNA1-2	NR_026704	TSS1500	NA
cg22396353	chr22	46692687	2	2.722	0.006488	++	0	0.664	1	0.4152	0.000865592	0.17745	0.194612	0.0123877	chr22:46692210-46693349	Island	GTSE1;GTSE1;CN5H6.4	NM_016426;NM_016426;NR_024009	5'UTR;1stExon;TSS200	NA	22:46692041-46693282	Promoter_Associated
cg23109968	chr4	152966935	2	-2.721	0.006516	--	13.4	1.155	1	0.2825	-0.00405595	0.24446	-0.180796	0.00728253		OpenSea				TRUE	4:152966638-152967302	Unclassified
cg01245268	chr17	2771650	2	-2.72	0.006526	--	0	0.8	1	0.371	-0.0034929	0.196784	-0.205929	0.010587		OpenSea	RAP1GAP2;RAP1GAP2	NM_015085;NM_001100398	Body;Body	TRUE	17:2771070-2771719	Unclassified_Cell_type_specific
cg12743976	chr10	31892154	2	2.72	0.006534	++	0	0.616	1	0.4327	0.00149249	0.171209	0.195513	0.013216	chr10:31892189-31892752	N_Shore				NA	10:31891832-31893042	Unclassified
cg13582775	chr8	1328459	2	2.719	0.006543	++	0	0.902	1	0.3422	0.0095521	0.210844	0.145607	0.00947644	chr8:1327331-1327547	S_Shore				NA
cg21860029	chr14	82000536	2	2.719	0.006553	++	38.2	1.619	1	0.2032	0.00329508	0.306496	0.161619	0.0047687	chr14:81999751-82000434	S_Shore	SEL1L	NM_005065	TSS1500	NA	14:81999443-82000971	Promoter_Associated
cg24000035	chr7	2120044	2	2.717	0.006579	++	48.7	1.95	1	0.1626	0.002509	0.350247	0.175583	0.00362644	chr7:2116367-2116781	S_Shelf	MAD1L1;MAD1L1;MAD1L1	NM_003550;NM_001013837;NM_001013836	Body;Body;Body	NA
cg20306863	chr1	3593812	2	-2.717	0.006587	--	23.5	1.307	1	0.253	-0.00722683	0.265758	-0.235318	0.00634109		OpenSea	TP73	NM_005427	5'UTR	NA	1:3593381-3594078	Unclassified_Cell_type_specific
cg20347090	chr12	3602093	2	2.716	0.006604	++	0	0.746	1	0.3876	0.00242427	0.19029	0.174386	0.0113566	chr12:3599966-3603008	Island	PRMT8	NM_019854	Body	NA
cg22946876	chr12	26111213	2	2.715	0.006626	++	20.1	1.251	1	0.2633	0.0017914	0.258939	0.157873	0.00671228		OpenSea	RASSF8;RASSF8	NM_007211;NM_001164748	TSS1500;TSS1500	NA
cg06654431	chr16	1946951	2	2.715	0.006629	++	0	0.625	1	0.4292	0.00377973	0.173602	0.175963	0.0131847		OpenSea				NA
cg04122390	chr3	141497111	2	2.715	0.006631	++	74.3	3.897	1	0.04838	0.00138779	0.600392	0.167369	0.000914748	chr3:141497158-141497492	N_Shore	GRK7;GRK7	NM_139209;NM_139209	5'UTR;1stExon	NA
cg03519711	chr1	86046512	2	2.714	0.006645	++	0	0.636	1	0.4251	0.00123842	0.175357	0.202534	0.0130217	chr1:86046362-86047240	Island	CYR61;CYR61	NM_001554;NM_001554	1stExon;5'UTR	NA
cg14502319	chr12	125167409	2	-2.713	0.00667	--	11.1	1.125	1	0.2889	-0.00527746	0.242688	-0.248514	0.00762417		OpenSea				TRUE
cg04544699	chr17	36833760	2	-2.713	0.006674	--	0	0.872	1	0.3504	-0.00581855	0.208456	-0.13988	0.00992315	chr17:36829692-36831500	S_Shelf				NA	17:36832446-36833778	Unclassified
cg26062048	chr5	153418412	2	2.712	0.006691	++	72.1	3.59	1	0.05811	0.000658042	0.563459	0.310991	0.0011242	chr5:153418183-153418669	Island	MFAP3;MFAP3;FAM114A2;MFAP3	NR_024152;NM_005927;NM_018691;NM_001135037	TSS200;TSS200;5'UTR;TSS200	NA	5:153417787-153418937	Unclassified
cg03899215	chr7	157996423	2	-2.712	0.006692	--	6.8	1.073	1	0.3002	-0.00914626	0.236045	-0.194026	0.00804579	chr7:157996642-157997027	N_Shore	PTPRN2;PTPRN2;PTPRN2	NM_002847;NM_130842;NM_130843	Body;Body;Body	NA
cg17642041	chr3	45928007	2	2.712	0.006693	++	11.7	1.133	1	0.2871	0.00426082	0.244089	0.233586	0.007581		OpenSea	CCR9;CCR9	NM_031200;NM_006641	TSS200;TSS200	NA
cg16724175	chr2	129660605	2	-2.711	0.006705	--	82.7	5.778	1	0.01623	-0.000957499	0.827958	-0.281744	0.000298261	chr2:129659299-129659568	S_Shore				NA
cg09493406	chr7	91765513	2	2.711	0.006713	++	52.3	2.097	1	0.1476	0.00137968	0.372008	0.133395	0.00327325	chr7:91763095-91764367	S_Shore	CYP51A1	NM_001146152	TSS1500	NA
cg16558692	chr7	157849639	2	-2.711	0.006713	--	73.1	3.717	1	0.05387	-0.00149068	0.579889	-0.352942	0.00103795		OpenSea	PTPRN2;PTPRN2;PTPRN2	NM_002847;NM_130842;NM_130843	Body;Body;Body	NA
cg19133933	chr4	48493846	2	2.711	0.006717	++	0	0.594	1	0.4409	0.00242703	0.17017	0.147619	0.0138305	chr4:48492117-48493589	S_Shore	ZAR1	NM_175619	Body	NA
cg21135616	chr2	240294246	2	2.71	0.006718	++	0	0.757	1	0.3843	0.00395819	0.1931	0.126139	0.0113495		OpenSea	HDAC4	NM_006037	5'UTR	NA
cg09670189	chr6	150243903	2	2.71	0.006727	++	30	1.429	1	0.2319	0.00308037	0.284142	0.184743	0.00575286	chr6:150243902-150244210	Island	RAET1G	NM_001001788	Body	NA	6:150243857-150244778	Unclassified_Cell_type_specific
cg23682543	chr17	61920421	2	2.709	0.006749	++	18.2	1.223	1	0.2688	0.00134577	0.256944	0.23733	0.0069879	chr17:61919659-61920656	Island	SMARCD2;SMARCD2	NM_001098426;NM_003077	TSS200;TSS200	NA	17:61919630-61920779	Promoter_Associated
cg04460567	chr1	24193498	2	2.709	0.006751	++	55.4	2.241	1	0.1344	0.00356658	0.391435	0.168941	0.00294051	chr1:24194254-24194990	N_Shore	FUCA1	NM_000147	Body	NA
cg11417235	chr7	105424705	2	-2.706	0.006805	--	0	0.956	1	0.3282	-0.00479878	0.221645	-0.172974	0.00918701		OpenSea	ATXN7L1;ATXN7L1	NM_152749;NM_020725	Body;Body	NA
cg17287155	chr5	393347	2	2.706	0.006809	++	0	0.972	1	0.3243	0.00428663	0.223819	0.2372	0.00904192		OpenSea	AHRR	NM_020731	Body	NA	5:392493-393570	Promoter_Associated
cg14553504	chr3	169898657	2	2.705	0.006837	++	62.6	2.677	1	0.1018	0.00659333	0.449943	0.239522	0.00214428	chr3:169898946-169899626	N_Shore	PHC3	NM_024947	Body	NA	3:169898262-169900214	Promoter_Associated
cg03784436	chr7	19145530	2	2.704	0.006845	++	35	1.538	1	0.2149	0.00663666	0.300582	0.205523	0.00528236	chr7:19145872-19146256	N_Shore				TRUE
cg16265012	chr19	7964574	2	-2.702	0.006882	--	24.7	1.328	1	0.2492	-0.00159843	0.273018	-0.218523	0.00641544	chr19:7964439-7964704	Island	LRRC8E	NM_025061	Body	NA
cg11494213	chr7	75115627	2	2.702	0.006889	++	26	1.351	1	0.2452	0.00111742	0.276168	0.176687	0.00628639	chr7:75114831-75115715	Island	POM121C	NM_001099415	TSS200	NA	7:75115394-75115871	Promoter_Associated
cg01120953	chr5	149643466	2	-2.701	0.006913	--	16.1	1.192	1	0.275	-0.00432416	0.255127	-0.10672	0.00732222		OpenSea	CAMK2A;CAMK2A	NM_015981;NM_171825	Body;Body	TRUE
cg06531476	chr6	170525018	2	2.7	0.006924	++	38	1.614	1	0.2039	0.00249953	0.311937	0.155736	0.00498657		OpenSea				NA	6:170524942-170525134	Unclassified_Cell_type_specific
cg24871437	chr10	7290492	2	-2.699	0.006947	--	13.2	1.152	1	0.2832	-0.00184889	0.250167	-0.164396	0.00764059		OpenSea	SFMBT2	NM_001029880	Body	NA
cg06720722	chr3	189349021	2	-2.699	0.00695	--	52.1	2.089	1	0.1484	-0.00748795	0.375242	-0.254317	0.00338346		OpenSea	TP63;TP63;TP63	NM_001114978;NM_003722;NM_001114979	TSS200;TSS200;TSS200	NA
cg27128883	chr8	37438843	2	2.699	0.006956	++	0	0.986	1	0.3208	0.00316476	0.227662	0.254443	0.00904167		OpenSea				TRUE	8:37438833-37439495	Unclassified_Cell_type_specific
cg01948223	chr11	68973207	2	2.699	0.006961	++	73.4	3.754	1	0.05267	0.00107322	0.590481	0.130205	0.00104403		OpenSea				NA
cg08131499	chr12	109090588	2	2.698	0.006973	++	36.8	1.583	1	0.2083	0.00833694	0.308582	0.211408	0.00514958		OpenSea	CORO1C	NM_014325	Body	TRUE
cg22443490	chr15	99792144	2	2.696	0.007007	++	0	0.75	1	0.3864	0.00354902	0.195604	0.206313	0.0117611	chr15:99791328-99792042	S_Shore	LRRC28	NM_144598	5'UTR	NA	15:99790932-99792344	Promoter_Associated
cg05740243	chr10	135160775	2	-2.696	0.007013	--	0	0.746	1	0.3877	-0.00822865	0.195049	-0.111564	0.0118266		OpenSea	PRAP1;PRAP1	NM_145202;NM_001145201	TSS200;TSS200	NA
cg12664038	chr1	156611194	2	2.696	0.00702	++	80.1	5.026	1	0.02497	0.0019634	0.748162	0.193733	0.000480294	chr1:156611639-156612447	N_Shore	BCAN;BCAN	NM_198427;NM_021948	TSS1500;TSS1500	TRUE	1:156611020-156612689	Unclassified
cg21450738	chr8	100909366	2	2.696	0.007022	++	32.8	1.488	1	0.2225	0.0032032	0.29664	0.148083	0.00562723	chr8:100905657-100906003	S_Shelf				NA
cg23583454	chr6	30582333	2	2.696	0.007026	++	0	0.919	1	0.3378	0.00747782	0.219316	0.209357	0.00977107	chr6:30584885-30585677	N_Shelf	PPP1R10	NM_002714	5'UTR	NA
cg01117269	chr10	416315	2	2.695	0.00703	++	0	0.876	1	0.3493	0.00239573	0.21347	0.254986	0.0102344	chr10:413851-414165	S_Shelf	DIP2C	NM_014974	Body	TRUE
cg14195823	chr19	39926698	2	-2.695	0.007044	--	21.6	1.276	1	0.2586	-0.00235404	0.268424	-0.136048	0.00684539	chr19:39926224-39926863	Island	RPS16	NM_001020	TSS200	NA	19:39926237-39927154	Promoter_Associated
cg03032607	chr3	45882686	2	2.691	0.007116	++	66.8	3.011	1	0.08272	0.00266576	0.49895	0.220683	0.00174807	chr3:45883221-45883860	N_Shore	LZTFL1	NM_020347	Body	NA	3:45882671-45884181	Promoter_Associated
cg18610978	chr2	135206815	2	-2.69	0.007136	--	53.6	2.154	1	0.1422	-0.00173033	0.387219	-0.199651	0.00328016		OpenSea	LOC151162	NR_024275	TSS200	NA
cg11488514	chr17	5389158	2	2.689	0.007157	++	44.4	1.8	1	0.1797	0.00432564	0.340556	0.232239	0.00436665	chr17:5389390-5390283	N_Shore	MIS12;DERL2	NM_024039;NM_016041	TSS1500;Body	NA	17:5389005-5390488	Promoter_Associated
cg00355360	chr16	89188520	2	2.689	0.00717	++	26.5	1.361	1	0.2434	0.00148007	0.281728	0.117441	0.00640791	chr16:89186198-89186551	S_Shore	ACSF3;ACSF3;ACSF3	NM_174917;NR_023316;NM_001127214	Body;Body;Body	NA
cg08155347	chr16	88704957	2	-2.688	0.007194	--	0	0.687	1	0.407	-0.0053327	0.188774	-0.207284	0.0128907	chr16:88706211-88706492	N_Shore	IL17C	NM_013278	TSS200	NA	16:88704759-88704971	Unclassified_Cell_type_specific
cg24448870	chr3	126668133	2	-2.687	0.007199	--	0	0.713	1	0.3983	-0.00257728	0.192531	-0.128889	0.0125053	chr3:126668259-126668520	N_Shore	CHCHD6	NM_032343	Body	NA
cg01635303	chr12	34511504	2	2.686	0.007242	++	84.7	6.54	1	0.01055	0.000879224	0.927813	0.300129	0.000209482		OpenSea				NA
cg00779551	chr3	39460981	2	-2.685	0.00725	--	66.5	2.982	1	0.08421	-0.00241372	0.497993	-0.201392	0.0018105		OpenSea				TRUE
cg08474334	chr1	156816117	2	2.684	0.007273	++	1.1	1.011	1	0.3146	0.00643874	0.235306	0.148368	0.00907851	chr1:156814881-156815792	S_Shore	NTRK1;INSRR	NM_001007792;NM_014215	Body;Body	NA
cg12068734	chr2	132348567	2	2.684	0.007277	++	0	0.8	1	0.3712	0.00509327	0.205698	0.224544	0.0114033	chr2:132348566-132348821	Island				NA
cg03949881	chr9	2844804	2	2.683	0.007289	++	0	0.653	1	0.419	0.00872844	0.18486	0.175767	0.0135528	chr9:2843965-2844308	S_Shore	KIAA0020	NM_014878	TSS1500	NA
cg14986386	chr5	68626145	2	2.683	0.007299	++	0	0.691	1	0.4057	0.00197601	0.190497	0.110542	0.0129522	chr5:68628422-68628739	N_Shelf				NA
cg10839663	chr1	113261613	2	2.682	0.007323	++	0	0.658	1	0.4171	0.00122443	0.18598	0.178858	0.0135099	chr1:113261468-113261765	Island				NA	1:113260337-113261849	Unclassified
cg10062221	chr8	37962833	2	2.681	0.007331	++	15.2	1.179	1	0.2776	0.00149725	0.259178	0.172185	0.00772777	chr8:37962449-37963453	Island	ASH2L;ASH2L	NM_001105214;NM_004674	TSS1500;TSS200	NA	8:37962047-37963883	Promoter_Associated
cg17153432	chr1	883538	2	2.681	0.007347	++	0	0.923	1	0.3367	0.00296545	0.223896	0.0897718	0.0100293	chr1:886356-886602	N_Shelf	NOC2L	NM_015658	Body	NA
cg15563974	chr19	38864256	2	-2.68	0.007355	--	0	0.68	1	0.4095	-0.00503954	0.1895	-0.127792	0.0131937	chr19:38865263-38865733	N_Shore	PSMD8	NM_002812	TSS1500	NA
cg24697215	chr6	53185643	2	-2.68	0.007362	--	77.2	4.386	1	0.03624	-0.000884132	0.678687	-0.183835	0.000735849		OpenSea	ELOVL5	NM_021814	5'UTR	TRUE
cg13428561	chr17	42734659	2	2.679	0.007389	+-	94	16.748	1	4.268e-05	-0.00719848	0.317492	0.385528	1.68468e-06	chr17:42733486-42734626	S_Shore	C17orf104	NM_001145080	Body	NA	17:42733492-42734746	Unclassified
cg04073934	chr4	3372272	2	2.678	0.007416	++	62.7	2.683	1	0.1014	0.00213043	0.462311	0.23324	0.00227625	chr4:3374733-3374998	N_Shelf	RGS12;RGS12;RGS12	NM_198229;NM_198227;NM_002926	Body;Body;Body	TRUE	4:3371177-3372283	Promoter_Associated
cg23443627	chr17	72462164	2	-2.678	0.007417	--	0	0.834	1	0.361	-0.00459482	0.212253	-0.160813	0.0111109		OpenSea	CD300A	NM_007261	TSS1500	NA
cg05660681	chr19	53233083	2	2.677	0.007434	++	56	2.271	1	0.1318	0.00794617	0.408215	0.23281	0.00309211	chr19:53228973-53229195	S_Shelf	ZNF611;ZNF611;ZNF611;ZNF611;ZNF611	NM_030972;NM_001161500;NM_030972;NM_001161499;NM_001161501	1stExon;5'UTR;5'UTR;5'UTR;5'UTR	NA
cg07825094	chr19	37329366	2	2.676	0.007448	++	15.8	1.187	1	0.2758	0.00237217	0.261965	0.171674	0.00774829	chr19:37328896-37329518	Island	ZNF790	NM_206894	TSS200	NA	19:37328554-37329629	Promoter_Associated
cg12851570	chr17	28087898	2	2.676	0.00745	++	43.4	1.767	1	0.1838	0.0038431	0.340956	0.200252	0.00462332	chr17:28088027-28088607	N_Shore	SSH2	NM_033389	Body	NA	17:28087308-28088919	Promoter_Associated
cg15787636	chr17	80866113	2	2.675	0.007468	++	0	0.718	1	0.3968	0.00466782	0.196172	0.32038	0.0127453	chr17:80863327-80863743	S_Shelf	TBCD	NM_005993	Body	NA
cg03251356	chr6	7151709	2	2.674	0.007504	++	0	0.74	1	0.3896	0.00388278	0.199783	0.142037	0.0124583		OpenSea	RREB1;RREB1;RREB1;RREB1	NM_001003700;NM_001003699;NM_001168344;NM_001003698	5'UTR;5'UTR;5'UTR;5'UTR	TRUE
cg20467136	chr17	48638190	2	2.673	0.007527	++	51.7	2.072	1	0.1501	0.00130299	0.383168	0.234796	0.00364264	chr17:48636103-48639279	Island	CACNA1G;CACNA1G;CACNA1G;CACNA1G;CACNA1G;CACNA1G;CACNA1G;CACNA1G;CACNA1G;CACNA1G;CACNA1G;CACNA1G;CACNA1G;CACNA1G;CACNA1G	NM_198384;NM_198397;NM_198396;NM_198379;NM_198383;NM_198380;NM_198387;NM_198378;NM_198377;NM_198386;NM_198376;NM_198385;NM_018896;NM_198388;NM_198382	TSS1500;TSS1500;TSS1500;TSS1500;TSS1500;TSS1500;TSS1500;TSS1500;TSS1500;TSS1500;TSS1500;TSS1500;TSS1500;TSS1500;TSS1500	NA
cg21189224	chr9	92277515	2	-2.672	0.007538	--	0	0.819	1	0.3654	-0.000951336	0.211491	-0.31811	0.0114244		OpenSea	LOC100129066	NR_024280	Body	TRUE
cg11737871	chr1	12834742	2	-2.671	0.007554	--	30.5	1.438	1	0.2304	-0.00313442	0.297889	-0.17131	0.00620193		OpenSea	PRAMEF12	NM_001080830	TSS1500	NA
cg07104495	chr17	73266070	2	-2.671	0.007554	--	62.9	2.694	1	0.1008	-0.00406988	0.466333	-0.217997	0.00229247	chr17:73266340-73268052	N_Shore	MIF4GD	NM_020679	Body	NA	17:73265966-73266144	Unclassified
cg12594581	chr3	196750426	2	-2.67	0.00758	--	57.1	2.328	1	0.127	-0.00589316	0.418432	-0.200651	0.00300618		OpenSea	MFI2;MFI2	NM_033316;NM_005929	Body;Body	NA	3:196750220-196750855	Unclassified
cg16646466	chr12	109125397	2	2.67	0.007582	++	75.4	4.071	1	0.04362	0.000550097	0.644546	0.378345	0.000917036	chr12:109124224-109125964	Island	CORO1C	NM_014325	TSS200	NA	12:109125141-109125979	Promoter_Associated
cg07797397	chr2	177052527	2	2.67	0.007587	++	0	0.732	1	0.3923	0.00813691	0.199497	0.151884	0.0126713	chr2:177052957-177054350	N_Shore	HOXD1	NM_024501	TSS1500	NA	2:177052163-177052649	Unclassified_Cell_type_specific
cg03181524	chr19	39048014	2	-2.67	0.007595	--	55.8	2.265	1	0.1324	-0.00798584	0.410173	-0.326905	0.00315988	chr19:39051804-39052258	N_Shelf	RYR1;RYR1	NM_000540;NM_001042723	Body;Body	NA	19:39047946-39048214	Unclassified
cg12637205	chr16	50776628	2	2.668	0.007624	++	0	0.723	1	0.3953	0.00254585	0.198554	0.187736	0.0128527	chr16:50775625-50776629	Island	CYLD;CYLD;CYLD	NM_001042355;NM_001042412;NM_015247	5'UTR;5'UTR;5'UTR	NA	16:50775265-50777216	Promoter_Associated
cg19899312	chr11	76757278	2	2.668	0.007624	++	11.7	1.133	1	0.2872	0.00137995	0.256707	0.232435	0.00830669	chr11:76757052-76757358	Island				TRUE	11:76756699-76757702	Unclassified
cg26415516	chr6	154477894	2	2.668	0.007627	++	3	1.031	1	0.31	0.00486947	0.242464	0.187614	0.0092016		OpenSea	IPCEF1;OPRM1;IPCEF1;IPCEF1	NM_001130699;NM_001008503;NM_001130700;NM_015553	3'UTR;Body;3'UTR;3'UTR	TRUE	6:154476931-154477980	Unclassified
cg23425762	chr18	45664130	2	2.667	0.00765	++	33.2	1.497	1	0.2211	0.00308833	0.307406	0.16844	0.00593687	chr18:45662314-45663520	S_Shore				TRUE	18:45664062-45664360	Unclassified_Cell_type_specific
cg22328837	chr6	45422120	2	-2.667	0.007656	--	34.1	1.518	1	0.2179	-0.00656338	0.310383	-0.23797	0.00583181		OpenSea	RUNX2;RUNX2;RUNX2	NM_001015051;NM_001024630;NM_004348	Body;Body;Body	TRUE
cg00428457	chr2	119887680	2	2.666	0.007676	++	68.5	3.179	1	0.0746	0.00530947	0.532363	0.260599	0.00165597		OpenSea				TRUE
cg11341775	chr17	63119618	2	2.666	0.007678	++	0	0.85	1	0.3567	0.000901456	0.217456	0.172144	0.0111853	chr17:63119227-63119706	Island				TRUE	17:63119055-63120161	Promoter_Associated
cg08889014	chr4	8643218	2	2.666	0.007687	++	48.7	1.951	1	0.1625	0.00116663	0.369675	0.148493	0.00407189	chr4:8645832-8646063	N_Shelf				NA
cg10516080	chr12	88784937	2	-2.665	0.00771	--	13.4	1.155	1	0.2825	-0.0043931	0.26091	-0.176463	0.00819397		OpenSea				TRUE
cg01175876	chr4	1738760	2	2.663	0.007737	++	66.6	2.997	1	0.0834	0.0010177	0.509868	0.116925	0.00188702	chr4:1736941-1737146	S_Shore	TACC3	NM_006342	Body	NA
cg08592530	chr7	26438234	2	2.663	0.007738	++	60.9	2.557	1	0.1098	0.000626017	0.451734	0.209216	0.00257895	chr7:26437727-26438715	Island				TRUE	7:26437715-26438946	Unclassified
cg11112615	chr6	2970624	2	-2.663	0.00774	--	61.2	2.577	1	0.1084	-0.00583239	0.454468	-0.316147	0.00254164	chr6:2971086-2971962	N_Shore	SERPINB6	NM_004568	5'UTR	NA
cg06508445	chr5	121414088	2	-2.662	0.007773	--	24.1	1.318	1	0.251	-0.00393626	0.284445	-0.10418	0.00706201	chr5:121412500-121414077	S_Shore	LOX	NM_002317	TSS200	TRUE
cg23015983	chr6	108396139	2	2.661	0.007791	++	37.1	1.589	1	0.2074	0.00106092	0.322091	0.310683	0.00555328	chr6:108395432-108396343	Island	OSTM1	NM_014028	TSS200	NA	6:108395324-108396584	Promoter_Associated
cg18471660	chr19	56880388	2	2.661	0.007794	++	50.7	2.03	1	0.1542	0.00722939	0.38208	0.205426	0.00386544	chr19:56879417-56879995	S_Shore	ZNF542;ZNF542;ZNF542;ZNF542	NR_003127;NR_024055;NR_024056;NR_024057	Body;Body;Body;Body	NA
cg11785154	chr1	202679993	2	2.661	0.007795	++	76.8	4.312	1	0.03784	0.00224533	0.679523	0.15728	0.000808477	chr1:202678881-202679769	S_Shore	SYT2	NM_177402	TSS1500	TRUE
cg14443953	chr11	31837124	2	2.66	0.007815	++	57.3	2.341	1	0.126	0.00330701	0.424316	0.143127	0.00304865	chr11:31831620-31839038	Island	PAX6	NM_001127612	5'UTR	NA
cg17606491	chr10	125806390	2	2.66	0.007821	++	1.6	1.017	1	0.3133	0.00325912	0.242917	0.130086	0.00949538	chr10:125804001-125804379	S_Shelf	CHST15	NM_015892	TSS200	NA
cg19409172	chr4	125632747	2	2.659	0.007831	++	65.3	2.882	1	0.08959	0.00304776	0.496482	0.249488	0.00206481	chr4:125633390-125634275	N_Shore	ANKRD50;ANKRD50	NM_020337;NM_001167882	5'UTR;5'UTR	NA
cg15722533	chr11	12875566	2	-2.657	0.007874	--	0	0.853	1	0.3556	-0.00349331	0.220232	-0.190903	0.011334		OpenSea	TEAD1	NM_021961	Body	TRUE
cg06613738	chr16	15596423	2	-2.655	0.007929	--	15.1	1.178	1	0.2778	-0.00270145	0.266958	-0.139041	0.00817505		OpenSea	C16orf45;C16orf45	NM_001142469;NM_033201	Body;Body	TRUE
cg04830471	chr19	49890365	2	-2.653	0.007974	--	0	0.82	1	0.365	-0.00302162	0.216615	-0.1828	0.0118499	chr19:49891269-49891604	N_Shore	CCDC155	NM_144688	TSS1500	NA
cg13381679	chr15	90746138	2	2.652	0.008007	++	48.2	1.929	1	0.1648	0.00278157	0.371913	0.219215	0.00427305	chr15:90744131-90745323	S_Shore	SEMA4B;SEMA4B	NM_020210;NM_198925	Body;Body	NA	15:90745891-90746187	Unclassified_Cell_type_specific
cg14379490	chr9	96221055	2	2.651	0.008031	++	0	0.907	1	0.341	0.00237996	0.229729	0.144335	0.0108433		OpenSea	FAM120A	NM_014612	Body	TRUE
cg18127204	chr17	12645781	2	2.65	0.008055	++	18.8	1.232	1	0.267	0.00344822	0.276261	0.147703	0.00784742		OpenSea	MYOCD;MYOCD;MYOCD	NM_001146313;NM_153604;NM_001146312	Body;Body;Body	NA	17:12645246-12646236	Unclassified
cg08160862	chr1	1270137	2	2.649	0.008064	++	72.4	3.624	1	0.05696	0.000688747	0.597982	0.283617	0.00128427	chr1:1271425-1272074	N_Shore				NA	1:1270030-1270199	Unclassified_Cell_type_specific
cg19560927	chr19	46995312	2	-2.649	0.008076	--	0	0.745	1	0.3881	-0.00887498	0.206692	-0.155944	0.0130149	chr19:46996327-46998437	N_Shore	PNMAL2;PNMAL2	NM_020709;NM_020709	1stExon;3'UTR	NA
cg24540114	chr7	156812941	2	2.649	0.008083	++	47.4	1.903	1	0.1678	0.00375261	0.369476	0.191324	0.00439683	chr7:156810572-156814593	Island				NA
cg00768299	chr6	147727982	2	2.648	0.008106	++	18.1	1.221	1	0.2691	0.00197263	0.27538	0.141651	0.00796477	chr6:147728082-147728320	N_Shore				NA
cg15042995	chr5	156693055	2	2.648	0.008106	++	25.9	1.35	1	0.2452	0.00062785	0.293514	0.199709	0.00706282	chr5:156692812-156693749	Island	CYFIP2;CYFIP2	NM_001037332;NM_001037333	TSS200;TSS200	NA	5:156692359-156693876	Promoter_Associated
cg23329272	chr5	180085924	2	2.647	0.008116	++	38.9	1.637	1	0.2007	0.0148212	0.333539	0.477249	0.00549182		OpenSea				NA
cg12420858	chr5	136835107	2	2.646	0.008142	++	62.4	2.662	1	0.1028	0.000629522	0.473096	0.199768	0.00248841	chr5:136834016-136835146	Island	SPOCK1	NM_004598	TSS200	NA	5:136834696-136835260	Unclassified_Cell_type_specific
cg17111025	chr2	111936357	2	-2.646	0.008151	--	61.9	2.625	1	0.1052	-0.00138518	0.468356	-0.169492	0.00255719		OpenSea				TRUE
cg21438252	chr1	28904846	2	-2.646	0.008153	--	10.4	1.116	1	0.2909	-0.00380904	0.261049	-0.199086	0.00885388	chr1:28908069-28908799	N_Shelf	TRNAU1AP;TRNAU1AP	NR_003109;NM_017846	Body;3'UTR	NA
cg04323379	chr19	44617378	2	2.645	0.008171	++	53.2	2.138	1	0.1437	0.00177433	0.403039	0.172893	0.00368129	chr19:44617490-44617831	N_Shore	ZNF225	NM_013362	TSS200	NA	19:44617150-44618265	Promoter_Associated
cg00873533	chr14	105292332	2	2.644	0.008197	++	0	0.896	1	0.3439	0.00326347	0.230081	0.152996	0.0111236	chr14:105293183-105293395	N_Shore				NA	14:105292074-105293091	Unclassified
cg11588279	chr1	33645718	2	2.643	0.008214	++	55.8	2.262	1	0.1326	0.00215184	0.420573	0.176261	0.00336176	chr1:33646613-33647878	N_Shore	TRIM62	NM_018207	Body	NA
cg02521643	chr5	60139708	2	2.643	0.008217	++	43.7	1.776	1	0.1826	0.0012983	0.354222	0.141824	0.00493335	chr5:60139359-60140155	Island	ELOVL7;ELOVL7	NM_024930;NM_001104558	5'UTR;5'UTR	NA
cg09302922	chr2	430886	2	2.643	0.008224	++	0	0.753	1	0.3856	0.00573278	0.209434	0.210991	0.013056	chr2:426472-427581	S_Shelf				NA	2:429538-430957	Unclassified_Cell_type_specific
cg20392088	chr4	6384347	2	-2.642	0.008231	--	0	0.814	1	0.3668	-0.00702824	0.218572	-0.169917	0.0121884	chr4:6380233-6380545	S_Shelf	PPP2R2C;PPP2R2C	NM_020416;NM_181876	Body;TSS1500	NA
cg16519495	chr1	225782482	2	-2.642	0.008235	--	0	0.722	1	0.3956	-0.00377749	0.204921	-0.290143	0.0135463		OpenSea	ENAH;ENAH	NM_001008493;NM_018212	Body;Body	TRUE
cg25100604	chr2	70314404	2	2.642	0.008241	++	0	0.917	1	0.3382	0.00480613	0.233633	0.212913	0.0109163	chr2:70313200-70315490	Island	PCBP1	NM_006196	TSS200	NA	2:70313448-70314428	Promoter_Associated
cg01198591	chr1	28909005	2	-2.642	0.008244	--	0	0.977	1	0.323	-0.00706894	0.242305	-0.240699	0.010259	chr1:28908069-28908799	S_Shore	SNORA16A;SNHG12	NR_003035;NR_024127	TSS1500;TSS1500	NA	1:28907339-28909073	Promoter_Associated
cg11558102	chr16	56554074	2	2.641	0.00826	++	39	1.64	1	0.2003	0.00264397	0.336028	0.164707	0.0055499	chr16:56553529-56554075	Island	BBS2	NM_031885	TSS200	NA	16:56553191-56554673	Promoter_Associated
cg17228698	chr7	2451914	2	-2.641	0.008271	--	69.4	3.266	1	0.07075	-0.00214209	0.555513	-0.250847	0.00166017		OpenSea	CHST12	NM_018641	5'UTR	TRUE
cg16739845	chr14	92040772	2	2.638	0.008347	++	44.4	1.797	1	0.1801	0.000510789	0.359019	0.189652	0.00490737	chr14:92040411-92040876	Island	C14orf184	NM_001080113	1stExon	TRUE	14:92040267-92041169	Unclassified_Cell_type_specific
cg07925134	chr17	47022508	2	2.638	0.008351	++	73.9	3.827	1	0.05044	0.00169962	0.629994	0.194913	0.00116098	chr17:47022062-47022344	S_Shore	SNF8	NM_007241	TSS1500	NA	17:47021622-47022696	Promoter_Associated
cg05902624	chr6	30710949	2	2.637	0.008368	++	66.3	2.963	1	0.08518	0.00194206	0.517404	0.197443	0.00205797	chr6:30710307-30712440	Island	FLOT1	NM_005803	TSS1500	NA	6:30710361-30712511	Promoter_Associated
cg00915395	chr3	185986617	2	2.637	0.008371	++	0	0.811	1	0.3679	0.00329899	0.219535	0.0995058	0.0123802		OpenSea	DGKG;DGKG;DGKG	NM_001346;NM_001080744;NM_001080745	Body;Body;Body	NA
cg04140862	chr14	70654639	2	2.636	0.008391	++	10.2	1.114	1	0.2912	0.0023912	0.263741	0.191204	0.00905014	chr14:70655095-70656077	N_Shore	SLC8A3;SLC8A3;SLC8A3;SLC8A3	NM_182932;NM_058240;NM_183002;NM_033262	5'UTR;5'UTR;5'UTR;5'UTR	NA
cg00795626	chr6	31632915	2	2.636	0.008392	++	21.1	1.268	1	0.2602	0.00107666	0.285678	0.211992	0.00781272	chr6:31632815-31634093	Island	BAT4;BAT4;CSNK2B	NM_033177;NM_033177;NM_001320	5'UTR;1stExon;TSS1500	NA	6:31632630-31632991	Promoter_Associated
cg26916117	chr22	42196600	2	2.636	0.008393	++	8.7	1.095	1	0.2953	0.000679053	0.261102	0.187699	0.00921782	chr22:42195953-42196961	Island	CCDC134	NM_024821	TSS200	NA	22:42195438-42197365	Promoter_Associated
cg13826447	chr17	46019006	2	2.635	0.008406	++	58.2	2.394	1	0.1218	0.00174435	0.441638	0.167091	0.00310204		OpenSea	PNPO;PNPO	NM_018129;NM_018129	5'UTR;1stExon	NA	17:46018384-46020000	Promoter_Associated
cg07769957	chr19	46443657	2	-2.635	0.008408	--	8.5	1.093	1	0.2959	-0.0147558	0.260898	-0.153876	0.00925409	chr19:46443731-46444208	N_Shore	NOVA2	NM_002516	Body	NA
cg13965612	chr19	10928696	2	2.634	0.008426	++	1.8	1.018	1	0.3129	0.00176671	0.250449	0.107142	0.00998149		OpenSea	DNM2;MIR199A1;DNM2;DNM2;DNM2	NM_004945;NR_029586;NM_001005361;NM_001005362;NM_001005360	Body;TSS1500;Body;Body;Body	NA
cg01072202	chr11	77522739	2	2.633	0.008461	++	54.3	2.187	1	0.1392	0.00174811	0.414434	0.201594	0.00364174	chr11:77524642-77524844	N_Shore	RSF1	NM_016578	Body	NA
cg16832421	chr2	122229878	2	-2.633	0.008461	--	76.3	4.218	1	0.04	-0.00285806	0.682064	-0.227767	0.000919342		OpenSea	CLASP1;CLASP1;CLASP1	NM_001142273;NM_015282;NM_001142274	Body;Body;Body	TRUE
cg05103387	chr2	224702699	2	2.632	0.008499	++	34.6	1.53	1	0.2161	0.00107419	0.324049	0.223455	0.00622953	chr2:224701962-224702790	Island	AP1S3	NM_001039569	TSS1500	NA	2:224701547-224703026	Promoter_Associated
cg03773226	chr17	37353657	2	2.631	0.008514	++	53.1	2.132	1	0.1443	0.00350886	0.407676	0.261935	0.0038189	chr17:37353205-37353877	Island	CACNB1;CACNB1;CACNB1	NM_199247;NM_000723;NM_199248	Body;Body;Body	NA
cg02715246	chr3	42641919	2	2.63	0.008531	++	0	0.883	1	0.3474	0.00144906	0.231906	0.179528	0.0115919	chr3:42641844-42642605	Island	NKTR	NM_005385	TSS1500	NA	3:42641593-42642971	Promoter_Associated
cg01738805	chr15	31195741	2	2.63	0.008537	++	74.2	3.879	1	0.04889	0.000684344	0.640479	0.179182	0.00114425	chr15:31195673-31196392	Island	MTMR15;MTMR15;MTMR15;MTMR15	NM_001146094;NM_001146095;NM_014967;NM_001146096	TSS1500;TSS1500;TSS1500;TSS1500	NA	15:31195397-31196735	Promoter_Associated
cg08829140	chr7	101559608	2	-2.629	0.008568	--	54.2	2.182	1	0.1397	-0.00102693	0.415384	-0.305926	0.00369282	chr7:101559402-101559625	Island	CUX1;CUX1;CUX1	NM_181500;NM_181552;NM_001913	Body;Body;Body	NA
cg17286258	chr2	198299746	2	2.629	0.008572	++	65.7	2.915	1	0.08775	0.000816889	0.51476	0.259786	0.00216909	chr2:198299244-198299972	Island	SF3B1;SF3B1;SF3B1;SF3B1	NM_001005526;NM_001005526;NM_012433;NM_012433	1stExon;5'UTR;1stExon;5'UTR	NA	2:198299223-198300352	Unclassified
cg07111501	chr17	62207504	2	2.627	0.008622	++	0	0.879	1	0.3485	0.00124228	0.232332	0.176976	0.0117242	chr17:62206971-62208050	Island	ERN1	NM_001433	TSS200	NA	17:62207146-62207705	Promoter_Associated
cg00388262	chr4	1554466	2	-2.627	0.008623	--	0	0.789	1	0.3745	-0.00267175	0.218933	-0.180945	0.0129453	chr4:1554465-1554678	Island				NA
cg09285026	chr11	45723330	2	-2.626	0.008636	--	57.5	2.351	1	0.1252	-0.00319333	0.439696	-0.193356	0.00326932		OpenSea				NA
cg13220917	chr2	242480249	2	2.626	0.008638	++	0	0.92	1	0.3376	0.00791627	0.238468	0.140622	0.0112452	chr2:242480444-242481818	N_Shore				NA	2:242480216-242481483	Unclassified
cg19996971	chr3	72149921	2	2.625	0.008668	++	0	0.963	1	0.3264	0.00257316	0.245208	0.181041	0.0107693		OpenSea				TRUE	3:72149594-72150593	Unclassified
cg13183731	chr14	20664580	2	2.625	0.00867	++	25	1.334	1	0.2482	0.00610131	0.298615	0.267384	0.00752664		OpenSea	OR11G2	NM_001005503	TSS1500	NA
cg14649252	chr5	98110607	2	2.623	0.008715	++	18.5	1.227	1	0.2679	0.00349594	0.283993	0.159098	0.00833569	chr5:98108678-98110307	S_Shore	RGMB	NM_001012761	Body	NA
cg13320202	chr3	63899097	2	2.622	0.008732	++	9	1.099	1	0.2944	0.00214491	0.26573	0.120441	0.00944169	chr3:63897392-63898299	S_Shore	ATXN7;ATXN7	NM_000333;NM_001128149	Body;Body	NA
cg13419869	chr1	200863686	2	2.622	0.008736	++	57.3	2.343	1	0.1258	0.00173875	0.44021	0.145208	0.00331896	chr1:200860076-200860576	S_Shelf	C1orf106;C1orf106	NM_001142569;NM_018265	TSS1500;Body	NA
cg11594940	chr1	156863360	2	2.622	0.008743	++	19.9	1.249	1	0.2638	0.00608551	0.287411	0.202063	0.00818979	chr1:156863415-156863711	N_Shore	PEAR1	NM_001080471	TSS200	NA	1:156863124-156863592	Unclassified_Cell_type_specific
cg21622202	chr2	174224162	2	-2.622	0.008745	--	24.6	1.326	1	0.2495	-0.00349957	0.298472	-0.191125	0.00762721	chr2:174219533-174220368	S_Shelf	CDCA7;CDCA7	NM_031942;NM_145810	Body;Body	NA	2:174224076-174224382	Unclassified_Cell_type_specific
cg25305153	chr2	237163447	2	-2.621	0.008764	--	48.3	1.935	1	0.1642	-0.00510364	0.384388	-0.21874	0.00455436		OpenSea	ASB18	NM_212556	Body	TRUE
cg06815153	chr14	24899287	2	2.621	0.008777	++	75.5	4.088	1	0.04319	0.000626279	0.67202	0.276797	0.00102806	chr14:24898779-24899288	Island	CBLN3;KHNYN;KHNYN	NM_001039771;NM_015299;NM_015299	TSS1500;1stExon;5'UTR	NA	14:24898904-24899401	Promoter_Associated
cg24973791	chr3	136471376	2	2.62	0.008787	++	5.1	1.053	1	0.3047	0.000944769	0.259709	0.176256	0.0099229	chr3:136470433-136471923	Island	STAG1	NM_005862	TSS200	NA	3:136471067-136472175	Promoter_Associated
cg27263151	chr12	110013740	2	-2.62	0.008789	--	0	0.822	1	0.3647	-0.00290132	0.225597	-0.145614	0.0126432	chr12:110010994-110011599	S_Shelf	MVK;MVK	NM_000431;NM_001114185	Body;Body	NA	12:110013680-110013861	Gene_Associated
cg03350993	chr19	11406175	2	2.62	0.008791	++	29.6	1.42	1	0.2334	0.00170546	0.31247	0.123452	0.00703307	chr19:11404512-11404776	S_Shore	TSPAN16	NM_012466	TSS1500	NA
cg05584950	chr2	86012847	2	-2.619	0.008811	--	69.7	3.3	1	0.06929	-0.00336432	0.570265	-0.202041	0.00170931		OpenSea	ATOH8	NM_032827	Body	TRUE	2:86012669-86012864	Unclassified_Cell_type_specific
cg20248056	chr13	113704976	2	-2.618	0.008844	--	63.4	2.729	1	0.09854	-0.0032611	0.494545	-0.270241	0.0025333	chr13:113705500-113705778	N_Shore	MCF2L;MCF2L	NM_001112732;NM_024979	Body;Body	TRUE
cg00329039	chr4	96470053	2	2.618	0.008851	++	5.1	1.054	1	0.3047	0.00252786	0.2605	0.12352	0.00996984	chr4:96469859-96470994	Island	UNC5C;UNC5C	NM_003728;NM_003728	5'UTR;1stExon	NA
cg00810495	chr1	84944867	2	2.616	0.008895	++	18	1.219	1	0.2695	0.0039011	0.285031	0.166836	0.0085239	chr1:84944932-84945350	N_Shore	RPF1	NM_025065	TSS200	NA	1:84944693-84945564	Unclassified
cg25718748	chr6	170732120	2	2.615	0.008925	+-	87.2	7.838	1	0.005117	-0.00183039	0.896121	0.539168	0.000128864	chr6:170732119-170732442	Island				NA
cg14258366	chr7	41982794	2	2.614	0.008956	++	23.3	1.304	1	0.2535	0.000872052	0.298013	0.186368	0.00791487		OpenSea				NA	7:41982522-41983638	Unclassified
cg11708223	chr8	6638123	2	-2.613	0.008967	--	0	0.901	1	0.3425	-0.00241731	0.239294	-0.160899	0.0117675		OpenSea				NA
cg18837713	chr12	77159365	2	2.613	0.008976	++	0	0.91	1	0.3401	0.00608702	0.240787	0.206453	0.0116605	chr12:77157518-77158405	S_Shore	ZDHHC17	NM_015336	Body	NA
cg25307593	chr12	40499811	2	2.612	0.009001	++	12.1	1.138	1	0.2861	0.00112348	0.274515	0.190238	0.00928884	chr12:40498962-40500017	Island	SLC2A13	NM_052885	TSS200	NA
cg13499717	chr3	157307519	2	-2.612	0.009005	--	45.2	1.824	1	0.1769	-0.00569768	0.372393	-0.229858	0.00508315		OpenSea	C3orf55;C3orf55	NM_001130002;NM_001130001	Body;Body	TRUE
cg20643029	chr21	37915044	2	-2.612	0.009009	--	46.9	1.883	1	0.1699	-0.00731435	0.380844	-0.195768	0.00484446		OpenSea	CLDN14;CLDN14	NM_001146078;NM_001146077	TSS200;5'UTR	NA	21:37914971-37915396	Unclassified_Cell_type_specific
cg10238145	chr2	114644207	2	-2.611	0.009024	--	61.3	2.587	1	0.1078	-0.00453662	0.47827	-0.289029	0.00284835	chr2:114647669-114648312	N_Shelf				NA	2:114644097-114644409	Unclassified_Cell_type_specific
cg09848947	chr16	88798826	2	2.61	0.009043	++	64	2.775	1	0.09572	0.00145302	0.504254	0.112768	0.00249567		OpenSea	FAM38A	NM_001142864	Body	NA
cg25561382	chr19	18795207	2	2.61	0.009047	++	56.5	2.298	1	0.1295	0.00193524	0.439045	0.111445	0.00352634	chr19:18794191-18794819	S_Shore	CRTC1;CRTC1	NM_015321;NM_001098482	Body;Body	TRUE	19:18793701-18795350	Promoter_Associated
cg02897449	chr7	140178796	2	2.61	0.009052	++	20.6	1.259	1	0.2618	0.000958792	0.292733	0.16258	0.00831351	chr7:140178289-140179467	Island	MKRN1;MKRN1	NM_001145125;NM_013446	Body;Body	NA	7:140178704-140179507	Promoter_Associated
cg09351230	chr7	1473949	2	2.61	0.009058	++	0	0.815	1	0.3666	0.00249423	0.227449	0.145632	0.0129945	chr7:1473871-1474218	Island				NA
cg03841065	chr20	35274627	2	-2.609	0.009079	--	11.6	1.131	1	0.2875	-0.00107911	0.274507	-0.267278	0.00940353		OpenSea	SLA2;SLA2	NM_032214;NM_175077	TSS200;TSS200	TRUE	20:35273984-35275023	Promoter_Associated_Cell_type_specific
cg06201642	chr1	77333198	2	-2.608	0.009094	--	9.4	1.103	1	0.2935	-0.00181651	0.27059	-0.136056	0.00967421	chr1:77333111-77334534	Island	ST6GALNAC5;ST6GALNAC5	NM_030965;NM_030965	1stExon;5'UTR	NA	1:77332889-77334268	Unclassified
cg00685319	chr17	6560967	2	2.608	0.009112	++	0	0.782	1	0.3767	0.0100947	0.222896	0.185634	0.0135441	chr17:6559363-6560803	S_Shore				NA	17:6560410-6561022	Unclassified_Cell_type_specific
cg10572450	chr15	99250854	2	-2.604	0.009202	--	75.3	4.05	1	0.04416	-0.000816354	0.675546	-0.242666	0.00109575	chr15:99250794-99251018	Island	IGF1R	NM_000875	Body	NA
cg00054971	chr10	129796937	2	-2.602	0.009256	--	71.7	3.53	1	0.06028	-0.00249886	0.608845	-0.395414	0.00153135		OpenSea	PTPRE	NM_006504	5'UTR	NA
cg16717480	chr8	95566380	2	2.602	0.00927	++	57.1	2.328	1	0.127	0.0030013	0.446743	0.254688	0.00351357	chr8:95565657-95566011	S_Shore	KIAA1429;KIAA1429	NM_015496;NM_183009	TSS1500;TSS1500	NA	8:95565189-95566645	Promoter_Associated
cg14110920	chr12	53583359	2	2.601	0.009283	++	0	0.879	1	0.3485	0.00313436	0.23936	0.189019	0.0123346		OpenSea	ZNF740	NM_001004304	3'UTR	TRUE	12:53583328-53584937	Gene_Associated
cg24790788	chr3	145879626	2	2.601	0.009291	++	0	0.861	1	0.3536	0.00850456	0.236675	0.171978	0.0125869	chr3:145878430-145879287	S_Shore	PLOD2;PLOD2	NM_000935;NM_182943	TSS1500;TSS1500	NA
cg04897892	chr16	81564314	2	2.6	0.009318	++	0	0.854	1	0.3553	0.00148126	0.236029	0.22164	0.0126951		OpenSea	CMIP;CMIP	NM_030629;NM_198390	Body;Body	NA
cg13535736	chr9	111863775	2	2.599	0.009353	++	0	0.862	1	0.3532	0.00821985	0.237515	0.33966	0.0126262		OpenSea	C9orf5	NM_032012	Body	TRUE	9:111863537-111863834	Unclassified_Cell_type_specific
cg18493348	chr14	71275300	2	2.597	0.009394	++	0	0.815	1	0.3667	0.00123215	0.230788	0.171581	0.0133268	chr14:71275512-71276571	N_Shore	MAP3K9	NM_033141	Body	NA	14:71275269-71275313	Promoter_Associated
cg25518132	chr2	63274476	2	2.597	0.009397	++	16.6	1.199	1	0.2735	0.00491406	0.288105	0.151939	0.00903278	chr2:63274475-63279430	Island	LOC100132215	NR_027069	Body	TRUE
cg26859593	chr13	112996532	2	-2.597	0.009406	--	18.1	1.221	1	0.2692	-0.00329995	0.291427	-0.300084	0.00885474	chr13:112997192-112997717	N_Shore				NA
cg07229001	chr15	70897224	2	2.596	0.009426	++	67.3	3.061	1	0.08018	0.00236638	0.549438	0.199452	0.00211924		OpenSea				TRUE
cg12415116	chr12	19283108	2	-2.595	0.00946	--	61.9	2.626	1	0.1051	-0.00183285	0.490816	-0.122549	0.00287457	chr12:19282641-19283901	Island	PLEKHA5;PLEKHA5	NM_019012;NR_026568	Body;Body	NA	12:19282129-19283957	Unclassified_Cell_type_specific
cg23863670	chr5	43411929	2	2.594	0.009473	++	21.5	1.274	1	0.259	0.00299341	0.299974	0.138867	0.00847169		OpenSea	CCL28	NM_148672	Body	NA
cg22242614	chr6	158404082	2	2.593	0.009514	++	59.2	2.45	1	0.1175	0.00165108	0.467354	0.188045	0.00327921	chr6:158402072-158403444	S_Shore	SYNJ2	NM_003898	Body	NA	6:158403363-158404315	Promoter_Associated
cg13219127	chr11	1322131	2	2.592	0.009547	++	4.7	1.05	1	0.3056	0.00258274	0.267735	0.155407	0.0105552		OpenSea	TOLLIP	NM_019009	Body	NA
cg00316800	chr2	10406539	2	-2.588	0.009642	--	59.9	2.492	1	0.1144	-0.0059783	0.475202	-0.214427	0.00321386		OpenSea				TRUE
cg01005486	chr3	13246006	2	-2.588	0.009649	--	47.6	1.91	1	0.167	-0.00727476	0.393676	-0.26742	0.00499693	chr3:13245692-13246212	Island				NA
cg16448399	chr18	3880076	2	2.588	0.00966	++	72	3.57	1	0.05883	0.000822205	0.621477	0.240572	0.00154614	chr18:3879202-3880087	Island	DLGAP1;DLGAP1	NM_004746;NM_004746	1stExon;5'UTR	NA
cg08524109	chr16	892435	2	2.588	0.00966	++	83.9	6.227	1	0.01258	0.000370782	0.947937	0.279677	0.000325187	chr16:894644-895057	N_Shelf				NA
cg01268824	chr19	58220818	2	2.587	0.009671	++	47.6	1.909	1	0.167	0.00320794	0.393972	0.205196	0.00500604	chr19:58220189-58220517	S_Shore	ZNF154	NM_001085384	TSS1500	NA
cg01119680	chr22	41986251	2	2.587	0.009679	++	70.3	3.369	1	0.06643	0.00198574	0.595111	0.198503	0.00176436	chr22:41985525-41986045	S_Shore	PMM1	NM_002676	TSS1500	NA	22:41985370-41986442	Promoter_Associated
cg04009860	chr15	101853297	2	2.586	0.009701	++	0	0.94	1	0.3324	0.00331522	0.252867	0.136868	0.011931		OpenSea	PCSK6;PCSK6;PCSK6;PCSK6	NM_138321;NM_002570;NM_138319;NM_138320	3'UTR;Body;Body;3'UTR	NA
cg00521850	chr8	141349194	2	-2.586	0.009709	--	0	0.867	1	0.3518	-0.00263897	0.241941	-0.209501	0.0128804	chr8:141348840-141349195	Island	TRAPPC9;TRAPPC9	NM_001160372;NM_031466	Body;Body	NA	8:141348305-141349545	Unclassified_Cell_type_specific
cg19547141	chr11	118313315	2	-2.586	0.009717	--	49.3	1.972	1	0.1603	-0.00222163	0.403441	-0.254661	0.00478274		OpenSea	MLL	NM_005933	Body	TRUE
cg25233569	chr10	62703741	2	-2.585	0.009725	--	46.4	1.865	1	0.172	-0.00242144	0.388452	-0.120326	0.0052067	chr10:62703307-62704290	Island	RHOBTB1;RHOBTB1;RHOBTB1;RHOBTB1;RHOBTB1	NR_024555;NM_014836;NM_014836;NR_024554;NR_024556	Body;1stExon;5'UTR;Body;Body	NA
cg11437784	chr13	112710823	2	2.583	0.009781	++	0	0.963	1	0.3265	0.00215351	0.257219	0.174244	0.0117157	chr13:112709884-112712665	Island				NA	13:112710680-112711116	Unclassified_Cell_type_specific
cg15212821	chr22	44395017	2	2.582	0.009826	++	0	0.987	1	0.3205	0.00281383	0.261331	0.155296	0.0114684	chr22:44392309-44392669	S_Shelf	PARVB	NM_001003828	TSS200	NA
cg10899006	chr12	6580392	2	-2.581	0.009863	--	32.3	1.476	1	0.2244	-0.00168499	0.334241	-0.109262	0.00727656	chr12:6579555-6580429	Island	VAMP1;VAMP1;VAMP1	NM_199245;NM_016830;NM_014231	TSS1500;TSS1500;TSS1500	NA	12:6579024-6580607	Promoter_Associated
cg10322443	chr14	65722585	2	2.581	0.009865	++	0	0.844	1	0.3584	0.00576339	0.239877	0.0874157	0.0133556		OpenSea				TRUE
cg11826201	chr14	69676278	2	2.58	0.009885	++	0	0.824	1	0.364	0.00287912	0.237102	0.115872	0.0136574		OpenSea	EXD2	NM_018199	TSS200	NA
cg13861904	chr9	139428006	2	2.58	0.009891	++	62.1	2.641	1	0.1041	0.000769406	0.49978	0.231246	0.00294641	chr9:139428318-139428527	N_Shore	NOTCH1	NM_017617	Body	NA	9:139426857-139428138	Unclassified_Cell_type_specific
cg11196751	chr6	71377412	2	2.577	0.009974	++	62.4	2.662	1	0.1027	0.00040382	0.503975	0.215085	0.00292228	chr6:71377385-71378178	Island	SMAP1;SMAP1	NM_001044305;NM_021940	TSS200;TSS200	NA	6:71376794-71378551	Promoter_Associated
cg19543017	chr7	100164136	2	-2.575	0.01002	--	0	0.807	1	0.3691	-0.00349966	0.235676	-0.189119	0.0140425	chr7:100167136-100168144	N_Shelf	AGFG2	NM_006076	3'UTR	NA	7:100164063-100164153	Unclassified_Cell_type_specific
cg26554646	chr8	41386637	2	2.575	0.01002	++	56.1	2.278	1	0.1312	0.000774016	0.451106	0.17678	0.00387419	chr8:41386448-41386925	Island	GINS4	NM_032336	TSS200	NA	8:41386251-41387469	Promoter_Associated
cg25948445	chr5	154140801	2	2.575	0.01003	++	64.2	2.796	1	0.09448	0.00479173	0.523317	0.189891	0.00267202	chr5:154134139-154137009	S_Shelf	LARP1;LARP1	NM_015315;NM_033551	Body;Body	TRUE	5:154140699-154141009	Promoter_Associated_Cell_type_specific
cg10057976	chr17	73202324	2	2.575	0.01003	++	65.1	2.862	1	0.09072	0.00310654	0.532261	0.222348	0.00255399	chr17:73201326-73202122	S_Shore	NUP85	NM_024844	Body	NA	17:73201125-73202354	Promoter_Associated
cg19841369	chr14	64663928	2	2.574	0.01004	++	7.5	1.081	1	0.2984	0.00432983	0.2779	0.172376	0.0105957		OpenSea	SYNE2;SYNE2	NM_182914;NM_015180	Body;Body	NA
cg05485241	chr6	137311162	2	2.574	0.01005	++	37.2	1.593	1	0.207	0.00212801	0.353525	0.138228	0.00667788		OpenSea	NHEG1	NR_027994	Body	TRUE
cg21401263	chr6	30484047	2	2.572	0.01011	++	35.4	1.549	1	0.2133	0.00149711	0.347928	0.161377	0.00695947		OpenSea				TRUE	6:30483836-30484654	Promoter_Associated_Cell_type_specific
cg11124130	chr2	119067579	2	2.572	0.01011	++	43.1	1.759	1	0.1848	0.00448755	0.378375	0.175558	0.00584502		OpenSea				TRUE	2:119067139-119068751	Promoter_Associated
cg15242330	chr2	27422532	2	2.572	0.01012	++	33.7	1.508	1	0.2195	0.00163458	0.342009	0.128024	0.00721617		OpenSea	SLC5A6;SLC5A6	NM_021095;NR_028323	3'UTR;Body	NA
cg00117896	chr6	31778194	2	2.571	0.01014	++	0	0.825	1	0.3637	0.00345458	0.239734	0.118244	0.013884	chr6:31774475-31774862	S_Shelf	HSPA1L	NM_005527	Body	NA
cg14161705	chr9	133544105	2	2.571	0.01014	+-	89	9.1	1	0.002556	-0.00145852	0.752712	0.129339	7.78155e-05	chr9:133534534-133542394	S_Shore	PRDM12	NM_021619	Body	NA
cg15462411	chr17	79361621	2	-2.57	0.01016	--	79.6	4.907	1	0.02675	-0.00324069	0.801732	-0.57018	0.000715014	chr17:79360383-79361723	Island				TRUE
cg21045915	chr14	98629374	2	2.569	0.01021	++	77.1	4.369	1	0.03659	0.00165746	0.735128	0.313097	0.000986054		OpenSea				NA
cg23335736	chr2	6717184	2	2.568	0.01022	++	5.4	1.057	1	0.3039	0.00226703	0.276079	0.159388	0.0109857		OpenSea				TRUE
cg10723962	chr6	26240782	2	2.568	0.01023	++	2.4	1.025	1	0.3114	0.00322301	0.271332	0.195793	0.0113592	chr6:26240697-26240951	Island	HIST1H4F	NM_003540	1stExon	NA
cg03482851	chr8	70284236	2	-2.568	0.01023	--	21	1.265	1	0.2607	-0.00654931	0.307542	-0.185538	0.0090256		OpenSea				TRUE
cg04775502	chr6	13486339	2	2.567	0.01024	++	0.2	1.002	1	0.3168	0.00377651	0.268	0.167897	0.0116258	chr6:13486324-13488792	Island	C6orf114;C6orf114;GFOD1	NM_033069;NM_033069;NM_018988	5'UTR;1stExon;Body	NA	6:13486309-13486523	Promoter_Associated
cg26367448	chr14	94547988	2	2.567	0.01025	++	81.2	5.331	1	0.02095	0.00037347	0.855045	0.192808	0.000564797	chr14:94547001-94547665	S_Shore	DDX24;IFI27L1;IFI27L1	NM_020414;NM_206949;NM_145249	TSS1500;5'UTR;5'UTR	NA	14:94547199-94548201	Promoter_Associated
cg16261398	chr11	1410750	2	-2.566	0.01029	--	14.1	1.165	1	0.2805	-0.00330717	0.293143	-0.121812	0.00995346	chr11:1410119-1412346	Island	BRSK2	NM_003957	TSS1500	NA	11:1410623-1411256	Unclassified
cg20478330	chr12	122124739	2	2.566	0.01029	++	20.9	1.264	1	0.2609	0.00507225	0.30806	0.170584	0.00907319	chr12:122124839-122125216	N_Shore				NA	12:122124629-122125329	Promoter_Associated
cg10094624	chr16	18813259	2	-2.565	0.01032	--	19	1.234	1	0.2666	-0.00332408	0.30386	-0.128405	0.00934243	chr16:18812387-18813399	Island	ARL6IP1	NM_015161	TSS1500	NA	16:18812211-18813590	Promoter_Associated
cg17332326	chr19	37997471	2	2.565	0.01032	++	37.6	1.602	1	0.2056	0.00174828	0.358232	0.18711	0.00675342	chr19:37997790-37998125	N_Shore	ZNF793	NM_001013659	TSS1500	NA	19:37996877-37998145	Promoter_Associated
cg11969830	chr12	45271786	2	2.564	0.01034	++	76.8	4.307	1	0.03796	0.0036219	0.729463	0.264569	0.00103527	chr12:45269830-45270835	S_Shore	NELL2;NELL2	NM_001145110;NM_001145107	Body;TSS1500	NA
cg14485004	chr17	75524913	2	2.562	0.0104	++	0	0.983	1	0.3215	0.000842053	0.266701	0.144267	0.0119823	chr17:75524589-75525152	Island				TRUE	17:75524717-75525057	Unclassified_Cell_type_specific
cg21975824	chr13	79980660	2	2.562	0.0104	++	0	0.998	1	0.3178	0.00100084	0.269032	0.153451	0.0118001	chr13:79980004-79980723	Island	RBM26	NM_022118	TSS1500	NA	13:79980182-79980952	Promoter_Associated
cg01691182	chr7	55639118	2	-2.562	0.0104	--	43.1	1.758	1	0.1848	-0.00493011	0.382041	-0.284068	0.00596882	chr7:55639277-55640599	N_Shore	VOPP1	NM_030796	Body	NA
cg04713188	chr16	87634399	2	2.561	0.01042	++	42	1.724	1	0.1892	0.00184683	0.377353	0.158485	0.00615104	chr16:87636506-87637284	N_Shelf				NA
cg08202399	chr16	14280512	2	2.559	0.01049	++	61.3	2.587	1	0.1077	0.00233204	0.501347	0.109699	0.0032079		OpenSea	MKL2	NM_014048	Body	TRUE
cg10592592	chr10	74034663	2	2.559	0.01051	++	38.2	1.619	1	0.2033	0.00535154	0.363029	0.189527	0.00675109	chr10:74033167-74034698	Island	DDIT4	NM_019058	Body	NA	10:74034192-74035368	Promoter_Associated
cg26035892	chr2	174855415	2	-2.558	0.01053	--	18.7	1.23	1	0.2674	-0.0042555	0.305591	-0.199367	0.00951589		OpenSea				TRUE
cg11019008	chr10	131425282	2	2.558	0.01053	++	34.1	1.516	1	0.2182	0.00244293	0.348303	0.233148	0.00737562		OpenSea	MGMT	NM_002412	Body	NA
cg19711553	chr22	20850288	2	2.557	0.01057	++	53.1	2.132	1	0.1442	0.000566583	0.438157	0.195235	0.00450568	chr22:20849594-20850404	Island	KLHL22	NM_032775	TSS200	NA	22:20849481-20851945	Promoter_Associated
cg09233659	chr4	88832540	2	-2.556	0.01059	--	19.1	1.235	1	0.2663	-0.00518343	0.307125	-0.207408	0.0095092		OpenSea				TRUE
cg27300194	chr1	9339380	2	2.556	0.0106	++	45	1.818	1	0.1775	0.00666576	0.3933	0.201728	0.00577087		OpenSea				NA	1:9339318-9339511	Unclassified_Cell_type_specific
cg18859544	chr19	19779618	2	2.555	0.01062	++	0	0.965	1	0.326	0.00123218	0.266056	0.216685	0.0123747	chr19:19779475-19780146	Island	ZNF101	NM_033204	TSS200	NA	19:19778910-19780236	Promoter_Associated
cg15686776	chr10	75011984	2	2.555	0.01063	++	44.6	1.806	1	0.179	0.00256459	0.391896	0.163612	0.00584037	chr10:75012126-75012531	N_Shore	MRPS16	NM_016065	Body	NA	10:75011941-75013349	Promoter_Associated
cg21762589	chr10	133796476	2	2.555	0.01063	++	57.3	2.343	1	0.1258	0.00524442	0.469075	0.19381	0.00386849	chr10:133794898-133796598	Island	BNIP3	NM_004052	TSS1500	NA
cg03293697	chr19	12146639	2	2.554	0.01065	++	55.6	2.25	1	0.1336	0.00129294	0.456063	0.171128	0.00414881	chr19:12146030-12146649	Island	ZNF433	NM_001080411	TSS200	NA	19:12145758-12147065	Unclassified
cg01593385	chr4	155534149	2	-2.554	0.01066	--	25.2	1.338	1	0.2475	-0.00332044	0.323136	-0.167532	0.00870106		OpenSea	FGG;FGG	NM_021870;NM_000509	TSS1500;TSS1500	NA
cg13514718	chr7	23749722	2	2.553	0.01067	++	2.6	1.027	1	0.3109	0.00252074	0.276196	0.143535	0.0116702		OpenSea	STK31;STK31;STK31	NM_031414;NM_001122833;NM_032944	TSS200;TSS200;TSS1500	NA
cg17592360	chr1	119543590	2	2.553	0.01068	++	66.2	2.96	1	0.08534	0.00205813	0.556098	0.168771	0.00251287	chr1:119543821-119544339	N_Shore				TRUE
cg06713098	chr7	45960367	2	2.552	0.0107	++	64.4	2.811	1	0.09362	0.000888908	0.535711	0.244045	0.00278598	chr7:45960137-45961347	Island	IGFBP3;IGFBP3	NM_001013398;NM_000598	1stExon;1stExon	NA
cg07991112	chr6	27841423	2	2.551	0.01073	++	18.4	1.225	1	0.2684	0.00310282	0.307043	0.192335	0.00969464	chr6:27839698-27840069	S_Shore	HIST1H4L;HIST1H3I	NM_003546;NM_003533	TSS200;TSS1500	NA	6:27840905-27841710	Unclassified
cg20806143	chr1	89567209	2	2.551	0.01075	++	0	0.994	1	0.3186	0.00278241	0.271996	0.167285	0.0121145		OpenSea				TRUE
cg05656855	chr6	28876300	2	2.551	0.01075	++	12.9	1.148	1	0.284	0.00315668	0.295522	0.19401	0.0104261		OpenSea	TRIM27	NM_006510	Body	NA
cg07741984	chr3	111805005	2	2.551	0.01075	++	50.3	2.011	1	0.1562	0.00199915	0.423241	0.123273	0.00501254	chr3:111804865-111805570	Island	C3orf52	NM_024616	TSS200	NA	3:111804725-111806012	Promoter_Associated
cg03342759	chr3	160939853	2	2.55	0.01079	++	38	1.614	1	0.2039	0.00531298	0.365776	0.246416	0.00691054	chr3:160938961-160939494	S_Shore	NMD3	NM_015938	Body	NA	3:160938310-160940085	Promoter_Associated_Cell_type_specific
cg05810536	chr7	62528691	2	2.549	0.01081	++	21.9	1.281	1	0.2578	0.00441813	0.316255	0.11848	0.00925382	chr7:62528466-62528971	Island				NA	7:62528651-62528802	Unclassified_Cell_type_specific
cg26619099	chr11	68973615	2	2.549	0.01081	++	65.9	2.934	1	0.08673	0.00107061	0.554465	0.136197	0.00258258		OpenSea				NA
cg05092932	chr10	73137351	2	-2.549	0.01082	--	67.6	3.09	1	0.07877	-0.00223778	0.576059	-0.276109	0.00232581	chr10:73136971-73137352	Island				NA	10:73136717-73137761	Promoter_Associated
cg27640908	chr19	49990752	2	2.548	0.01083	++	0	0.95	1	0.3297	0.00217385	0.26589	0.179006	0.012736	chr19:49990435-49990965	Island	RPL13AP5;RPL13A	NR_026712;NM_012423	TSS200;TSS200	NA	19:49990360-49991182	Promoter_Associated
cg14946389	chr13	93880952	2	2.548	0.01083	++	37.1	1.589	1	0.2074	0.00096767	0.362671	0.20034	0.0070788	chr13:93879245-93880877	S_Shore	GPC6	NM_005708	Body	NA
cg08762449	chr15	99191529	2	2.547	0.01085	++	19	1.235	1	0.2665	0.000651738	0.309847	0.168206	0.00968329	chr15:99190446-99194559	Island	IGF1R	NM_000875	TSS1500	NA	15:99191454-99191724	Promoter_Associated
cg04731448	chr11	628628	2	-2.546	0.01089	--	11	1.124	1	0.2891	-0.0102056	0.293344	-0.255351	0.010769	chr11:626728-628037	S_Shore	SCT	NM_021920	TSS1500	TRUE	11:628573-628788	Unclassified
cg05012661	chr4	6891264	2	-2.546	0.01089	--	36	1.561	1	0.2115	-0.00837236	0.359246	-0.246355	0.00727652		OpenSea				NA
cg24547359	chr1	53975500	2	-2.544	0.01095	--	10.8	1.121	1	0.2898	-0.00237148	0.293517	-0.184297	0.0108486		OpenSea	GLIS1	NM_147193	Body	TRUE
cg22485305	chr8	145554431	2	2.544	0.01097	++	0	0.932	1	0.3342	0.00153841	0.264508	0.215755	0.0130862	chr8:145555342-145562310	N_Shore				NA	8:145554024-145554440	Unclassified_Cell_type_specific
cg00863286	chr4	184362989	2	2.541	0.01104	++	15	1.176	1	0.2781	0.00226886	0.302921	0.0998872	0.010347	chr4:184365197-184366435	N_Shelf				NA
cg07378760	chr3	57993993	2	2.54	0.01109	++	0	0.892	1	0.3449	0.00104669	0.259279	0.151431	0.0137484	chr3:57993838-57994704	Island	FLNB;FLNB;FLNB;FLNB	NM_001164318;NM_001164317;NM_001457;NM_001164319	TSS200;TSS200;TSS200;TSS200	NA	3:57993863-57994170	Promoter_Associated
cg19851113	chr11	1008337	2	2.54	0.01109	++	14.4	1.168	1	0.2798	0.00303546	0.302152	0.133971	0.0104604	chr11:1007921-1008343	Island	AP2A2	NM_012305	Body	NA	11:1008175-1008473	Unclassified_Cell_type_specific
cg25729826	chr3	121903095	2	2.539	0.0111	++	69.1	3.237	1	0.07201	0.00126351	0.600571	0.230171	0.00215646	chr3:121902742-121903645	Island	CASR	NM_000388	5'UTR	NA
cg22028785	chr21	45678406	2	-2.539	0.01111	--	32.1	1.472	1	0.225	-0.00110571	0.348385	-0.239498	0.00796676	chr21:45678290-45678544	Island	DNMT3L;DNMT3L	NM_175867;NM_013369	Body;Body	NA
cg15259449	chr4	130959885	2	-2.537	0.01117	--	25.8	1.348	1	0.2457	-0.00393679	0.330422	-0.291182	0.00892413		OpenSea				NA
cg16600297	chr1	155113178	2	2.536	0.0112	++	0	0.913	1	0.3393	0.00107136	0.263633	0.168747	0.0135408	chr1:155112976-155113179	Island	DPM3;DPM3	NM_153741;NM_018973	TSS200;TSS1500	NA	1:155112327-155113268	Promoter_Associated
cg17192533	chr4	160408494	2	2.535	0.01123	++	18.3	1.224	1	0.2685	0.0037771	0.312318	0.147247	0.0100162		OpenSea				TRUE	4:160408019-160409268	Unclassified
cg06909976	chr5	172411160	2	-2.535	0.01124	--	9.7	1.107	1	0.2927	-0.00211227	0.294421	-0.111626	0.0111913	chr5:172410691-172411161	Island	ATP6V0E1	NM_003945	Body	NA	5:172410351-172411937	Promoter_Associated
cg00152259	chr17	34957477	2	2.534	0.01127	++	2.2	1.022	1	0.312	0.00272928	0.281491	0.0771984	0.0121782	chr17:34957833-34958790	N_Shore	MRM1	NM_024864	TSS1500	NA	17:34957379-34960313	Promoter_Associated
cg02206767	chr17	17990805	2	2.533	0.01132	++	80.6	5.149	1	0.02325	0.00133294	0.852275	0.23008	0.000685286	chr17:17991080-17991581	N_Shore	DRG2	NM_001388	TSS1500	NA	17:17990804-17992419	Promoter_Associated
cg18274664	chr21	27372461	2	2.532	0.01134	++	6.3	1.067	1	0.3015	0.00861508	0.289182	0.168176	0.0117034		OpenSea	APP;APP;APP;APP;APP	NM_201413;NM_000484;NM_201414;NM_001136129;NM_001136130	Body;Body;Body;Body;Body	NA	21:27372098-27372566	Gene_Associated_Cell_type_specific
cg06047990	chr3	195578040	2	-2.532	0.01134	--	14.3	1.167	1	0.2801	-0.00890253	0.30457	-0.518639	0.0106449		OpenSea				NA	3:195577564-195579202	Unclassified
cg01776188	chr5	172664082	2	2.53	0.01141	++	18.8	1.231	1	0.2673	0.00454938	0.315152	0.166546	0.0100699	chr5:172663616-172664584	Island				TRUE
cg14831539	chr1	18988324	2	2.529	0.01143	++	2	1.021	1	0.3124	0.00383882	0.282741	0.11717	0.0123173		OpenSea	PAX7;PAX7;PAX7	NM_013945;NM_002584;NM_001135254	Body;Body;Body	TRUE
cg25107188	chr6	161682074	2	2.529	0.01144	++	74.1	3.86	1	0.04946	0.000498729	0.689784	0.140751	0.00148544		OpenSea	AGPAT4	NM_020133	5'UTR	TRUE
cg17139035	chr8	38088787	2	2.528	0.01146	++	8.2	1.089	1	0.2966	0.00109954	0.293784	0.163006	0.0115394	chr8:38088735-38089956	Island	DDHD2;DDHD2;DDHD2	NM_001164234;NM_001164232;NM_015214	TSS1500;TSS1500;TSS1500	NA	8:38088385-38088827	Promoter_Associated
cg24376339	chr2	192155833	2	-2.528	0.01147	--	0	0.907	1	0.3409	-0.00385967	0.265189	-0.182199	0.013851		OpenSea	MYO1B;MYO1B;MYO1B	NM_001130158;NM_001161819;NM_012223	Body;Body;Body	TRUE
cg27468830	chr7	157227072	2	2.528	0.01148	++	57.4	2.35	1	0.1253	0.0031552	0.481866	0.154453	0.00408843		OpenSea				NA	7:157226646-157227295	Unclassified_Cell_type_specific
cg14429765	chr8	6492531	2	2.527	0.0115	++	9.1	1.101	1	0.2941	0.00465407	0.29597	0.186085	0.0114463		OpenSea	MCPH1	NM_024596	Body	NA
cg08239177	chr8	80679988	2	2.527	0.01151	++	39.6	1.656	1	0.1982	0.000850335	0.380556	0.175357	0.00700468	chr8:80679669-80681007	Island	HEY1;HEY1;HEY1;HEY1	NM_001040708;NM_001040708;NM_012258;NM_012258	1stExon;5'UTR;5'UTR;1stExon	NA	8:80679945-80680564	Unclassified
cg21995261	chr11	4631906	2	-2.526	0.01153	--	0	0.897	1	0.3436	-0.00558126	0.26414	-0.176176	0.0140436	chr11:4629098-4629530	S_Shelf				NA
cg01704947	chr15	40648022	2	-2.526	0.01155	--	65.8	2.927	1	0.08709	-0.00125114	0.564505	-0.173292	0.00273733	chr15:40650055-40651102	N_Shelf	PHGR1	NM_001145643	Body	TRUE	15:40647701-40648088	Unclassified_Cell_type_specific
cg26543917	chr17	1420092	2	2.525	0.01157	++	33.5	1.503	1	0.2202	0.000614023	0.358437	0.199719	0.00799376	chr17:1419442-1420434	Island	INPP5K;LOC100306951;INPP5K;INPP5K;INPP5K;INPP5K;INPP5K	NM_130766;NR_028514;NM_016532;NM_130766;NM_001135642;NM_016532;NM_001135642	1stExon;TSS200;5'UTR;5'UTR;5'UTR;1stExon;1stExon	NA	17:1418501-1420594	Promoter_Associated
cg21620608	chr2	139259466	2	2.524	0.0116	++	73.5	3.767	1	0.05226	0.000865114	0.680124	0.269012	0.00159273	chr2:139259033-139259912	Island	SPOPL;SPOPL	NM_001001664;NM_001001664	1stExon;5'UTR	NA	2:139258454-139260301	Promoter_Associated
cg10651583	chr12	57941069	2	2.524	0.01161	++	31.4	1.457	1	0.2273	0.00799747	0.351876	0.14552	0.00833426	chr12:57940563-57940981	S_Shore	DCTN2	NM_006400	TSS200	NA	12:57939858-57941608	Promoter_Associated
cg18760502	chr17	733876	2	2.523	0.01163	++	44.6	1.805	1	0.1792	0.00263612	0.404113	0.184146	0.00625491		OpenSea	NXN	NM_022463	Body	NA
cg00042914	chr18	24446311	2	-2.522	0.01166	--	20.2	1.253	1	0.2629	-0.00649272	0.321221	-0.161074	0.0100192	chr18:24443200-24443458	S_Shelf	C18orf16;AQP4	NR_026908;NM_001650	Body;TSS1500	NA
cg19768357	chr5	77072009	2	2.522	0.01168	++	18	1.22	1	0.2694	0.0014732	0.316269	0.15214	0.0103464	chr5:77071645-77072303	Island	TBCA	NM_004607	Body	NA	5:77071292-77072812	Promoter_Associated
cg09305096	chr2	189191655	2	-2.521	0.01169	--	49.6	1.984	1	0.159	-0.00326718	0.431293	-0.160814	0.00545426		OpenSea	GULP1	NM_016315	5'UTR	TRUE
cg08290212	chr11	62473659	2	2.52	0.01173	++	19.6	1.244	1	0.2647	0.000937772	0.32049	0.19061	0.0101496	chr11:62473453-62474156	Island	BSCL2;GNG3;BSCL2;BSCL2	NM_001130702;NM_012202;NM_001122955;NM_032667	Body;TSS1500;Body;5'UTR	NA	11:62473372-62474386	Promoter_Associated
cg17226947	chr13	49821979	2	2.519	0.01175	++	57.5	2.353	1	0.125	0.00138141	0.485918	0.177542	0.00415371	chr13:49821925-49822703	Island	CDADC1	NM_030911	TSS200	NA	13:49821481-49823019	Promoter_Associated
cg16566943	chr3	195530091	2	-2.519	0.01176	--	15.8	1.188	1	0.2758	-0.00868999	0.312159	-0.191404	0.0107118		OpenSea	MUC4;MUC4;MUC4	NM_018406;NM_138297;NM_004532	Body;Body;Body	NA	3:195529988-195530099	Unclassified_Cell_type_specific
cg22614518	chr7	77492522	2	-2.519	0.01176	--	72.7	3.661	1	0.05571	-0.00105475	0.668267	-0.226037	0.00172222		OpenSea	PHTF2;PHTF2;PHTF2;PHTF2;PHTF2	NM_001127359;NM_001127358;NM_001127357;NM_001127360;NM_020432	Body;Body;Body;Body;Body	TRUE
cg19449626	chr7	44873940	2	2.519	0.01177	++	26.4	1.359	1	0.2436	0.00603539	0.338698	0.276485	0.00917084		OpenSea	H2AFV;H2AFV;H2AFV;H2AFV;H2AFV	NM_138635;NM_012412;NM_201516;NM_201517;NM_201436	Body;3'UTR;3'UTR;3'UTR;3'UTR	NA
cg23270712	chr2	206349708	2	-2.519	0.01177	-+	87.7	8.161	1	0.00428	0.00069941	0.811239	-0.290316	0.000143958		OpenSea	PARD3B;PARD3B;PARD3B	NM_152526;NM_057177;NM_205863	Body;Body;Body	TRUE
cg26293434	chr2	217384123	2	-2.519	0.01178	--	0.6	1.006	1	0.3158	-0.00412718	0.283856	-0.148551	0.0127587		OpenSea				TRUE	2:217383924-217384254	Unclassified
cg10381637	chr15	22940746	2	2.518	0.01179	++	61.3	2.582	1	0.1081	0.00133286	0.519265	0.179413	0.00353517		OpenSea	CYFIP1	NM_014608	Body	NA
cg24997888	chr1	179042747	2	2.518	0.0118	++	47.4	1.901	1	0.1679	0.00188359	0.420586	0.107896	0.00586061		OpenSea	FAM20B	NM_014864	3'UTR	NA
cg00901198	chr1	32208222	2	-2.518	0.0118	--	81.5	5.409	1	0.02004	-0.000338125	0.891818	-0.214409	0.000614817	chr1:32208486-32208704	N_Shore	BAI2	NM_001703	Body	NA
cg19238840	chr16	20339175	2	-2.517	0.01183	--	15	1.176	1	0.2781	-0.00492168	0.311047	-0.132107	0.010867		OpenSea	GP2;GP2;GP2;GP2	NM_001007241;NM_001502;NM_001007240;NM_001007242	TSS1500;TSS1500;TSS1500;TSS1500	NA
cg23674791	chr14	106852785	2	2.517	0.01183	++	73.8	3.823	1	0.05054	0.00107254	0.691161	0.182177	0.00156392	chr14:106854805-106855153	N_Shelf				NA
cg13826154	chr19	45754942	2	2.517	0.01184	++	25.3	1.339	1	0.2472	0.00335695	0.336377	0.13398	0.00937682	chr19:45754630-45755261	Island	MARK4	NM_031417	Body	NA	19:45754871-45754997	Unclassified
cg23791011	chr10	124219564	2	-2.516	0.01185	--	66	2.941	1	0.08637	-0.00348703	0.570836	-0.193901	0.00277156	chr10:124220338-124222240	N_Shore	HTRA1	NM_002775	TSS1500	NA
cg02016771	chr4	89069031	2	-2.515	0.01192	--	51.1	2.045	1	0.1527	-0.00174067	0.443124	-0.185546	0.00528345		OpenSea	ABCG2	NM_004827	5'UTR	TRUE
cg09994553	chr10	7859768	2	2.515	0.01192	+-	85.2	6.769	1	0.009274	-0.000408839	0.950828	0.407083	0.000297134	chr10:7860261-7861107	N_Shore	TAF3	NM_031923	TSS1500	NA
cg17924243	chr5	173810893	2	-2.514	0.01193	--	11	1.123	1	0.2893	-0.00320456	0.303704	-0.146744	0.0114977		OpenSea				TRUE
cg13766560	chr9	133898399	2	2.514	0.01193	++	76.3	4.213	1	0.04011	0.00230947	0.74414	0.193963	0.00124131	chr9:133901745-133901956	N_Shelf	LAMC3	NM_006059	Body	NA
cg23688868	chr8	41386012	2	2.512	0.01199	++	17.3	1.21	1	0.2714	0.00226783	0.317902	0.105552	0.0106386	chr8:41386448-41386925	N_Shore	GINS4	NM_032336	TSS1500	NA	8:41385928-41386094	Unclassified_Cell_type_specific
cg21707172	chr6	155537944	2	2.512	0.01201	++	68.7	3.193	1	0.07393	0.00375908	0.608345	0.1672	0.00236837	chr6:155539975-155540193	N_Shelf	TIAM2;TIAM2	NM_012454;NM_001010927	Body;TSS200	TRUE
cg04471375	chr16	58752165	2	2.511	0.01205	++	76.1	4.178	1	0.04095	0.00324385	0.741361	0.182029	0.00127853		OpenSea	GOT2	NM_002080	Body	NA
cg08231603	chr6	135818959	2	2.51	0.01208	++	35.6	1.553	1	0.2127	0.000561972	0.371539	0.174427	0.00791002	chr6:135818501-135819160	Island	AHI1;AHI1;C6orf217;AHI1;AHI1	NM_017651;NM_001134831;NR_026805;NM_001134830;NM_001134832	TSS200;TSS200;Body;TSS200;TSS200	NA	6:135817967-135819859	Promoter_Associated
cg13217419	chr2	3184659	2	2.509	0.01211	++	51.2	2.049	1	0.1523	0.00181644	0.446084	0.117799	0.00533453	chr2:3184187-3185413	Island				NA
cg18479299	chr3	125709523	2	-2.508	0.01213	--	73.2	3.737	1	0.05323	-0.00410058	0.684238	-0.532925	0.00168692	chr3:125709066-125709452	S_Shore				NA	3:125708995-125709926	Promoter_Associated_Cell_type_specific
cg13419925	chr3	158518910	2	2.508	0.01215	++	64.3	2.801	1	0.09422	0.00388143	0.555253	0.200659	0.00310982	chr3:158519509-158520329	N_Shore	MFSD1;MFSD1	NM_022736;NM_001167903	TSS1500;TSS1500	NA	3:158518860-158519109	Unclassified_Cell_type_specific
cg13502686	chr7	105389254	2	2.508	0.01215	++	81.1	5.284	1	0.02152	0.000361232	0.882554	0.198918	0.00067725		OpenSea	ATXN7L1	NM_020725	Body	TRUE
cg02980416	chr19	40502895	2	2.508	0.01215	++	82	5.57	1	0.01827	7.36694e-05	0.91679	0.240784	0.000577043	chr19:40502749-40503294	Island	ZNF546	NM_178544	TSS200	NA	19:40502280-40503353	Promoter_Associated
cg26705720	chr20	10652787	2	2.507	0.01216	++	40.5	1.68	1	0.195	0.0013423	0.391691	0.211543	0.00715648	chr20:10652573-10655611	Island	JAG1	NM_000214	Body	NA	20:10652681-10653107	Unclassified
cg10018522	chr1	229122701	2	-2.507	0.01216	--	44.5	1.803	1	0.1793	-0.00209364	0.410287	-0.16768	0.00647878		OpenSea				TRUE
cg19420102	chr19	458895	2	-2.508	0.01216	-+	88.7	8.838	1	0.002951	0.00174664	0.742172	-0.421648	0.000106519	chr19:457800-462256	Island	SHC2	NM_012435	Body	NA
cg12798061	chr1	27226302	2	2.507	0.01218	++	11.2	1.127	1	0.2885	0.00690659	0.306712	0.173169	0.0116264	chr1:27226492-27227009	N_Shore	GPATCH3	NM_022078	Body	NA	1:27226143-27227641	Promoter_Associated
cg01756660	chr12	53625915	2	-2.506	0.01222	--	78.2	4.583	1	0.0323	-0.000428331	0.796317	-0.113951	0.00101797	chr12:53625629-53625993	Island	RARG;RARG	NM_000966;NM_000966	1stExon;5'UTR	NA	12:53625473-53627125	Promoter_Associated
cg02125365	chr5	78813058	2	2.505	0.01223	++	11.1	1.125	1	0.2889	0.00391695	0.306916	0.219696	0.0116882	chr5:78809347-78810468	S_Shelf				NA	5:78812903-78813118	Unclassified_Cell_type_specific
cg03032122	chr11	9337659	2	2.505	0.01226	++	36.5	1.575	1	0.2094	0.00246886	0.377012	0.171547	0.00784906	chr11:9335730-9336477	S_Shore	TMEM41B;TMEM41B;TMEM41B	NM_001165030;NR_028491;NM_015012	TSS1500;TSS1500;TSS1500	NA
cg13181537	chr4	175444120	2	2.504	0.01228	++	74.6	3.936	1	0.04726	0.000853336	0.713147	0.163964	0.00150647	chr4:175443406-175443837	S_Shore	HPGD;HPGD;HPGD	NR_027332;NM_000860;NM_001145816	TSS200;TSS1500;TSS1500	TRUE
cg24066843	chr5	140724720	2	2.503	0.0123	++	14.3	1.167	1	0.28	0.00775984	0.314267	0.287888	0.0112782	chr5:140725051-140725891	N_Shore	PCDHGA2;PCDHGA3;PCDHGA3;PCDHGA1	NM_018915;NM_018916;NM_032011;NM_018912	Body;1stExon;1stExon;Body	NA
cg15726154	chr3	157817678	2	2.504	0.0123	++	21.4	1.273	1	0.2592	0.00740938	0.330803	0.261808	0.0102287	chr3:157815581-157816095	S_Shore	SHOX2;SHOX2;SHOX2	NM_001163678;NM_006884;NM_003030	Body;Body;Body	NA
ch.2.4543734F	chr2	227865079	2	2.503	0.01233	++	39.4	1.651	1	0.1988	0.0029876	0.389219	0.23185	0.00740014		OpenSea				NA
cg20712669	chr19	15308502	2	-2.502	0.01235	--	75.4	4.069	1	0.04368	-0.00211857	0.73167	-0.166687	0.00139572	chr19:15306243-15307111	S_Shore	NOTCH3	NM_000435	Body	NA	19:15307550-15308532	Unclassified_Cell_type_specific
cg18732064	chr14	23356059	2	2.502	0.01236	++	0.8	1.008	1	0.3155	0.00102325	0.289514	0.162783	0.0131827	chr14:23355738-23356402	Island	REM2	NM_173527	Body	TRUE	14:23355496-23356943	Unclassified
cg01025095	chr5	4101132	2	-2.501	0.01238	--	31.2	1.453	1	0.228	-0.0044193	0.359525	-0.350172	0.00876663		OpenSea				NA
cg05654364	chr5	148929172	2	2.501	0.0124	++	47.1	1.891	1	0.1691	0.00471733	0.426037	0.191297	0.0061346	chr5:148930249-148931244	N_Shore	CSNK1A1;CSNK1A1	NM_001025105;NM_001892	Body;Body	NA
cg15426869	chr3	127266149	2	-2.5	0.01241	--	56	2.274	1	0.1316	-0.00340681	0.482948	-0.191785	0.00459462	chr3:127266730-127267082	N_Shore				NA	3:127265876-127267308	Unclassified
cg11964578	chr19	2430339	2	2.5	0.01243	++	64.7	2.836	1	0.09217	0.00112523	0.564075	0.157049	0.00309227	chr19:2430281-2430598	Island	LMNB2	NM_032737	3'UTR	NA
cg14800014	chr5	125800764	2	2.499	0.01246	++	38.1	1.616	1	0.2036	0.00327685	0.385436	0.247671	0.00768113		OpenSea	GRAMD3;GRAMD3;GRAMD3;GRAMD3;GRAMD3	NM_001146321;NM_001146320;NM_001146322;NM_001146319;NM_023927	Body;5'UTR;TSS200;Body;Body	NA
cg04648494	chr2	74228640	2	2.498	0.01248	++	52.5	2.105	1	0.1468	0.00191698	0.45897	0.15145	0.00523249	chr2:74229477-74229996	N_Shore				NA
cg11149452	chr17	73401906	2	2.498	0.01248	++	72.1	3.581	1	0.05845	0.000368722	0.668216	0.197462	0.00190481	chr17:73401217-73401988	Island	GRB2;GRB2	NM_203506;NM_002086	TSS200;TSS200	NA	17:73401589-73402141	Promoter_Associated
cg08200543	chr1	2121449	2	-2.496	0.01255	--	70.3	3.369	1	0.06644	-0.00842217	0.64023	-0.392996	0.00219061	chr1:2121017-2121818	Island	C1orf86;LOC100128003;C1orf86	NM_001146310;NR_024445;NM_182533	Body;Body;Body	NA	1:2120661-2121970	Promoter_Associated
cg15558969	chr2	748534	2	2.495	0.01258	++	59.2	2.45	1	0.1175	0.00111207	0.510707	0.232365	0.00408881		OpenSea				NA
cg25691825	chr18	74499511	2	-2.495	0.0126	--	63.5	2.736	1	0.09809	-0.00795918	0.552164	-0.215699	0.00334705	chr18:74499316-74499641	Island				NA	18:74499377-74499625	Unclassified_Cell_type_specific
cg23355492	chr17	45933593	2	-2.494	0.01263	--	0	0.972	1	0.3241	-0.00376446	0.286314	-0.227952	0.013867		OpenSea	SP6	NM_199262	TSS1500	NA
cg06511389	chr17	42092403	2	2.494	0.01264	++	0.4	1.004	1	0.3164	0.000865297	0.291529	0.194149	0.0134446	chr17:42092143-42092432	Island	TMEM101	NM_032376	TSS200	NA	17:42091794-42092697	Promoter_Associated_Cell_type_specific
cg11109374	chr7	79082186	2	-2.493	0.01266	--	60.7	2.542	1	0.1108	-0.0015396	0.525114	-0.149055	0.00384867	chr7:79082174-79082427	Island	MAGI2	NM_012301	Body	NA
cg06972969	chr10	60935663	2	2.493	0.01267	++	57.2	2.338	1	0.1262	0.00591178	0.495632	0.236489	0.00445577	chr10:60935827-60937049	N_Shore	PHYHIPL	NM_032439	TSS1500	TRUE
cg10527159	chr6	168526327	2	2.491	0.01274	++	34.7	1.531	1	0.2159	0.00260047	0.375454	0.140988	0.00837827	chr6:168529982-168530307	N_Shelf				NA
cg19975218	chr2	173599732	2	-2.488	0.01283	--	41.5	1.709	1	0.1911	-0.00232267	0.403568	-0.19671	0.00727532	chr2:173600281-173600970	N_Shore	LOC91149;RAPGEF4	NR_026995;NM_007023	Body;TSS1500	NA
cg09226684	chr19	51520093	2	2.487	0.01289	++	36.3	1.57	1	0.2101	0.00392666	0.383003	0.117473	0.00817864	chr19:51520153-51520907	N_Shore	KLK10;KLK10;KLK10	NM_145888;NM_001077500;NM_002776	Body;Body;Body	NA	19:51519504-51520941	Unclassified
cg09310699	chr16	8963117	2	2.487	0.0129	++	36.7	1.579	1	0.209	0.00138676	0.384395	0.149133	0.00812893	chr16:8962189-8963190	Island	CARHSP1;CARHSP1	NM_014316;NM_001042476	TSS1500;TSS1500	NA	16:8962217-8963166	Promoter_Associated
cg16312870	chr1	40343411	2	-2.486	0.01291	-+	88	8.316	1	0.003929	0.00129445	0.778663	-0.270166	0.000146295		OpenSea	TRIT1	NM_017646	Body	TRUE
cg11417612	chr12	107779567	2	-2.485	0.01295	--	75.6	4.102	1	0.04282	-0.000997797	0.745169	-0.258466	0.00142556		OpenSea	BTBD11	NM_001018072	Body	TRUE	12:107779561-107779883	Unclassified_Cell_type_specific
cg12069925	chr17	11900858	2	2.485	0.01296	++	13	1.149	1	0.2837	0.00249469	0.317834	0.188132	0.0118981	chr17:11900442-11900984	Island	ZNF18	NM_144680	TSS200	NA	17:11899658-11901617	Promoter_Associated
cg20201143	chr6	33398533	2	2.485	0.01297	++	31.1	1.452	1	0.2282	0.00263338	0.365559	0.200286	0.00908483	chr6:33396050-33396296	S_Shelf	SYNGAP1	NM_006772	Body	TRUE	6:33398106-33399356	Unclassified
cg27242134	chr11	94824192	2	-2.483	0.01301	--	36.1	1.566	1	0.2109	-0.00354082	0.383559	-0.229904	0.0082701	chr11:94822597-94823611	S_Shore	ENDOD1	NM_015036	Body	NA	11:94822124-94824318	Promoter_Associated
cg00579960	chr21	33102593	2	2.483	0.01302	++	29.1	1.41	1	0.235	0.00480886	0.359605	0.11483	0.00944185	chr21:33103456-33104975	N_Shore	SFRS15;SFRS15;SFRS15	NM_020706;NM_001145444;NM_001145445	Body;Body;Body	NA	21:33102360-33102599	Promoter_Associated_Cell_type_specific
cg13764828	chr3	10547555	2	2.482	0.01305	++	31.2	1.454	1	0.2278	0.00310112	0.366798	0.208874	0.00910762	chr3:10547178-10547389	S_Shore	ATP2B2;ATP2B2	NM_001683;NM_001001331	TSS1500;TSS1500	TRUE	3:10546527-10547740	Unclassified_Cell_type_specific
cg26022488	chr7	1426710	2	2.482	0.01305	++	75.3	4.051	1	0.04415	0.00127382	0.739826	0.158677	0.00148053	chr7:1423824-1424053	S_Shelf				NA
cg26964117	chr19	49954207	2	2.482	0.01306	++	15.8	1.188	1	0.2757	0.00405648	0.324977	0.137849	0.01154	chr19:49954763-49955185	N_Shore	PIH1D1	NM_017916	Body	NA
cg15593366	chr13	20532703	2	2.482	0.01307	++	35.6	1.552	1	0.2128	0.00135147	0.382148	0.23052	0.00839512	chr13:20531548-20533630	Island	ZMYM2;ZMYM2	NM_197968;NM_003453	TSS200;TSS200	NA	13:20532515-20532931	Promoter_Associated
cg09297447	chr16	69796790	2	2.482	0.01308	++	45.7	1.843	1	0.1746	0.00137281	0.426731	0.157688	0.00663604		OpenSea	WWP2;WWP2	NM_199423;NM_007014	5'UTR;5'UTR	NA	16:69795754-69797309	Promoter_Associated
cg21709909	chr11	122753429	2	2.481	0.01309	++	47.8	1.914	1	0.1665	0.00143847	0.437603	0.145269	0.00627659	chr11:122753386-122753951	Island	C11orf63;C11orf63	NM_199124;NM_024806	TSS200;TSS200	NA	11:122753273-122754639	Promoter_Associated_Cell_type_specific
cg03786336	chr3	193854201	2	2.481	0.01311	+-	87.6	8.041	1	0.004574	-0.00104189	0.801922	0.213685	0.000170371	chr3:193854575-193856015	N_Shore	HES1	NM_005524	1stExon	TRUE
cg15746396	chr11	13485203	2	2.48	0.01315	++	54.7	2.208	1	0.1373	0.00190733	0.482291	0.177603	0.00504728	chr11:13484273-13485290	Island	BTBD10	NM_032320	TSS1500	NA	11:13484021-13485473	Promoter_Associated
cg12330031	chr22	50324138	2	2.478	0.0132	++	6.3	1.068	1	0.3015	0.00168607	0.30684	0.113706	0.0130241	chr22:50322570-50323451	S_Shore				NA	22:50323070-50324329	Unclassified
cg23272214	chr21	47269843	2	2.478	0.01321	++	83.4	6.014	1	0.0142	4.43029e-05	0.985517	0.322592	0.000489969		OpenSea	PCBP3;PCBP3	NM_001130141;NM_020528	TSS200;TSS200	NA
cg25057269	chr12	54378826	2	2.476	0.01327	++	43	1.753	1	0.1855	0.00208778	0.415108	0.176236	0.00720228	chr12:54378696-54380102	Island	HOXC10	NM_017409	TSS200	TRUE	12:54378609-54379139	Unclassified
cg17178888	chr5	159739851	2	2.476	0.01329	++	53.8	2.163	1	0.1413	0.000591642	0.477248	0.203577	0.00525713	chr5:159738781-159739913	Island	CCNJL	NM_024565	TSS1500	NA
cg11029501	chr1	234614232	2	2.475	0.01332	++	65.9	2.929	1	0.08702	0.000294971	0.589143	0.191938	0.00307408	chr1:234613936-234614972	Island	TARBP1	NM_005646	1stExon	NA
cg18855080	chr1	172748189	2	-2.475	0.01334	--	72.9	3.69	1	0.05475	-0.00291594	0.695432	-0.279846	0.00188344		OpenSea				TRUE	1:172747940-172748244	Unclassified_Cell_type_specific
cg08123045	chr1	156467188	2	-2.474	0.01337	--	9.4	1.104	1	0.2935	-0.00454936	0.314199	-0.182938	0.012697	chr1:156469617-156471060	N_Shelf	MEF2D	NM_005920	5'UTR	NA	1:156467124-156467190	Promoter_Associated_Cell_type_specific
cg20247911	chr2	2124618	2	-2.473	0.01339	--	78.2	4.589	1	0.03219	-0.00177307	0.814803	-0.227305	0.00110006		OpenSea	MYT1L	NM_015025	5'UTR	NA	2:2124367-2124940	Unclassified
cg05949913	chr6	132557557	2	-2.473	0.0134	--	17	1.206	1	0.2722	-0.00393163	0.33096	-0.156433	0.0115719		OpenSea				TRUE
cg16142265	chr1	161719982	2	2.473	0.0134	++	29.5	1.418	1	0.2338	0.0040436	0.364494	0.239983	0.00957966	chr1:161719414-161720076	Island	DUSP12	NM_007240	Body	NA	1:161719115-161720275	Promoter_Associated
cg15882809	chr6	26285828	2	2.472	0.01342	++	36.1	1.564	1	0.2111	0.00151483	0.387589	0.281229	0.00847313	chr6:26285423-26285940	Island	HIST1H4H	NM_003543	TSS200	NA	6:26285319-26286221	Promoter_Associated
cg14648265	chr6	26104089	2	2.472	0.01344	++	33.4	1.503	1	0.2203	0.00416792	0.378222	0.240413	0.00892991	chr6:26104184-26104502	N_Shore	HIST1H4C	NM_003542	TSS200	TRUE	6:26103873-26104737	Promoter_Associated
cg26039867	chr7	1303218	2	-2.472	0.01344	--	45.4	1.833	1	0.1758	-0.00230878	0.429107	-0.170071	0.00682746		OpenSea				NA
cg00518941	chr2	46361964	2	-2.472	0.01345	--	6.2	1.067	1	0.3017	-0.00213829	0.308969	-0.132304	0.0132133		OpenSea	PRKCE	NM_005400	Body	TRUE
cg03741657	chr11	64085718	2	2.471	0.01346	++	56.7	2.308	1	0.1287	0.000421677	0.500734	0.216746	0.00477717	chr11:64084646-64086057	Island	PRDX5;PRDX5;TRMT112;PRDX5	NM_012094;NM_181651;NM_016404;NM_181652	1stExon;1stExon;TSS1500;1stExon	NA	11:64084380-64085984	Promoter_Associated
cg21166092	chr5	1763818	2	-2.471	0.01347	--	50.5	2.022	1	0.155	-0.00406117	0.458203	-0.133999	0.00590731		OpenSea				NA	5:1763301-1765250	Unclassified
cg07692172	chr8	144364298	2	2.47	0.01351	+-	89.3	9.339	1	0.002243	-0.000861052	0.678646	0.193355	9.32171e-05	chr8:144365642-144366028	N_Shore				NA	8:144363195-144364954	Promoter_Associated
cg21901688	chr6	15246425	2	2.47	0.01352	++	12.4	1.142	1	0.2853	0.00477096	0.32173	0.170883	0.0123526	chr6:15244877-15246160	S_Shore	JARID2	NM_004973	TSS200	NA
cg18585789	chr2	179629357	2	-2.469	0.01355	--	14.2	1.166	1	0.2802	-0.00256293	0.325919	-0.172384	0.0120912		OpenSea	TTN;TTN;TTN;TTN;TTN	NM_133378;NM_133432;NM_003319;NM_133379;NM_133437	Body;Body;Body;Body;Body	NA
cg14553881	chr17	79361650	2	-2.469	0.01356	--	46.4	1.865	1	0.172	-0.0113569	0.43545	-0.356458	0.00669943	chr17:79360383-79361723	Island				TRUE
cg16040341	chr15	83544284	2	2.469	0.01357	++	15.9	1.189	1	0.2755	0.00149909	0.329831	0.125658	0.011849		OpenSea	HOMER2;HOMER2;HOMER2;HOMER2	NM_199330;NM_004839;NM_199332;NM_199331	Body;Body;Body;Body	TRUE
cg21417192	chr1	227058595	2	-2.467	0.01363	--	41.2	1.701	1	0.1922	-0.000909107	0.410965	-0.20151	0.00766715	chr1:227058045-227058906	Island	PSEN2;PSEN2	NM_000447;NM_012486	5'UTR;5'UTR	NA	1:227057720-227059386	Promoter_Associated
cg17389077	chr10	128810904	2	-2.466	0.01365	--	82.8	5.801	1	0.01601	-0.000230848	0.967498	-0.290278	0.000566801		OpenSea	DOCK1	NM_001380	Body	TRUE
cg07654934	chr3	158390329	2	2.466	0.01367	++	63.2	2.716	1	0.09933	0.00141647	0.563184	0.208921	0.00362667		OpenSea	LXN;LXN;GFM1	NM_020169;NM_020169;NM_024996	1stExon;5'UTR;Body	NA	3:158389734-158391273	Promoter_Associated
cg08048194	chr12	55641538	2	-2.466	0.01367	--	71.3	3.482	1	0.06204	-0.000988693	0.671437	-0.194147	0.00219073		OpenSea	OR6C74	NM_001005490	1stExon	NA
cg05067406	chr16	55705694	2	-2.464	0.01374	--	54.3	2.189	1	0.139	-0.0021959	0.486338	-0.170937	0.00529789		OpenSea	SLC6A2	NM_001043	Body	NA
cg03771282	chr2	198062750	2	2.464	0.01376	++	35.3	1.545	1	0.2139	0.00372889	0.388008	0.182951	0.0087722		OpenSea	ANKRD44;ANKRD44	NM_153697;NM_153697	5'UTR;1stExon	NA
cg03751944	chr19	1081936	2	2.463	0.01379	++	35	1.54	1	0.2147	0.00381074	0.387555	0.207274	0.00882404	chr19:1079682-1081937	Island	HMHA1	NM_012292	Body	NA	19:1081774-1082907	Gene_Associated
cg21279510	chr1	8277627	2	2.463	0.01379	+-	84.6	6.497	1	0.0108	-0.000224091	0.951307	0.219462	0.000394503	chr1:8277195-8277822	Island				TRUE
cg03535253	chr14	93706571	2	2.462	0.01382	++	40.9	1.691	1	0.1934	0.00177614	0.41144	0.259748	0.00780319		OpenSea	BTBD7	NM_001002860	3'UTR	NA
cg01004278	chr5	132148978	2	2.461	0.01387	++	49.1	1.965	1	0.161	0.000732403	0.45398	0.195942	0.00631424	chr5:132148854-132150918	Island	ANKRD43	NM_175873	TSS200	NA
cg26988194	chr17	66450647	2	-2.46	0.0139	--	13.3	1.153	1	0.2829	-0.00441066	0.327051	-0.132384	0.0124702	chr17:66453349-66454137	N_Shelf	WIPI1	NM_017983	Body	NA
cg14827740	chr17	31543249	2	-2.459	0.01394	--	75.1	4.01	1	0.04523	-0.0034287	0.746915	-0.463223	0.00160652		OpenSea	ACCN1;ACCN1	NM_183377;NM_001094	Body;Body	NA
cg21380183	chr20	50312632	2	2.459	0.01394	++	79.6	4.899	1	0.02686	0.000975456	0.862231	0.264376	0.000953607		OpenSea	ATP9A	NM_006045	Body	TRUE
cg27319188	chr11	65880175	2	-2.459	0.01395	--	29.7	1.423	1	0.233	-0.00607703	0.370774	-0.226905	0.00982736		OpenSea	PACS1	NM_018026	Body	TRUE
cg05693204	chr5	1860135	2	-2.458	0.01396	--	60.6	2.536	1	0.1113	-0.00232874	0.540358	-0.147417	0.00417928	chr5:1856773-1858444	S_Shore				NA
cg21916655	chr1	244624521	2	2.456	0.01404	++	27.5	1.379	1	0.2403	0.00320354	0.364699	0.157082	0.0102531	chr1:244624501-244624920	Island	C1orf101;C1orf101	NM_001130957;NM_173807	TSS200;TSS200	NA	1:244624217-244625274	Promoter_Associated
cg15961744	chr5	140228182	2	2.456	0.01404	++	45.6	1.84	1	0.175	0.0035063	0.436718	0.134202	0.00701933	chr5:140228129-140228576	Island	PCDHA6;PCDHA2;PCDHA1;PCDHA7;PCDHA1;PCDHA6;PCDHA5;PCDHA9;PCDHA9;PCDHA3;PCDHA4;PCDHA8	NM_031849;NM_018905;NM_031411;NM_018910;NM_018900;NM_018909;NM_018908;NM_031857;NM_014005;NM_018906;NM_018907;NM_018911	Body;Body;Body;Body;Body;Body;Body;1stExon;1stExon;Body;Body;Body	NA
cg25615509	chr22	32146195	2	2.456	0.01405	++	35.6	1.553	1	0.2127	0.000748658	0.392302	0.199058	0.00885021	chr22:32145635-32146200	Island	C22orf30	NM_173566	TSS200	NA	22:32145388-32146709	Promoter_Associated
cg06298519	chr10	118031864	2	2.456	0.01405	++	77.3	4.4	1	0.03594	0.000532371	0.80001	0.198069	0.00128287	chr10:118030732-118034230	Island	GFRA1;GFRA1;GFRA1	NM_005264;NM_001145453;NM_145793	5'UTR;5'UTR;TSS200	NA
cg16590635	chr16	87641681	2	-2.456	0.01406	--	33.9	1.513	1	0.2187	-0.00557949	0.386053	-0.256772	0.00915444		OpenSea	JPH3	NM_020655	Body	NA
cg27357571	chr21	34398226	2	2.456	0.01406	++	61.3	2.581	1	0.1081	0.00102572	0.548245	0.205575	0.00407186	chr21:34395128-34400245	Island	OLIG2	NM_005806	TSS200	TRUE	21:34397766-34398316	Unclassified
cg03722243	chr7	93205131	2	-2.455	0.01408	--	72.4	3.63	1	0.05676	-0.00174536	0.697302	-0.191436	0.00204772	chr7:93204085-93204381	S_Shore	CALCR;CALCR	NM_001164737;NM_001742	TSS1500;TSS1500	TRUE
cg18801459	chr3	149751621	2	2.454	0.01413	++	82.8	5.803	1	0.016	0.000116487	0.974597	0.177038	0.000584569		OpenSea				TRUE
cg07012962	chr1	2349553	2	2.453	0.01416	++	74.2	3.873	1	0.04907	0.000611467	0.731562	0.116768	0.00177096	chr1:2345891-2346156	S_Shelf				NA
cg13200188	chr11	3173907	2	2.453	0.01417	++	64.3	2.799	1	0.09434	0.00163862	0.581258	0.118316	0.00352947		OpenSea	OSBPL5;OSBPL5;OSBPL5	NM_020896;NM_001144063;NM_145638	5'UTR;5'UTR;5'UTR	NA
cg04552889	chr17	58042244	2	2.453	0.01419	++	48.7	1.951	1	0.1625	0.000445615	0.455299	0.199805	0.00649299	chr17:58041846-58042463	Island	RNFT1	NM_016125	TSS200	NA	17:58041200-58042741	Promoter_Associated
cg11898688	chr4	106957718	2	-2.451	0.01424	-+	87.7	8.163	1	0.004276	0.00122812	0.774133	-0.301461	0.00017436		OpenSea				TRUE
cg18981477	chr20	6747166	2	2.45	0.01429	++	42.9	1.75	1	0.1859	0.00563812	0.42549	0.147956	0.00763443	chr20:6748052-6749546	N_Shore				NA	20:6746860-6747509	Unclassified_Cell_type_specific
cg14690220	chr19	37861935	2	-2.449	0.01433	--	54.7	2.206	1	0.1375	-0.000528197	0.49557	-0.148985	0.00540696	chr19:37861691-37862233	Island	ZNF527	NM_032453	TSS200	NA	19:37861395-37862782	Unclassified
cg21336300	chr12	25204332	2	2.448	0.01435	++	81.6	5.429	1	0.01981	0.000503083	0.9333	0.281836	0.000728235		OpenSea	LRMP	NM_006152	TSS1500	NA
cg00295293	chr8	75234615	2	-2.447	0.0144	--	62.4	2.662	1	0.1028	-0.00155786	0.564109	-0.179207	0.00392588	chr8:75232649-75234101	S_Shore	JPH1	NM_020647	TSS1500	NA
cg06675496	chr2	24582688	2	2.447	0.01441	++	49.5	1.98	1	0.1594	0.00167314	0.462189	0.159862	0.00642933	chr2:24582620-24583611	Island	ITSN2;ITSN2;ITSN2	NM_147152;NM_019595;NM_006277	5'UTR;5'UTR;5'UTR	NA
cg02903756	chr1	10750680	2	-2.447	0.01442	--	77.1	4.375	1	0.03646	-0.00166165	0.801892	-0.224128	0.00133164	chr1:10753773-10754176	N_Shelf	CASZ1;CASZ1	NM_017766;NM_001079843	Body;Body	NA
cg24850711	chr13	29067224	2	2.446	0.01443	++	40.1	1.67	1	0.1963	0.00494583	0.414447	0.24281	0.00820521	chr13:29067788-29069977	N_Shore	FLT1;FLT1;FLT1;FLT1	NM_001159920;NM_001160030;NM_002019;NM_001160031	Body;Body;Body;Body	NA
cg22322158	chr11	102496115	2	-2.446	0.01446	--	59.9	2.494	1	0.1143	-0.0018864	0.540158	-0.180389	0.00442697		OpenSea	MMP20	NM_004771	TSS200	NA
cg26394825	chr12	133464689	2	2.445	0.01449	++	15.9	1.189	1	0.2756	0.00109391	0.338128	0.200346	0.0124234	chr12:133463807-133464858	Island	CHFR;CHFR;CHFR;CHFR;CHFR	NM_001161344;NM_018223;NM_001161345;NM_001161346;NM_001161347	TSS1500;TSS1500;TSS1500;TSS1500;TSS1500	NA	12:133463273-133464970	Unclassified
cg05878887	chr3	99620389	2	-2.442	0.01461	--	10.6	1.119	1	0.2902	-0.00439871	0.32774	-0.196765	0.01334		OpenSea	C3orf26;FILIP1L;MIR548G;FILIP1L	NM_032359;NM_182909;NR_031662;NM_001042459	Body;Body;Body;Body	TRUE
cg05876623	chr15	96869870	2	2.441	0.01465	++	30.9	1.448	1	0.2288	0.0040305	0.38155	0.132511	0.00996842	chr15:96873408-96877721	N_Shelf	NR2F2	NM_001145155	Body	NA
cg14075496	chr9	4679516	2	2.441	0.01466	++	12.2	1.139	1	0.2858	0.00320704	0.331536	0.152588	0.0131143	chr9:4679325-4679999	Island	CDC37L1	NM_017913	TSS200	NA	9:4678657-4680336	Promoter_Associated
cg13561592	chr9	118916976	2	2.44	0.01469	++	44.2	1.791	1	0.1808	0.00104383	0.436082	0.165523	0.00754752	chr9:118916362-118917175	Island	PAPPA	NM_002581	Body	NA
cg19185146	chr2	134880302	2	2.44	0.0147	++	63.5	2.741	1	0.09782	0.0015944	0.579274	0.12411	0.00378328	chr2:134877407-134879168	S_Shore				NA	2:134880099-134880861	Unclassified_Cell_type_specific
cg06765022	chr7	76628673	2	2.439	0.01471	++	56.5	2.3	1	0.1294	0.00186316	0.514026	0.193466	0.00515349	chr7:76629263-76629489	N_Shore	PMS2L11	NR_023383	Body	NA
cg06971005	chr1	16693479	2	2.44	0.01471	++	82.4	5.668	1	0.01728	0.000124929	0.96687	0.222549	0.000653353	chr1:16693621-16694270	N_Shore	C1orf144;C1orf144	NM_001114600;NM_015609	TSS200;TSS200	NA	1:16693209-16694943	Promoter_Associated
cg12753851	chr1	40996996	2	2.439	0.01472	++	16.5	1.198	1	0.2737	0.00590087	0.341703	0.197688	0.0124605	chr1:40997160-40997439	N_Shore	ZNF684	NM_152373	TSS1500	NA	1:40996824-40997746	Promoter_Associated
cg01132502	chr5	179335607	2	-2.438	0.01477	--	36.8	1.582	1	0.2085	-0.00179636	0.404008	-0.17734	0.0089676	chr5:179334344-179335115	S_Shore	TBC1D9B;TBC1D9B	NM_198868;NM_015043	TSS1500;TSS1500	NA	5:179334011-179336228	Promoter_Associated
cg17185710	chr3	151984822	2	2.438	0.01477	++	60.9	2.555	1	0.1099	0.00229214	0.552823	0.198238	0.00431552	chr3:151986327-151987325	N_Shore	MBNL1;MBNL1;LOC401093;LOC401093	NM_207292;NM_021038;NR_027038;NR_027037	TSS1500;TSS1500;Body;Body	NA
cg18984282	chr2	134326172	2	2.436	0.01487	++	31.5	1.461	1	0.2268	0.00535627	0.385609	0.133598	0.00996927		OpenSea	NCKAP5;NCKAP5	NM_207481;NM_207363	TSS200;TSS200	TRUE
cg15440392	chr20	36156634	2	-2.435	0.01491	--	68	3.129	1	0.07692	-0.00130301	0.637819	-0.214866	0.00295583	chr20:36156022-36156669	Island	BLCAP;BLCAP;BLCAP;BLCAP	NM_001167820;NM_001167822;NM_001167821;NM_006698	TSS1500;TSS1500;TSS1500;TSS1500	NA	20:36155422-36157045	Promoter_Associated
cg18996760	chr6	168858078	2	2.434	0.01494	++	23.3	1.304	1	0.2535	0.00157851	0.36097	0.138189	0.0114606		OpenSea	SMOC2;SMOC2	NM_022138;NM_001166412	Body;Body	NA
cg12335110	chr4	1542424	2	2.433	0.01496	++	26.4	1.359	1	0.2436	0.0034775	0.370154	0.169836	0.0109255	chr4:1542408-1542655	Island				NA
cg06301550	chr20	37230484	2	-2.432	0.01501	--	53.3	2.143	1	0.1432	-0.00310573	0.493594	-0.192967	0.00586992	chr20:37230523-37230742	N_Shore	C20orf95	NM_001164431	TSS200	NA
cg12166222	chr17	77785792	2	2.432	0.01502	++	37.8	1.607	1	0.2049	0.00260885	0.41046	0.147248	0.00889622	chr17:77783809-77789842	Island				NA	17:77784921-77786570	Unclassified
cg25743221	chr6	152501416	2	2.432	0.01503	++	31.8	1.467	1	0.2259	0.00209543	0.388071	0.15471	0.0100016		OpenSea	SYNE1;SYNE1;SYNE1;SYNE1	NM_182961;NM_133650;NM_015293;NM_033071	Body;TSS1500;Body;Body	NA
cg01604411	chr19	41834514	2	-2.432	0.01503	--	39.5	1.653	1	0.1985	-0.00373649	0.417749	-0.144481	0.00857173	chr19:41837014-41837230	N_Shelf				NA
cg16812621	chr14	19888434	2	2.431	0.01504	++	74.7	3.96	1	0.0466	0.00158424	0.754937	0.203719	0.00177048	chr14:19888058-19890323	Island				NA
cg12396523	chr8	116680127	2	2.431	0.01504	++	81.2	5.309	1	0.02122	0.000230139	0.92832	0.236768	0.000812593	chr8:116681380-116681623	N_Shore	TRPS1	NM_014112	5'UTR	NA
cg24651504	chr2	157188534	2	2.431	0.01505	++	30.2	1.432	1	0.2315	0.00281823	0.382642	0.212511	0.0103099	chr2:157189057-157191437	N_Shore	NR4A2	NM_006186	5'UTR	NA
cg21937377	chr3	194868750	2	2.431	0.01506	++	42.3	1.735	1	0.1878	0.00293848	0.430864	0.293282	0.00804218		OpenSea	C3orf21	NM_152531	Body	NA	3:194868260-194869019	Unclassified
cg10069277	chr10	32636407	2	2.43	0.01508	++	46	1.851	1	0.1736	0.00099692	0.449364	0.176256	0.00734731	chr10:32635217-32636655	Island	EPC1	NM_025209	TSS1500	NA	10:32634733-32636794	Unclassified
cg22400291	chr6	166827151	2	2.429	0.01513	++	11.9	1.136	1	0.2866	0.00303382	0.334892	0.239221	0.0134625	chr6:166825827-166826439	S_Shore	RPS6KA2;RPS6KA2	NM_021135;NM_001006932	Body;Body	NA	6:166826858-166827197	Unclassified_Cell_type_specific
cg25426815	chr5	140777344	2	2.429	0.01516	++	59.1	2.446	1	0.1178	0.00440723	0.5409	0.236055	0.00475571	chr5:140777442-140777938	N_Shore	PCDHGA4;PCDHGA6;PCDHGA1;PCDHGA8;PCDHGA5;PCDHGB1;PCDHGB4;PCDHGA3;PCDHGB5;PCDHGB5;PCDHGA2;PCDHGA7;PCDHGB2;PCDHGB3	NM_018917;NM_018919;NM_018912;NM_032088;NM_018918;NM_018922;NM_003736;NM_018916;NM_018925;NM_032099;NM_018915;NM_018920;NM_018923;NM_018924	Body;Body;Body;Body;Body;Body;Body;Body;TSS1500;TSS1500;Body;Body;Body;Body	NA	5:140777095-140777611	NonGene_Associated_Cell_type_specific
cg19672993	chr7	70160734	2	2.428	0.01518	++	20.5	1.257	1	0.2622	0.00151178	0.355431	0.15788	0.0120814	chr7:70158760-70160687	S_Shore	AUTS2;AUTS2	NM_015570;NM_001127231	Body;Body	NA	7:70160357-70161123	Unclassified_Cell_type_specific
cg19857407	chr7	110272993	2	-2.428	0.01519	--	55.8	2.263	1	0.1325	-0.00273795	0.513731	-0.16576	0.00542687		OpenSea				TRUE
cg23611097	chr1	155862505	2	2.427	0.01521	++	25.7	1.345	1	0.2462	0.00294651	0.370054	0.120413	0.0111966		OpenSea				TRUE
cg04790749	chr17	34123272	2	-2.427	0.01521	--	27.7	1.383	1	0.2395	-0.00236263	0.376322	-0.155404	0.0108326	chr17:34122024-34122801	S_Shore	MMP28;MMP28	NM_001032278;NM_024302	TSS1500;TSS1500	NA
cg19277182	chr17	80560098	2	-2.427	0.01522	--	23.4	1.305	1	0.2533	-0.000827307	0.363638	-0.179653	0.0116023	chr17:80559025-80559450	S_Shore	FOXK2	NM_004514	3'UTR	NA
cg08140712	chr3	127171033	2	-2.427	0.01522	--	47	1.888	1	0.1694	-0.00373243	0.456461	-0.220853	0.00719096	chr3:127174375-127174944	N_Shelf				NA
cg07324245	chr17	75445905	2	2.427	0.01523	++	26.7	1.365	1	0.2426	0.00239843	0.373526	0.222435	0.011014	chr17:75447477-75447821	N_Shore	SEPT9;SEPT9;SEPT9;SEPT9;SEPT9;SEPT9	NM_001113492;NM_001113493;NM_001113491;NM_006640;NM_001113496;NM_001113494	Body;Body;Body;Body;TSS1500;Body	NA
cg26263234	chr3	26666060	2	2.427	0.01523	++	43	1.754	1	0.1854	0.00234931	0.435581	0.147813	0.00798993	chr3:26665950-26666164	Island	LRRC3B	NM_052953	5'UTR	NA
cg21580007	chr15	41028734	2	2.425	0.01532	++	79.4	4.846	1	0.0277	0.000788152	0.874534	0.19948	0.00107085		OpenSea	FAM82A2	NM_018145	3'UTR	NA
cg22764390	chr20	3654906	2	-2.424	0.01533	--	30.1	1.432	1	0.2315	-0.00495505	0.385243	-0.127907	0.0104557	chr20:3653190-3654773	S_Shore	ADAM33;ADAM33	NM_153202;NM_025220	Body;Body	NA
cg05873857	chr10	5727926	2	2.424	0.01534	++	14.2	1.165	1	0.2805	0.00494848	0.341635	0.237984	0.0132379	chr10:5726455-5727697	S_Shore	C10orf18	NM_017782	5'UTR	NA	10:5727363-5728113	Promoter_Associated
cg24396271	chr20	18118533	2	2.424	0.01535	++	24.7	1.329	1	0.249	0.000668751	0.368655	0.178821	0.0114347	chr20:18117962-18118989	Island	PET117;PET117	NM_001164811;NM_001164811	1stExon;5'UTR	NA	20:18117837-18119713	Promoter_Associated
cg25758545	chr20	50416258	2	2.424	0.01535	++	34.5	1.526	1	0.2167	0.00535633	0.400613	0.177698	0.00967011	chr20:50417312-50419045	N_Shore	SALL4	NM_020436	Body	NA	20:50416232-50418181	Unclassified
cg18149689	chr3	193721164	2	2.424	0.01537	++	54.6	2.201	1	0.1379	0.000718953	0.506275	0.185048	0.00573126	chr3:193720953-193721291	Island				TRUE	3:193720932-193721291	Unclassified
cg19116421	chr22	41252164	2	2.423	0.0154	++	41.2	1.7	1	0.1923	0.00283026	0.428827	0.175832	0.00840771	chr22:41252146-41253240	Island	XPNPEP3;ST13	NM_022098;NM_003932	TSS1500;Body	NA	22:41251815-41253547	Promoter_Associated
cg12048331	chr3	52302150	2	2.423	0.0154	++	63.4	2.733	1	0.09827	0.00160378	0.586329	0.308177	0.00394776		OpenSea	WDR82	NM_025222	Body	NA
cg16922884	chr3	14825290	2	-2.421	0.01548	--	45.5	1.836	1	0.1755	-0.00319828	0.450977	-0.164555	0.00758957		OpenSea				TRUE
cg25787956	chr18	77548882	2	-2.421	0.01549	--	44.9	1.814	1	0.178	-0.00505635	0.447607	-0.124436	0.00771991	chr18:77547965-77549038	Island				NA
cg02355304	chr7	5536984	2	2.42	0.01552	++	47.8	1.917	1	0.1662	0.00387632	0.463948	0.168523	0.0071413	chr7:5539957-5541567	N_Shelf	MIR589;FBXL18	NR_030318;NM_024963	TSS1500;Body	NA	7:5536936-5537515	Unclassified_Cell_type_specific
cg03046371	chr20	3767834	2	2.419	0.01556	++	68.2	3.141	1	0.07635	0.0029344	0.647436	0.190853	0.00304008	chr20:3766343-3767636	S_Shore	CENPB	NM_001810	TSS1500	NA	20:3766519-3768224	Promoter_Associated
cg11843606	chr2	227700838	2	2.418	0.01559	++	52.4	2.103	1	0.147	0.000480119	0.493484	0.290447	0.00622937	chr2:227700313-227701115	Island	RHBDD1;RHBDD1	NM_001167608;NM_032276	5'UTR;5'UTR	TRUE	2:227700063-227701680	Promoter_Associated
cg09433910	chr17	1626509	2	-2.418	0.01561	--	68	3.128	1	0.07698	-0.00112244	0.646127	-0.183868	0.00307449	chr17:1627745-1629897	N_Shore	WDR81;WDR81;WDR81	NM_001163811;NM_001163673;NM_152348	TSS1500;Body;5'UTR	NA	17:1626246-1626721	Unclassified
cg18766900	chr10	11574616	2	2.418	0.01562	++	39.1	1.642	1	0.2001	0.00731676	0.421682	0.429186	0.00890881		OpenSea	USP6NL;USP6NL	NM_014688;NM_001080491	Body;TSS1500	NA
cg19310340	chr7	150037297	2	2.417	0.01564	++	21.9	1.28	1	0.2579	0.00197069	0.363212	0.116212	0.0120989	chr7:150037459-150039031	N_Shore	RARRES2	NM_002889	Body	NA
cg06566034	chr18	47825363	2	2.417	0.01564	++	74.7	3.945	1	0.047	0.00157548	0.76064	0.134103	0.00184788	chr18:47825069-47825325	S_Shore				NA	18:47824050-47825512	Promoter_Associated
cg16699540	chr3	156793711	2	2.416	0.01567	++	41.8	1.718	1	0.19	0.00486641	0.434236	0.211415	0.00840439		OpenSea				TRUE
cg26127425	chr2	238382343	2	2.416	0.0157	++	62	2.632	1	0.1047	0.00141403	0.574708	0.196934	0.00429826	chr2:238383664-238384382	N_Shore				TRUE
cg01926804	chr2	3698746	2	2.414	0.01576	++	76	4.172	1	0.04109	0.000826383	0.792702	0.171597	0.00162401	chr2:3698659-3698875	Island				TRUE	2:3698449-3699794	Unclassified
cg24327877	chr6	131222276	2	2.413	0.01583	++	12.7	1.146	1	0.2844	0.00163382	0.342542	0.136677	0.0137745		OpenSea	EPB41L2;EPB41L2;EPB41L2	NM_001135554;NM_001431;NM_001135555	Body;Body;Body	TRUE
cg12760887	chr1	1104462	2	2.411	0.01592	++	76.7	4.291	1	0.03832	0.000574661	0.8103	0.115412	0.00152751	chr1:1098043-1100584	S_Shelf	MIR429	NR_029957	Body	NA
cg01796493	chr6	64527786	2	-2.41	0.01594	--	35.6	1.552	1	0.2128	-0.00198706	0.410362	-0.162927	0.00972908		OpenSea	EYS	NM_001142800	Body	TRUE
cg26726325	chr8	127889050	2	2.41	0.01597	++	28.4	1.396	1	0.2374	0.0021031	0.385177	0.15603	0.0111097		OpenSea				TRUE	8:127888524-127889770	Promoter_Associated
cg22646937	chr5	169816792	2	-2.409	0.01598	--	48.2	1.931	1	0.1647	-0.00253144	0.470881	-0.179599	0.00722692		OpenSea	KCNMB1;KCNIP1	NM_004137;NM_001034838	TSS200;Body	NA
cg09648933	chr17	62009835	2	2.409	0.01599	++	16	1.19	1	0.2752	0.0043506	0.35131	0.181858	0.0133209		OpenSea	CD79B;CD79B;CD79B	NM_021602;NM_000626;NM_001039933	TSS200;TSS200;TSS200	NA	17:62009355-62009890	Promoter_Associated
cg26649384	chr2	154334651	2	2.409	0.01599	++	33	1.492	1	0.2219	0.00272652	0.401066	0.159645	0.0102515	chr2:154334449-154335458	Island	RPRM;RPRM	NM_019845;NM_019845	3'UTR;1stExon	TRUE
cg16660274	chr2	127976928	2	2.408	0.01602	++	23.9	1.314	1	0.2516	0.00438289	0.372229	0.156912	0.011949	chr2:127976389-127977667	Island				NA
cg04053959	chr13	22447106	2	-2.407	0.0161	--	38.1	1.615	1	0.2038	-0.0044602	0.421809	-0.155497	0.0093141		OpenSea				TRUE
cg23459212	chr6	125418402	2	-2.407	0.0161	--	44	1.786	1	0.1814	-0.00134328	0.449165	-0.196416	0.00812877	chr6:125420743-125421141	N_Shelf				TRUE
cg14537549	chr10	12393185	2	2.407	0.0161	++	53.6	2.154	1	0.1422	0.00259923	0.506733	0.116681	0.00615191	chr10:12390802-12392589	S_Shore	CAMK1D;CAMK1D	NM_020397;NM_153498	Body;Body	NA
cg23424407	chr12	115131846	2	2.406	0.01613	++	82	5.556	1	0.01841	0.00022062	0.972436	0.205753	0.000756795	chr12:115130008-115130242	S_Shore				TRUE
cg19807361	chr1	65720909	2	2.405	0.01616	++	33.5	1.504	1	0.22	0.00330952	0.404519	0.169389	0.0102261	chr1:65720047-65720592	S_Shore				NA	1:65719294-65721112	Promoter_Associated
cg18513123	chr11	74660258	2	2.405	0.01616	++	36	1.562	1	0.2114	0.000654082	0.4139	0.194647	0.0097489	chr11:74659931-74660373	Island	XRRA1;SPCS2	NM_182969;NM_014752	TSS200;TSS200	NA	11:74659597-74660914	Promoter_Associated
cg07589972	chr5	142815463	2	2.405	0.01617	++	21.5	1.274	1	0.259	0.00336224	0.366816	0.207565	0.0124601		OpenSea	NR3C1;NR3C1;NR3C1	NM_001018074;NM_001018075;NM_001018077	TSS1500;TSS1500;TSS1500	TRUE
cg23982229	chr1	71546782	2	2.405	0.01617	++	64.9	2.85	1	0.09138	0.00107464	0.612197	0.172078	0.00379936	chr1:71546486-71546783	Island	ZRANB2;ZRANB2	NM_203350;NM_005455	TSS200;TSS200	NA	1:71545763-71547330	Promoter_Associated
cg08850461	chr5	87990082	2	2.403	0.01625	++	66.3	2.971	1	0.08479	0.00111022	0.630731	0.169138	0.00352147		OpenSea				NA
cg10019819	chr19	18747619	2	2.402	0.01632	++	13.7	1.159	1	0.2818	0.00534927	0.348705	0.172325	0.0139202		OpenSea	KLHL26	NM_018316	TSS1500	NA	19:18746541-18748275	Promoter_Associated
cg14514120	chr12	64801624	2	2.402	0.01632	++	46.2	1.859	1	0.1727	0.00198544	0.46284	0.149631	0.00775958	chr12:64797934-64798944	S_Shelf	XPOT	NM_007235	5'UTR	NA
cg03835547	chr16	89066826	2	2.401	0.01633	++	38.9	1.637	1	0.2008	0.00254474	0.427586	0.231399	0.00924946	chr16:89068594-89068863	N_Shore				TRUE	16:89066133-89066901	Unclassified_Cell_type_specific
cg08205700	chr8	80696168	2	2.401	0.01637	++	62	2.629	1	0.1049	0.00112636	0.581694	0.17129	0.00445517	chr8:80695830-80696458	Island				NA	8:80695762-80696316	Promoter_Associated
cg13788000	chr9	123346214	2	-2.4	0.01639	--	28.3	1.396	1	0.2375	-0.00201323	0.388798	-0.157496	0.0113261	chr9:123342126-123342513	S_Shelf				NA
cg05681560	chr6	164288814	2	2.4	0.01641	++	48.3	1.935	1	0.1642	0.00545062	0.475759	0.154618	0.00735272		OpenSea				NA
cg08387381	chr10	77169931	2	2.399	0.01645	++	40.6	1.684	1	0.1945	0.00485161	0.436184	0.118022	0.00895908	chr10:77155128-77169600	S_Shore				NA
cg16427239	chr16	6623995	2	2.397	0.01652	++	74.8	3.971	1	0.04628	0.0013979	0.774909	0.164191	0.00190778		OpenSea	A2BP1;A2BP1	NM_001142333;NM_018723	5'UTR;5'UTR	NA
cg25783610	chr10	97086354	2	2.397	0.01653	++	28.7	1.403	1	0.2362	0.00471192	0.391316	0.161749	0.0113239		OpenSea	SORBS1;SORBS1;SORBS1;SORBS1;SORBS1;SORBS1;SORBS1	NM_006434;NM_001034956;NM_015385;NM_001034957;NM_001034954;NM_001034955;NM_024991	Body;Body;Body;Body;Body;Body;Body	TRUE
cg13171406	chr11	92712998	2	-2.396	0.01657	--	53.9	2.171	1	0.1406	-0.00148668	0.51408	-0.171632	0.00621525		OpenSea	MTNR1B	NM_005959	Body	TRUE
cg04898026	chr7	149487677	2	2.394	0.01668	++	69.1	3.234	1	0.07214	0.00171497	0.673705	0.103398	0.00303528	chr7:149487283-149487769	Island	SSPO	NM_198455	Body	TRUE
cg23013864	chr6	17393396	2	2.394	0.01668	++	70.9	3.436	1	0.06378	0.00196042	0.702658	0.191059	0.00267065		OpenSea	CAP2	NM_006366	TSS1500	NA
cg24610044	chr1	115727622	2	-2.392	0.01675	--	29.8	1.424	1	0.2327	-0.00158863	0.396642	-0.16481	0.011231		OpenSea				TRUE	1:115727532-115727644	Unclassified_Cell_type_specific
cg22695532	chr1	84158538	2	2.392	0.01676	++	70.4	3.376	1	0.06616	0.000850745	0.694987	0.16946	0.00278492		OpenSea				TRUE	1:84158437-84158689	Unclassified_Cell_type_specific
cg03564727	chr19	49577206	2	-2.392	0.01676	--	80.2	5.057	1	0.02452	-0.000473038	0.919483	-0.273665	0.00103262	chr19:49575129-49576076	S_Shore	KCNA7	NM_031886	TSS1500	NA
cg11438448	chr5	35617730	2	2.392	0.01677	++	56.5	2.3	1	0.1293	0.00204558	0.536059	0.19447	0.00571422	chr5:35617855-35618339	N_Shore	SPEF2;SPEF2	NM_024867;NM_144722	TSS1500;TSS1500	NA	5:35617465-35618744	Promoter_Associated
cg11009257	chr4	154190404	2	-2.391	0.0168	--	50.1	2.003	1	0.157	-0.00520519	0.490127	-0.285296	0.00711372		OpenSea	TRIM2;TRIM2	NM_015271;NM_001130067	Body;5'UTR	TRUE	4:154190394-154190483	Unclassified_Cell_type_specific
cg06814048	chr20	35444364	2	-2.391	0.01682	--	61.7	2.613	1	0.106	-0.00133778	0.584055	-0.195184	0.00460534	chr20:35443916-35444587	Island	C20orf117;C20orf117	NM_080627;NM_199181	Body;Body	NA
cg11180069	chr7	131422872	2	2.391	0.01682	++	68.4	3.165	1	0.07523	0.00195048	0.665426	0.166621	0.0031939		OpenSea				NA
cg25335229	chr19	52643207	2	2.39	0.01684	++	63.6	2.749	1	0.0973	0.00124171	0.604683	0.18797	0.00420263	chr19:52643037-52643274	Island	ZNF616	NM_178523	TSS200	NA	19:52641990-52643701	Unclassified
cg02071600	chr5	78808852	2	2.39	0.01686	++	68.9	3.212	1	0.07311	0.00223837	0.672556	0.172211	0.00310536	chr5:78809347-78810468	N_Shore	HOMER1;HOMER1	NM_004272;NM_004272	1stExon;5'UTR	NA
cg14023159	chr1	32646132	2	2.389	0.01687	++	26.9	1.368	1	0.2422	0.00110079	0.388363	0.124541	0.0118506	chr1:32645154-32645814	S_Shore	TXLNA	NM_175852	Body	NA
cg23844115	chr6	10434871	2	2.388	0.01695	++	63.6	2.745	1	0.09756	0.00204841	0.605249	0.154954	0.00423724		OpenSea	C6orf218	NR_027793	Body	NA
cg01972843	chr22	17680706	2	2.387	0.01699	++	54.8	2.214	1	0.1368	0.00111994	0.524966	0.134127	0.00614489		OpenSea	CECR1;CECR1	NM_177405;NM_017424	TSS200;Body	NA
cg18324583	chr5	142975083	2	-2.387	0.017	--	16.2	1.193	1	0.2747	-0.00454876	0.359978	-0.190368	0.0138916		OpenSea				TRUE
cg18806707	chr7	37998416	2	-2.387	0.017	--	74.4	3.906	1	0.04812	-0.00158639	0.771644	-0.263834	0.00203471		OpenSea				NA
cg18075319	chr14	53320312	2	2.386	0.01704	++	81.6	5.428	1	0.01982	0.000203765	0.968392	0.170567	0.000854654		OpenSea				TRUE
cg18133012	chr6	135995357	2	2.385	0.01706	++	61.6	2.604	1	0.1066	0.00132112	0.58528	0.172843	0.0046855		OpenSea	C6orf217	NR_026805	Body	TRUE
cg27306913	chr1	231115237	2	2.385	0.01706	++	81.5	5.418	1	0.01993	0.000143612	0.967481	0.221106	0.000860338	chr1:231113871-231114873	S_Shore	TTC13;TTC13;ARV1	NM_024525;NM_001122835;NM_022786	TSS1500;TSS1500;Body	NA
cg25714208	chr2	13147594	2	2.385	0.01707	++	68.6	3.184	1	0.07434	0.00211651	0.671005	0.179987	0.00319399		OpenSea				NA	2:13146911-13147860	Unclassified
cg23826559	chr6	74678454	2	-2.383	0.01716	--	39.9	1.664	1	0.1971	-0.00382193	0.439365	-0.268788	0.0093965		OpenSea				TRUE
cg17275700	chr4	91049007	2	2.383	0.01716	++	58.8	2.424	1	0.1195	0.000694481	0.559018	0.187735	0.00533188	chr4:91048411-91049682	Island	FAM190A	NM_001145065	5'UTR	NA
cg10576516	chr17	73663407	2	-2.383	0.01719	--	33.6	1.507	1	0.2196	-0.000748868	0.414085	-0.170842	0.0106883	chr17:73662999-73663628	Island	RECQL5;SAP30BP;RECQL5;SAP30BP;RECQL5	NM_001003716;NM_013260;NM_001003715;NM_013260;NM_004259	TSS200;1stExon;TSS200;5'UTR;TSS200	NA	17:73663019-73663688	Promoter_Associated
cg20384632	chr7	106508080	2	2.383	0.01719	++	35.2	1.543	1	0.2141	0.000819598	0.420121	0.171405	0.0103715	chr7:106508057-106508733	Island	PIK3CG	NM_002649	Body	NA
cg24619895	chr12	123633728	2	2.381	0.01726	++	26.3	1.357	1	0.244	0.00236108	0.389886	0.157287	0.0121578	chr12:123634826-123636176	N_Shore				NA	12:123633023-123634606	Unclassified
cg00143220	chr8	143592721	2	2.381	0.01729	++	30.5	1.439	1	0.2303	0.0025031	0.403749	0.169299	0.0113545	chr8:143591567-143592674	S_Shore	BAI1	NM_001702	Body	NA
cg08184652	chr2	162270993	2	2.38	0.0173	++	50	1.999	1	0.1574	0.00126707	0.494448	0.166023	0.00729736	chr2:162270888-162271413	Island				NA	2:162270978-162271520	Unclassified
cg26198807	chr11	46957758	2	2.38	0.01732	+-	84.2	6.322	1	0.01192	-0.000483727	0.924145	0.184947	0.000538817	chr11:46958170-46958529	N_Shore	C11orf49;C11orf49;C11orf49;C11orf49	NM_001003677;NM_001003676;NM_024113;NM_001003678	TSS1500;TSS1500;TSS1500;TSS1500	NA
cg13621464	chr11	116662643	2	-2.38	0.01733	--	66.6	2.994	1	0.08356	-0.00230388	0.646196	-0.246108	0.00365864	chr11:116661034-116661410	S_Shore	APOA5;APOA5	NM_001166598;NM_052968	5'UTR;5'UTR	NA
cg18519170	chr17	15903096	2	2.379	0.01735	++	24.4	1.323	1	0.2501	0.000784972	0.384805	0.148469	0.0125711	chr17:15902500-15903688	Island	ZSWIM7;TTC19;ZSWIM7	NM_001042698;NM_017775;NM_001042697	TSS200;1stExon;TSS200	NA	17:15901427-15904145	Promoter_Associated
cg05645661	chr16	29329490	2	-2.379	0.01736	--	74.1	3.868	1	0.04923	-0.00252864	0.770544	-0.395261	0.00212022		OpenSea	RUNDC2C	NR_002939	Body	NA	16:29329012-29330319	Unclassified_Cell_type_specific
cg17927236	chr5	87565552	2	2.379	0.01738	++	65.5	2.895	1	0.08886	0.00399331	0.632096	0.206194	0.00391445	chr5:87564608-87564881	S_Shore	TMEM161B	NM_153354	TSS1500	NA
cg05567409	chr5	68485104	2	2.378	0.01742	++	25	1.333	1	0.2483	0.000941382	0.387054	0.159725	0.0125073	chr5:68485215-68485577	N_Shore	CENPH	NM_022909	TSS1500	NA	5:68484617-68486221	Promoter_Associated
cg19843451	chr1	45769454	2	2.378	0.01742	++	73.4	3.756	1	0.05261	0.000821706	0.755956	0.228921	0.00227567	chr1:45769213-45769917	Island	LOC400752	NR_024270	TSS200	NA	1:45768929-45770685	Promoter_Associated
cg24243879	chr10	76614628	2	2.377	0.01745	++	40	1.666	1	0.1968	0.00450942	0.442321	0.234486	0.0094997		OpenSea	MYST4	NM_012330	Body	TRUE
cg01795704	chr16	1826775	2	2.377	0.01747	++	44.5	1.8	1	0.1797	0.00135225	0.464346	0.0976012	0.00855601	chr16:1827104-1827405	N_Shore	SPSB3	NM_080861	3'UTR	NA	16:1826692-1826978	Gene_Associated
cg04246144	chr5	140739501	2	2.375	0.01754	++	49.2	1.969	1	0.1606	0.002451	0.491801	0.211259	0.00754631	chr5:140741174-140741738	N_Shore	PCDHGA4;PCDHGA2;PCDHGB2;PCDHGA1;PCDHGB1;PCDHGB2;PCDHGA3	NM_018917;NM_018915;NM_032096;NM_018912;NM_018922;NM_018923;NM_018916	Body;Body;TSS1500;Body;Body;TSS1500;Body	NA	5:140739419-140740128	Unclassified
cg25448281	chr13	99101247	2	2.374	0.01757	+-	84.4	6.407	1	0.01136	-0.000249969	0.911706	0.186069	0.000522606		OpenSea	FARP1	NM_005766	3'UTR	NA	13:99100224-99101973	Unclassified_Cell_type_specific
cg00681483	chr21	47269822	2	2.374	0.01759	++	79.9	4.984	1	0.02559	0.000333393	0.920183	0.351307	0.00112492		OpenSea	PCBP3;PCBP3	NM_001130141;NM_020528	TSS200;TSS200	NA
cg08945756	chr6	54573250	2	-2.374	0.0176	--	42.1	1.726	1	0.1889	-0.00498213	0.453501	-0.172648	0.00911566		OpenSea				TRUE
cg09542250	chr8	124249377	2	2.373	0.01762	++	24.5	1.324	1	0.2499	0.00152505	0.387205	0.109239	0.0127052	chr8:124253054-124253707	N_Shelf	C8orf76	NM_032847	Body	NA
cg16823945	chr8	146051181	2	2.373	0.01764	++	42.5	1.739	1	0.1872	0.00199887	0.455942	0.165805	0.00903839	chr8:146051833-146053292	N_Shore				NA	8:146050827-146051538	Unclassified_Cell_type_specific
cg25898111	chr10	3316292	2	-2.372	0.01767	--	49.3	1.974	1	0.16	-0.00135783	0.493881	-0.143233	0.00756197		OpenSea				TRUE
cg06440361	chr13	50590075	2	2.372	0.01771	++	60.2	2.514	1	0.1129	0.00174572	0.578324	0.188059	0.00514149		OpenSea	TRIM13;KCNRG;TRIM13;KCNRG;TRIM13;TRIM13;DLEU2	NM_001007278;NM_199464;NM_213590;NM_173605;NM_005798;NM_052811;NR_002612	3'UTR;1stExon;3'UTR;1stExon;3'UTR;3'UTR;Body	TRUE
cg19950455	chr21	44495595	2	2.371	0.01775	++	24.3	1.321	1	0.2505	0.000990566	0.387736	0.174246	0.0128108	chr21:44494624-44496989	Island	CBS	NM_000071	5'UTR	NA
cg09081994	chr3	119011925	2	2.37	0.01777	++	37.8	1.608	1	0.2047	0.00343547	0.435765	0.241738	0.0100868	chr3:119012891-119013724	N_Shore	CDGAP	NM_020754	TSS1500	NA	3:119011654-119011963	Unclassified_Cell_type_specific
cg07379949	chr15	96889861	2	2.37	0.01778	++	22.2	1.286	1	0.2568	0.00581812	0.382099	0.170175	0.0132169	chr15:96887793-96888030	S_Shore				NA
cg16149077	chr4	54017750	2	2.37	0.0178	++	25	1.333	1	0.2483	0.00246264	0.390131	0.126875	0.0127029		OpenSea	SCFD2	NM_152540	Body	TRUE
cg00402554	chr1	56454285	2	-2.37	0.01781	--	79.4	4.864	1	0.02742	-0.000475982	0.907669	-0.225041	0.00121636		OpenSea				TRUE
cg19408207	chr3	178755197	2	2.369	0.01782	++	40.5	1.679	1	0.195	0.00314941	0.447849	0.236243	0.0095499		OpenSea	ZMAT3;ZMAT3	NM_022470;NM_152240	Body;Body	TRUE	3:178755059-178755912	Unclassified_Cell_type_specific
cg08851530	chr6	28072375	2	2.369	0.01784	++	66.8	3.016	1	0.08245	0.00140562	0.654775	0.276598	0.00369469	chr6:28072464-28072926	N_Shore				NA	6:28072129-28073459	Promoter_Associated
cg07479864	chr15	72766497	2	2.368	0.01789	++	67.1	3.04	1	0.08125	0.000419661	0.658835	0.213441	0.003647	chr15:72766260-72767693	Island	ARIH1	NM_005744	TSS200	NA
cg26913563	chr5	172517927	2	-2.367	0.01792	--	74.2	3.869	1	0.04919	-0.00111275	0.777122	-0.228045	0.00217837		OpenSea	C5orf41;C5orf41;C5orf41	NM_001168393;NM_001168394;NM_153607	Body;Body;Body	NA
cg04293876	chr10	99400850	2	2.367	0.01793	++	50.6	2.026	1	0.1546	0.000714885	0.50455	0.231221	0.00735659	chr10:99400263-99400982	Island	PI4K2A	NM_018425	1stExon	NA	10:99399912-99401764	Promoter_Associated
cg10766282	chr6	106630507	2	-2.366	0.01799	--	36	1.563	1	0.2112	-0.00299522	0.430189	-0.20707	0.0105589		OpenSea				TRUE
cg21224347	chr9	127534610	2	2.366	0.018	++	60.5	2.531	1	0.1116	0.00173017	0.583909	0.176437	0.00514738	chr9:127532040-127533691	S_Shore	NR6A1;NR6A1	NM_001489;NM_033334	TSS1500;TSS1500	NA	9:127533413-127535244	Promoter_Associated
cg26174583	chr6	1392624	2	2.365	0.01801	++	61	2.562	1	0.1095	0.00368544	0.588693	0.15669	0.00504114	chr6:1393049-1394170	N_Shore	FOXF2	NM_001452	Body	NA	6:1392465-1392655	Unclassified_Cell_type_specific
cg16366262	chr1	1118157	2	-2.365	0.01803	--	61	2.561	1	0.1095	-0.00416667	0.588721	-0.266291	0.00505011	chr1:1115574-1116006	S_Shelf	TTLL10;TTLL10	NM_153254;NM_001130045	Body;Body	NA
cg13921324	chr7	99769118	2	-2.362	0.01816	--	67	3.035	1	0.0815	-0.00165276	0.660959	-0.134977	0.0037053	chr7:99768884-99769559	Island	GPC2	NM_152742	Body	NA	7:99768831-99769491	Unclassified
cg21103269	chr6	154924341	2	-2.362	0.01817	--	42	1.725	1	0.189	-0.00153248	0.45844	-0.168714	0.00934884		OpenSea				TRUE
cg25366582	chr13	25621027	2	2.362	0.01817	++	77.2	4.39	1	0.03615	0.000277571	0.850284	0.25665	0.00162223	chr13:25620937-25621554	Island				TRUE
cg02232529	chr16	88551191	2	2.362	0.01819	++	48	1.924	1	0.1654	0.00159581	0.490818	0.118221	0.00802924	chr16:88554354-88554847	N_Shelf	ZFPM1	NM_153813	Body	NA
cg07710481	chr13	88325384	2	2.359	0.0183	++	56.3	2.29	1	0.1302	0.00120719	0.549543	0.193232	0.00617535	chr13:88326600-88326919	N_Shore	SLITRK5	NM_015567	5'UTR	NA
cg22352234	chr6	144329382	2	2.36	0.0183	++	60.9	2.556	1	0.1098	0.00200703	0.590651	0.0692944	0.00512533	chr6:144328916-144329847	Island	PLAGL1;HYMAI;PLAGL1;PLAGL1;PLAGL1;PLAGL1;PLAGL1;PLAGL1;PLAGL1;PLAGL1;PLAGL1;PLAGL1;PLAGL1;PLAGL1;PLAGL1	NM_001080953;NR_002768;NM_001080956;NM_001080951;NM_001080953;NM_002656;NM_001080952;NM_001080956;NM_006718;NM_001080954;NM_002656;NM_001080955;NM_001080952;NM_001080954;NM_006718	1stExon;Body;5'UTR;5'UTR;5'UTR;1stExon;5'UTR;1stExon;1stExon;1stExon;5'UTR;5'UTR;1stExon;5'UTR;5'UTR	TRUE	6:144329188-144329910	Unclassified_Cell_type_specific
cg14259594	chr22	18958660	2	-2.359	0.01831	--	53.8	2.166	1	0.1411	-0.00310921	0.530188	-0.359485	0.0067511	chr22:18957995-18958721	Island	DGCR5	NR_002733	Body	NA	22:18958623-18958781	Unclassified_Cell_type_specific
cg00887153	chr16	71559593	2	2.358	0.01836	++	74.3	3.889	1	0.04861	0.00219429	0.784703	0.240756	0.00219847		OpenSea	CHST4;CHST4	NM_005769;NM_001166395	TSS1500;TSS1500	TRUE
cg01416111	chr7	120590947	2	2.358	0.01837	++	28.2	1.392	1	0.238	0.00476515	0.404811	0.218155	0.0123585	chr7:120590584-120591328	Island	ING3;ING3;ING3;ING3	NM_019071;NM_198267;NM_198267;NM_019071	1stExon;1stExon;5'UTR;5'UTR	NA	7:120590052-120591608	Promoter_Associated
cg22879111	chr5	149923998	2	-2.357	0.01843	--	40	1.667	1	0.1966	-0.00185803	0.451172	-0.161292	0.00988996		OpenSea	NDST1	NM_001543	Body	TRUE
cg08370787	chr5	148208041	2	-2.356	0.01848	--	26.1	1.352	1	0.2449	-0.00476347	0.398904	-0.214033	0.0128413	chr5:148206075-148206482	S_Shore	ADRB2;ADRB2	NM_000024;NM_000024	1stExon;3'UTR	NA
cg00122254	chr1	46769320	2	2.356	0.01848	++	66.6	2.996	1	0.08348	0.000908251	0.658469	0.189616	0.00385514	chr1:46767425-46769036	S_Shore	LRRC41;UQCRH	NM_006369;NM_006004	TSS1500;TSS200	NA
cg17683908	chr10	105614429	2	2.354	0.01856	++	35	1.537	1	0.215	0.00206974	0.430746	0.133627	0.01104	chr10:105614511-105615456	N_Shore	SH3PXD2A	NM_014631	Body	NA	10:105614360-105615917	Unclassified_Cell_type_specific
cg10448880	chr16	87348254	2	-2.354	0.01857	--	38.3	1.621	1	0.203	-0.00168127	0.444663	-0.137327	0.0103256	chr16:87350634-87351570	N_Shelf				NA
cg06947106	chr12	30907545	2	2.354	0.01858	++	75.6	4.099	1	0.04292	0.000651808	0.815867	0.206041	0.00196163	chr12:30907359-30908245	Island	CAPRIN2;CAPRIN2;CAPRIN2	NM_032156;NM_023925;NM_001002259	TSS200;TSS200;TSS200	NA	12:30906052-30908735	Promoter_Associated
cg21548813	chr6	291882	2	-2.349	0.0188	--	39.5	1.652	1	0.1987	-0.0137476	0.451731	-0.878835	0.0101669	chr6:291948-292839	N_Shore	DUSP22	NM_020185	TSS1500	NA	6:291596-292679	Promoter_Associated
cg19707359	chr10	15902872	2	2.348	0.01886	++	57.9	2.376	1	0.1232	0.00422768	0.568269	0.188226	0.00595392	chr10:15902079-15902402	S_Shore	FAM188A	NM_024948	TSS1500	NA	10:15901838-15902967	Promoter_Associated
cg25104727	chr1	177001793	2	2.348	0.01888	++	41.3	1.704	1	0.1918	0.00773055	0.460983	0.355803	0.00979279		OpenSea	ASTN1;ASTN1	NM_207108;NM_004319	Body;Body	NA
cg16693612	chr19	49577303	2	-2.348	0.0189	--	39.4	1.651	1	0.1989	-0.00605467	0.452338	-0.18562	0.0102166	chr19:49575129-49576076	S_Shore	KCNA7	NM_031886	TSS1500	NA
cg17736940	chr6	119395189	2	2.347	0.01894	++	28.3	1.395	1	0.2376	0.00154691	0.409782	0.135822	0.0126177	chr6:119399091-119400223	N_Shelf	FAM184A;FAM184A	NM_001100411;NM_024581	5'UTR;Body	NA
cg06589246	chr6	158589183	2	2.347	0.01895	++	75.8	4.139	1	0.04191	0.00016794	0.825351	0.217703	0.00194949	chr6:158588887-158589449	Island	SERAC1;SERAC1;GTF2H5	NM_032861;NM_032861;NM_207118	1stExon;5'UTR;TSS200	NA	6:158588516-158589953	Promoter_Associated
cg11052668	chr6	28626564	2	2.346	0.019	+-	82.1	5.598	1	0.01798	-5.51549e-05	0.988475	0.283425	0.000863753		OpenSea				NA
cg26678012	chr15	78857577	2	2.345	0.01903	++	34.8	1.534	1	0.2155	0.00104866	0.433944	0.138816	0.01128	chr15:78857725-78858269	N_Shore	CHRNA5	NM_000745	TSS1500	NA	15:78857185-78859109	Promoter_Associated
cg10023838	chr10	11866199	2	2.345	0.01904	++	63.1	2.709	1	0.0998	0.00279964	0.62115	0.192913	0.00477574	chr10:11865125-11865984	S_Shore	C10orf47	NM_153256	5'UTR	NA	10:11865068-11866337	Unclassified_Cell_type_specific
cg21376831	chr17	40428526	2	2.341	0.01923	++	30.6	1.442	1	0.2299	0.00124823	0.420085	0.160589	0.0122681	chr17:40427951-40429036	Island	STAT5B	NM_012448	TSS200	NA	17:40428334-40428705	Promoter_Associated
cg12399536	chr11	12884884	2	-2.34	0.01927	--	68.3	3.154	1	0.07576	-0.00287391	0.689758	-0.174666	0.00360754		OpenSea	TEAD1	NM_021961	Body	TRUE
cg00726174	chr2	170218350	2	2.34	0.01928	++	51.4	2.056	1	0.1516	0.000494363	0.521715	0.229034	0.00761455	chr2:170218314-170219203	Island	LRP2	NM_004525	Body	NA	2:170218204-170218469	Unclassified_Cell_type_specific
cg20002177	chr7	96649956	2	2.34	0.01928	++	74.1	3.858	1	0.04952	0.00183137	0.790335	0.208561	0.00233856	chr7:96650221-96651551	N_Shore	DLX5	NM_005221	3'UTR	NA	7:96649922-96650536	Unclassified_Cell_type_specific
cg18954504	chr17	34819740	2	-2.34	0.01929	--	79.3	4.839	1	0.02783	-0.00072736	0.921077	-0.191872	0.00132747	chr17:34819844-34820754	N_Shore				TRUE
cg15050529	chr19	12274662	2	2.34	0.01931	++	33.2	1.497	1	0.2211	0.00346098	0.430063	0.095563	0.0117527	chr19:12273794-12274291	S_Shore	ZNF136	NM_003437	Body	NA	19:12273340-12275060	Promoter_Associated
cg20150591	chr7	3341694	2	2.339	0.01932	++	69.9	3.328	1	0.06813	0.00105121	0.715665	0.191779	0.0032398	chr7:3341450-3341733	Island	SDK1	NM_152744	Body	NA
cg03819227	chr5	110252994	2	2.338	0.01937	++	67.9	3.113	1	0.07768	0.00263071	0.684837	0.187254	0.00372043		OpenSea				TRUE
cg26423145	chr7	117067804	2	-2.337	0.01942	--	27.2	1.374	1	0.2412	-0.0033803	0.409887	-0.163401	0.0130823	chr7:117067403-117067666	S_Shore	ASZ1;ASZ1	NR_023315;NM_130768	TSS1500;TSS1500	NA
cg17888792	chr10	92631135	2	2.337	0.01945	++	65.2	2.878	1	0.08982	0.00148388	0.650632	0.204509	0.00434593		OpenSea	RPP30;RPP30	NM_001104546;NM_006413	TSS1500;TSS1500	NA	10:92630928-92632583	Promoter_Associated
cg03905413	chr4	41883172	2	2.336	0.01947	++	56.8	2.313	1	0.1283	0.000656722	0.564133	0.205355	0.00638107	chr4:41883492-41884570	N_Shore				TRUE	4:41882799-41883182	Unclassified_Cell_type_specific
cg11152959	chr1	22974093	2	2.336	0.01948	++	65.3	2.879	1	0.08972	0.000968279	0.651217	0.125509	0.00434748	chr1:22974050-22974303	Island	C1QC;C1QC	NM_001114101;NM_172369	Body;Body	NA
cg24896299	chr3	123303721	2	2.336	0.0195	++	29.4	1.416	1	0.2341	0.00165531	0.41775	0.172671	0.0126693	chr3:123303339-123303929	Island	PTPLB	NM_198402	1stExon	NA	3:123303661-123304512	Promoter_Associated
cg22142922	chr11	69969430	2	-2.334	0.0196	--	40.7	1.687	1	0.194	-0.00449634	0.464293	-0.120946	0.0102063		OpenSea	ANO1;ANO1	NM_018043;NR_030691	Body;Body	TRUE
cg04225551	chr8	102526827	2	2.334	0.0196	++	55.3	2.235	1	0.1349	0.00243004	0.553118	0.171599	0.00677893		OpenSea	GRHL2	NM_024915	Body	TRUE
cg18219160	chr12	120755827	2	-2.334	0.0196	--	71.6	3.525	1	0.06046	-0.00127571	0.746888	-0.138136	0.00290308	chr12:120755346-120755672	S_Shore				NA	12:120754744-120755877	Promoter_Associated
cg24573321	chr6	69726000	2	2.333	0.01963	++	35.6	1.552	1	0.2128	0.00812151	0.441912	0.37892	0.0113733		OpenSea	BAI3	NM_001704	Body	TRUE
cg04010915	chr12	110547053	2	-2.333	0.01964	--	67.2	3.049	1	0.08079	-0.00080149	0.678013	-0.212869	0.00391988		OpenSea				TRUE
cg23120725	chr15	50975608	2	-2.33	0.01981	--	32.9	1.49	1	0.2222	-0.00239655	0.432818	-0.161666	0.0120478	chr15:50978343-50979199	N_Shelf	TRPM7	NM_017672	Body	NA
cg08452964	chr1	28382887	2	-2.33	0.01983	--	39.1	1.642	1	0.2001	-0.00206127	0.458537	-0.235684	0.0106698		OpenSea	EYA3	NM_001990	Body	NA	1:28382831-28383011	Unclassified_Cell_type_specific
cg17716930	chr19	51017331	2	2.329	0.01988	++	42.3	1.732	1	0.1881	0.00662621	0.474032	0.274353	0.00995827	chr19:51020296-51022796	N_Shelf	ASPDH;ASPDH	NM_001114598;NM_001024656	TSS200;Body	NA	19:51017269-51017605	Unclassified_Cell_type_specific
cg18912520	chr6	41528623	2	2.327	0.01995	++	25.3	1.338	1	0.2474	0.00233836	0.407802	0.155563	0.0137533	chr6:41528266-41528900	Island	FOXP4;FOXP4;FOXP4	NM_001012427;NM_138457;NM_001012426	5'UTR;5'UTR;5'UTR	NA	6:41527935-41529929	Promoter_Associated
cg25526920	chr5	173472623	2	2.325	0.02005	++	80.2	5.044	1	0.02471	0.000146431	0.955174	0.248655	0.001228		OpenSea	HMP19	NM_015980	TSS200	NA	5:173472301-173472850	Unclassified_Cell_type_specific
cg14482712	chr15	40348303	2	2.325	0.02008	++	42.2	1.73	1	0.1884	0.00290401	0.475357	0.145736	0.0100525		OpenSea				NA	15:40347694-40348414	Unclassified
cg04892672	chr6	29695164	2	2.325	0.02008	++	75.9	4.145	1	0.04176	0.000511082	0.838135	0.208495	0.00204597	chr6:29691106-29692093	S_Shelf	LOC285830;LOC285830	NR_026972;NR_026973	Body;Body	NA
cg08771731	chr5	17216434	2	2.324	0.02013	++	52.2	2.091	1	0.1481	0.00112645	0.534802	0.150075	0.00768095	chr5:17216489-17217036	N_Shore	LOC285696;BASP1	NR_027253;NM_006317	Body;TSS1500	NA	5:17215763-17216712	Unclassified
cg15546638	chr15	93277793	2	2.324	0.02014	++	24.4	1.322	1	0.2502	0.00977437	0.406572	0.242781	0.0140408		OpenSea				NA	15:93277741-93277962	Unclassified_Cell_type_specific
cg22864355	chr14	105225861	2	2.324	0.02014	++	31.7	1.463	1	0.2264	0.000598481	0.430784	0.21776	0.0124738		OpenSea	SIVA1;SIVA1	NM_021709;NM_006427	3'UTR;3'UTR	NA
cg24881330	chr22	46731750	2	2.324	0.02014	++	40.3	1.675	1	0.1956	0.00087783	0.466571	0.194626	0.0105229	chr22:46731379-46732337	Island	TRMU	NM_018006	Body	NA	22:46730992-46732830	Promoter_Associated
cg16736018	chr1	156661648	2	-2.323	0.02015	--	40.4	1.679	1	0.1951	-0.00288398	0.467401	-0.14067	0.0104917		OpenSea				TRUE
cg14496753	chr9	124979184	2	2.323	0.02018	++	38.3	1.621	1	0.203	0.00171298	0.457826	0.233834	0.0109945	chr9:124979329-124979599	N_Shore	LHX6;LHX6	NM_199160;NM_014368	Body;Body	NA
cg18332849	chr19	45682064	2	2.323	0.02018	++	40.2	1.671	1	0.1961	0.000616121	0.466269	0.185916	0.0105674	chr19:45681323-45683156	Island	BLOC1S3;BLOC1S3;TRAPPC6A	NM_212550;NM_212550;NM_024108	1stExon;5'UTR;TSS1500	NA	19:45681142-45682416	Promoter_Associated
cg21748751	chr6	35309867	2	-2.323	0.02018	--	66.4	2.979	1	0.08435	-0.00222898	0.672915	-0.132094	0.00419608	chr6:35310150-35310686	N_Shore	PPARD;PPARD	NM_177435;NM_006238	TSS1500;TSS1500	NA	6:35309499-35310469	Promoter_Associated
cg03700135	chr17	707059	2	-2.322	0.02021	--	39.1	1.641	1	0.2002	-0.00413757	0.461455	-0.284178	0.0108364	chr17:708319-708598	N_Shore	NXN	NM_022463	Body	NA
cg26091030	chr5	14848758	2	-2.321	0.02029	--	64.7	2.831	1	0.09245	-0.00250302	0.651681	-0.200002	0.00464058		OpenSea	ANKH	NM_054027	Body	NA
cg00260883	chr16	72128480	2	2.32	0.02032	++	51.7	2.071	1	0.1501	0.00277533	0.533145	0.114646	0.00785396	chr16:72127129-72127341	S_Shore	TXNL4B;DHX38;TXNL4B;TXNL4B	NM_001142317;NM_014003;NM_001142318;NM_017853	TSS1500;5'UTR;TSS1500;TSS1500	NA
cg11906777	chr4	73935531	2	-2.319	0.02037	--	25.3	1.338	1	0.2474	-0.00138319	0.411025	-0.101995	0.0139696	chr4:73934944-73935650	Island	COX18	NM_173827	TSS200	NA	4:73934289-73936148	Unclassified
cg26787894	chr6	14117621	2	2.318	0.02045	++	81.2	5.321	1	0.02107	1.01846e-05	0.993584	0.251267	0.00107479	chr6:14117616-14118206	Island	CD83;CD83	NM_001040280;NM_004233	TSS1500;TSS1500	NA	6:14117144-14119235	Promoter_Associated
cg25475056	chr19	36138893	2	2.317	0.0205	++	77	4.356	1	0.03689	0.000820377	0.870774	0.234792	0.00184492	chr19:36134153-36135781	S_Shelf	COX6B1	NM_001863	TSS1500	NA	19:36138789-36139893	Promoter_Associated
cg17163752	chr15	34729026	2	2.316	0.02053	++	80.4	5.1	1	0.02393	0.00013182	0.967203	0.21731	0.00121721	chr15:34728787-34729495	Island	GOLGA8A	NR_027409	Body	NA	15:34728337-34729668	Unclassified_Cell_type_specific
cg16292168	chr4	13549494	2	2.316	0.02055	++	55.7	2.257	1	0.133	0.000429028	0.564979	0.170322	0.00693005	chr4:13548570-13549956	Island	LOC285548	NR_015450	TSS200	NA	4:13548491-13550173	NonGene_Associated_Cell_type_specific
cg09387749	chr2	177028680	2	2.315	0.02061	++	59.1	2.445	1	0.1179	0.00251736	0.595222	0.15749	0.00609292	chr2:177029413-177029941	N_Shore	HOXD3	NM_006898	TSS200	TRUE
cg16324579	chr4	83934054	2	2.315	0.02062	++	42.6	1.741	1	0.187	0.00101251	0.481495	0.26036	0.0101749	chr4:83933332-83934370	Island	LIN54	NM_001115007	TSS200	NA	4:83933601-83934816	Promoter_Associated
cg09687025	chr13	77459109	2	2.315	0.02063	++	58	2.384	1	0.1226	0.00281977	0.585759	0.197065	0.00636521	chr13:77459322-77461099	N_Shore	KCTD12;KCTD12	NM_138444;NM_138444	3'UTR;1stExon	NA	13:77458188-77460051	Promoter_Associated
cg27299712	chr1	6550532	2	2.314	0.02065	++	52.8	2.117	1	0.1457	0.0033681	0.543402	0.223639	0.00769552	chr1:6550083-6551115	Island	PLEKHG5;PLEKHG5;PLEKHG5;PLEKHG5;PLEKHG5	NM_020631;NM_198681;NM_001042664;NM_001042663;NM_001042664	5'UTR;Body;5'UTR;Body;1stExon	NA
cg05445326	chr3	196065569	2	-2.314	0.02068	--	64.1	2.788	1	0.095	-0.00147332	0.64877	-0.302546	0.00485267		OpenSea	TM4SF19	NM_138461	TSS1500	NA
cg09936400	chr10	82049201	2	-2.314	0.02069	--	59.2	2.449	1	0.1176	-0.00165392	0.596582	-0.170977	0.00609448		OpenSea	MAT1A;MAT1A	NM_000429;NM_000429	1stExon;5'UTR	NA
cg15507334	chr10	14372913	2	2.314	0.02069	+-	82	5.549	1	0.0185	-0.000200009	0.976288	0.191603	0.000961576		OpenSea	FRMD4A	NM_018027	TSS200	NA
cg19771372	chr19	4153713	2	-2.313	0.0207	--	45.2	1.826	1	0.1766	-0.00282886	0.496302	-0.119889	0.00956114		OpenSea	CREB3L3;CREB3L3	NM_032607;NM_032607	1stExon;5'UTR	NA
cg08834350	chr10	29228916	2	2.313	0.0207	++	80.5	5.117	1	0.02369	0.000113866	0.971044	0.229902	0.0012144		OpenSea				TRUE
cg27598195	chr2	25148746	2	2.31	0.02086	++	32.6	1.483	1	0.2233	0.00164724	0.439725	0.113025	0.0126039		OpenSea				NA
cg16705287	chr19	1091566	2	-2.311	0.02086	--	78.7	4.686	1	0.03041	-0.000280184	0.917912	-0.153178	0.00155356	chr19:1093223-1093452	N_Shore	POLR2E	NM_002695	Body	NA
cg14993439	chr19	4909175	2	2.31	0.02088	++	50.6	2.023	1	0.155	0.00256636	0.5301	0.0763222	0.00830975	chr19:4909262-4910256	N_Shore	UHRF1;UHRF1	NM_001048201;NM_013282	TSS1500;TSS1500	NA	19:4909175-4909404	Unclassified_Cell_type_specific
cg22007536	chr7	43235712	2	-2.309	0.02092	-+	91.9	12.351	1	0.0004407	0.00482782	0.394176	-0.359584	3.82034e-05		OpenSea	HECW1	NM_015052	5'UTR	TRUE
cg03329500	chr22	44205978	2	-2.309	0.02094	--	37.1	1.59	1	0.2073	-0.00313308	0.458661	-0.136755	0.0115848	chr22:44207947-44208435	N_Shore	EFCAB6;EFCAB6	NM_198856;NM_022785	5'UTR;5'UTR	NA
cg01620082	chr3	125678407	2	-2.309	0.02095	--	27.7	1.384	1	0.2395	-0.0041261	0.423257	-0.304419	0.0137259	chr3:125677127-125678408	Island				NA
cg06940614	chr19	38182773	2	2.309	0.02095	++	40.9	1.691	1	0.1934	0.00320387	0.475844	0.184666	0.0107023	chr19:38182793-38183327	N_Shore	ZNF781	NM_152605	5'UTR	NA	19:38182603-38183622	Unclassified_Cell_type_specific
cg21919719	chr11	1446802	2	-2.309	0.02096	--	38.2	1.618	1	0.2034	-0.00533318	0.46341	-0.128394	0.0113457		OpenSea	BRSK2	NM_003957	Body	NA
cg16246410	chr2	157189316	2	2.308	0.02099	++	64.8	2.84	1	0.09195	0.000405344	0.659543	0.164298	0.00474569	chr2:157189057-157191437	Island	NR4A2	NM_006186	TSS200	NA	2:157188907-157189427	Promoter_Associated
cg05294930	chr14	72220937	2	2.308	0.02101	++	27.8	1.384	1	0.2394	0.00451046	0.423697	0.206682	0.0137467		OpenSea				NA
cg13974464	chr19	49224165	2	-2.306	0.02112	--	74.8	3.965	1	0.04644	-0.00205814	0.824013	-0.378308	0.00237696	chr19:49223833-49224276	Island	MAMSTR;RASIP1	NM_001130915;NM_017805	TSS1500;Body	NA	19:49223589-49224780	Promoter_Associated
cg21231715	chr8	23567941	2	2.306	0.02113	++	29.1	1.41	1	0.2351	0.00356077	0.429014	0.0817106	0.0135162	chr8:23567180-23567678	S_Shore				NA
cg16221841	chr14	77279127	2	2.305	0.02115	++	56.7	2.307	1	0.1288	0.00070462	0.578139	0.175102	0.0068474	chr14:77278573-77279409	Island	ANGEL1	NM_015305	1stExon	NA	14:77278394-77280037	Promoter_Associated
cg08379029	chr7	24873178	2	2.304	0.0212	++	63.7	2.755	1	0.09694	0.00133875	0.648604	0.190756	0.00506068		OpenSea	OSBPL3;OSBPL3;OSBPL3;OSBPL3	NM_015550;NM_145321;NM_145320;NM_145322	Body;Body;Body;Body	TRUE
cg07963497	chr10	54068572	2	2.304	0.02124	++	65.4	2.887	1	0.08932	0.000678119	0.668965	0.148047	0.00465064		OpenSea				NA	10:54067579-54068928	Unclassified_Cell_type_specific
cg19951006	chr12	56732615	2	2.304	0.02125	++	46.7	1.877	1	0.1707	0.00364237	0.509171	0.271016	0.00938784		OpenSea	IL23A	NM_016584	TSS200	TRUE	12:56732294-56732852	Promoter_Associated
cg16369400	chr17	58041258	2	2.303	0.02129	++	61.4	2.593	1	0.1074	0.00380136	0.62432	0.171424	0.00565983	chr17:58041846-58042463	N_Shore	RNFT1	NM_016125	Body	NA	17:58041200-58042741	Promoter_Associated
cg05037927	chr2	61372117	2	2.302	0.02136	++	67.6	3.082	1	0.07917	0.00124567	0.699449	0.236104	0.00412049		OpenSea	C2orf74	NM_001143960	TSS200	NA	2:61371787-61372514	Promoter_Associated
cg06801252	chr20	25570529	2	-2.301	0.02138	--	51.3	2.054	1	0.1518	-0.00135267	0.539363	-0.135299	0.00827315	chr20:25565437-25566547	S_Shelf				NA
cg17149859	chr6	34856158	2	2.3	0.02144	++	31.7	1.464	1	0.2262	0.00197317	0.440845	0.157576	0.0130597	chr6:34856826-34857664	N_Shore	ANKS1A;TAF11	NM_015245;NM_005643	TSS1500;TSS1500	NA
cg03181248	chr2	175199670	2	2.3	0.02144	++	38.6	1.629	1	0.2018	0.000958324	0.469078	0.178386	0.0114385	chr2:175199463-175202639	Island	SP9	NM_001145250	TSS200	NA
cg13628937	chr17	75969881	2	-2.3	0.02146	--	49.6	1.984	1	0.159	-0.00389126	0.528602	-0.197628	0.00873763		OpenSea				TRUE
cg00128812	chr8	145019377	2	2.3	0.02146	++	71.6	3.527	1	0.06038	0.000574392	0.76552	0.119103	0.00313523	chr8:145017868-145018444	S_Shore	PLEC1;MIR661;PLEC1;PLEC1;PLEC1;PLEC1;PLEC1	NM_000445;NR_030383;NM_201378;NM_201381;NM_201379;NM_201382;NM_201380	Body;Body;Body;TSS1500;Body;TSS1500;Body	NA	8:145019366-145019499	Unclassified_Cell_type_specific
cg17475583	chr1	180278787	2	-2.3	0.02146	--	75.8	4.13	1	0.04213	-0.000692194	0.84994	-0.206	0.00218983		OpenSea	ACBD6	NM_032360	Body	TRUE
cg08765122	chr10	131190500	2	-2.299	0.02149	-+	82.9	5.862	1	0.01547	0.000330592	0.931295	-0.271437	0.000844273		OpenSea				NA
cg18450555	chr12	133066067	2	2.299	0.02151	++	39.7	1.658	1	0.1979	0.000709527	0.474508	0.180037	0.0112154	chr12:133065843-133066393	Island	FBRSL1	NM_001142641	TSS1500	NA
cg04370807	chr17	29248951	2	2.299	0.02152	++	28.1	1.392	1	0.2381	0.000883871	0.428769	0.157577	0.0139069	chr17:29248847-29249926	Island	ADAP2;ADAP2	NM_018404;NM_018404	1stExon;5'UTR	NA	17:29248707-29249767	Unclassified_Cell_type_specific
cg19823504	chr19	4556982	2	-2.298	0.02158	--	28.6	1.401	1	0.2366	-0.00181554	0.43086	-0.157014	0.0138307	chr19:4558363-4558579	N_Shore	SEMA6B	NM_032108	Body	TRUE	19:4556373-4557075	Unclassified_Cell_type_specific
cg14468720	chr3	113557932	2	2.298	0.02158	++	60.1	2.504	1	0.1136	0.00136349	0.612994	0.21545	0.00607604	chr3:113557568-113557800	S_Shore	GRAMD1C	NM_017577	Body	NA	3:113557383-113558319	Promoter_Associated
cg16135936	chr14	98629292	2	2.297	0.02163	++	70.1	3.344	1	0.06745	0.00189251	0.740669	0.192791	0.00353267		OpenSea				NA
cg08188779	chr15	45004577	2	2.297	0.02164	++	52.9	2.122	1	0.1452	0.00172617	0.552605	0.191939	0.00795468	chr15:45003460-45004345	S_Shore	B2M	NM_004048	Body	NA	15:45002488-45004846	Promoter_Associated
cg23614123	chr13	113390213	2	2.296	0.02165	++	28.7	1.402	1	0.2363	0.00146346	0.431623	0.124103	0.0138473		OpenSea	ATP11A;ATP11A	NM_015205;NM_032189	Body;Body	TRUE
cg10653163	chr12	109124059	2	2.296	0.02168	++	54.1	2.178	1	0.14	0.00120632	0.562054	0.181441	0.00765227	chr12:109124224-109125964	N_Shore	CORO1C	NM_014325	5'UTR	NA
cg06264868	chr10	778709	2	-2.295	0.0217	--	56.7	2.308	1	0.1287	-0.00126081	0.583105	-0.164169	0.00698692		OpenSea				NA
cg22242842	chr2	85167149	2	-2.294	0.02176	--	43	1.754	1	0.1854	-0.00403383	0.492691	-0.181718	0.0105026		OpenSea				TRUE	2:85166466-85167294	Unclassified
cg03672752	chr2	219128071	2	2.295	0.02176	++	67.6	3.09	1	0.07878	0.000633935	0.704254	0.1086	0.00416391		OpenSea	GPBAR1;GPBAR1;GPBAR1	NM_001077194;NM_001077191;NM_170699	Body;Body;Body	NA
cg26996569	chr12	121829743	2	-2.294	0.02177	--	75.6	4.1	1	0.04288	-0.00147622	0.848815	-0.234007	0.00225674		OpenSea				NA	12:121829588-121829883	Unclassified_Cell_type_specific
cg13948810	chr9	136109695	2	2.294	0.02182	++	40.9	1.692	1	0.1933	0.00141451	0.482743	0.117711	0.0110334		OpenSea				NA
cg26370484	chr8	104007480	2	2.293	0.02183	++	35.7	1.556	1	0.2123	0.00181932	0.459583	0.118395	0.0122943		OpenSea				TRUE
cg00990358	chr1	40996360	2	2.293	0.02184	++	36.1	1.565	1	0.211	0.00315382	0.46113	0.113766	0.012212	chr1:40997160-40997439	N_Shore	ZNF684	NM_152373	TSS1500	NA
cg00439196	chr16	57769757	2	2.293	0.02185	++	70.6	3.402	1	0.0651	0.000676564	0.751201	0.230682	0.00343704	chr16:57769596-57769973	Island	KATNB1;KATNB1	NM_005886;NM_005886	5'UTR;1stExon	NA	16:57769035-57769840	Promoter_Associated
cg03586820	chr1	16679780	2	-2.292	0.02188	--	63.5	2.736	1	0.09811	-0.00425008	0.651726	-0.386617	0.00526076	chr1:16678574-16679192	S_Shore	FBXO42	NM_018994	TSS1500	NA
cg14754637	chr6	27861800	2	2.292	0.0219	++	28.9	1.406	1	0.2358	0.000887017	0.433968	0.134277	0.0139279	chr6:27860653-27860918	S_Shore	HIST1H2AM	NM_003514	TSS1500	NA
cg07805833	chr6	43483391	2	2.292	0.0219	++	59.2	2.453	1	0.1173	0.00146829	0.607782	0.204549	0.00636607	chr6:43484561-43484887	N_Shore	POLR1C;POLR1C;YIPF3	NM_004875;NM_203290;NM_015388	TSS1500;TSS1500;Body	NA
cg09526356	chr13	67568473	2	2.292	0.02193	++	40.2	1.672	1	0.196	0.00548517	0.480187	0.168645	0.0112516		OpenSea	PCDH9;PCDH9	NM_203487;NM_020403	Body;Body	NA	13:67568434-67568703	Unclassified_Cell_type_specific
cg23216122	chr2	234358596	2	2.292	0.02193	++	40.7	1.688	1	0.1939	0.00136616	0.482849	0.101901	0.0111178		OpenSea	DGKD;DGKD	NM_152879;NM_003648	Body;Body	NA
cg13283845	chr8	144367265	2	-2.291	0.02196	--	62	2.629	1	0.1049	-0.00143058	0.635915	-0.162774	0.0056637	chr8:144365642-144366028	S_Shore				NA	8:144366720-144367644	Unclassified
cg16499166	chr16	88808981	2	2.291	0.02197	++	56.9	2.319	1	0.1278	0.0013526	0.587041	0.130122	0.00700254		OpenSea	FAM38A	NM_001142864	Body	NA
cg13463897	chr11	113062877	2	2.291	0.02198	+-	87.7	8.102	1	0.004423	-0.00255375	0.694409	0.200831	0.000280751		OpenSea	NCAM1;NCAM1;NCAM1	NM_001076682;NM_000615;NM_181351	Body;Body;Body	TRUE
cg16862063	chr4	72053759	2	2.291	0.02199	+-	86.1	7.216	1	0.007226	-0.00080348	0.779666	0.207595	0.000432902	chr4:72052243-72053469	S_Shore	SLC4A4;SLC4A4	NM_001098484;NM_001134742	5'UTR;5'UTR	NA
cg19107504	chr10	88467518	2	2.29	0.02201	++	35.4	1.547	1	0.2136	0.00321858	0.459374	0.13208	0.0124604	chr10:88470905-88471934	N_Shelf	LDB3;LDB3;LDB3	NM_001080114;NM_007078;NM_001171610	Body;Body;Body	NA
cg02732509	chr12	58241200	2	2.29	0.02203	++	54.3	2.189	1	0.139	0.00298636	0.566699	0.133848	0.00769207	chr12:58238840-58241046	S_Shore	CTDSP2	NM_005730	TSS1500	NA	12:58240677-58241226	Promoter_Associated
cg22821324	chr4	176923439	2	2.29	0.02205	++	28.2	1.392	1	0.2381	0.00155934	0.432613	0.146225	0.0141596	chr4:176923075-176923630	Island	GPM6A;GPM6A	NM_005277;NM_201592	5'UTR;Body	TRUE
cg24792209	chr17	61503104	2	-2.289	0.02208	--	31.6	1.461	1	0.2268	-0.00158429	0.444961	-0.159015	0.0133878		OpenSea	TANC2	NM_025185	3'UTR	NA	17:61502604-61503959	Unclassified
cg05337761	chr1	2121349	2	-2.289	0.02209	--	29.9	1.426	1	0.2324	-0.0151258	0.438965	-0.366734	0.0137841	chr1:2121017-2121818	Island	C1orf86;LOC100128003;C1orf86	NM_001146310;NR_024445;NM_182533	Body;Body;Body	NA	1:2120661-2121970	Promoter_Associated
cg06850787	chr2	716357	2	2.288	0.02213	++	49.4	1.975	1	0.1599	0.00852435	0.532493	0.371742	0.00901146		OpenSea				TRUE
cg03691144	chr13	112238872	2	-2.287	0.02219	--	75.1	4.01	1	0.04524	-0.000343862	0.840504	-0.180766	0.00242035	chr13:112238672-112238893	Island				NA
cg00119460	chr6	30923743	2	2.287	0.02222	++	80.4	5.103	1	0.02389	4.25324e-05	0.984442	0.204866	0.00130837	chr6:30923208-30923624	S_Shore				TRUE	6:30922724-30924044	Unclassified
cg13880786	chr12	113623302	2	2.286	0.02223	++	65.8	2.922	1	0.08737	0.000462611	0.683283	0.229093	0.00472084	chr12:113622761-113623931	Island	C12orf52;DDX54;DDX54	NM_032848;NM_001111322;NM_024072	TSS1500;TSS200;TSS200	NA	12:113622444-113624625	Unclassified
cg04233686	chr1	226271762	2	2.286	0.02226	++	42.3	1.734	1	0.1879	0.00363885	0.493242	0.140912	0.0108477	chr1:226270723-226271841	Island				NA	1:226270482-226271884	Promoter_Associated
cg13681776	chr10	1549991	2	-2.286	0.02226	--	70.8	3.422	1	0.06433	-0.000612542	0.757888	-0.173718	0.00345101		OpenSea	ADARB2	NM_018702	Body	NA
cg22694067	chr15	23932397	2	2.286	0.02228	++	32.3	1.476	1	0.2244	0.00399227	0.44905	0.122675	0.0133153	chr15:23931559-23932547	Island	NDN;NDN	NM_002487;NM_002487	1stExon;5'UTR	NA
cg07635432	chr10	43633958	2	2.286	0.02228	++	65.9	2.929	1	0.08701	0.000459283	0.684744	0.151387	0.00470894	chr10:43632966-43634222	Island	CSGALNACT2;CSGALNACT2	NM_018590;NM_018590	1stExon;5'UTR	NA	10:43633806-43634056	Promoter_Associated
cg09579561	chr4	2252195	2	2.285	0.02229	++	45.2	1.824	1	0.1769	0.00120335	0.50854	0.448248	0.0101424		OpenSea	MXD4	NM_006454	3'UTR	NA
cg05945059	chr18	56940463	2	2.285	0.02234	++	53	2.126	1	0.1448	0.00136989	0.558998	0.140104	0.00813336	chr18:56939624-56941540	Island	RAX;RAX	NM_013435;NM_013435	5'UTR;1stExon	NA	18:56940348-56940482	Unclassified
cg18115724	chr2	88390376	2	2.283	0.02245	++	55.5	2.249	1	0.1337	0.00189677	0.579743	0.272168	0.00748484		OpenSea	SMYD1	NM_198274	Body	NA
cg16111980	chr19	17566613	2	2.282	0.02248	++	39.8	1.662	1	0.1973	0.00371923	0.482635	0.102371	0.01156	chr19:17566532-17566778	Island	NXNL1	NM_138454	Body	NA	19:17566467-17567002	Unclassified
cg09158487	chr12	54674009	2	2.28	0.02259	++	51.3	2.052	1	0.1521	0.000967004	0.548731	0.193866	0.00865808	chr12:54673814-54674988	Island	HNRNPA1;HNRPA1L-2;HNRNPA1;CBX5	NM_002136;NR_002944;NM_031157;NM_012117	TSS1500;TSS1500;TSS1500;TSS200	NA	12:54673072-54675125	NonGene_Associated
cg00961792	chr1	207120407	2	-2.28	0.0226	--	43.8	1.778	1	0.1824	-0.00161689	0.503249	-0.16378	0.0106135		OpenSea	PIGR	NM_002644	TSS1500	NA
cg10001987	chr17	7381769	2	2.28	0.02262	++	34.2	1.52	1	0.2176	0.00695084	0.459067	0.235019	0.0129972	chr17:7382266-7382710	N_Shore	ZBTB4;ZBTB4	NM_001128833;NM_020899	5'UTR;5'UTR	NA	17:7381558-7383669	Promoter_Associated
cg22880757	chr6	13925042	2	2.28	0.02262	+-	83.5	6.043	1	0.01396	-0.000143726	0.899589	0.329094	0.000807456	chr6:13925099-13925510	N_Shore	RNF182;RNF182;RNF182;RNF182	NM_001165034;NM_152737;NM_001165033;NM_001165032	5'UTR;TSS200;TSS1500;TSS200	NA	6:13924230-13926195	Unclassified
cg11159295	chr3	52280139	2	2.279	0.02269	++	75.4	4.058	1	0.04397	0.000877183	0.851747	0.187226	0.00240045	chr3:52279601-52280140	Island	PPM1M;PPM1M	NM_144641;NM_001122870	TSS200;TSS200	TRUE	3:52278847-52280705	Promoter_Associated
cg07258998	chr19	33167980	2	2.278	0.02273	++	74.5	3.92	1	0.04772	0.000775537	0.833109	0.258333	0.00260665	chr19:33165266-33168099	Island	RGS9BP;RGS9BP	NM_207391;NM_207391	3'UTR;1stExon	NA
cg04512129	chr7	41823437	2	2.278	0.02274	++	31.8	1.466	1	0.226	0.00115786	0.450599	0.156787	0.0136353		OpenSea				TRUE
cg00554165	chr5	172536348	2	-2.278	0.02274	--	76.8	4.307	1	0.03796	-0.000869154	0.886166	-0.251029	0.00208349		OpenSea	C5orf41	NM_153607	Body	TRUE
cg14940260	chr6	16217882	2	-2.277	0.02277	--	55.8	2.261	1	0.1327	-0.00558485	0.584277	-0.295955	0.00750623		OpenSea				NA
cg04916200	chr12	107168633	2	2.277	0.02278	++	37.9	1.61	1	0.2044	0.000839359	0.475973	0.187108	0.0121611	chr12:107167762-107168747	Island	RIC8B	NM_018157	Body	NA	12:107167428-107169230	Promoter_Associated
cg19790321	chr2	61372165	2	2.276	0.02286	++	44.8	1.813	1	0.1782	0.00297006	0.511092	0.280557	0.0104292		OpenSea	C2orf74	NM_001143960	TSS200	NA	2:61371787-61372514	Promoter_Associated
cg02703563	chr10	91852861	2	-2.275	0.02289	--	37.8	1.607	1	0.2049	-0.00424268	0.476207	-0.195346	0.0122358		OpenSea				TRUE
cg12867987	chr4	122792031	2	-2.275	0.02289	--	78.3	4.615	1	0.0317	-0.000473696	0.928421	-0.169573	0.00176068	chr4:122791200-122791835	S_Shore	BBS7;BBS7	NM_018190;NM_176824	TSS1500;TSS1500	NA	4:122790881-122792115	Promoter_Associated
cg27505880	chr10	101491799	2	2.275	0.02293	++	46.2	1.857	1	0.173	0.00091995	0.519095	0.176599	0.0101128	chr10:101491680-101492232	Island	COX15;CUTC;COX15	NM_078470;NM_015960;NM_004376	1stExon;TSS200;1stExon	NA	10:101490997-101492758	Promoter_Associated
cg05529157	chr3	110790767	2	2.274	0.02297	++	63.7	2.752	1	0.09712	0.000523814	0.663691	0.193426	0.00541942	chr3:110790149-110791401	Island	PVRL3	NM_015480	TSS200	NA
cg24637035	chr12	120445227	2	2.273	0.02305	++	52.8	2.118	1	0.1456	0.00196824	0.563264	0.220126	0.00838993		OpenSea	CCDC64	NM_207311	Body	TRUE	12:120445004-120445405	Unclassified
cg02820309	chr1	241802556	2	2.273	0.02305	++	73.8	3.817	1	0.05074	0.00156343	0.821535	0.24538	0.00280413	chr1:241802960-241803649	N_Shore	OPN3	NM_014322	Body	NA
cg02104893	chr6	123109391	2	2.272	0.02306	++	77	4.34	1	0.03722	0.000740284	0.893584	0.270582	0.0020701	chr6:123110288-123110878	N_Shore	SMPDL3A	NM_006714	TSS1500	NA
cg06145909	chr2	70351425	2	2.272	0.02309	+-	82.5	5.713	1	0.01684	-0.000270058	0.933326	0.193978	0.000978436	chr2:70351315-70351550	Island	LOC100133985	NR_024444	Body	TRUE	2:70351164-70351881	Promoter_Associated_Cell_type_specific
cg20592075	chr7	45921668	2	2.271	0.02316	++	51.3	2.051	1	0.1521	0.00293492	0.553202	0.14756	0.0088328		OpenSea				TRUE
cg26491213	chr2	45168819	2	-2.27	0.02321	--	31.8	1.467	1	0.2258	-0.00161773	0.454074	-0.148416	0.0138296	chr2:45169505-45171884	N_Shore	SIX3	NM_005413	TSS1500	NA
cg21833076	chr11	104643591	2	2.27	0.02323	++	58.6	2.415	1	0.1202	0.00270856	0.612824	0.194305	0.00685762		OpenSea				TRUE
ch.3.3630245F	chr3	185316069	2	2.269	0.02329	++	42.3	1.733	1	0.188	0.00385255	0.500789	0.159374	0.0112411		OpenSea	SENP2	NM_021627	Body	NA
cg05990499	chr5	65254211	2	-2.268	0.02331	-+	83.1	5.927	1	0.01491	0.000517828	0.906429	-0.151818	0.000882854		OpenSea	ERBB2IP;ERBB2IP	NM_001006600;NM_018695	5'UTR;5'UTR	NA
cg03588299	chr10	390961	2	-2.268	0.02335	--	48.3	1.932	1	0.1645	-0.00104203	0.534916	-0.207449	0.00969721	chr10:391382-394008	N_Shore	DIP2C	NM_014974	Body	TRUE
cg17280228	chr19	38269773	2	2.268	0.02335	++	59.5	2.469	1	0.1161	0.0010164	0.622426	0.153463	0.00663505	chr19:38270279-38270617	N_Shore	ZNF573	NM_152360	5'UTR	NA	19:38269365-38270798	Promoter_Associated
cg03667591	chr2	242040890	2	2.267	0.02336	++	47.2	1.894	1	0.1688	0.00367875	0.528543	0.126964	0.00998132	chr2:242041543-242042026	N_Shore	MTERFD2;MTERFD2;MTERFD2;MTERFD2	NR_028050;NR_028051;NR_028049;NM_182501	Body;Body;Body;Body	NA
cg20947377	chr7	121512781	2	2.267	0.02341	++	59.7	2.483	1	0.1151	0.00189416	0.625125	0.172907	0.00658955	chr7:121513046-121513911	N_Shore	PTPRZ1	NM_002851	TSS1500	TRUE
cg10164885	chr12	45269587	2	2.266	0.02345	++	32.9	1.491	1	0.2221	0.00442569	0.459916	0.182732	0.0136766	chr12:45269830-45270835	N_Shore	NELL2;NELL2;NELL2;NELL2;NELL2	NM_001145110;NM_001145107;NM_001145109;NM_006159;NM_001145108	Body;Body;TSS200;Body;Body	NA
cg01194765	chr11	127007896	2	2.265	0.02354	++	51.5	2.06	1	0.1512	0.00124228	0.557623	0.100427	0.00889034		OpenSea				NA
cg23547892	chr14	93170710	2	-2.265	0.02354	--	61	2.561	1	0.1095	-0.00318177	0.638635	-0.238877	0.00627698		OpenSea	LGMN;LGMN	NM_001008530;NM_005606	Body;Body	NA
cg08183074	chr13	113296369	2	-2.264	0.0236	--	41.5	1.71	1	0.1909	-0.00861061	0.499119	-0.504125	0.0115579		OpenSea				NA
cg05888583	chr1	230458271	2	2.263	0.02362	++	59.4	2.465	1	0.1164	0.000815287	0.623952	0.152446	0.00671929		OpenSea	PGBD5	NM_024554	3'UTR	NA
cg07026448	chr6	160680851	2	2.263	0.02362	++	77.4	4.432	1	0.03527	0.000509825	0.911015	0.115029	0.00200833	chr6:160679377-160679701	S_Shore	SLC22A2	NM_003058	TSS1500	TRUE
cg11239168	chr5	140614552	2	2.262	0.02368	++	44.7	1.809	1	0.1786	0.00505939	0.516604	0.184803	0.010752	chr5:140615391-140616353	N_Shore	PCDHB18	NR_001281	Body	NA	5:140614550-140614600	NonGene_Associated_Cell_type_specific
cg20627572	chr2	239991813	2	-2.262	0.02371	--	53.3	2.14	1	0.1435	-0.00466688	0.572119	-0.351844	0.0084444	chr2:239988450-239988710	S_Shelf	HDAC4	NM_006037	Body	NA	2:239991807-239991847	Unclassified_Cell_type_specific
cg26398921	chr1	221065480	2	2.261	0.02375	++	72.7	3.659	1	0.05577	0.00100203	0.805447	0.115477	0.00316276	chr1:221064889-221065600	Island				NA
cg23551720	chr17	46633726	2	-2.261	0.02377	-+	82.2	5.615	1	0.01781	0.000167671	0.938657	-0.183789	0.00105981	chr17:46631800-46632212	S_Shore	HOXB3	NM_002146	5'UTR	TRUE	17:46633593-46634072	Unclassified_Cell_type_specific
cg10803243	chr13	99706358	2	2.259	0.02387	++	65.1	2.863	1	0.09066	0.00124325	0.688297	0.206629	0.005207		OpenSea	DOCK9;DOCK9	NM_015296;NM_001130049	Body;Body	TRUE
cg07859880	chr19	39323060	2	-2.259	0.0239	--	58.5	2.412	1	0.1204	-0.00275481	0.617753	-0.142894	0.00703304	chr19:39322264-39322574	S_Shore	ECH1	NM_001398	TSS1500	NA
cg10860553	chr5	1399854	2	-2.258	0.02394	--	45.2	1.824	1	0.1768	-0.00468355	0.521083	-0.143289	0.0107161		OpenSea	SLC6A3	NM_001044	Body	NA
cg00118783	chr16	1069760	2	2.258	0.02398	++	69.2	3.244	1	0.07167	0.000704491	0.746964	0.480142	0.00410504	chr16:1069294-1070214	Island				NA
cg14581129	chr12	53358946	2	2.257	0.024	++	63.3	2.721	1	0.09901	0.00287559	0.667551	0.188798	0.00573647	chr12:53359192-53359507	N_Shore				TRUE
cg24735235	chr1	16163479	2	-2.256	0.02405	--	43.5	1.769	1	0.1836	-0.00818864	0.512411	-0.279882	0.0112184	chr1:16163752-16164123	N_Shore	FLJ37453	NR_024279	Body	NA
cg20639805	chr10	112404997	2	2.256	0.02405	++	50.6	2.024	1	0.1548	0.00530441	0.555524	0.177639	0.0092842	chr10:112402953-112404328	S_Shore	RBM20	NM_001134363	Body	NA
cg03445287	chr8	21823731	2	2.255	0.02416	++	55.4	2.24	1	0.1345	0.00222392	0.592057	0.180312	0.00798913		OpenSea	XPO7;XPO7;XPO7	NM_001100162;NM_001100161;NM_015024	TSS200;Body;Body	TRUE
cg18345456	chr1	214175695	2	2.254	0.02417	+-	88.8	8.921	1	0.00282	-0.00299365	0.604606	0.232673	0.000210476		OpenSea	PROX1	NM_002763	Body	TRUE
cg27281008	chr11	78285742	2	2.254	0.02419	++	65.6	2.906	1	0.08824	0.00106959	0.697727	0.167775	0.0051211	chr11:78285405-78285995	Island	NARS2;NARS2;NARS2	NR_027479;NM_024678;NM_024678	Body;1stExon;5'UTR	NA	11:78284912-78286552	Promoter_Associated
cg08769451	chr11	132813235	2	2.252	0.02429	++	53.2	2.136	1	0.1439	0.00179218	0.575911	0.156257	0.00863626	chr11:132813562-132814395	N_Shore	OPCML;OPCML	NM_002545;NM_001012393	TSS200;Body	NA
cg00407329	chr6	100893665	2	2.251	0.02436	++	77	4.339	1	0.03726	0.00124345	0.905182	0.283987	0.00217793	chr6:100895007-100895246	N_Shore	SIM1	NM_005068	Body	NA
cg15736360	chr3	178253375	2	-2.251	0.02436	-+	82	5.54	1	0.01858	0.000434136	0.942257	-0.258998	0.00112845		OpenSea	KCNMB2	NM_181361	TSS1500	NA
cg13803071	chr2	9771081	2	-2.251	0.02439	-+	84.6	6.487	1	0.01086	0.000853737	0.834114	-0.177948	0.000692211	chr2:9770189-9771562	Island	YWHAQ;YWHAQ	NM_006826;NM_006826	5'UTR;1stExon	NA	2:9770527-9771650	Promoter_Associated
cg15921949	chr3	137486213	2	2.25	0.02448	++	34.4	1.523	1	0.2171	0.00446132	0.472802	0.132659	0.0137608	chr3:137487429-137488021	N_Shore				NA
cg02852743	chr17	8339147	2	2.249	0.02451	++	60.5	2.529	1	0.1118	0.000342954	0.641389	0.175007	0.00663226	chr17:8339002-8339960	Island	NDEL1;NDEL1	NM_030808;NM_001025579	TSS200;TSS200	NA	17:8338784-8339423	Promoter_Associated
cg02563137	chr5	140778546	2	2.248	0.02455	++	59.7	2.483	1	0.1151	0.00362804	0.634327	0.167905	0.0068501	chr5:140779013-140779659	N_Shore	PCDHGA4;PCDHGB5;PCDHGA6;PCDHGA1;PCDHGA8;PCDHGA5;PCDHGB1;PCDHGB5;PCDHGB4;PCDHGA3;PCDHGA2;PCDHGA7;PCDHGB2;PCDHGB3	NM_018917;NM_032099;NM_018919;NM_018912;NM_032088;NM_018918;NM_018922;NM_018925;NM_003736;NM_018916;NM_018915;NM_018920;NM_018923;NM_018924	Body;1stExon;Body;Body;Body;Body;Body;1stExon;Body;Body;Body;Body;Body;Body	NA
cg25211412	chr15	79577442	2	-2.248	0.02456	--	77.1	4.367	1	0.03664	-0.000263062	0.910721	-0.209382	0.0021592	chr15:79576059-79576270	S_Shore	ANKRD34C	NM_001146341	5'UTR	NA
cg24452347	chr1	24229300	2	-2.248	0.02457	-+	80.3	5.077	1	0.02424	2.01737e-05	0.997028	-0.332323	0.00145788	chr1:24229115-24229537	Island	CNR2	NM_001841	5'UTR	NA	1:24229294-24229536	Unclassified_Cell_type_specific
cg15468739	chr11	82735870	2	2.248	0.02458	++	49.4	1.975	1	0.1599	0.00206606	0.551278	0.185285	0.00978712		OpenSea	RAB30	NM_014488	5'UTR	TRUE
cg20610915	chr6	27635667	2	-2.248	0.0246	--	51.2	2.047	1	0.1525	-0.00273644	0.563547	-0.118668	0.00929458		OpenSea				NA
cg10236452	chr1	208132590	2	-2.248	0.0246	--	79.3	4.84	1	0.02781	-9.95278e-05	0.97315	-0.488433	0.0016612	chr1:208132327-208133117	Island				NA	1:208132375-208133211	Unclassified_Cell_type_specific
cg18335233	chr8	133949499	2	-2.247	0.02466	--	55.2	2.231	1	0.1353	-0.00107585	0.594296	-0.163409	0.00817519		OpenSea	TG	NM_003235	Body	TRUE
cg19981660	chr12	132434166	2	2.247	0.02467	++	50.6	2.023	1	0.1549	0.00281776	0.55998	0.206607	0.00947869	chr12:132434352-132435241	N_Shore	EP400	NM_015409	TSS1500	NA	12:132433969-132435405	Promoter_Associated
cg13595913	chr9	5786038	2	2.246	0.02471	++	42.8	1.749	1	0.186	0.00111464	0.513866	0.132867	0.0116274		OpenSea	ERMP1	NM_024896	3'UTR	TRUE
cg02367949	chr11	94964516	2	2.246	0.02471	++	62.2	2.644	1	0.1039	0.000662352	0.661175	0.147679	0.00618409	chr11:94963753-94964573	Island	SESN3	NM_144665	TSS1500	NA	11:94964162-94964839	Promoter_Associated
cg02361459	chr15	25437982	2	-2.245	0.02475	-+	84	6.24	1	0.01249	0.000538509	0.858185	-0.207288	0.000796376		OpenSea	SNORD115-13	NR_003305	TSS1500	NA
cg23432673	chr10	75549286	2	2.244	0.02481	++	36.2	1.567	1	0.2107	0.00140553	0.482732	0.0991429	0.0134344	chr10:75545264-75546124	S_Shelf	KIAA0913	NM_015037	Body	NA
cg15971010	chr17	19436900	2	-2.243	0.02488	--	35.8	1.557	1	0.2121	-0.0031947	0.481561	-0.2127	0.0135623	chr17:19436788-19437692	Island	SLC47A1	NM_018242	TSS1500	NA
cg14443470	chr9	129252572	2	-2.243	0.02491	--	78.5	4.642	1	0.0312	-0.00037017	0.950229	-0.176252	0.00187547		OpenSea	FAM125B	NM_033446	Body	NA	9:129252461-129252742	Unclassified_Cell_type_specific
cg15850918	chr15	89900741	2	-2.242	0.02497	--	56.9	2.32	1	0.1277	-0.00270592	0.611359	-0.129174	0.00775939	chr15:89901914-89902785	N_Shore				NA
cg14935626	chr2	17776015	2	2.24	0.02507	++	55.1	2.228	1	0.1355	0.00329336	0.597058	0.1099	0.00829721		OpenSea	VSNL1	NM_003385	Body	TRUE
cg04290396	chr1	156426945	2	2.24	0.02508	++	34.4	1.523	1	0.2171	0.00134882	0.476882	0.14864	0.0140172	chr1:156426549-156427362	Island				TRUE	1:156425377-156427637	Promoter_Associated
cg06351796	chr6	16345634	2	-2.24	0.02512	--	41.7	1.715	1	0.1903	-0.00237193	0.51082	-0.187666	0.0120835		OpenSea	ATXN1;ATXN1	NM_001128164;NM_000332	5'UTR;5'UTR	TRUE
cg18159583	chr7	87505730	2	2.24	0.02512	++	77.1	4.369	1	0.0366	0.000170548	0.915842	0.170075	0.0022013	chr7:87505100-87506493	Island	SLC25A40;DBF4;DBF4	NM_018843;NM_006716;NM_006716	TSS200;1stExon;5'UTR	NA	7:87505432-87505928	NonGene_Associated
cg17815820	chr15	86219783	2	2.239	0.02513	++	45.4	1.831	1	0.176	0.00119971	0.530819	0.178031	0.0110765		OpenSea	AKAP13;AKAP13;AKAP13	NM_007200;NM_006738;NM_144767	Body;Body;TSS1500	NA
cg05926266	chr13	39612065	2	2.239	0.02515	+-	81.8	5.508	1	0.01893	-0.000192012	0.93917	0.327028	0.00118342	chr13:39611688-39612116	Island	C13orf23;C13orf23;C13orf23;C13orf23;NHLRC3;NHLRC3	NM_170719;NM_025138;NM_025138;NM_170719;NM_001012754;NM_001017370	1stExon;5'UTR;1stExon;5'UTR;TSS1500;TSS1500	NA	13:39611344-39613171	Promoter_Associated
cg01657574	chr6	5995150	2	2.238	0.0252	++	75.3	4.046	1	0.04427	0.000566886	0.872573	0.194891	0.00265439	chr6:5994909-5995203	Island				NA	6:5995076-5995383	Unclassified_Cell_type_specific
cg23449231	chr5	179239690	2	2.238	0.02525	++	65.8	2.926	1	0.08715	0.000918093	0.709403	0.114876	0.00524137	chr5:179243545-179244453	N_Shelf	SQSTM1;SQSTM1	NM_001142298;NM_001142299	5'UTR;5'UTR	NA
cg12741295	chr3	197518711	2	2.237	0.02528	++	74.4	3.9	1	0.04827	0.000792331	0.852939	0.196336	0.00289793	chr3:197517983-197518782	Island	LRCH3	NM_032773	Body	NA	3:197517751-197519438	Promoter_Associated
cg25887811	chr2	109892198	2	2.236	0.02536	++	38.9	1.636	1	0.2008	0.00160754	0.49877	0.100262	0.0129367		OpenSea	SH3RF3	NM_001099289	Body	NA
cg12962308	chr11	55606710	2	-2.235	0.0254	--	70.8	3.42	1	0.06439	-0.000845921	0.785025	-0.218486	0.00387331		OpenSea	OR5D16	NM_001005496	1stExon	NA
cg07527330	chr17	17206590	2	2.235	0.02541	++	34.3	1.522	1	0.2172	0.000496627	0.478963	0.16781	0.0141686	chr17:17206527-17207306	Island	NT5M	NM_020201	TSS200	NA	17:17206200-17207161	Promoter_Associated
cg03780545	chr8	67940913	2	2.231	0.02566	++	35.9	1.561	1	0.2115	0.00100703	0.487478	0.136583	0.0138474	chr8:67940691-67940997	Island	LRRC67	NM_001013626	TSS200	TRUE
cg02878907	chr19	12595615	2	2.231	0.02566	++	43.4	1.767	1	0.1838	0.000564921	0.523492	0.158732	0.0118141	chr19:12595124-12595883	Island	ZNF709;ZNF709;ZNF709	NM_152601;NM_001145647;NM_152601	5'UTR;5'UTR;1stExon	NA	19:12595121-12596213	Unclassified
cg02814482	chr11	93822114	2	2.231	0.0257	++	71.7	3.53	1	0.06026	0.00211758	0.803534	0.267795	0.00366205	chr11:93822101-93822337	Island	HEPHL1	NM_001098672	Body	NA
cg23713176	chr4	134074369	2	2.23	0.02572	++	76.7	4.289	1	0.03835	0.000584579	0.910308	0.211116	0.00235355	chr4:134071662-134073628	S_Shore	PCDH10;PCDH10;PCDH10	NM_032961;NM_020815;NM_020815	Body;3'UTR;1stExon	TRUE
ch.7.1269058F	chr7	55368888	2	2.23	0.02573	++	49.6	1.984	1	0.159	0.00340962	0.5612	0.200758	0.0100815		OpenSea				NA
cg19811934	chr14	92927763	2	-2.23	0.02575	-+	82.9	5.852	1	0.01556	0.00151794	0.893655	-0.325374	0.00101139		OpenSea	SLC24A4;SLC24A4;SLC24A4	NM_153647;NM_153648;NM_153646	Body;Body;Body	NA
cg20019560	chr11	19156958	2	-2.228	0.02586	--	35.6	1.554	1	0.2126	-0.00225165	0.487489	-0.116989	0.0140094		OpenSea	ZDHHC13;ZDHHC13	NM_019028;NM_001001483	Body;5'UTR	NA
cg24041977	chr22	47133771	2	2.227	0.02592	++	52.1	2.09	1	0.1483	0.00127065	0.580426	0.149958	0.00939931		OpenSea	CERK	NM_022766	Body	NA	22:47133409-47133934	Promoter_Associated
cg17107112	chr6	34021546	2	2.227	0.02593	+-	82.5	5.704	1	0.01693	-0.000239306	0.909408	0.165779	0.00109985	chr6:34024201-34024457	N_Shelf	GRM4	NM_000841	Body	NA
cg04600795	chr6	130774523	2	-2.227	0.02596	--	45.2	1.826	1	0.1766	-0.00181945	0.535911	-0.193704	0.0114017		OpenSea				TRUE
cg04400145	chr20	1873682	2	-2.227	0.02597	--	64.6	2.823	1	0.09294	-0.000876086	0.699119	-0.161965	0.00573632	chr20:1874933-1875718	N_Shore	SIRPA	NM_001040022	TSS1500	NA
cg14017254	chr9	129253720	2	-2.226	0.026	--	54.1	2.178	1	0.14	-0.00264703	0.595678	-0.187258	0.00885157		OpenSea	FAM125B	NM_033446	Body	TRUE	9:129253567-129254359	Unclassified
cg05848120	chr18	44676992	2	2.226	0.02603	++	41.7	1.714	1	0.1904	0.0014371	0.517007	0.145525	0.0124297	chr18:44676470-44677057	Island	HDHD2	NM_032124	TSS200	NA
cg21590827	chr19	58820522	2	2.226	0.02603	++	45.5	1.834	1	0.1756	0.00112922	0.5378	0.127733	0.0113548	chr19:58816527-58817018	S_Shelf				NA
cg09954385	chr22	45148285	2	2.226	0.02603	++	71.5	3.503	1	0.06124	0.000518724	0.802353	0.144572	0.00376309		OpenSea	ARHGAP8;ARHGAP8;PRR5-ARHGAP8	NM_001017526;NM_181335;NM_181334	TSS200;TSS200;Body	NA	22:45148151-45148787	Unclassified_Cell_type_specific
cg10202648	chr16	84179214	2	2.226	0.02603	++	77.1	4.366	1	0.03667	0.000327057	0.923177	0.176221	0.00227796	chr16:84178000-84179223	Island	LRRC50;HSDL1;HSDL1	NM_178452;NM_001146051;NM_031463	Body;TSS1500;TSS1500	NA	16:84177774-84179318	Promoter_Associated
cg13862851	chr2	233791890	2	-2.225	0.02605	--	61.6	2.605	1	0.1065	-0.00282594	0.665509	-0.110974	0.00663035	chr2:233791783-233793922	Island	NGEF;NGEF	NM_019850;NM_001114090	Body;Body	TRUE	2:233791626-233792278	Unclassified_Cell_type_specific
cg21827581	chr2	3328497	2	2.224	0.02618	++	39.2	1.645	1	0.1996	0.00122631	0.505849	0.11719	0.0131632		OpenSea	TSSC1	NM_003310	Body	NA
cg18685158	chr19	11168915	2	2.223	0.02621	+-	83.9	6.222	1	0.01262	-0.000344725	0.847887	0.140787	0.000850671	chr19:11170550-11170837	N_Shore	SMARCA4;SMARCA4;SMARCA4;SMARCA4;SMARCA4;SMARCA4;SMARCA4	NM_001128846;NM_001128848;NM_001128844;NM_003072;NM_001128847;NM_001128849;NM_001128845	Body;Body;Body;Body;Body;Body;Body	NA
cg03755535	chr3	49907556	2	2.223	0.02622	++	74.6	3.93	1	0.04744	0.000546155	0.864906	0.0880987	0.00294307	chr3:49906737-49907482	S_Shore	CAMKV	NM_024046	TSS200	NA	3:49906729-49907804	Unclassified_Cell_type_specific
cg26310240	chr20	30192190	2	2.223	0.02622	++	77	4.344	1	0.03713	0.000115289	0.921873	0.321274	0.0023212	chr20:30192006-30192273	Island	ID1;ID1	NM_002165;NM_181353	TSS1500;TSS1500	NA
cg15226766	chr6	32944477	2	-2.221	0.02635	--	36.9	1.586	1	0.208	-0.00184404	0.496412	-0.160619	0.0138592	chr6:32939275-32940954	S_Shelf	BRD2;BRD2	NM_001113182;NM_005104	Body;Body	NA
cg14339664	chr10	61122570	2	2.221	0.02635	++	42.2	1.729	1	0.1886	0.000788759	0.521676	0.127842	0.0124101	chr10:61122306-61122536	S_Shore	FAM13C;FAM13C;FAM13C;FAM13C;FAM13C	NM_198215;NM_001143773;NM_001166698;NM_001143773;NM_001001971	TSS1500;1stExon;TSS1500;5'UTR;TSS1500	TRUE
cg20844146	chr6	126310825	2	-2.22	0.02639	--	67.6	3.087	1	0.07893	-0.00134642	0.743124	-0.162446	0.00491791	chr6:126307532-126307931	S_Shelf	TRMT11	NM_001031712	Body	NA
cg08707123	chr16	589874	2	2.219	0.02645	++	57.5	2.355	1	0.1249	0.000992556	0.628183	0.0938661	0.0079422	chr16:590093-590368	N_Shore	SOLH	NM_005632	5'UTR	TRUE	16:589785-590038	Unclassified_Cell_type_specific
cg09551262	chr1	185302534	2	-2.219	0.02647	--	52.5	2.107	1	0.1467	-0.00142581	0.587191	-0.149296	0.0094428		OpenSea				NA
cg10547378	chr2	220041926	2	2.219	0.02651	++	57.4	2.35	1	0.1253	0.000534056	0.627692	0.195048	0.00798511	chr2:220041129-220043410	Island	FAM134A;C2orf24	NM_024293;NM_015680	TSS1500;TSS1500	NA	2:220040935-220042124	Promoter_Associated
cg08609839	chr5	1380611	2	-2.219	0.02652	--	74	3.851	1	0.04973	-0.00109313	0.856224	-0.167411	0.00311352		OpenSea				NA	5:1380307-1381409	Unclassified_Cell_type_specific
cg14045955	chr4	1022356	2	2.218	0.02653	++	61.2	2.574	1	0.1086	0.00205787	0.664184	0.120304	0.00686799	chr4:1022286-1022667	Island				NA
cg17747199	chr4	135069674	2	-2.218	0.02653	-+	87.3	7.853	1	0.005074	0.00145442	0.679642	-0.257296	0.000385049		OpenSea				TRUE
cg12646386	chr1	23902856	2	2.218	0.02654	++	60.9	2.558	1	0.1097	0.00105108	0.661769	0.207029	0.00694454		OpenSea				TRUE
cg02954711	chr11	1596005	2	2.217	0.02664	++	68.6	3.18	1	0.07455	0.000291012	0.759187	0.17781	0.00467762	chr11:1595809-1596143	Island	HCCA2;LOC338651	NM_053005;NR_021489	Body;Body	NA	11:1595936-1596269	Unclassified
cg03986578	chr6	90661373	2	2.217	0.02665	++	55.9	2.27	1	0.1319	0.000942095	0.615696	0.118355	0.00847101		OpenSea	BACH2;BACH2	NM_021813;NM_001170794	Body;Body	NA
cg23933503	chr22	44255884	2	-2.216	0.02667	--	40.2	1.673	1	0.1958	-0.00126814	0.514114	-0.143715	0.0130697	chr22:44257942-44258612	N_Shelf	SULT4A1	NM_014351	Body	NA
cg16471612	chr5	127294693	2	2.216	0.02669	++	50.6	2.026	1	0.1546	0.00196133	0.575203	0.143331	0.0100671		OpenSea				TRUE
cg17043366	chr19	8578907	2	2.215	0.02674	++	61.2	2.575	1	0.1085	0.000375205	0.665937	0.155816	0.00690851	chr19:8578661-8579219	Island	ZNF414;ZNF414	NM_032370;NM_001146175	Body;Body	NA	19:8578111-8579421	Promoter_Associated
cg22425359	chr5	2415878	2	2.214	0.02682	+-	84.3	6.386	1	0.0115	-0.00140026	0.824882	0.251226	0.000801067		OpenSea				NA
cg02386219	chr17	79030539	2	-2.213	0.02691	--	47.8	1.917	1	0.1662	-0.0022844	0.558116	-0.177598	0.0109636		OpenSea	BAIAP2;BAIAP2;BAIAP2;BAIAP2	NM_017450;NM_006340;NM_001144888;NM_017451	Body;Body;Body;Body	NA
cg03448915	chr16	66583078	2	2.212	0.02697	++	64.6	2.824	1	0.09289	0.00217813	0.707032	0.298135	0.00591888	chr16:66583236-66584135	N_Shore	TK2	NM_004614	Body	NA	16:66582521-66584366	Promoter_Associated
cg20702279	chr2	10146381	2	2.211	0.02706	+-	87.3	7.904	1	0.004932	-0.00114976	0.670912	0.244254	0.000383584		OpenSea				NA
cg20075156	chr4	11430717	2	2.211	0.02706	++	74.1	3.864	1	0.04933	0.00018261	0.862508	0.306491	0.00314569	chr4:11430235-11431256	Island	HS3ST1	NM_005114	TSS200	NA	4:11430328-11430928	Unclassified_Cell_type_specific
cg22027897	chr17	60885856	2	2.209	0.02715	++	49	1.96	1	0.1615	0.00063923	0.56717	0.188472	0.0106996	chr17:60885408-60885857	Island	2018-03-10	NM_152598	TSS200	NA	17:60885465-60885883	Unclassified_Cell_type_specific
cg22787286	chr17	78389248	2	-2.209	0.02716	--	72.8	3.674	1	0.05526	-0.000183883	0.836179	-0.188574	0.00352775	chr17:78388437-78389722	Island	FLJ35220;LOC100294362;FLJ35220;FLJ35220	NM_173627;NR_029376;NM_001164637;NM_001164638	Body;TSS1500;Body;Body	NA	17:78388199-78389590	Promoter_Associated
cg21565368	chr11	85437579	2	-2.208	0.02723	--	62.9	2.692	1	0.1008	-0.00197851	0.688309	-0.26795	0.00649603		OpenSea	SYTL2;SYTL2;SYTL2;SYTL2;SYTL2	NM_206928;NM_001162951;NM_206927;NM_001162953;NM_032943	TSS200;Body;TSS200;Body;Body	NA
cg07371373	chr1	225821245	2	-2.208	0.02728	--	67.5	3.081	1	0.07922	-0.00163805	0.749113	-0.208761	0.00507694		OpenSea	ENAH;ENAH	NM_001008493;NM_018212	Body;Body	TRUE
cg01837492	chr15	69687372	2	-2.207	0.0273	--	41.2	1.701	1	0.1922	-0.0013589	0.523067	-0.114512	0.0130311		OpenSea	PAQR5;PAQR5	NM_001104554;NM_017705	Body;Body	NA	15:69686877-69687379	Unclassified
cg16559630	chr7	56301065	2	-2.207	0.02733	--	56	2.274	1	0.1315	-0.00120898	0.621253	-0.158679	0.00861904	chr7:56297432-56297662	S_Shelf				NA
cg04522040	chr19	11039280	2	2.207	0.02733	++	76.9	4.333	1	0.03738	0.000206818	0.929508	0.18687	0.00242656	chr19:11038956-11040285	Island	YIPF2;YIPF2;C19orf52	NM_024029;NM_024029;NM_138358	1stExon;5'UTR;TSS200	NA	19:11038438-11040235	Promoter_Associated
cg02107279	chr5	14870749	2	2.206	0.02737	++	72.4	3.628	1	0.05682	0.00274458	0.831152	0.419095	0.00365022	chr5:14871391-14871611	N_Shore	ANKH	NM_054027	Body	NA	5:14870494-14870836	Unclassified_Cell_type_specific
cg04354448	chr6	133050450	2	2.206	0.02742	++	68.4	3.162	1	0.07537	0.000935587	0.762531	0.212461	0.00484861		OpenSea	VNN3;VNN3	NR_028291;NR_028290	Body;Body	TRUE
cg23429240	chr12	109040983	2	2.205	0.02747	++	76.6	4.28	1	0.03856	0.000625245	0.92345	0.193285	0.00251198		OpenSea	CORO1C	NM_014325	3'UTR	NA	12:109040733-109041882	Promoter_Associated
cg21475476	chr15	99791336	2	2.205	0.02748	++	48.1	1.926	1	0.1651	0.0012263	0.563602	0.298929	0.0110733	chr15:99791328-99792042	Island	LRRC28	NM_144598	TSS1500	NA	15:99790932-99792344	Promoter_Associated
cg16071219	chr13	48986124	2	2.205	0.02748	++	71.8	3.544	1	0.05978	0.00118165	0.8198	0.24311	0.00385267		OpenSea	LPAR6;LPAR6;RB1;LPAR6	NM_001162497;NM_005767;NM_000321;NM_001162498	Body;Body;Body;1stExon	TRUE	13:48986083-48986200	Promoter_Associated_Cell_type_specific
cg18664013	chr7	157585770	2	-2.205	0.02749	--	63.2	2.717	1	0.09929	-0.00180868	0.694085	-0.146384	0.00644236	chr7:157586711-157587112	N_Shore	PTPRN2;PTPRN2;PTPRN2	NM_002847;NM_130842;NM_130843	Body;Body;Body	TRUE
cg14473797	chr9	73035425	2	2.204	0.02754	++	74.1	3.855	1	0.04959	0.000271702	0.865075	0.19602	0.00321127	chr9:73033798-73035448	Island				NA
cg18909937	chr4	22390012	2	-2.203	0.02756	--	51.7	2.07	1	0.1502	-0.0010449	0.588692	-0.137885	0.0100119		OpenSea	GPR125	NM_145290	Body	NA
cg07451261	chr10	102415086	2	2.203	0.02758	++	52.5	2.104	1	0.1469	0.00222711	0.594611	0.196356	0.0097749	chr10:102414425-102416315	Island				NA
cg26488170	chr16	51026841	2	2.203	0.0276	++	71.7	3.535	1	0.0601	0.000657802	0.819403	0.159582	0.00388825		OpenSea				NA
cg14194048	chr19	2462042	2	2.203	0.02761	++	46.5	1.867	1	0.1718	0.000898203	0.554349	0.149217	0.0116074	chr19:2462064-2462442	N_Shore				NA	19:2461867-2462511	Unclassified
cg03694936	chr5	140179490	2	2.203	0.02762	++	73.3	3.743	1	0.05303	0.00139131	0.849698	0.206101	0.00343813	chr5:140180844-140181082	N_Shore	PCDHA2;PCDHA1;PCDHA3;PCDHA1;PCDHA3	NM_018905;NM_031411;NM_018906;NM_018900;NM_031497	Body;Body;TSS1500;Body;TSS1500	NA
cg10971895	chr1	201438445	2	2.203	0.02763	++	68.9	3.217	1	0.0729	0.000255913	0.772392	0.172735	0.00471939	chr1:201437519-201438648	Island	PHLDA3	NM_012396	TSS200	NA	1:201438098-201438661	Unclassified
cg03992149	chr16	55361816	2	-2.202	0.02769	--	47.3	1.898	1	0.1683	-0.0022789	0.560158	-0.22192	0.0113714	chr16:55362737-55363287	N_Shore	IRX6	NM_024335	Body	NA
cg21221557	chr5	83639995	2	-2.2	0.02784	--	74.1	3.868	1	0.04921	-0.00129506	0.869244	-0.23196	0.00321912		OpenSea	EDIL3	NM_005711	Body	TRUE
cg01240229	chr15	25101627	2	2.199	0.02791	++	39.2	1.643	1	0.1999	0.00281085	0.516881	0.10432	0.0138506		OpenSea	SNRPN;SNRPN;SNRPN;SNRPN	NM_022808;NM_022805;NM_022807;NM_022806	5'UTR;TSS200;5'UTR;5'UTR	NA
cg02631082	chr19	51192440	2	-2.198	0.02798	--	56.9	2.32	1	0.1277	-0.00233041	0.633443	-0.163428	0.00851577	chr19:51189824-51190109	S_Shelf	SHANK1	NM_016148	Body	NA	19:51192319-51192473	Unclassified_Cell_type_specific
cg14459046	chr5	173728459	2	2.197	0.02799	++	39.1	1.643	1	0.1999	0.00501329	0.517406	0.120069	0.0138843		OpenSea				TRUE
cg23549617	chr19	11670239	2	2.197	0.02802	++	41.7	1.716	1	0.1902	0.000502423	0.530565	0.18079	0.0131454	chr19:11669789-11670244	Island	ELOF1	NM_032377	TSS200	NA	19:11669515-11670522	Promoter_Associated
cg14868550	chr12	8185339	2	2.197	0.02803	++	66.9	3.024	1	0.08205	0.000304271	0.746069	0.216712	0.00538503	chr12:8184964-8185616	Island	FOXJ2	NM_018416	TSS200	NA	12:8184565-8186397	Promoter_Associated
cg08816037	chr3	160167507	2	2.195	0.02813	++	42.5	1.74	1	0.1872	0.000998047	0.535433	0.144688	0.0129539	chr3:160167184-160168200	Island	TRIM59;TRIM59	NM_173084;NM_173084	1stExon;5'UTR	NA	3:160166409-160168278	Promoter_Associated
cg00876667	chr3	137497598	2	2.195	0.02813	++	76.1	4.186	1	0.04075	0.000562814	0.915883	0.185992	0.00270696		OpenSea				TRUE
cg24508105	chr20	2857557	2	2.195	0.02815	+-	82	5.561	1	0.01836	-0.000199135	0.908195	0.209492	0.00128287	chr20:2852899-2854635	S_Shelf	PTPRA;PTPRA	NM_002836;NM_080840	5'UTR;5'UTR	NA
cg04006266	chr11	66300458	2	-2.195	0.02817	--	41.5	1.709	1	0.1911	-0.00358238	0.530229	-0.172469	0.0132741		OpenSea	BBS1	NM_024649	3'UTR	NA	11:66300286-66300539	Unclassified_Cell_type_specific
cg14793291	chr1	16176059	2	2.194	0.02823	++	51.7	2.068	1	0.1504	0.00113915	0.592993	0.161731	0.0102167	chr1:16175829-16176117	Island	FLJ37453;SPEN	NR_024279;NM_015001	TSS1500;Body	NA	1:16173682-16176432	Promoter_Associated
cg05280478	chr17	73662588	2	2.194	0.02823	+-	80.1	5.021	1	0.02503	-0.000177144	0.973634	0.197876	0.00171262	chr17:73662999-73663628	N_Shore	RECQL5;SAP30BP;RECQL5;RECQL5	NM_001003715;NM_013260;NM_004259;NM_001003716	Body;TSS1500;Body;Body	NA
cg04624228	chr8	38411598	2	2.194	0.02824	++	47.2	1.894	1	0.1687	0.00180692	0.56314	0.135319	0.0115869		OpenSea				NA
cg22125926	chr13	24144682	2	2.193	0.0283	++	69.4	3.272	1	0.07048	0.00230006	0.785786	0.294561	0.00465753		OpenSea	TNFRSF19	NM_148957	TSS200	TRUE
cg11972564	chr11	44846667	2	2.192	0.02836	++	52.6	2.109	1	0.1464	0.0016304	0.600782	0.129455	0.00996618		OpenSea	TSPAN18	NM_130783	5'UTR	TRUE
cg15383120	chr6	291909	2	-2.192	0.02838	--	50.3	2.013	1	0.156	-0.0121722	0.584503	-0.772557	0.0106765	chr6:291948-292839	N_Shore	DUSP22	NM_020185	TSS200	NA	6:291596-292679	Promoter_Associated
cg12289045	chr19	51141361	2	-2.192	0.02841	--	49.9	1.996	1	0.1577	-0.00538565	0.581874	-0.163418	0.0108131	chr19:51142284-51142986	N_Shore	SYT3;SYT3;SYT3	NM_001160329;NM_032298;NM_001160328	5'UTR;TSS200;5'UTR	NA
cg13649209	chr9	104292242	2	2.19	0.02852	++	68.3	3.156	1	0.07563	0.00295792	0.770048	0.204409	0.00503365	chr9:104295917-104296232	N_Shelf				NA	9:104291735-104292743	Unclassified
cg22500703	chr18	23806247	2	2.189	0.02858	++	57.9	2.376	1	0.1232	0.00232528	0.646814	0.179711	0.00834125	chr18:23806283-23807093	N_Shore	TAF4B	NM_005640	TSS200	NA	18:23805824-23807573	Promoter_Associated
cg27140647	chr2	8977490	2	2.188	0.02863	+-	80.2	5.04	1	0.02478	-7.97174e-05	0.968184	0.212905	0.00171935	chr2:8977373-8977789	Island	KIDINS220	NM_020738	5'UTR	NA	2:8976499-8978379	Promoter_Associated
cg11328898	chr11	131758858	2	2.188	0.02864	++	50.5	2.02	1	0.1553	0.001969	0.587452	0.174021	0.0106989		OpenSea	NTM	NM_001048209	Body	NA
cg12068257	chr1	16091149	2	2.188	0.02864	++	69.6	3.288	1	0.06977	0.00110126	0.790876	0.10557	0.00465871		OpenSea	FBLIM1;FBLIM1;FBLIM1;FBLIM1	NM_001024215;NM_017556;NM_001024216;NM_001024215	5'UTR;5'UTR;TSS1500;1stExon	NA
cg01687267	chr16	89351692	2	2.188	0.02866	++	66.1	2.95	1	0.08586	0.000547107	0.739387	0.193981	0.00574843	chr16:89352528-89352825	N_Shore	ANKRD11	NM_013275	Body	NA
cg14877896	chr2	74743839	2	2.188	0.02867	++	72	3.573	1	0.05872	0.00115629	0.833245	0.142023	0.0039293	chr2:74740455-74743795	S_Shore	TLX2	NM_016170	3'UTR	NA
cg04467093	chr5	133448932	2	2.188	0.02869	++	48.8	1.953	1	0.1623	0.00215225	0.57624	0.136056	0.0112412	chr5:133449320-133451260	N_Shore	TCF7	NM_003202	TSS1500	NA
cg08322747	chr16	2347298	2	2.187	0.02871	++	63.8	2.761	1	0.09658	0.000437844	0.710053	0.188713	0.00649413	chr16:2347282-2347636	Island	ABCA3	NM_001089	Body	NA
cg11032707	chr15	45671246	2	2.186	0.02882	++	72.1	3.582	1	0.0584	0.00150972	0.835724	0.179168	0.00392668	chr15:45669970-45671029	S_Shore	LOC145663;GATM	NR_033252;NM_001482	Body;TSS1500	NA	15:45669693-45671628	Unclassified
cg10495207	chr19	49223834	2	-2.185	0.02891	--	69.6	3.294	1	0.06954	-0.00147585	0.79367	-0.154005	0.00468172	chr19:49223833-49224276	Island	MAMSTR	NM_001130915	TSS1500	NA	19:49223589-49224780	Promoter_Associated
cg14765933	chr5	1414924	2	-2.184	0.02896	--	47.6	1.909	1	0.1671	-0.00356891	0.570461	-0.219508	0.0116888	chr5:1416792-1417004	N_Shore	SLC6A3	NM_001044	Body	NA
cg18384681	chr1	55462126	2	-2.184	0.02897	--	48.1	1.926	1	0.1652	-0.00273907	0.573455	-0.129621	0.0115524	chr1:55462688-55463010	N_Shore				TRUE	1:55461307-55462792	Unclassified
cg01894875	chr1	2121521	2	-2.184	0.02899	--	45.1	1.823	1	0.177	-0.00660956	0.5556	-0.298136	0.012466	chr1:2121017-2121818	Island	C1orf86;LOC100128003;C1orf86	NM_001146310;NR_024445;NM_182533	Body;Body;Body	NA	1:2120661-2121970	Promoter_Associated
cg26433208	chr1	41445556	2	-2.184	0.02899	-+	84.3	6.359	1	0.01168	0.000549587	0.811028	-0.141256	0.000877343	chr1:41444870-41446116	Island	CTPS	NM_001905	5'UTR	NA	1:41445513-41445971	Promoter_Associated
cg22573590	chr7	1878225	2	2.183	0.02907	++	40	1.667	1	0.1967	0.00141607	0.528484	0.103729	0.0140408	chr7:1881181-1881391	N_Shelf	MAD1L1;MAD1L1;MAD1L1	NM_003550;NM_001013837;NM_001013836	Body;Body;Body	NA
cg04848426	chr2	106735003	2	2.182	0.02908	++	47.2	1.894	1	0.1688	0.00133284	0.568537	0.133721	0.0118618		OpenSea	UXS1	NM_025076	Body	TRUE
cg25606201	chr5	180614858	2	-2.182	0.0291	--	55.2	2.233	1	0.1351	-0.00195946	0.626791	-0.232146	0.00933063	chr5:180616157-180619114	N_Shore				NA	5:180614525-180617476	Promoter_Associated
cg12588041	chr3	47018686	2	2.182	0.02912	++	78.2	4.587	1	0.03221	0.000111639	0.977397	0.0988667	0.0022331	chr3:47017879-47018312	S_Shore	CCDC12	NM_144716	TSS1500	NA	3:47017659-47018710	Promoter_Associated
cg19507256	chr7	149552478	2	2.182	0.02913	++	60.6	2.537	1	0.1112	0.000872989	0.677124	0.13584	0.00760885		OpenSea	ZNF862	NM_001099220	Body	TRUE
cg11736230	chr14	104313012	2	2.182	0.02914	++	41.3	1.702	1	0.192	0.00402098	0.535222	0.1663	0.0136951	chr14:104313161-104314990	N_Shore	PPP1R13B	NM_015316	Body	NA
cg13806966	chr9	139923567	2	-2.181	0.02921	--	41.9	1.722	1	0.1895	-0.00241568	0.539154	-0.16247	0.0135179	chr9:139925243-139925996	N_Shore	ABCA2;C9orf139;ABCA2	NM_001606;NM_207511;NM_212533	TSS1500;5'UTR;TSS200	NA	9:139923224-139924169	Promoter_Associated
cg10799249	chr10	422187	2	2.18	0.02928	++	46.8	1.878	1	0.1705	0.00242335	0.567207	0.179014	0.0120608	chr10:422180-422411	Island	DIP2C	NM_014974	Body	NA
cg24254658	chr7	2184839	2	2.178	0.02938	++	53.4	2.147	1	0.1429	0.00210465	0.61403	0.229255	0.00998428	chr7:2185771-2186205	N_Shore	MAD1L1;MAD1L1;MAD1L1	NM_003550;NM_001013837;NM_001013836	Body;Body;Body	NA
cg18304305	chr5	42720521	2	2.177	0.02947	++	67.5	3.076	1	0.07945	0.0016373	0.764684	0.208347	0.00544129		OpenSea	GHR	NM_000163	3'UTR	NA
cg16543943	chr16	47216988	2	-2.176	0.02954	--	60	2.503	1	0.1136	-0.00227529	0.674391	-0.210808	0.00787144		OpenSea	ITFG1	NM_030790	Body	NA
cg10045321	chr10	126331212	2	-2.176	0.02954	-+	79.8	4.945	1	0.02617	8.1023e-05	0.973246	-0.161695	0.00186317		OpenSea	FAM53B	NM_014661	Body	NA
cg13207630	chr7	32358064	2	-2.174	0.02974	-+	79.7	4.932	1	0.02637	0.000691765	0.973341	-0.470497	0.00188855		OpenSea				NA
cg04558112	chr16	69788908	2	2.173	0.02979	++	71.2	3.476	1	0.06226	0.000443774	0.827347	0.177075	0.00430669	chr16:69788469-69788984	Island	NOB1	NM_014062	TSS200	NA	16:69788281-69789428	Promoter_Associated
cg02731988	chr4	828149	2	2.173	0.02982	++	49.4	1.978	1	0.1596	0.00360492	0.588035	0.186657	0.0113829	chr4:828148-828360	Island				NA
cg01184282	chr7	141617618	2	-2.172	0.02985	--	75.1	4.01	1	0.04523	-0.000482269	0.904569	-0.186591	0.00315811		OpenSea	OR9A4	NM_001001656	TSS1500	NA
cg16449219	chr14	51290169	2	2.171	0.0299	++	59.4	2.461	1	0.1167	0.00246702	0.670024	0.183851	0.00817629		OpenSea	NIN;NIN;NIN;NIN;NIN	NM_182946;NM_020921;NM_182944;NM_016350;NM_016350	5'UTR;5'UTR;5'UTR;1stExon;5'UTR	NA
cg18835493	chr2	23914183	2	2.17	0.03	++	74.5	3.922	1	0.04766	0.000264329	0.893329	0.154386	0.00333772	chr2:23913308-23913569	S_Shore	KLHL29	NM_052920	Body	NA
cg00165394	chr15	42187649	2	-2.169	0.03006	--	51.8	2.076	1	0.1496	-0.00132181	0.606482	-0.111508	0.0106881		OpenSea	SPTBN5	NM_016642	TSS1500	NA	15:42186577-42187759	Promoter_Associated
cg24479965	chr15	43785026	2	2.169	0.03012	++	47.8	1.915	1	0.1664	0.00215047	0.578984	0.149504	0.0120064	chr15:43785243-43785490	N_Shore	TP53BP1;TP53BP1;TP53BP1	NM_001141980;NM_001141979;NM_005657	Body;Body;5'UTR	NA	15:43784592-43786051	Promoter_Associated
cg11712386	chr21	46349088	2	2.168	0.03013	++	60.2	2.51	1	0.1131	0.00102884	0.679584	0.157318	0.00796731	chr21:46351328-46352911	N_Shelf	ITGB2	NM_001127491	TSS1500	NA
cg17186107	chr4	185940173	2	2.168	0.03018	+-	87.6	8.054	1	0.004541	-0.00153545	0.635568	0.160546	0.000400823	chr4:185939222-185942747	Island	HELT	NM_001029887	1stExon	TRUE
cg16573887	chr6	33284127	2	2.167	0.03021	++	43.1	1.757	1	0.185	0.00126641	0.551671	0.110132	0.0135188	chr6:33285367-33285617	N_Shore	ZBTB22;ZBTB22	NM_005453;NM_001145338	Body;Body	NA
cg00790906	chr14	56659945	2	-2.167	0.03027	--	67.2	3.047	1	0.08088	-0.000830879	0.765951	-0.156537	0.00566867		OpenSea	PELI2	NM_021255	Body	TRUE
cg14580848	chr2	197664530	2	2.166	0.0303	++	70.1	3.344	1	0.06744	0.000558007	0.811438	0.202157	0.0047311	chr2:197664212-197664572	Island	GTF3C3	NM_012086	TSS200	NA	2:197663896-197664651	Promoter_Associated
ch.17.1283089F	chr17	47117551	2	2.166	0.03034	++	63.4	2.729	1	0.09851	0.00192268	0.716526	0.220959	0.00694379		OpenSea	IGF2BP1;IGF2BP1	NM_006546;NM_001160423	Body;Body	NA
cg01971181	chr3	158518888	2	2.165	0.03037	++	65.8	2.921	1	0.08742	0.00180624	0.747059	0.207996	0.00615021	chr3:158519509-158520329	N_Shore	MFSD1;MFSD1	NM_022736;NM_001167903	TSS1500;TSS1500	NA	3:158518860-158519109	Unclassified_Cell_type_specific
cg12315391	chr3	157815145	2	2.165	0.03038	++	77.1	4.361	1	0.03676	0.00042687	0.956748	0.334236	0.00263275	chr3:157815581-157816095	N_Shore	SHOX2;SHOX2;SHOX2	NM_003030;NM_001163678;NM_006884	3'UTR;3'UTR;3'UTR	NA	3:157815039-157816346	Unclassified
cg16208357	chr17	40932520	2	2.165	0.0304	++	62.6	2.672	1	0.1021	0.000544769	0.707734	0.23017	0.00721683	chr17:40932329-40933299	Island	WNK4	NM_032387	TSS200	NA
cg20076516	chr22	46481816	2	-2.165	0.03041	--	43.9	1.783	1	0.1818	-0.00128577	0.557549	-0.181553	0.013326	chr22:46481815-46482024	Island	LOC400931	NR_027033	TSS200	NA
cg26481727	chr16	89410474	2	2.165	0.03041	++	74.6	3.931	1	0.0474	0.000336841	0.897594	0.128595	0.00336101	chr16:89408237-89408465	S_Shelf	ANKRD11	NM_013275	5'UTR	TRUE
cg12118246	chr17	72462441	2	-2.165	0.03042	--	66.1	2.948	1	0.086	-0.00181956	0.751614	-0.29465	0.0060589		OpenSea	CD300A	NM_007261	TSS200	NA	17:72462381-72463164	Promoter_Associated
cg23649140	chr8	37661612	2	2.165	0.03042	++	67.7	3.098	1	0.07837	0.00185654	0.774937	0.113851	0.00551538		OpenSea	GPR124	NM_032777	Body	NA
cg24586196	chr1	166958406	2	2.164	0.0305	++	56.4	2.294	1	0.1298	0.000919391	0.646403	0.173117	0.00929742	chr1:166958220-166958683	Island	MAEL	NM_032858	TSS200	NA
cg21272913	chr10	24497779	2	2.161	0.03068	++	61.3	2.581	1	0.1082	0.000607985	0.694922	0.151052	0.00771755		OpenSea	KIAA1217;KIAA1217;KIAA1217;KIAA1217;KIAA1217	NM_019590;NM_019590;NM_001098500;NM_001098501;NM_001098501	1stExon;5'UTR;5'UTR;1stExon;5'UTR	NA
cg03092680	chr6	168597666	2	2.161	0.0307	++	67.5	3.077	1	0.0794	0.000955976	0.773627	0.168686	0.00563333		OpenSea				NA
cg00995047	chr5	1634460	2	-2.16	0.03074	-+	87.3	7.878	1	0.005004	0.00372828	0.64763	-0.439299	0.000444151	chr5:1633901-1634224	S_Shore	LOC728613	NR_003713	TSS1500	NA	5:1633746-1634515	Promoter_Associated
cg19883813	chr10	8098005	2	2.16	0.03076	++	56.8	2.317	1	0.128	0.00134297	0.651896	0.195125	0.00922147	chr10:8091374-8098329	Island	GATA3;GATA3	NM_001002295;NM_002051	Body;Body	NA
cg09632271	chr4	68441222	2	2.158	0.03091	++	57.7	2.365	1	0.1241	0.00271371	0.660986	0.216656	0.00895966		OpenSea	STAP1	NM_012108	Body	TRUE	4:68441027-68441352	Unclassified_Cell_type_specific
cg00024416	chr22	24240387	2	-2.158	0.03093	--	50.8	2.032	1	0.154	-0.00630055	0.604523	-0.369874	0.0112789	chr22:24236257-24237539	S_Shelf				NA	22:24240250-24240481	Unclassified_Cell_type_specific
cg07969918	chr22	31682909	2	2.157	0.03102	++	64	2.779	1	0.09552	0.00142491	0.729084	0.150541	0.0068551	chr22:31686636-31687371	N_Shelf	PIK3IP1;PIK3IP1	NM_001135911;NM_052880	Body;Body	NA
cg13977620	chr12	119715090	2	-2.156	0.03109	--	50.7	2.03	1	0.1543	-0.00195258	0.605066	-0.154795	0.011347		OpenSea				TRUE
cg05917480	chr16	48369920	2	-2.155	0.03114	-+	79.3	4.826	1	0.02803	0.000137227	0.976545	-0.253681	0.00208847		OpenSea	LONP2	NM_031490	Body	TRUE
cg10277651	chr20	623361	2	2.155	0.03115	++	46.5	1.869	1	0.1716	0.00275048	0.577323	0.400004	0.0127561	chr20:623088-623398	Island				NA	20:623038-623469	Unclassified_Cell_type_specific
cg11147193	chr2	10442040	2	2.155	0.03117	++	59.9	2.494	1	0.1142	0.00161504	0.68405	0.112747	0.00827729	chr2:10442308-10444509	N_Shore	HPCAL1	NM_002149	TSS1500	NA
cg22602513	chr1	160429714	2	2.154	0.03121	++	63.4	2.734	1	0.09824	0.00218429	0.7232	0.194785	0.007092		OpenSea				TRUE
cg13341864	chr20	2384435	2	2.154	0.03121	+-	79.6	4.894	1	0.02694	-0.000133907	0.967319	0.190469	0.00201677	chr20:2384234-2384436	Island	TGM6	NM_198994	Body	NA
cg16768441	chr3	58163495	2	2.154	0.03125	++	56.3	2.287	1	0.1305	0.000780879	0.649976	0.149395	0.00953309	chr3:58163469-58163680	Island				NA	3:58162737-58164625	Unclassified
cg11840104	chr2	217722703	2	2.153	0.03128	++	63.6	2.75	1	0.09722	0.000802057	0.726314	0.184817	0.00702935		OpenSea				TRUE
cg20556503	chr21	46349095	2	2.153	0.03131	++	47.9	1.919	1	0.166	0.0013307	0.587116	0.177401	0.0123533	chr21:46351328-46352911	N_Shelf	ITGB2	NM_001127491	TSS1500	NA
cg05099288	chr6	109700555	2	2.153	0.03132	++	70.1	3.342	1	0.06755	0.00134531	0.818281	0.203087	0.00487838	chr6:109702898-109704093	N_Shelf	CD164;CD164;CD164;CD164;CD164	NM_001142401;NM_001142403;NM_001142402;NM_001142404;NM_006016	Body;Body;Body;Body;Body	NA	6:109700282-109700835	Promoter_Associated_Cell_type_specific
cg19320261	chr1	64409138	2	2.151	0.03151	+-	88.2	8.47	1	0.003611	-0.00297642	0.591143	0.14708	0.00034544		OpenSea	ROR1;ROR1	NM_005012;NM_001083592	Body;Body	TRUE
cg12847399	chr19	17650166	2	-2.151	0.03151	--	49.6	1.984	1	0.159	-0.00210037	0.599826	-0.311399	0.0118468	chr19:17649987-17651384	Island	FAM129C;FAM129C	NM_001098524;NM_173544	Body;Body	TRUE	19:17648855-17651352	Unclassified
cg01074508	chr5	149340320	2	2.15	0.03152	++	66.7	3.005	1	0.083	0.000400619	0.768142	0.191061	0.00602465	chr5:149339931-149340951	Island	SLC26A2;SLC26A2	NM_000112;NM_000112	1stExon;5'UTR	NA	5:149338603-149340921	Promoter_Associated
cg09220891	chr16	89357741	2	2.15	0.03153	++	71.6	3.527	1	0.06039	0.000565694	0.847267	0.113452	0.0043943		OpenSea	ANKRD11	NM_013275	Body	NA	16:89357364-89357854	Unclassified_Cell_type_specific
cg01165297	chr16	475440	2	2.15	0.03156	++	47	1.885	1	0.1697	0.00108846	0.582754	0.150656	0.0127334	chr16:474922-476815	Island	RAB11FIP3	NM_014700	TSS1500	NA	16:475071-476110	Promoter_Associated
cg00377916	chr20	30008986	2	2.149	0.03167	++	60.9	2.559	1	0.1097	0.00233113	0.697901	0.161609	0.00804005		OpenSea	DEFB122	NR_002577	TSS1500	NA
cg10749808	chr14	61746626	2	2.146	0.03187	++	46.9	1.884	1	0.1699	0.00225752	0.584384	0.107272	0.0128448	chr14:61746804-61748141	N_Shore	TMEM30B;TMEM30B	NM_001017970;NM_001017970	1stExon;3'UTR	NA
cg05923226	chr19	15121516	2	2.146	0.0319	++	64.6	2.823	1	0.09292	0.00154114	0.742016	0.103566	0.00682417	chr19:15121590-15122143	N_Shore	CCDC105	NM_173482	TSS200	NA
cg07272264	chr12	101111683	2	2.146	0.03191	++	71.4	3.494	1	0.06161	0.000675712	0.844998	0.182055	0.00452833	chr12:101109863-101111622	S_Shore				NA
cg09912515	chr11	77348201	2	2.145	0.03193	++	53.6	2.155	1	0.1421	0.00209711	0.631953	0.150704	0.0106228	chr11:77348423-77348959	N_Shore	CLNS1A	NM_001293	Body	NA
cg18067840	chr6	32375672	2	-2.144	0.03202	--	48.4	1.939	1	0.1638	-0.00315762	0.595006	-0.213893	0.0123935		OpenSea	BTNL2	NM_019602	TSS1500	NA
cg13311549	chr7	24988669	2	-2.144	0.03202	--	53.5	2.152	1	0.1424	-0.00344759	0.632079	-0.206824	0.0106652		OpenSea	OSBPL3;OSBPL3;OSBPL3;OSBPL3	NM_015550;NM_145322;NM_145320;NM_145321	5'UTR;5'UTR;5'UTR;5'UTR	TRUE
cg02324774	chr19	50980121	2	2.144	0.03205	++	69.5	3.279	1	0.07017	0.000691889	0.813839	0.152803	0.00516786	chr19:50979429-50980208	Island	C19orf63;FAM71E1;C19orf63	NM_206538;NM_138411;NM_175063	Body;TSS200;Body	NA	19:50978929-50980300	Promoter_Associated
cg27134223	chr6	31465961	2	2.143	0.03215	++	44.9	1.814	1	0.178	0.00093518	0.573673	0.146612	0.013613	chr6:31465460-31466188	Island	MICB;MICB	NM_005931;NM_005931	5'UTR;1stExon	NA	6:31465197-31466246	Promoter_Associated
cg06250904	chr12	107351181	2	2.143	0.03215	+-	79	4.753	1	0.02924	-8.45028e-05	0.978741	0.1853	0.00223825	chr12:107349152-107350089	S_Shore	C12orf23	NM_152261	5'UTR	NA
cg26292232	chr10	74047853	2	-2.14	0.03237	--	51.3	2.055	1	0.1517	-0.00315905	0.617542	-0.209658	0.0115088		OpenSea				NA
cg18556792	chr2	43445934	2	2.139	0.03241	++	66.3	2.967	1	0.08499	0.00163728	0.76817	0.183766	0.00632049		OpenSea				TRUE	2:43445408-43446273	Promoter_Associated
cg13045774	chr3	89901227	2	2.139	0.03245	++	63	2.703	1	0.1002	0.00222959	0.72648	0.159975	0.00747525		OpenSea				TRUE	3:89901038-89901787	Unclassified_Cell_type_specific
cg05415606	chr2	38357299	2	-2.139	0.03246	--	75	4.006	1	0.04533	-0.000765347	0.922744	-0.261624	0.00341619		OpenSea	C2orf58	NR_027252	TSS1500	NA
cg08498747	chr17	41747669	2	2.138	0.03248	++	76	4.159	1	0.04141	0.000624405	0.944149	0.222627	0.00313515		OpenSea				TRUE	17:41747654-41747747	Unclassified_Cell_type_specific
cg19929617	chr6	80656586	2	-2.138	0.03252	--	54.4	2.193	1	0.1386	-0.00256902	0.64227	-0.134797	0.0104973	chr6:80656744-80657593	N_Shore	ELOVL4	NM_022726	Body	TRUE	6:80656528-80657938	Promoter_Associated_Cell_type_specific
cg06302690	chr15	65197923	2	2.137	0.03263	++	50.5	2.02	1	0.1553	0.00243411	0.612913	0.228398	0.0118811	chr15:65197799-65198063	Island				NA	15:65197353-65198294	Unclassified
cg03184011	chr20	39945503	2	2.136	0.03268	++	74.3	3.889	1	0.04859	0.000381709	0.907786	0.129797	0.00367414	chr20:39945594-39946053	N_Shore				NA	20:39945360-39947173	Promoter_Associated
cg00698575	chr9	140388604	2	-2.136	0.03268	--	75.5	4.084	1	0.04329	-0.000397616	0.935129	-0.211439	0.00328839	chr9:140389453-140389751	N_Shore	PNPLA7;PNPLA7	NM_152286;NM_001098537	Body;Body	NA	9:140388110-140388856	Unclassified
cg05280794	chr17	1040653	2	-2.136	0.03271	--	55.1	2.225	1	0.1358	-0.00334795	0.648853	-0.929562	0.0103203		OpenSea	ABR;ABR	NM_021962;NM_001159746	Body;5'UTR	NA
cg00788739	chr22	31002942	2	2.135	0.03273	++	52.5	2.105	1	0.1468	0.00129932	0.628361	0.177492	0.0112169		OpenSea	TCN2	NM_000355	TSS1500	NA	22:31002585-31003500	Unclassified_Cell_type_specific
cg11152463	chr1	41350406	2	2.135	0.03279	++	46.4	1.865	1	0.172	0.00224817	0.586632	0.153313	0.0133207	chr1:41349740-41350293	S_Shore				NA
cg24456654	chr4	41754125	2	2.135	0.03279	++	76.5	4.256	1	0.0391	0.000283545	0.95968	0.173133	0.00299501	chr4:41752280-41752502	S_Shore				TRUE
cg03622371	chr11	73000436	2	-2.134	0.03281	--	47.4	1.9	1	0.1681	-0.0024335	0.592906	-0.159953	0.0129995		OpenSea	P2RY6;P2RY6;P2RY6;P2RY6	NM_176797;NM_176796;NM_004154;NM_176798	5'UTR;5'UTR;5'UTR;5'UTR	TRUE	11:73000079-73000969	Unclassified
cg11593908	chr2	233547150	2	-2.134	0.03285	--	67.8	3.109	1	0.07787	-0.000614984	0.793228	-0.175413	0.00585728		OpenSea	EFHD1;EFHD1	NR_027663;NM_025202	Body;3'UTR	NA
cg09934977	chr17	18586148	2	2.133	0.03289	++	55.2	2.232	1	0.1352	0.0026102	0.651147	0.191985	0.0103197	chr17:18585239-18585829	S_Shore	ZNF286B	NM_001145045	TSS1500	NA	17:18586063-18586245	Unclassified_Cell_type_specific
cg15455156	chr12	12871826	2	2.133	0.03292	++	69.6	3.287	1	0.06981	0.00103342	0.821039	0.183151	0.00526501	chr12:12869798-12871248	S_Shore	CDKN1B	NM_004064	Body	NA	12:12870714-12871849	Promoter_Associated
cg12926934	chr2	86422294	2	2.133	0.03295	++	59.6	2.473	1	0.1158	0.000374624	0.692041	0.187081	0.00879504	chr2:86422068-86422858	Island	IMMT;IMMT;IMMT	NM_006839;NM_001100170;NM_001100169	Body;Body;Body	NA	2:86421838-86423121	Promoter_Associated
cg03204900	chr11	8703958	2	-2.133	0.03296	--	73.1	3.722	1	0.05369	-0.00031866	0.885724	-0.117151	0.00407556	chr11:8703783-8704616	Island	RPL27A	NM_000990	TSS200	NA	11:8703698-8704958	Unclassified
cg01409448	chr19	10362061	2	2.132	0.03298	++	58.3	2.4	1	0.1213	0.00152923	0.680103	0.144411	0.0092341	chr19:10362771-10363384	N_Shore	MRPL4;MRPL4;MRPL4	NM_146388;NM_015956;NM_146387	TSS1500;TSS1500;TSS1500	NA
cg07398960	chr4	3478209	2	2.132	0.03302	++	44.9	1.814	1	0.178	0.000885555	0.578904	0.156956	0.0138984	chr4:3475058-3475360	S_Shelf	DOK7;DOK7	NM_173660;NM_001164673	Body;Body	NA
cg04980590	chr5	3590820	2	2.131	0.03306	++	67.5	3.079	1	0.07931	0.000694726	0.790008	0.141842	0.00599869	chr5:3590644-3592000	Island				TRUE
cg13969672	chr6	34725293	2	-2.13	0.03315	--	67.6	3.083	1	0.07913	-0.000435496	0.791126	-0.101338	0.00599832	chr6:34725063-34725306	Island	SNRPC;SNRPC;SNRPC	NM_003093;NR_029472;NM_003093	5'UTR;Body;1stExon	NA	6:34724788-34725658	Promoter_Associated
cg10222674	chr1	4837122	2	-2.13	0.03317	--	53.1	2.134	1	0.1441	-0.00106289	0.63603	-0.151993	0.0111138		OpenSea	AJAP1;AJAP1	NM_018836;NM_001042478	3'UTR;3'UTR	NA
cg26714205	chr6	49522045	2	-2.128	0.03331	-+	78.5	4.646	1	0.03112	0.00012283	0.984629	-0.248397	0.00245261	chr6:49518315-49519186	S_Shelf				NA
cg02144332	chr16	1307680	2	2.128	0.03336	++	70.3	3.371	1	0.06637	0.000572948	0.836542	0.12598	0.00506814	chr16:1308004-1308308	N_Shore	TPSD1	NM_012217	Body	NA
cg04180125	chr19	3557666	2	2.127	0.03341	++	68	3.123	1	0.07719	0.000239277	0.799127	0.214557	0.00589158	chr19:3556962-3558293	Island	C19orf28;C19orf28;C19orf28	NM_021731;NM_001042680;NM_174983	TSS200;TSS200;TSS200	NA	19:3557410-3557859	Promoter_Associated
cg06872548	chr17	78716983	2	2.126	0.03352	++	56.6	2.305	1	0.129	0.00291399	0.667459	0.208636	0.00997668	chr17:78720000-78720227	N_Shelf	RPTOR;RPTOR	NM_001163034;NM_020761	Body;Body	TRUE	17:78716950-78717481	Unclassified_Cell_type_specific
cg04636166	chr8	6914420	2	2.125	0.03358	+-	85.2	6.739	1	0.009433	-0.00166072	0.739186	0.245728	0.000842986		OpenSea	DEFA5	NM_021010	TSS200	NA
cg18388270	chr1	149212246	2	-2.122	0.03383	--	71.1	3.458	1	0.06295	-0.00337815	0.85273	-0.418117	0.0048716		OpenSea				NA
cg11340830	chr3	196758146	2	-2.122	0.03384	--	69.7	3.304	1	0.06913	-0.000442473	0.829594	-0.158512	0.00534141	chr3:196755677-196757374	S_Shore	MFI2;MFI2	NM_033316;NM_005929	TSS1500;TSS1500	TRUE	3:196758068-196758361	Unclassified_Cell_type_specific
cg02554712	chr2	239073223	2	2.122	0.03386	+-	84.7	6.539	1	0.01055	-0.0012852	0.758159	0.178935	0.000938165	chr2:239072191-239073109	S_Shore				NA	2:239072347-239073228	Unclassified_Cell_type_specific
cg06020352	chr16	85931840	2	-2.121	0.03389	--	64.2	2.793	1	0.0947	-0.00244791	0.75021	-0.132097	0.00732576	chr16:85932121-85932942	N_Shore	IRF8	NM_002163	TSS1500	NA
cg16757984	chr17	38257936	2	-2.121	0.03392	--	64.9	2.847	1	0.09152	-0.000602717	0.759111	-0.148168	0.00708105	chr17:38256635-38257082	S_Shore	NR1D1	NM_021724	TSS1500	NA
cg26631505	chr17	55560904	2	2.12	0.03397	++	53.6	2.154	1	0.1422	0.00224949	0.644434	0.268075	0.0111741		OpenSea	MSI2;MSI2	NM_138962;NM_170721	Body;Body	TRUE
cg02274788	chr1	68232457	2	2.119	0.0341	++	64.4	2.81	1	0.09368	0.00099597	0.754335	0.155205	0.00728373		OpenSea	GNG12	NM_018841	5'UTR	TRUE
cg17177602	chr1	1196457	2	2.118	0.03417	+-	78.6	4.672	1	0.03065	-0.000229291	0.975446	0.226871	0.00247665		OpenSea	UBE2J2;UBE2J2;LOC100128842;UBE2J2;UBE2J2	NM_194457;NM_194315;NR_027361;NM_194458;NM_058167	Body;Body;Body;Body;Body	NA	1:1196366-1196490	Unclassified_Cell_type_specific
cg19075839	chr8	144329027	2	-2.118	0.03419	--	54.4	2.192	1	0.1387	-0.000405259	0.652359	-0.277371	0.0109432	chr8:144328103-144329545	Island	ZFP41	NM_173832	TSS200	NA	8:144328711-144329362	Promoter_Associated
cg21025449	chr3	132372994	2	-2.118	0.03419	--	60.4	2.526	1	0.112	-0.00159491	0.708676	-0.187105	0.00875564		OpenSea	UBA5;ACAD11	NM_198329;NM_032169	TSS1500;Body	NA
cg03047098	chr16	71843015	2	2.117	0.03426	++	74.3	3.894	1	0.04847	9.88427e-05	0.919029	0.217538	0.00382548	chr16:71841923-71843101	Island	AP1G1;AP1G1	NM_001030007;NM_001128	TSS200;TSS200	NA	16:71842111-71843779	Promoter_Associated
cg12609600	chr11	1595974	2	-2.117	0.03429	--	65.2	2.87	1	0.09022	-0.00142394	0.7652	-0.124174	0.00704543	chr11:1595809-1596143	Island	HCCA2;LOC338651	NM_053005;NR_021489	Body;Body	NA	11:1595936-1596269	Unclassified
cg25711078	chr3	132379275	2	2.116	0.03435	++	49.8	1.994	1	0.1579	0.00102291	0.618637	0.134462	0.0126071	chr3:132379083-132379643	Island	UBA5;UBA5;ACAD11;UBA5	NM_024818;NM_198329;NM_032169;NM_024818	5'UTR;5'UTR;TSS1500;1stExon	NA	3:132379093-132379340	Promoter_Associated
cg07430967	chr17	72954350	2	-2.116	0.03437	--	58.1	2.388	1	0.1223	-0.00198716	0.686766	-0.140529	0.00963262		OpenSea	C17orf28	NM_030630	Body	NA	17:72953932-72955653	Unclassified
cg10404009	chr19	49223845	2	-2.116	0.03437	--	69.1	3.238	1	0.07196	-0.00183223	0.82301	-0.161849	0.00563347	chr19:49223833-49224276	Island	MAMSTR;RASIP1	NM_001130915;NM_017805	TSS1500;3'UTR	NA	19:49223589-49224780	Promoter_Associated
cg08082374	chr16	58059152	2	2.115	0.03439	++	63.2	2.718	1	0.09921	0.000840625	0.741394	0.207274	0.00777588	chr16:58059380-58061477	N_Shore	MMP15	NM_002428	TSS200	TRUE
cg06000330	chr7	19183231	2	2.115	0.03439	+-	78.5	4.642	1	0.0312	-0.000157879	0.977963	0.161057	0.00253328	chr7:19184221-19184686	N_Shore				NA
cg24630566	chr15	41187168	2	2.115	0.0344	++	48.4	1.938	1	0.1639	0.00109747	0.609089	0.138626	0.0131297	chr15:41186255-41187169	Island	VPS18	NM_020857	Body	NA	15:41186035-41187392	Promoter_Associated
cg01063524	chr17	49230700	2	2.115	0.03447	+-	79.4	4.864	1	0.02743	-0.000127126	0.948799	0.180445	0.00225325	chr17:49230686-49231247	Island	NME1;NME1;NME1-NME2	NM_198175;NM_000269;NM_001018136	TSS1500;TSS1500;TSS1500	NA	17:49230174-49231782	Promoter_Associated
cg02066277	chr12	54343078	2	2.114	0.0345	++	74.7	3.945	1	0.04702	0.000444626	0.927898	0.123636	0.00373961	chr12:54343622-54343848	N_Shore				NA
cg00017826	chr2	30644955	2	2.114	0.03451	++	45.7	1.843	1	0.1746	0.00174434	0.592622	0.263438	0.0140983		OpenSea				TRUE	2:30644398-30645729	Unclassified_Cell_type_specific
cg00992850	chr7	25900703	2	2.114	0.03451	++	66.1	2.954	1	0.08566	0.0011981	0.779831	0.166056	0.00672416	chr7:25902121-25902472	N_Shore				NA	7:25900034-25900861	Unclassified_Cell_type_specific
cg06233301	chr16	1500359	2	-2.114	0.03452	--	69.2	3.242	1	0.07178	-0.000893421	0.824607	-0.483413	0.00564123	chr16:1500249-1500600	Island	CLCN7;CLCN7	NM_001287;NM_001114331	Body;Body	NA
cg10054197	chr21	42688849	2	2.114	0.03454	++	73	3.703	1	0.05432	0.000241422	0.893487	0.23838	0.00429989	chr21:42688746-42689085	Island	FAM3B;FAM3B	NM_206964;NM_058186	Body;Body	NA
cg06699564	chr8	95651099	2	2.113	0.03463	+-	85.6	6.948	1	0.008392	-0.00315937	0.711419	0.322055	0.000785763	chr8:95651206-95651760	N_Shore				NA
cg27421117	chr2	74215659	2	2.112	0.03465	++	54.9	2.216	1	0.1366	0.001532	0.659088	0.182452	0.0108866	chr2:74211214-74212314	S_Shelf				NA
cg06871560	chr15	52944233	2	2.112	0.0347	+-	79.4	4.86	1	0.02748	-0.000488175	0.947737	0.190885	0.00227182		OpenSea	KIAA1370	NM_019600	Body	TRUE	15:52944228-52944453	Unclassified_Cell_type_specific
cg14069529	chr7	53290696	2	-2.112	0.03473	--	64.6	2.821	1	0.09301	-0.00170211	0.760113	-0.202825	0.00734427	chr7:53286851-53287192	S_Shelf				NA
cg12106855	chr8	107281510	2	2.111	0.03478	++	76.2	4.209	1	0.04022	0.000264605	0.966513	0.164248	0.0032476	chr8:107282031-107283876	N_Shore	OXR1	NM_018002	TSS1500	NA	8:107281424-107281587	Unclassified_Cell_type_specific
cg13943358	chr1	3575917	2	-2.111	0.03479	--	54.9	2.215	1	0.1366	-0.00096169	0.659919	-0.104582	0.0109276		OpenSea	TP73	NM_005427	5'UTR	NA
cg06494592	chr3	125709126	2	-2.111	0.0348	--	62.5	2.666	1	0.1025	-0.00248684	0.735433	-0.439933	0.0081202	chr3:125709066-125709452	Island				NA	3:125708995-125709926	Promoter_Associated_Cell_type_specific
cg27498114	chr8	37823292	2	2.109	0.03491	++	46.6	1.874	1	0.171	0.000386796	0.600552	0.168387	0.0139088	chr8:37822486-37824008	Island	ADRB3	NM_000025	1stExon	TRUE
cg05826295	chr6	113886340	2	2.109	0.03496	++	47.2	1.896	1	0.1686	0.00379932	0.604729	0.172886	0.0137124		OpenSea				TRUE
cg14903097	chr2	21023042	2	2.109	0.03497	++	64.9	2.849	1	0.09145	0.00125735	0.766031	0.169172	0.00726366	chr2:21022564-21022934	S_Shore	C2orf43	NM_021925	TSS1500	NA	2:21022253-21023260	Promoter_Associated
cg13227481	chr2	220282946	2	2.108	0.03501	+-	78.4	4.624	1	0.03152	-0.00017246	0.976242	0.143254	0.00260088	chr2:220283200-220283750	N_Shore	DES	NM_001927	TSS200	TRUE
cg09996902	chr6	26598600	2	2.108	0.03503	++	58.9	2.431	1	0.1189	0.000876564	0.698038	0.234622	0.00950953	chr6:26598524-26598758	Island	ABT1	NM_013375	Body	NA
cg07824636	chr1	221967245	2	-2.107	0.03511	--	70.9	3.441	1	0.06361	-0.000788651	0.858515	-0.150293	0.00508597		OpenSea				TRUE
cg14018690	chr3	111804832	2	2.106	0.03522	++	61.7	2.614	1	0.1059	0.00123845	0.729556	0.104013	0.00848106	chr3:111804865-111805570	N_Shore	C3orf52	NM_024616	TSS1500	NA	3:111804725-111806012	Promoter_Associated
cg06511678	chr18	7038746	2	-2.105	0.03527	--	71.3	3.484	1	0.06198	-0.00130487	0.865912	-0.233529	0.00497844		OpenSea	LAMA1	NM_005559	Body	NA	18:7037726-7039077	Unclassified_Cell_type_specific
cg12983394	chr13	78493920	2	2.105	0.0353	++	47.2	1.894	1	0.1687	0.00266274	0.606383	0.111373	0.0138342	chr13:78492425-78493382	S_Shore	EDNRB;EDNRB;EDNRB	NM_003991;NM_000115;NM_001122659	TSS1500;5'UTR;TSS1500	TRUE
cg24558378	chr1	183589673	2	-2.103	0.03548	--	75	3.999	1	0.04552	-0.000417292	0.941912	-0.246464	0.00372009		OpenSea				TRUE
cg05303899	chr2	9919494	2	-2.103	0.0355	--	47.8	1.917	1	0.1662	-0.00221244	0.611636	-0.1555	0.0136682		OpenSea				NA
cg21659575	chr8	120844832	2	2.102	0.03551	++	56.2	2.281	1	0.1309	0.00206208	0.675482	0.172155	0.0106288	chr8:120844798-120845115	Island	TAF2;TAF2	NM_003184;NM_003184	1stExon;5'UTR	NA	8:120844619-120845606	Promoter_Associated_Cell_type_specific
cg17816390	chr8	37553296	2	2.102	0.03552	++	76.4	4.242	1	0.03945	3.56631e-05	0.975783	0.246829	0.00325122	chr8:37551944-37555922	Island	ZNF703	NM_025069	TSS200	NA	8:37551518-37553963	Promoter_Associated
cg05540394	chr5	150603553	2	2.102	0.03556	++	60.9	2.556	1	0.1099	0.000548121	0.72197	0.254775	0.00887809	chr5:150603213-150603753	Island	CCDC69;CCDC69	NM_015621;NM_015621	5'UTR;1stExon	NA	5:150602441-150604237	Promoter_Associated
cg18175672	chr5	179680193	2	2.102	0.03556	++	61.9	2.623	1	0.1053	0.000769345	0.733134	0.117326	0.008499		OpenSea	MAPK9;MAPK9;MAPK9;MAPK9;MAPK9	NM_002752;NM_139068;NM_139069;NM_139070;NM_001135044	Body;Body;Body;Body;Body	NA
cg13538637	chr7	7759221	2	2.102	0.03557	++	57.2	2.337	1	0.1264	0.00360519	0.685244	0.274279	0.0102546		OpenSea	RPA3	NM_002947	TSS1500	NA
cg15329936	chr8	143360109	2	-2.1	0.03569	-+	85	6.657	1	0.009877	0.000521835	0.734467	-0.195162	0.000934195	chr8:143359844-143360110	Island	TSNARE1	NM_145003	Body	NA
cg03643948	chr21	43548040	2	-2.099	0.03579	-+	90	10.034	1	0.001537	0.00185264	0.449981	-0.358386	0.000195831	chr21:43547871-43548089	Island	UMODL1;UMODL1	NM_173568;NM_001004416	Body;Body	NA
cg07912766	chr18	45458698	2	2.099	0.0358	++	70.4	3.381	1	0.06595	0.000867079	0.853902	0.188149	0.00536105	chr18:45456484-45458024	S_Shore	SMAD2;SMAD2	NM_001135937;NM_001003652	TSS1500;TSS1500	NA
cg12350157	chr7	47936530	2	2.098	0.03587	++	62.5	2.669	1	0.1023	0.00200723	0.74247	0.198178	0.00831474		OpenSea	PKD1L1	NM_138295	Body	TRUE
cg25144815	chr3	22414843	2	-2.098	0.03593	--	63.2	2.72	1	0.09909	-0.00164007	0.751142	-0.223734	0.00805953	chr3:22413492-22414365	S_Shore				NA
cg10559416	chr2	158300485	2	2.096	0.03607	+-	88.5	8.663	1	0.003247	-0.00125741	0.54913	0.279438	0.000365996		OpenSea	CYTIP	NM_004288	1stExon	NA
cg20873039	chr2	180871638	2	2.096	0.03612	++	55.8	2.261	1	0.1326	0.000769689	0.675591	0.145607	0.0109241	chr2:180871627-180871874	Island	CWC22;CWC22	NM_020943;NM_020943	1stExon;5'UTR	NA	2:180871429-180872681	Promoter_Associated
cg12646931	chr5	89770577	2	2.096	0.03613	++	67	3.033	1	0.08158	0.000254365	0.802389	0.175893	0.00666278	chr5:89769625-89770856	Island	MBLAC2;MBLAC2;POLR3G	NM_203406;NM_203406;NM_006467	5'UTR;1stExon;TSS200	NA	5:89770138-89770953	Promoter_Associated
cg00575088	chr19	17971045	2	2.095	0.03614	++	58.2	2.393	1	0.1219	0.000321597	0.698107	0.193148	0.0100132	chr19:17970454-17971123	Island	RPL18AP3;RPL18A	NR_001593;NM_000980	Body;Body	NA	19:17969911-17971139	Promoter_Associated
cg05132905	chr2	38600367	2	-2.095	0.03615	--	52.3	2.096	1	0.1476	-0.00149505	0.647151	-0.193011	0.0122331	chr2:38603569-38604510	N_Shelf	ATL2;ATL2;ATL2	NM_022374;NM_001135673;NR_024191	Body;Body;Body	NA
cg01454752	chr8	9758847	2	2.095	0.03616	+-	77.5	4.442	1	0.03507	-2.92651e-05	0.992959	0.181155	0.00296121	chr8:9760750-9761643	N_Shore	LOC157627	NR_024281	Body	TRUE
cg19469688	chr21	47449364	2	-2.095	0.03617	--	57.7	2.362	1	0.1243	-0.00175838	0.693167	-0.165419	0.0102214	chr21:47453349-47453903	N_Shelf				NA
cg05264101	chr17	75880308	2	2.095	0.0362	++	64	2.777	1	0.09561	0.00109405	0.762077	0.125246	0.00782467	chr17:75883803-75884328	N_Shelf	FLJ45079	NR_028337	TSS200	NA	17:75880203-75880350	Unclassified
cg01089319	chr2	171676809	2	-2.094	0.03624	--	60.5	2.533	1	0.1115	-0.00231355	0.722226	-0.358026	0.00915422	chr2:171676552-171676980	Island	GAD1;GAD1	NM_000817;NM_013445	Body;Body	NA
cg00920422	chr17	80790891	2	2.094	0.03625	++	49.8	1.991	1	0.1582	0.00154164	0.62911	0.0988111	0.0131892	chr17:80790368-80790581	S_Shore	TBCD;ZNF750	NM_005993;NM_024702	Body;5'UTR	NA
cg02770073	chr12	34548094	2	2.094	0.03626	++	55.3	2.236	1	0.1348	0.00329886	0.672052	0.172422	0.011149		OpenSea				NA
cg21136544	chr6	3160547	2	2.094	0.03629	++	61	2.564	1	0.1093	0.00163642	0.727681	0.150627	0.00898305	chr6:3162832-3163523	N_Shelf				NA	6:3159659-3161279	Unclassified
cg17743381	chr1	39024825	2	2.093	0.03633	++	75.2	4.034	1	0.0446	0.000234389	0.952218	0.110543	0.00372841		OpenSea				TRUE	1:39024629-39026177	Unclassified
cg24350296	chr13	24144486	2	2.093	0.03639	+-	77.8	4.503	1	0.03383	-0.000228176	0.983322	0.243107	0.00288016		OpenSea	TNFRSF19	NM_148957	TSS1500	TRUE
cg06496641	chr17	78435782	2	-2.092	0.03642	-+	78.4	4.637	1	0.03129	0.000297197	0.965507	-0.147311	0.00268084		OpenSea				NA
cg20846728	chr2	1843184	2	2.092	0.03646	++	57	2.326	1	0.1272	0.00753765	0.688728	0.703489	0.0105398	chr2:1842846-1843137	S_Shore	MYT1L	NM_015025	Body	NA
cg06332484	chr6	158834216	2	2.091	0.03649	++	55.6	2.254	1	0.1333	0.00134023	0.676522	0.22108	0.0110703		OpenSea	TULP4;TULP4	NM_020245;NM_001007466	Body;Body	NA
cg12580665	chr7	25896724	2	2.091	0.0365	++	61.1	2.573	1	0.1087	0.000256705	0.730412	0.192279	0.00897479	chr7:25896713-25896925	Island				NA	7:25896100-25897025	Unclassified
cg11080540	chr5	54897272	2	2.091	0.03651	++	71.4	3.498	1	0.06143	0.000684763	0.875896	0.130505	0.00509033		OpenSea				TRUE
cg17496877	chr10	134476628	2	-2.091	0.03653	--	56.5	2.297	1	0.1296	-0.000767554	0.684158	-0.254195	0.0107643	chr10:134477298-134477515	N_Shore	INPP5A	NM_005539	Body	NA
cg17179660	chr6	151773299	2	2.09	0.03661	++	48.3	1.934	1	0.1643	0.000831485	0.620992	0.23248	0.0138401	chr6:151773043-151774070	Island	C6orf211;RMND1;RMND1	NM_024573;NM_017909;NM_017909	TSS200;1stExon;5'UTR	NA	6:151772562-151774471	Promoter_Associated
cg22092811	chr3	99595145	2	2.09	0.03665	++	74.2	3.88	1	0.04885	9.9125e-05	0.932499	0.210227	0.00409801	chr3:99594969-99595215	Island	C3orf26;FILIP1L;MIR548G;FILIP1L;FILIP1L	NM_032359;NM_182909;NR_031662;NM_014890;NM_001042459	Body;Body;Body;TSS200;Body	NA	3:99594303-99596028	Promoter_Associated
cg11906792	chr11	95160248	2	-2.09	0.03666	--	67.6	3.083	1	0.07913	-0.000977577	0.81343	-0.177447	0.00654771		OpenSea				TRUE
cg18210160	chr17	6983452	2	2.09	0.03666	+-	78.7	4.686	1	0.03041	-0.000105383	0.957651	0.194452	0.002628		OpenSea	CLEC10A;CLEC10A;CLEC10A;CLEC10A	NM_006344;NM_006344;NM_182906;NM_182906	1stExon;5'UTR;1stExon;5'UTR	NA
cg20957382	chr12	105501358	2	2.089	0.03668	++	50.7	2.028	1	0.1545	0.000777961	0.637999	0.170924	0.0129841	chr12:105501333-105501908	Island	KIAA1033	NM_015275	TSS200	NA
cg02225716	chr8	120220856	2	2.089	0.03671	++	47.9	1.919	1	0.166	0.000731918	0.618765	0.205482	0.014021	chr8:120220388-120221222	Island	MAL2	NM_052886	Body	TRUE
cg04385220	chr6	29726705	2	2.089	0.03671	++	63.4	2.731	1	0.09841	0.000876598	0.75764	0.122881	0.00815181		OpenSea				TRUE
cg05951763	chr8	1491162	2	-2.089	0.03672	--	74.3	3.887	1	0.04867	-0.000174032	0.933853	-0.12823	0.00409072	chr8:1495105-1495333	N_Shelf	DLGAP2	NM_004745	5'UTR	NA
cg18401391	chr17	76673428	2	-2.089	0.03674	--	67	3.026	1	0.08192	-0.000489625	0.805096	-0.141296	0.00678888		OpenSea	CYTH1;CYTH1	NM_017456;NM_004762	Body;Body	NA
cg02065637	chr20	61809035	2	-2.088	0.03681	-+	85.4	6.841	1	0.008908	0.00162331	0.709037	-0.144737	0.000881673	chr20:61806254-61810867	Island	MIR124-3	NR_029670	TSS1500	NA
cg07729130	chr11	45167493	2	2.087	0.0369	++	71.3	3.49	1	0.06175	0.000791019	0.877087	0.208116	0.00516498	chr11:45168618-45169101	N_Shore	PRDM11	NM_020229	Body	NA
cg01903305	chr5	1089008	2	2.086	0.03697	++	50.7	2.027	1	0.1546	0.00122979	0.639432	0.156304	0.013075	chr5:1088821-1089276	Island	SLC12A7	NM_006598	Body	NA
cg06897921	chr1	148176490	2	2.085	0.03706	++	52.4	2.101	1	0.1472	0.0015084	0.653035	0.130586	0.0124456	chr1:148176288-148176727	Island				NA
cg08003613	chr5	92917334	2	2.084	0.03716	++	58.1	2.388	1	0.1222	0.00139658	0.703335	0.197049	0.0102749	chr5:92914770-92917337	Island	FLJ42709;FLJ42709	NR_021491;NR_021490	TSS1500;TSS1500	NA	5:92916400-92917457	Unclassified
cg19893132	chr12	125425209	2	-2.083	0.03724	-+	82.6	5.755	1	0.01644	0.00154721	0.823251	-0.309373	0.00152815		OpenSea				NA	12:125423402-125425651	Promoter_Associated
cg02343604	chr1	23884703	2	2.082	0.03731	++	50.5	2.021	1	0.1551	0.00164634	0.640323	0.212634	0.0132224	chr1:23884842-23885087	N_Shore	ID3	NM_002167	3'UTR	NA	1:23884629-23884888	Unclassified
cg09069412	chr7	156026035	2	2.082	0.03733	++	59.6	2.477	1	0.1156	0.000759116	0.719234	0.12734	0.00973718		OpenSea				NA
cg22534110	chr17	37764706	2	2.082	0.03734	+-	80	4.99	1	0.02549	-0.000705311	0.914505	0.20393	0.0022744	chr17:37761691-37763551	S_Shore	NEUROD2	NM_006160	TSS1500	NA	17:37764592-37764718	Unclassified_Cell_type_specific
cg18051353	chr8	68251877	2	2.082	0.03737	++	55	2.22	1	0.1362	0.0031327	0.675595	0.22863	0.0115516	chr8:68255129-68256274	N_Shelf	ARFGEF1	NM_006421	Body	NA	8:68251722-68252444	Gene_Associated_Cell_type_specific
cg08680689	chr19	11670216	2	2.081	0.03745	++	50.7	2.029	1	0.1543	0.000698282	0.642617	0.27774	0.013189	chr19:11669789-11670244	Island	ELOF1	NM_032377	TSS200	NA	19:11669515-11670522	Promoter_Associated
cg00359423	chr11	95526151	2	-2.081	0.03746	-+	80	5.007	1	0.02525	0.000339721	0.911666	-0.278165	0.0022622	chr11:95522460-95524043	S_Shelf	CEP57	NM_014679	Body	NA
cg10600889	chr17	37123767	2	-2.079	0.03766	--	68.7	3.196	1	0.07383	-0.00207985	0.83703	-0.238726	0.00626014		OpenSea	FBXO47	NM_001008777	TSS200	NA	17:37123634-37124081	Unclassified_Cell_type_specific
cg24413662	chr11	122311293	2	2.078	0.03773	+-	83	5.866	1	0.01544	-0.000872837	0.807748	0.267468	0.00146384		OpenSea				NA
cg05400869	chr1	153413932	2	2.078	0.03774	+-	78.1	4.563	1	0.03267	-0.00013696	0.967006	0.141309	0.00288594		OpenSea	S100A7L2	NM_001045479	TSS1500	NA
cg07183876	chr5	80257268	2	2.078	0.03775	++	74.3	3.89	1	0.04856	0.000455991	0.94074	0.183456	0.00418657	chr5:80255904-80257006	S_Shore	RASGRF2	NM_006909	Body	NA
cg02397514	chr1	935139	2	2.077	0.03776	++	52.4	2.101	1	0.1472	0.000367359	0.657024	0.178485	0.0126324	chr1:933387-937410	Island	HES4;HES4	NM_001142467;NM_021170	1stExon;Body	NA
cg19108736	chr17	43977403	2	-2.077	0.03778	--	56	2.272	1	0.1318	-0.00095846	0.686851	-0.166327	0.0112585	chr17:43971410-43975040	S_Shelf	MAPT;MAPT;MAPT;MAPT;MAPT;MAPT	NM_001123067;NM_016835;NM_016834;NM_001123066;NM_005910;NM_016841	5'UTR;5'UTR;5'UTR;5'UTR;5'UTR;5'UTR	NA
cg22622328	chr21	43195071	2	2.077	0.03779	++	69.8	3.316	1	0.0686	0.000984239	0.85632	0.278452	0.00584334	chr21:43198413-43198715	N_Shelf				NA
cg11712188	chr6	91093918	2	-2.077	0.03784	--	76.8	4.304	1	0.03803	-7.09398e-06	0.99883	-0.194305	0.00333226		OpenSea				TRUE
cg01727899	chr1	217805875	2	-2.076	0.03792	--	56.1	2.276	1	0.1314	-0.00126944	0.68852	-0.162682	0.011258	chr1:217804267-217804477	S_Shore	SPATA17;GPATCH2	NM_138796;NM_018040	Body;TSS1500	NA
cg17606178	chr10	30981779	2	2.076	0.03793	++	67.6	3.086	1	0.07895	0.00114708	0.821655	0.229723	0.00673041		OpenSea				NA
cg17444943	chr2	62733485	2	2.075	0.03794	++	61.8	2.619	1	0.1056	0.000651011	0.746456	0.136435	0.00900454	chr2:62732758-62733497	Island	TMEM17;TMEM17	NM_198276;NM_198276	5'UTR;1stExon	NA	2:62733367-62733585	Promoter_Associated_Cell_type_specific
cg15778873	chr19	15121204	2	2.073	0.03816	++	70.4	3.379	1	0.06603	0.000669908	0.868044	0.173798	0.00567875	chr19:15121590-15122143	N_Shore	CCDC105	NM_173482	TSS1500	NA
cg25382472	chr1	47779932	2	-2.073	0.03816	--	71.2	3.476	1	0.06226	-0.000228493	0.882679	-0.122899	0.00536527	chr1:47779707-47780211	Island	STIL;STIL	NM_003035;NM_001048166	TSS200;TSS200	NA	1:47779122-47780456	Promoter_Associated
cg09262442	chr10	5728078	2	2.072	0.03824	+-	81.9	5.515	1	0.01886	-0.00178999	0.845249	0.217489	0.00177286	chr10:5726455-5727697	S_Shore	C10orf18	NM_017782	5'UTR	NA	10:5727363-5728113	Promoter_Associated
cg01235116	chr16	50705762	2	2.072	0.03825	++	67.1	3.041	1	0.08118	0.00061168	0.816426	0.144232	0.00696808	chr16:50707291-50708041	N_Shore	SNX20;SNX20	NM_153337;NM_001144972	Body;Body	NA	16:50705618-50706263	Unclassified
cg22878535	chr17	78431627	2	2.072	0.03827	++	48.9	1.955	1	0.162	0.00726096	0.633855	0.297656	0.0141334	chr17:78428262-78429288	S_Shelf				NA
cg17676237	chr17	17400340	2	2.07	0.03843	++	74.1	3.86	1	0.04944	6.05833e-05	0.940591	0.190851	0.00432844	chr17:17398248-17400346	Island	RASD1	NM_016084	TSS1500	NA	17:17399973-17401022	Promoter_Associated
cg04553112	chr3	125709451	2	-2.07	0.03849	--	71.8	3.544	1	0.05975	-0.00157522	0.894816	-0.603379	0.00519568	chr3:125709066-125709452	Island				NA	3:125708995-125709926	Promoter_Associated_Cell_type_specific
cg05749351	chr1	205897809	2	-2.069	0.03851	--	58.5	2.411	1	0.1205	-0.000827712	0.714829	-0.148809	0.0104326		OpenSea	SLC26A9;SLC26A9;SLC26A9	NM_052934;NM_134325;NM_001142600	Body;Body;TSS1500	NA
cg23421970	chr18	33552539	2	2.068	0.03864	++	71.3	3.488	1	0.06182	0.000147934	0.887309	0.267534	0.00538755	chr18:33552151-33552952	Island	C18orf21	NM_031446	TSS200	NA	18:33551416-33553289	Promoter_Associated
cg22734014	chr6	170571810	2	2.066	0.0388	++	61	2.566	1	0.1092	0.00174031	0.742532	0.192197	0.00949323		OpenSea	LOC154449	NR_002787	TSS200	NA
cg11145461	chr1	201475451	2	-2.066	0.03882	--	74.2	3.876	1	0.04898	-0.000240461	0.945153	-0.158372	0.00433018	chr1:201475885-201476516	N_Shore	CSRP1;CSRP1	NM_004078;NM_001144773	5'UTR;5'UTR	TRUE	1:201475179-201477081	Promoter_Associated
cg02339891	chr7	1704031	2	2.066	0.03884	++	58.9	2.431	1	0.1189	0.000785653	0.720124	0.146122	0.0103665	chr7:1703861-1710517	Island				NA
cg03817794	chr11	1475775	2	-2.066	0.03885	-+	88.3	8.525	1	0.003503	0.00257257	0.545958	-0.116925	0.000422986		OpenSea	BRSK2	NM_003957	Body	NA
cg06034336	chr4	177365023	2	-2.065	0.03895	--	64.7	2.836	1	0.09219	-0.000669246	0.787768	-0.174281	0.00803248		OpenSea				TRUE
cg09300604	chr13	114111962	2	-2.064	0.03906	--	58.6	2.413	1	0.1203	-0.000728538	0.718312	-0.195724	0.010541		OpenSea	DCUN1D2	NM_001014283	3'UTR	NA	13:114111793-114113442	Gene_Associated_Cell_type_specific
cg13539203	chr2	26950545	2	2.063	0.03907	+-	76.6	4.268	1	0.03883	-5.93931e-06	0.998528	0.17598	0.00350093	chr2:26950538-26951474	Island	KCNK3	NM_002246	Body	NA
cg17479999	chr1	68698376	2	2.062	0.03921	+-	83.6	6.113	1	0.01342	-0.000947926	0.771665	0.168142	0.00134452	chr1:68696639-68697628	S_Shore	GPR177;GPR177	NM_024911;NM_001002292	TSS200;TSS200	NA	1:68698149-68698776	Unclassified_Cell_type_specific
cg17312546	chr7	24561256	2	-2.062	0.03924	--	51.2	2.049	1	0.1523	-0.00366336	0.655877	-0.1587	0.0135134		OpenSea				TRUE
cg23342358	chr21	47162272	2	2.062	0.03925	++	73.9	3.825	1	0.0505	0.000353985	0.940344	0.200305	0.00450194	chr21:47165786-47166926	N_Shelf				NA
cg17576288	chr13	79177877	2	2.061	0.03934	+-	82.7	5.793	1	0.01609	-0.00028586	0.806637	0.205471	0.00158359	chr13:79175610-79177985	Island	POU4F1	NM_006237	TSS200	NA
cg25230549	chr15	25427058	2	2.06	0.03938	++	69.7	3.295	1	0.06949	0.000841105	0.862472	0.287842	0.00613707		OpenSea	SNORD115-7	NR_003299	TSS1500	NA
cg23856267	chr7	64030969	2	2.06	0.03941	+-	77.9	4.523	1	0.03345	-0.00031688	0.96235	0.166336	0.00307306	chr7:64029902-64030972	Island				NA	7:64029490-64031329	Unclassified_Cell_type_specific
cg00068408	chr5	24644878	2	2.059	0.03951	++	60.1	2.507	1	0.1133	0.00158629	0.736763	0.186148	0.0100118		OpenSea	CDH10;CDH10	NM_006727;NM_006727	1stExon;5'UTR	TRUE
cg11492856	chr3	15246587	2	2.058	0.03958	+-	77.5	4.448	1	0.03493	-0.000109128	0.971234	0.261946	0.00321182	chr3:15247446-15248320	N_Shore	DVWA;CAPN7	NR_027927;NM_014296	Body;TSS1500	NA
cg00566209	chr2	716389	2	2.057	0.03967	++	73.4	3.761	1	0.05245	0.000907917	0.933626	0.216739	0.00471299		OpenSea				TRUE
cg02478956	chr15	22833681	2	2.057	0.03969	++	65.7	2.915	1	0.08779	0.000812921	0.804657	0.267276	0.0077756	chr15:22833282-22833911	Island	TUBGCP5;TUBGCP5	NM_001102610;NM_052903	Body;Body	NA	15:22832804-22834244	Promoter_Associated
cg19724632	chr17	58042154	2	2.057	0.0397	+-	85.2	6.743	1	0.009413	-0.000806075	0.702682	0.186699	0.000999834	chr17:58041846-58042463	Island	RNFT1	NM_016125	TSS200	NA	17:58041200-58042741	Promoter_Associated
cg16896539	chr10	70096482	2	2.056	0.0398	++	64.5	2.816	1	0.0933	0.00249367	0.789472	0.236961	0.00828195	chr10:70091055-70092573	S_Shelf	HNRNPH3;HNRNPH3	NM_021644;NM_012207	5'UTR;5'UTR	NA
cg24688577	chr20	48807332	2	-2.054	0.04	--	58.8	2.428	1	0.1192	-0.000862866	0.726101	-0.11471	0.0106475	chr20:48806598-48809022	Island	CEBPB	NM_005194	TSS200	NA	20:48807279-48808085	Promoter_Associated
cg10850725	chr19	44764380	2	2.053	0.04005	++	57.2	2.338	1	0.1263	0.00112835	0.710888	0.193961	0.0113082	chr19:44763978-44764312	S_Shore	ZNF233	NM_181756	5'UTR	NA
cg00315563	chr3	182243039	2	2.053	0.04011	+-	77.4	4.422	1	0.03549	-0.000221439	0.971754	0.379022	0.00330005		OpenSea				TRUE
cg18104015	chr17	81031724	2	-2.052	0.04013	--	57.7	2.362	1	0.1243	-0.0013884	0.715523	-0.132532	0.0111459	chr17:81032582-81032959	N_Shore				NA
cg05332565	chr6	131642853	2	-2.052	0.04015	--	69	3.229	1	0.07233	-0.000940273	0.856782	-0.298309	0.00649179		OpenSea				TRUE
cg10437224	chr4	7373451	2	-2.051	0.04025	--	53.3	2.143	1	0.1432	-0.00146733	0.677991	-0.145549	0.0129311		OpenSea	SORCS2	NM_020777	Body	NA
cg12703371	chr4	103266563	2	-2.051	0.0403	--	67.4	3.068	1	0.07984	-0.000509	0.83256	-0.155225	0.00717544	chr4:103265627-103266785	Island	SLC39A8;SLC39A8;SLC39A8;SLC39A8	NM_022154;NM_001135147;NM_001135146;NM_001135146	TSS1500;TSS200;1stExon;5'UTR	NA	4:103266163-103267241	Promoter_Associated
cg16749456	chr19	49699879	2	-2.05	0.04041	--	56.4	2.296	1	0.1297	-0.00427176	0.705555	-0.290433	0.0117154	chr19:49699698-49700070	Island	TRPM4	NM_017636	Body	NA
cg18121066	chr17	80794274	2	-2.048	0.04059	--	58.5	2.41	1	0.1206	-0.00186065	0.726078	-0.303812	0.0109095	chr17:80790368-80790581	S_Shelf	TBCD;ZNF750	NM_005993;NM_024702	Body;5'UTR	NA
cg15100100	chr1	77332993	2	2.048	0.0406	++	75.4	4.057	1	0.04398	0.00010981	0.981218	0.190272	0.00407693	chr1:77333111-77334534	N_Shore	ST6GALNAC5	NM_030965	TSS200	NA	1:77332889-77334268	Unclassified
cg23598089	chr1	203652079	2	-2.047	0.04067	--	67.6	3.091	1	0.07874	-0.00129495	0.838177	-0.197202	0.00713564		OpenSea	ATP2B4;ATP2B4	NM_001001396;NM_001684	5'UTR;5'UTR	NA	1:203651650-203652153	Promoter_Associated_Cell_type_specific
cg17417054	chr1	36235406	2	2.046	0.04077	++	66.9	3.021	1	0.08222	0.000804645	0.827645	0.192601	0.00745984	chr1:36234924-36235800	Island	CLSPN	NM_022111	Body	NA	1:36234283-36236028	Promoter_Associated
cg05568274	chr8	12990910	2	2.046	0.04078	++	71.5	3.503	1	0.06125	0.000181628	0.902046	0.185654	0.00560502	chr8:12990090-12990914	Island	DLC1;DLC1	NM_182643;NM_006094	Body;TSS200	NA	8:12989859-12991386	Unclassified
cg25853655	chr6	28741238	2	2.046	0.0408	++	67.1	3.043	1	0.08107	0.000610886	0.831432	0.0882579	0.00736259		OpenSea				NA
cg00474943	chr17	78877076	2	2.045	0.04083	++	62.8	2.685	1	0.1013	0.000375454	0.773608	0.128401	0.00919278	chr17:78880030-78880278	N_Shelf	RPTOR;RPTOR	NM_001163034;NM_020761	Body;Body	NA
cg09245302	chr17	80294560	2	-2.044	0.0409	--	70.7	3.408	1	0.06488	-0.000327197	0.888425	-0.251039	0.00594039	chr17:80291020-80292394	S_Shelf				NA	17:80294494-80294812	Unclassified_Cell_type_specific
cg13941436	chr9	138437177	2	-2.044	0.04093	--	76	4.172	1	0.0411	-4.2743e-06	0.998999	-0.261888	0.00385484		OpenSea	OBP2A	NM_014582	TSS1500	NA
cg20031401	chr11	86748885	2	2.044	0.04096	+-	83.8	6.166	1	0.01302	-0.000299182	0.756103	0.235929	0.00136845	chr11:86748660-86749093	Island	TMEM135;TMEM135;TMEM135;TMEM135;TMEM135	NM_022918;NM_001168724;NM_022918;NR_033149;NM_001168724	1stExon;1stExon;5'UTR;Body;5'UTR	NA	11:86747915-86749525	Promoter_Associated
cg18003762	chr7	30029390	2	2.044	0.04097	++	53.2	2.139	1	0.1436	0.000345643	0.681001	0.160911	0.0131633	chr7:30028518-30029822	Island	SCRN1;SCRN1;SCRN1;SCRN1;SCRN1;SCRN1	NM_014766;NM_001145514;NM_001145515;NM_001145513;NM_001145515;NM_014766	5'UTR;Body;1stExon;5'UTR;5'UTR;1stExon	NA	7:30028222-30029762	Unclassified
cg27629992	chr5	77255129	2	2.044	0.041	+-	84.5	6.439	1	0.01117	-0.00243515	0.726886	0.214467	0.00119843	chr5:77253832-77254049	S_Shore				TRUE
cg25304405	chr17	32485152	2	-2.043	0.04101	--	57.2	2.338	1	0.1263	-0.00311546	0.71604	-0.329883	0.0115327	chr17:32484007-32484280	S_Shore	ACCN1	NM_001094	TSS1500	NA
cg25735482	chr12	53440003	2	2.043	0.04104	++	55.4	2.242	1	0.1343	0.00214963	0.699499	0.148501	0.0122978	chr12:53440579-53440840	N_Shore	TENC1	NM_198316	TSS1500	NA
cg06273376	chr22	48972349	2	2.043	0.04105	++	64.9	2.848	1	0.09148	0.00062411	0.801579	0.163676	0.0083394	chr22:48970857-48972947	Island	FAM19A5;FAM19A5	NM_001082967;NM_015381	Body;1stExon	NA
cg21472546	chr4	47033180	2	2.042	0.0411	+-	88.9	9.029	1	0.002657	-0.00531769	0.496181	0.242182	0.000358317	chr4:47034427-47034940	N_Shore	GABRB1	NM_000812	TSS200	NA
cg11113469	chr7	96628963	2	2.042	0.04115	+-	87.1	7.74	1	0.005402	-0.00464036	0.600782	0.266633	0.00064692	chr7:96631383-96631800	N_Shelf	DLX6AS	NR_015448	Body	NA
[truncated: 2,055 more rows]

## Sheet: metal_food_allergens
The top 1% associated DMPs from food allergen sensitization meta- analysis between the discovery ALADDIN and replication BAMSE
[truncated: 4,299 more rows]
