# Supplementary material for: DNA Methylation Levels in Mononuclear Leukocytes from the Mother and Her Child Are Associated with IgE Sensitization to Allergens in Early Life
Source: Int J Mol Sci. 2021 Jan 14;22(2):801. doi: 10.3390/ijms22020801 (PMC7830007; doi:10.3390/ijms22020801)
Supplement: Supplementary file 1 [file ijms-22-00801-s001.zip › Supplementary materials/spreadsheet file S3_DMRs_cpgs_food_allergens_aladdin.xlsx]

## Sheet: README
Spreadsheet File S3. CpGs within DMRs associated with food sensitization in ALADDIN
cpgs_regions_5y
cpgs_regions_2y
cpgs_regions_cord

## Sheet: cpgs_regions_5y
ID	CHR	pos	mFc	nom_p	indfdr	score	Islands_Name	Relation_to_Island	UCSC_RefGene_Name	UCSC_RefGene_Accession	UCSC_RefGene_Group	Enhancer	Regulatory_Feature_Name	Regulatory_Feature_Group	X.chrom	start	end	min_p	n_probes	z_p	z_sidak_p	t.pos.t.neg	t.sum	refGene_name	refGene_distance	refGene_feature	cpgIslandExt_name	cpgIslandExt_distance	cpgIslandExt_feature	sameDir	geneDis	score	seqnames	start.1	end.1	width	strand	id	annotation	geneChr	geneStart	geneEnd	geneLength	geneStrand	geneId	transcriptId	distanceToTSS	ENSEMBL	SYMBOL
cg02616786	chr10	135279147	0.282405	0.000101772	0.696183	1.12747	chr10:135278716-135279116	S_Shore	LOC619207	NR_002934	Body		10:135279077-135279154	Unclassified_Cell_type_specific	chr10	135278717	135279148	9.525e-09	5	1.454e-10	1.477e-07	5/0	1.63809	SCART1	0	nc_intron+nc_exon	CpG: 51	0	island	TRUE	0	16.1146	chr10	135278717	135279148	432	*	2239	Promoter	chr10	135278256	135337062	58807	+	619207	uc001lni.1	461	ENSG00000214279	SCART1
cg20229800	chr10	135278717	0.273777	0.000174509	0.727739	1.0289	chr10:135278716-135279116	Island	LOC619207	NR_002934	Body				chr10	135278717	135279148	9.525e-09	5	1.454e-10	1.477e-07	5/0	1.63809	SCART1	0	nc_intron+nc_exon	CpG: 51	0	island	TRUE	0	16.1146	chr10	135278717	135279148	432	*	2239	Promoter	chr10	135278256	135337062	58807	+	619207	uc001lni.1	461	ENSG00000214279	SCART1
cg17796960	chr10	135278976	0.301136	0.00028923	0.807436	1.06565	chr10:135278716-135279116	Island	LOC619207	NR_002934	Body				chr10	135278717	135279148	9.525e-09	5	1.454e-10	1.477e-07	5/0	1.63809	SCART1	0	nc_intron+nc_exon	CpG: 51	0	island	TRUE	0	16.1146	chr10	135278717	135279148	432	*	2239	Promoter	chr10	135278256	135337062	58807	+	619207	uc001lni.1	461	ENSG00000214279	SCART1
cg19904058	chr10	135279010	0.386911	0.00109677	0.874172	1.14521	chr10:135278716-135279116	Island	LOC619207	NR_002934	Body				chr10	135278717	135279148	9.525e-09	5	1.454e-10	1.477e-07	5/0	1.63809	SCART1	0	nc_intron+nc_exon	CpG: 51	0	island	TRUE	0	16.1146	chr10	135278717	135279148	432	*	2239	Promoter	chr10	135278256	135337062	58807	+	619207	uc001lni.1	461	ENSG00000214279	SCART1
cg19623624	chr10	135278901	0.393862	0.0139439	0.878376	0.730857	chr10:135278716-135279116	Island	LOC619207	NR_002934	Body				chr10	135278717	135279148	9.525e-09	5	1.454e-10	1.477e-07	5/0	1.63809	SCART1	0	nc_intron+nc_exon	CpG: 51	0	island	TRUE	0	16.1146	chr10	135278717	135279148	432	*	2239	Promoter	chr10	135278256	135337062	58807	+	619207	uc001lni.1	461	ENSG00000214279	SCART1
cg12948621	chr19	37825446	0.489958	0.000153398	0.727739	1.86879	chr19:37825101-37825756	Island	HKR1	NM_181786	TSS200		19:37825305-37826089	Promoter_Associated	chr19	37825307	37825680	2.862e-07	7	1.622e-08	1.904e-05	7/0	2.407	HKR1	0;0;0;0;0	TSS+exon+utr5;intron+utr5;nc_intron;intron;nc_exon	CpG: 45	0	island	TRUE	0	18.7504	chr19	37825307	37825680	374	*	914	Promoter	chr19	37825580	37850676	25097	+	284459	uc002ofz.3	0	ENSG00000181666	HKR1
cg05280698	chr19	37825388	0.620209	0.000877085	0.870613	1.89595	chr19:37825101-37825756	Island	HKR1	NM_181786	TSS200		19:37825305-37826089	Promoter_Associated	chr19	37825307	37825680	2.862e-07	7	1.622e-08	1.904e-05	7/0	2.407	HKR1	0;0;0;0;0	TSS+exon+utr5;intron+utr5;nc_intron;intron;nc_exon	CpG: 45	0	island	TRUE	0	18.7504	chr19	37825307	37825680	374	*	914	Promoter	chr19	37825580	37850676	25097	+	284459	uc002ofz.3	0	ENSG00000181666	HKR1
cg12024906	chr19	37825679	0.523835	0.00135315	0.876637	1.5027	chr19:37825101-37825756	Island	HKR1;HKR1	NM_181786;NM_181786	1stExon;5'UTR		19:37825305-37826089	Promoter_Associated	chr19	37825307	37825680	2.862e-07	7	1.622e-08	1.904e-05	7/0	2.407	HKR1	0;0;0;0;0	TSS+exon+utr5;intron+utr5;nc_intron;intron;nc_exon	CpG: 45	0	island	TRUE	0	18.7504	chr19	37825307	37825680	374	*	914	Promoter	chr19	37825580	37850676	25097	+	284459	uc002ofz.3	0	ENSG00000181666	HKR1
cg13687570	chr19	37825320	0.199525	0.0111232	0.878376	0.389826	chr19:37825101-37825756	Island	HKR1	NM_181786	TSS1500		19:37825305-37826089	Promoter_Associated	chr19	37825307	37825680	2.862e-07	7	1.622e-08	1.904e-05	7/0	2.407	HKR1	0;0;0;0;0	TSS+exon+utr5;intron+utr5;nc_intron;intron;nc_exon	CpG: 45	0	island	TRUE	0	18.7504	chr19	37825307	37825680	374	*	914	Promoter	chr19	37825580	37850676	25097	+	284459	uc002ofz.3	0	ENSG00000181666	HKR1
cg14166009	chr19	37825309	0.167827	0.0175018	0.878376	0.294859	chr19:37825101-37825756	Island	HKR1	NM_181786	TSS1500		19:37825305-37826089	Promoter_Associated	chr19	37825307	37825680	2.862e-07	7	1.622e-08	1.904e-05	7/0	2.407	HKR1	0;0;0;0;0	TSS+exon+utr5;intron+utr5;nc_intron;intron;nc_exon	CpG: 45	0	island	TRUE	0	18.7504	chr19	37825307	37825680	374	*	914	Promoter	chr19	37825580	37850676	25097	+	284459	uc002ofz.3	0	ENSG00000181666	HKR1
cg24834889	chr19	37825406	0.189195	0.0234888	0.878376	0.308226	chr19:37825101-37825756	Island	HKR1	NM_181786	TSS200		19:37825305-37826089	Promoter_Associated	chr19	37825307	37825680	2.862e-07	7	1.622e-08	1.904e-05	7/0	2.407	HKR1	0;0;0;0;0	TSS+exon+utr5;intron+utr5;nc_intron;intron;nc_exon	CpG: 45	0	island	TRUE	0	18.7504	chr19	37825307	37825680	374	*	914	Promoter	chr19	37825580	37850676	25097	+	284459	uc002ofz.3	0	ENSG00000181666	HKR1
cg26734888	chr19	37825307	0.216454	0.0568293	0.882401	0.269578	chr19:37825101-37825756	Island	HKR1	NM_181786	TSS1500		19:37825305-37826089	Promoter_Associated	chr19	37825307	37825680	2.862e-07	7	1.622e-08	1.904e-05	7/0	2.407	HKR1	0;0;0;0;0	TSS+exon+utr5;intron+utr5;nc_intron;intron;nc_exon	CpG: 45	0	island	TRUE	0	18.7504	chr19	37825307	37825680	374	*	914	Promoter	chr19	37825580	37850676	25097	+	284459	uc002ofz.3	0	ENSG00000181666	HKR1
cg10143960	chr1	1109486	0.519096	0.0026935	0.878376	1.33391	chr1:1109314-1110145	Island	TTLL10	NM_001130045	5'UTR	TRUE	1:1108800-1109567	Unclassified_Cell_type_specific	chr1	1108820	1109984	2.466e-05	8	7.194e-08	2.706e-05	9/0	2.65744	TTLL10	0	TSS+intron+exon+utr5	CpG: 59	0	island	TRUE	0	18.9821	chr1	1108820	1109984	1165	*	3581	Promoter	chr1	1109286	1133313	24028	+	254173	uc001acy.2	0	ENSG00000162571	TTLL10
cg14709479	chr1	1108924	0.398887	0.00392542	0.878376	0.959767	chr1:1109314-1110145	N_Shore	TTLL10	NM_001130045	TSS1500	TRUE	1:1108800-1109567	Unclassified_Cell_type_specific	chr1	1108820	1109984	2.466e-05	8	7.194e-08	2.706e-05	9/0	2.65744	TTLL10	0	TSS+intron+exon+utr5	CpG: 59	0	island	TRUE	0	18.9821	chr1	1108820	1109984	1165	*	3581	Promoter	chr1	1109286	1133313	24028	+	254173	uc001acy.2	0	ENSG00000162571	TTLL10
cg01961752	chr1	1109012	0.461116	0.00532279	0.878376	1.04851	chr1:1109314-1110145	N_Shore	TTLL10	NM_001130045	TSS1500	TRUE	1:1108800-1109567	Unclassified_Cell_type_specific	chr1	1108820	1109984	2.466e-05	8	7.194e-08	2.706e-05	9/0	2.65744	TTLL10	0	TSS+intron+exon+utr5	CpG: 59	0	island	TRUE	0	18.9821	chr1	1108820	1109984	1165	*	3581	Promoter	chr1	1109286	1133313	24028	+	254173	uc001acy.2	0	ENSG00000162571	TTLL10
cg10056813	chr1	1108860	0.198772	0.00862983	0.878376	0.410265	chr1:1109314-1110145	N_Shore	TTLL10	NM_001130045	TSS1500	TRUE	1:1108800-1109567	Unclassified_Cell_type_specific	chr1	1108820	1109984	2.466e-05	8	7.194e-08	2.706e-05	9/0	2.65744	TTLL10	0	TSS+intron+exon+utr5	CpG: 59	0	island	TRUE	0	18.9821	chr1	1108820	1109984	1165	*	3581	Promoter	chr1	1109286	1133313	24028	+	254173	uc001acy.2	0	ENSG00000162571	TTLL10
cg01511231	chr1	1109676	0.276242	0.0166775	0.878376	0.491122	chr1:1109314-1110145	Island	TTLL10	NM_001130045	5'UTR				chr1	1108820	1109984	2.466e-05	8	7.194e-08	2.706e-05	9/0	2.65744	TTLL10	0	TSS+intron+exon+utr5	CpG: 59	0	island	TRUE	0	18.9821	chr1	1108820	1109984	1165	*	3581	Promoter	chr1	1109286	1133313	24028	+	254173	uc001acy.2	0	ENSG00000162571	TTLL10
cg18770446	chr1	1109983	0.267657	0.0315627	0.878376	0.401707	chr1:1109314-1110145	Island	TTLL10	NM_001130045	5'UTR				chr1	1108820	1109984	2.466e-05	8	7.194e-08	2.706e-05	9/0	2.65744	TTLL10	0	TSS+intron+exon+utr5	CpG: 59	0	island	TRUE	0	18.9821	chr1	1108820	1109984	1165	*	3581	Promoter	chr1	1109286	1133313	24028	+	254173	uc001acy.2	0	ENSG00000162571	TTLL10
cg03278726	chr1	1109832	0.261971	0.0384449	0.878376	0.370732	chr1:1109314-1110145	Island	TTLL10	NM_001130045	5'UTR				chr1	1108820	1109984	2.466e-05	8	7.194e-08	2.706e-05	9/0	2.65744	TTLL10	0	TSS+intron+exon+utr5	CpG: 59	0	island	TRUE	0	18.9821	chr1	1108820	1109984	1165	*	3581	Promoter	chr1	1109286	1133313	24028	+	254173	uc001acy.2	0	ENSG00000162571	TTLL10
cg27631599	chr1	1108820	0.159003	0.0847389	0.888576	0.170438	chr1:1109314-1110145	N_Shore	TTLL10	NM_001130045	TSS1500	TRUE	1:1108800-1109567	Unclassified_Cell_type_specific	chr1	1108820	1109984	2.466e-05	8	7.194e-08	2.706e-05	9/0	2.65744	TTLL10	0	TSS+intron+exon+utr5	CpG: 59	0	island	TRUE	0	18.9821	chr1	1108820	1109984	1165	*	3581	Promoter	chr1	1109286	1133313	24028	+	254173	uc001acy.2	0	ENSG00000162571	TTLL10
cg21288685	chr1	1109244	0.114692	0.159811	0.905738	0.0913401	chr1:1109314-1110145	N_Shore	TTLL10	NM_001130045	TSS200	TRUE	1:1108800-1109567	Unclassified_Cell_type_specific	chr1	1108820	1109984	2.466e-05	8	7.194e-08	2.706e-05	9/0	2.65744	TTLL10	0	TSS+intron+exon+utr5	CpG: 59	0	island	TRUE	0	18.9821	chr1	1108820	1109984	1165	*	3581	Promoter	chr1	1109286	1133313	24028	+	254173	uc001acy.2	0	ENSG00000162571	TTLL10
cg05509609	chr4	74847829	0.489676	0.00233493	0.878376	1.28869	chr4:74847528-74847830	Island	PF4	NM_002619	TSS200				chr4	74847646	74847830	1.016e-08	7	1.457e-08	3.466e-05	7/0	2.8281	PF4	0	utr5+cds	CpG: 22	0	island	TRUE	0	22.1625	chr4	74847646	74847830	185	*	748	Promoter	chr4	74846542	74847841	1300	-	5196	uc003hhi.3	11	ENSG00000163737	PF4
cg15158783	chr4	74847646	0.363783	0.0027049	0.878376	0.93414	chr4:74847528-74847830	Island	PF4	NM_002619	1stExon				chr4	74847646	74847830	1.016e-08	7	1.457e-08	3.466e-05	7/0	2.8281	PF4	0	utr5+cds	CpG: 22	0	island	TRUE	0	22.1625	chr4	74847646	74847830	185	*	748	Promoter	chr4	74846542	74847841	1300	-	5196	uc003hhi.3	11	ENSG00000163737	PF4
cg06834998	chr4	74847824	0.472349	0.00293882	0.878376	1.19591	chr4:74847528-74847830	Island	PF4	NM_002619	TSS200				chr4	74847646	74847830	1.016e-08	7	1.457e-08	3.466e-05	7/0	2.8281	PF4	0	utr5+cds	CpG: 22	0	island	TRUE	0	22.1625	chr4	74847646	74847830	185	*	748	Promoter	chr4	74846542	74847841	1300	-	5196	uc003hhi.3	11	ENSG00000163737	PF4
cg02530824	chr4	74847766	0.443422	0.00701958	0.878376	0.954993	chr4:74847528-74847830	Island	PF4	NM_002619	TSS200				chr4	74847646	74847830	1.016e-08	7	1.457e-08	3.466e-05	7/0	2.8281	PF4	0	utr5+cds	CpG: 22	0	island	TRUE	0	22.1625	chr4	74847646	74847830	185	*	748	Promoter	chr4	74846542	74847841	1300	-	5196	uc003hhi.3	11	ENSG00000163737	PF4
cg16072462	chr4	74847758	0.340796	0.00722284	0.878376	0.729743	chr4:74847528-74847830	Island	PF4	NM_002619	TSS200				chr4	74847646	74847830	1.016e-08	7	1.457e-08	3.466e-05	7/0	2.8281	PF4	0	utr5+cds	CpG: 22	0	island	TRUE	0	22.1625	chr4	74847646	74847830	185	*	748	Promoter	chr4	74846542	74847841	1300	-	5196	uc003hhi.3	11	ENSG00000163737	PF4
cg21043213	chr4	74847710	0.378077	0.00733259	0.878376	0.807097	chr4:74847528-74847830	Island	PF4;PF4	NM_002619;NM_002619	1stExon;5'UTR				chr4	74847646	74847830	1.016e-08	7	1.457e-08	3.466e-05	7/0	2.8281	PF4	0	utr5+cds	CpG: 22	0	island	TRUE	0	22.1625	chr4	74847646	74847830	185	*	748	Promoter	chr4	74846542	74847841	1300	-	5196	uc003hhi.3	11	ENSG00000163737	PF4
cg15398841	chr4	74847761	0.339996	0.00971188	0.878376	0.684308	chr4:74847528-74847830	Island	PF4	NM_002619	TSS200				chr4	74847646	74847830	1.016e-08	7	1.457e-08	3.466e-05	7/0	2.8281	PF4	0	utr5+cds	CpG: 22	0	island	TRUE	0	22.1625	chr4	74847646	74847830	185	*	748	Promoter	chr4	74846542	74847841	1300	-	5196	uc003hhi.3	11	ENSG00000163737	PF4
cg24626752	chr13	88328274	0.471326	0.000172149	0.727739	1.77411	chr13:88329394-88329885	N_Shore	SLITRK5	NM_015567	Body				chr13	88328009	88328295	1.261e-06	4	9.375e-08	0.0001435	4/0	1.6762	SLITRK5	0	cds	CpG: 23	1090	shore	TRUE	0	11.7804	chr13	88328009	88328295	287	*	325	Exon (uc001vln.3/26050, exon 2 of 2)	chr13	88324870	88331870	7001	+	26050	uc001vln.3	3139	ENSG00000165300	SLITRK5
cg09823859	chr13	88328294	0.417653	0.00108242	0.874172	1.23859	chr13:88329394-88329885	N_Shore	SLITRK5	NM_015567	Body				chr13	88328009	88328295	1.261e-06	4	9.375e-08	0.0001435	4/0	1.6762	SLITRK5	0	cds	CpG: 23	1090	shore	TRUE	0	11.7804	chr13	88328009	88328295	287	*	325	Exon (uc001vln.3/26050, exon 2 of 2)	chr13	88324870	88331870	7001	+	26050	uc001vln.3	3139	ENSG00000165300	SLITRK5
cg26168643	chr13	88328009	0.480297	0.00375926	0.878376	1.16467	chr13:88329394-88329885	N_Shore	SLITRK5	NM_015567	Body				chr13	88328009	88328295	1.261e-06	4	9.375e-08	0.0001435	4/0	1.6762	SLITRK5	0	cds	CpG: 23	1090	shore	TRUE	0	11.7804	chr13	88328009	88328295	287	*	325	Exon (uc001vln.3/26050, exon 2 of 2)	chr13	88324870	88331870	7001	+	26050	uc001vln.3	3139	ENSG00000165300	SLITRK5
cg16787483	chr13	88328251	0.306925	0.0140894	0.878376	0.568151	chr13:88329394-88329885	N_Shore	SLITRK5	NM_015567	Body				chr13	88328009	88328295	1.261e-06	4	9.375e-08	0.0001435	4/0	1.6762	SLITRK5	0	cds	CpG: 23	1090	shore	TRUE	0	11.7804	chr13	88328009	88328295	287	*	325	Exon (uc001vln.3/26050, exon 2 of 2)	chr13	88324870	88331870	7001	+	26050	uc001vln.3	3139	ENSG00000165300	SLITRK5
cg00255889	chr13	26586288	0.36051	0.000518474	0.848653	1.18437	chr13:26586287-26586761	Island	ATP8A2	NM_016529	Body	TRUE	13:26586222-26587025	Unclassified_Cell_type_specific	chr13	26586254	26587012	6.969e-05	7	3.616e-07	0.0002088	7/0	1.91245	ATP8A2	0	intron+cds	CpG: 36	0	island	TRUE	0	12.3195	chr13	26586254	26587012	759	*	236	Exon (uc001uqk.3/51761, exon 36 of 37)	chr13	26618735	26625198	6464	-	387914	uc001uqm.1	38186	ENSG00000180730	SHISA2
cg11165905	chr13	26586552	0.350968	0.00660882	0.878376	0.765067	chr13:26586287-26586761	Island	ATP8A2	NM_016529	Body		13:26586222-26587025	Unclassified_Cell_type_specific	chr13	26586254	26587012	6.969e-05	7	3.616e-07	0.0002088	7/0	1.91245	ATP8A2	0	intron+cds	CpG: 36	0	island	TRUE	0	12.3195	chr13	26586254	26587012	759	*	236	Exon (uc001uqk.3/51761, exon 36 of 37)	chr13	26618735	26625198	6464	-	387914	uc001uqm.1	38186	ENSG00000180730	SHISA2
cg00893603	chr13	26587011	0.285458	0.00805804	0.878376	0.597684	chr13:26586287-26586761	S_Shore	ATP8A2	NM_016529	Body		13:26586222-26587025	Unclassified_Cell_type_specific	chr13	26586254	26587012	6.969e-05	7	3.616e-07	0.0002088	7/0	1.91245	ATP8A2	0	intron+cds	CpG: 36	0	island	TRUE	0	12.3195	chr13	26586254	26587012	759	*	236	Exon (uc001uqk.3/51761, exon 36 of 37)	chr13	26618735	26625198	6464	-	387914	uc001uqm.1	38186	ENSG00000180730	SHISA2
cg12384004	chr13	26586254	0.208851	0.024259	0.878376	0.337321	chr13:26586287-26586761	N_Shore	ATP8A2	NM_016529	Body	TRUE	13:26586222-26587025	Unclassified_Cell_type_specific	chr13	26586254	26587012	6.969e-05	7	3.616e-07	0.0002088	7/0	1.91245	ATP8A2	0	intron+cds	CpG: 36	0	island	TRUE	0	12.3195	chr13	26586254	26587012	759	*	236	Exon (uc001uqk.3/51761, exon 36 of 37)	chr13	26618735	26625198	6464	-	387914	uc001uqm.1	38186	ENSG00000180730	SHISA2
cg21962013	chr13	26586353	0.103736	0.0285406	0.878376	0.160223	chr13:26586287-26586761	Island	ATP8A2	NM_016529	Body		13:26586222-26587025	Unclassified_Cell_type_specific	chr13	26586254	26587012	6.969e-05	7	3.616e-07	0.0002088	7/0	1.91245	ATP8A2	0	intron+cds	CpG: 36	0	island	TRUE	0	12.3195	chr13	26586254	26587012	759	*	236	Exon (uc001uqk.3/51761, exon 36 of 37)	chr13	26618735	26625198	6464	-	387914	uc001uqm.1	38186	ENSG00000180730	SHISA2
cg13537353	chr13	26586651	0.360299	0.0411226	0.878376	0.499346	chr13:26586287-26586761	Island	ATP8A2	NM_016529	Body		13:26586222-26587025	Unclassified_Cell_type_specific	chr13	26586254	26587012	6.969e-05	7	3.616e-07	0.0002088	7/0	1.91245	ATP8A2	0	intron+cds	CpG: 36	0	island	TRUE	0	12.3195	chr13	26586254	26587012	759	*	236	Exon (uc001uqk.3/51761, exon 36 of 37)	chr13	26618735	26625198	6464	-	387914	uc001uqm.1	38186	ENSG00000180730	SHISA2
cg03107235	chr13	26586713	0.242625	0.0753296	0.886711	0.272476	chr13:26586287-26586761	Island	ATP8A2	NM_016529	Body		13:26586222-26587025	Unclassified_Cell_type_specific	chr13	26586254	26587012	6.969e-05	7	3.616e-07	0.0002088	7/0	1.91245	ATP8A2	0	intron+cds	CpG: 36	0	island	TRUE	0	12.3195	chr13	26586254	26587012	759	*	236	Exon (uc001uqk.3/51761, exon 36 of 37)	chr13	26618735	26625198	6464	-	387914	uc001uqm.1	38186	ENSG00000180730	SHISA2
cg18512336	chr8	70981068	0.212566	8.04048e-05	0.651902	0.870398	chr8:70981873-70984888	N_Shore	PRDM14	NM_024504	Body				chr8	70980488	70981069	8.04e-05	3	2.773e-07	0.000209	3/0	0.547976	PRDM14	0	intron+cds	CpG: 253	-804	shore	TRUE	0	3.59311	chr8	70980488	70981069	582	*	1372	Exon (uc003xym.3/63978, exon 3 of 8)	chr8	70963886	70983562	19677	-	63978	uc003xym.3	2493	ENSG00000147596	PRDM14
cg14774755	chr8	70980603	0.196346	0.00359635	0.878376	0.479898	chr8:70981873-70984888	N_Shore	PRDM14	NM_024504	Body				chr8	70980488	70981069	8.04e-05	3	2.773e-07	0.000209	3/0	0.547976	PRDM14	0	intron+cds	CpG: 253	-804	shore	TRUE	0	3.59311	chr8	70980488	70981069	582	*	1372	Exon (uc003xym.3/63978, exon 3 of 8)	chr8	70963886	70983562	19677	-	63978	uc003xym.3	2493	ENSG00000147596	PRDM14
cg18570392	chr8	70980488	0.139063	0.00367963	0.878376	0.338508	chr8:70981873-70984888	N_Shore	PRDM14	NM_024504	Body				chr8	70980488	70981069	8.04e-05	3	2.773e-07	0.000209	3/0	0.547976	PRDM14	0	intron+cds	CpG: 253	-804	shore	TRUE	0	3.59311	chr8	70980488	70981069	582	*	1372	Exon (uc003xym.3/63978, exon 3 of 8)	chr8	70963886	70983562	19677	-	63978	uc003xym.3	2493	ENSG00000147596	PRDM14
cg01147352	chr16	86767299	0.344767	0.00289729	0.878376	0.875021		OpenSea				TRUE			chr16	86766712	86768118	0.002897	6	1.15e-06	0.0003581	6/0	1.59263	LINC02188	0	nc_intron	CpG: 23	51387		TRUE	0	9.45913	chr16	86766712	86768118	1407	*	2113	Distal Intergenic	chr16	86612115	86615304	3190	+	2300	uc002fjr.3	154597	ENSG00000176678	FOXL1
cg27283514	chr16	86768117	0.3309	0.00588573	0.878376	0.737973		OpenSea							chr16	86766712	86768118	0.002897	6	1.15e-06	0.0003581	6/0	1.59263	LINC02188	0	nc_intron	CpG: 23	51387		TRUE	0	9.45913	chr16	86766712	86768118	1407	*	2113	Distal Intergenic	chr16	86612115	86615304	3190	+	2300	uc002fjr.3	154597	ENSG00000176678	FOXL1
cg00669347	chr16	86767757	0.218118	0.00901039	0.878376	0.446107		OpenSea				TRUE			chr16	86766712	86768118	0.002897	6	1.15e-06	0.0003581	6/0	1.59263	LINC02188	0	nc_intron	CpG: 23	51387		TRUE	0	9.45913	chr16	86766712	86768118	1407	*	2113	Distal Intergenic	chr16	86612115	86615304	3190	+	2300	uc002fjr.3	154597	ENSG00000176678	FOXL1
cg27296119	chr16	86766828	0.248717	0.0284454	0.878376	0.384514		OpenSea				TRUE			chr16	86766712	86768118	0.002897	6	1.15e-06	0.0003581	6/0	1.59263	LINC02188	0	nc_intron	CpG: 23	51387		TRUE	0	9.45913	chr16	86766712	86768118	1407	*	2113	Distal Intergenic	chr16	86612115	86615304	3190	+	2300	uc002fjr.3	154597	ENSG00000176678	FOXL1
cg06582706	chr16	86767628	0.152166	0.0569542	0.882401	0.189366		OpenSea				TRUE			chr16	86766712	86768118	0.002897	6	1.15e-06	0.0003581	6/0	1.59263	LINC02188	0	nc_intron	CpG: 23	51387		TRUE	0	9.45913	chr16	86766712	86768118	1407	*	2113	Distal Intergenic	chr16	86612115	86615304	3190	+	2300	uc002fjr.3	154597	ENSG00000176678	FOXL1
cg07668501	chr16	86766712	0.297966	0.0630995	0.883647	0.357551		OpenSea				TRUE			chr16	86766712	86768118	0.002897	6	1.15e-06	0.0003581	6/0	1.59263	LINC02188	0	nc_intron	CpG: 23	51387		TRUE	0	9.45913	chr16	86766712	86768118	1407	*	2113	Distal Intergenic	chr16	86612115	86615304	3190	+	2300	uc002fjr.3	154597	ENSG00000176678	FOXL1
cg25604594	chr10	99338188	0.354907	0.000767494	0.864039	1.10551	chr10:99337989-99338241	Island	ANKRD2;ANKRD2	NM_020349;NM_001129981	Body;Body				chr10	99338056	99338241	1.591e-07	4	2.188e-07	0.0005176	4/0	1.18591	ANKRD2	0	intron+cds	CpG: 28	0	island	TRUE	0	7.89807	chr10	99338056	99338241	186	*	2217	Exon (uc001knw.3/26287, exon 3 of 9)	chr10	99332256	99343641	11386	+	26287	uc001knw.3	5800	ENSG00000165887	ANKRD2
cg27469738	chr10	99338074	0.352503	0.00148478	0.876637	0.996999	chr10:99337989-99338241	Island	ANKRD2;ANKRD2	NM_020349;NM_001129981	Body;Body				chr10	99338056	99338241	1.591e-07	4	2.188e-07	0.0005176	4/0	1.18591	ANKRD2	0	intron+cds	CpG: 28	0	island	TRUE	0	7.89807	chr10	99338056	99338241	186	*	2217	Exon (uc001knw.3/26287, exon 3 of 9)	chr10	99332256	99343641	11386	+	26287	uc001knw.3	5800	ENSG00000165887	ANKRD2
cg25397029	chr10	99338240	0.3033	0.00216052	0.878376	0.808428	chr10:99337989-99338241	Island	ANKRD2;ANKRD2	NM_020349;NM_001129981	Body;Body				chr10	99338056	99338241	1.591e-07	4	2.188e-07	0.0005176	4/0	1.18591	ANKRD2	0	intron+cds	CpG: 28	0	island	TRUE	0	7.89807	chr10	99338056	99338241	186	*	2217	Exon (uc001knw.3/26287, exon 3 of 9)	chr10	99332256	99343641	11386	+	26287	uc001knw.3	5800	ENSG00000165887	ANKRD2
cg13994504	chr10	99338056	0.175195	0.010653	0.878376	0.345577	chr10:99337989-99338241	Island	ANKRD2;ANKRD2	NM_020349;NM_001129981	Body;Body				chr10	99338056	99338241	1.591e-07	4	2.188e-07	0.0005176	4/0	1.18591	ANKRD2	0	intron+cds	CpG: 28	0	island	TRUE	0	7.89807	chr10	99338056	99338241	186	*	2217	Exon (uc001knw.3/26287, exon 3 of 9)	chr10	99332256	99343641	11386	+	26287	uc001knw.3	5800	ENSG00000165887	ANKRD2
cg00489772	chr1	3775078	0.396897	0.00127919	0.876637	1.14825	chr1:3775077-3775369	Island	KIAA0562;DFFB	NM_014704;NM_004402	TSS1500;Body		1:3774670-3775819	Promoter_Associated	chr1	3774827	3775207	4.345e-05	6	7.054e-07	0.0008124	6/0	1.34931	DFFB	0;0;0	nc_intron;intron;intron+utr5	CpG: 21	0	island	TRUE	0	8.30039	chr1	3774827	3775207	381	*	3585	Promoter	chr1	3773845	3782564	8720	+	1677	uc009vln.1	982	ENSG00000169598	DFFB
cg16964673	chr1	3775206	0.205438	0.00159502	0.876637	0.574658	chr1:3775077-3775369	Island	KIAA0562;DFFB	NM_014704;NM_004402	TSS1500;Body		1:3774670-3775819	Promoter_Associated	chr1	3774827	3775207	4.345e-05	6	7.054e-07	0.0008124	6/0	1.34931	DFFB	0;0;0	nc_intron;intron;intron+utr5	CpG: 21	0	island	TRUE	0	8.30039	chr1	3774827	3775207	381	*	3585	Promoter	chr1	3773845	3782564	8720	+	1677	uc009vln.1	982	ENSG00000169598	DFFB
cg22671931	chr1	3774853	0.162187	0.0126361	0.878376	0.307894	chr1:3775077-3775369	N_Shore	KIAA0562;DFFB	NM_014704;NM_004402	TSS1500;Body		1:3774670-3775819	Promoter_Associated	chr1	3774827	3775207	4.345e-05	6	7.054e-07	0.0008124	6/0	1.34931	DFFB	0;0;0	nc_intron;intron;intron+utr5	CpG: 21	0	island	TRUE	0	8.30039	chr1	3774827	3775207	381	*	3585	Promoter	chr1	3773845	3782564	8720	+	1677	uc009vln.1	982	ENSG00000169598	DFFB
cg22157494	chr1	3774827	0.275394	0.0182049	0.878376	0.479133	chr1:3775077-3775369	N_Shore	KIAA0562;DFFB	NM_014704;NM_004402	TSS1500;Body		1:3774670-3775819	Promoter_Associated	chr1	3774827	3775207	4.345e-05	6	7.054e-07	0.0008124	6/0	1.34931	DFFB	0;0;0	nc_intron;intron;intron+utr5	CpG: 21	0	island	TRUE	0	8.30039	chr1	3774827	3775207	381	*	3585	Promoter	chr1	3773845	3782564	8720	+	1677	uc009vln.1	982	ENSG00000169598	DFFB
cg06178315	chr1	3774858	0.180996	0.0251052	0.878376	0.289637	chr1:3775077-3775369	N_Shore	KIAA0562;DFFB	NM_014704;NM_004402	TSS1500;Body		1:3774670-3775819	Promoter_Associated	chr1	3774827	3775207	4.345e-05	6	7.054e-07	0.0008124	6/0	1.34931	DFFB	0;0;0	nc_intron;intron;intron+utr5	CpG: 21	0	island	TRUE	0	8.30039	chr1	3774827	3775207	381	*	3585	Promoter	chr1	3773845	3782564	8720	+	1677	uc009vln.1	982	ENSG00000169598	DFFB
cg04289045	chr1	3775105	0.128402	0.0796929	0.888317	0.14106	chr1:3775077-3775369	Island	KIAA0562;DFFB	NM_014704;NM_004402	TSS1500;Body		1:3774670-3775819	Promoter_Associated	chr1	3774827	3775207	4.345e-05	6	7.054e-07	0.0008124	6/0	1.34931	DFFB	0;0;0	nc_intron;intron;intron+utr5	CpG: 21	0	island	TRUE	0	8.30039	chr1	3774827	3775207	381	*	3585	Promoter	chr1	3773845	3782564	8720	+	1677	uc009vln.1	982	ENSG00000169598	DFFB
cg27190145	chr6	39761304	0.235405	0.000350554	0.825121	0.813381	chr6:39760066-39760426	S_Shore	DAAM2	NM_015345	5'UTR	TRUE			chr6	39760607	39761596	0.0003506	6	2.452e-06	0.001085	6/0	0.924858	DAAM2	0;0	TSS+intron+exon+utr5;intron+utr5	CpG: 46	181	shore	TRUE	0	5.1889	chr6	39760607	39761596	990	*	2739	Promoter	chr6	39760773	39872653	111881	+	23500	uc003oox.3	0	ENSG00000146122	DAAM2
cg22775123	chr6	39761595	0.163408	0.00154923	0.876637	0.459159	chr6:39760066-39760426	S_Shore	DAAM2	NM_015345	5'UTR	TRUE			chr6	39760607	39761596	0.0003506	6	2.452e-06	0.001085	6/0	0.924858	DAAM2	0;0	TSS+intron+exon+utr5;intron+utr5	CpG: 46	181	shore	TRUE	0	5.1889	chr6	39760607	39761596	990	*	2739	Promoter	chr6	39760773	39872653	111881	+	23500	uc003oox.3	0	ENSG00000146122	DAAM2
cg20862097	chr6	39760776	0.193939	0.0136741	0.878376	0.361522	chr6:39760066-39760426	S_Shore	DAAM2	NM_015345	TSS200				chr6	39760607	39761596	0.0003506	6	2.452e-06	0.001085	6/0	0.924858	DAAM2	0;0	TSS+intron+exon+utr5;intron+utr5	CpG: 46	181	shore	TRUE	0	5.1889	chr6	39760607	39761596	990	*	2739	Promoter	chr6	39760773	39872653	111881	+	23500	uc003oox.3	0	ENSG00000146122	DAAM2
cg01985396	chr6	39760833	0.0839439	0.0534446	0.881886	0.106785	chr6:39760066-39760426	S_Shore	DAAM2;DAAM2	NM_015345;NM_015345	1stExon;5'UTR				chr6	39760607	39761596	0.0003506	6	2.452e-06	0.001085	6/0	0.924858	DAAM2	0;0	TSS+intron+exon+utr5;intron+utr5	CpG: 46	181	shore	TRUE	0	5.1889	chr6	39760607	39761596	990	*	2739	Promoter	chr6	39760773	39872653	111881	+	23500	uc003oox.3	0	ENSG00000146122	DAAM2
cg17868910	chr6	39760607	0.17958	0.0534846	0.881886	0.228385	chr6:39760066-39760426	S_Shore	DAAM2	NM_015345	TSS200		6:39760577-39760756	Unclassified_Cell_type_specific	chr6	39760607	39761596	0.0003506	6	2.452e-06	0.001085	6/0	0.924858	DAAM2	0;0	TSS+intron+exon+utr5;intron+utr5	CpG: 46	181	shore	TRUE	0	5.1889	chr6	39760607	39761596	990	*	2739	Promoter	chr6	39760773	39872653	111881	+	23500	uc003oox.3	0	ENSG00000146122	DAAM2
cg06895295	chr6	39760647	0.0685823	0.221966	0.916915	0.0448332	chr6:39760066-39760426	S_Shore	DAAM2	NM_015345	TSS200		6:39760577-39760756	Unclassified_Cell_type_specific	chr6	39760607	39761596	0.0003506	6	2.452e-06	0.001085	6/0	0.924858	DAAM2	0;0	TSS+intron+exon+utr5;intron+utr5	CpG: 46	181	shore	TRUE	0	5.1889	chr6	39760607	39761596	990	*	2739	Promoter	chr6	39760773	39872653	111881	+	23500	uc003oox.3	0	ENSG00000146122	DAAM2
cg00557630	chr19	51017123	0.291567	0.00169061	0.878376	0.808212	chr19:51020296-51022796	N_Shelf	ASPDH;ASPDH;ASPDH	NM_001114598;NM_001114598;NM_001024656	5'UTR;1stExon;Body				chr19	51017123	51017332	0.0001309	4	5.969e-07	0.001249	4/0	1.07869	ASPDH	0;0	intron;TSS+exon+utr5	CpG: 67	2250	shore	TRUE	0	6.71388	chr19	51017123	51017332	210	*	949	Promoter	chr19	51014857	51017142	2286	-	554235	uc010enz.3	0	ENSG00000204653	ASPDH
cg00363750	chr19	51017311	0.261908	0.00270877	0.878376	0.672378	chr19:51020296-51022796	N_Shelf	ASPDH;ASPDH	NM_001114598;NM_001024656	TSS200;Body		19:51017269-51017605	Unclassified_Cell_type_specific	chr19	51017123	51017332	0.0001309	4	5.969e-07	0.001249	4/0	1.07869	ASPDH	0;0	intron;TSS+exon+utr5	CpG: 67	2250	shore	TRUE	0	6.71388	chr19	51017123	51017332	210	*	949	Promoter	chr19	51014857	51017142	2286	-	554235	uc010enz.3	0	ENSG00000204653	ASPDH
cg17716930	chr19	51017331	0.348204	0.0062171	0.878376	0.768281	chr19:51020296-51022796	N_Shelf	ASPDH;ASPDH	NM_001114598;NM_001024656	TSS200;Body		19:51017269-51017605	Unclassified_Cell_type_specific	chr19	51017123	51017332	0.0001309	4	5.969e-07	0.001249	4/0	1.07869	ASPDH	0;0	intron;TSS+exon+utr5	CpG: 67	2250	shore	TRUE	0	6.71388	chr19	51017123	51017332	210	*	949	Promoter	chr19	51014857	51017142	2286	-	554235	uc010enz.3	0	ENSG00000204653	ASPDH
cg05656032	chr19	51017130	0.177013	0.00705631	0.878376	0.380829	chr19:51020296-51022796	N_Shelf	ASPDH;ASPDH;ASPDH	NM_001114598;NM_001114598;NM_001024656	5'UTR;1stExon;Body				chr19	51017123	51017332	0.0001309	4	5.969e-07	0.001249	4/0	1.07869	ASPDH	0;0	intron;TSS+exon+utr5	CpG: 67	2250	shore	TRUE	0	6.71388	chr19	51017123	51017332	210	*	949	Promoter	chr19	51014857	51017142	2286	-	554235	uc010enz.3	0	ENSG00000204653	ASPDH
cg17074431	chr15	99409948	0.200621	0.00115755	0.874172	0.589115		OpenSea	IGF1R	NM_000875	Body	TRUE	15:99409917-99410233	Unclassified_Cell_type_specific	chr15	99409194	99409958	0.0001099	7	2.226e-06	0.001275	7/0	1.03288	IGF1R	0	intron	CpG: 40	13218		TRUE	0	5.83833	chr15	99409194	99409958	765	*	516	Intron (uc010urq.2/3480, intron 2 of 10)	chr15	99454544	99460184	5641	+	3480	uc010urr.1	-44586	ENSG00000140443	IGF1R
cg03380198	chr15	99409506	0.171264	0.0154596	0.878376	0.310125		OpenSea	IGF1R	NM_000875	Body	TRUE	15:99408462-99409708	Promoter_Associated_Cell_type_specific	chr15	99409194	99409958	0.0001099	7	2.226e-06	0.001275	7/0	1.03288	IGF1R	0	intron	CpG: 40	13218		TRUE	0	5.83833	chr15	99409194	99409958	765	*	516	Intron (uc010urq.2/3480, intron 2 of 10)	chr15	99454544	99460184	5641	+	3480	uc010urr.1	-44586	ENSG00000140443	IGF1R
cg11544420	chr15	99409957	0.134631	0.0206903	0.878376	0.226751		OpenSea	IGF1R	NM_000875	Body	TRUE	15:99409917-99410233	Unclassified_Cell_type_specific	chr15	99409194	99409958	0.0001099	7	2.226e-06	0.001275	7/0	1.03288	IGF1R	0	intron	CpG: 40	13218		TRUE	0	5.83833	chr15	99409194	99409958	765	*	516	Intron (uc010urq.2/3480, intron 2 of 10)	chr15	99454544	99460184	5641	+	3480	uc010urr.1	-44586	ENSG00000140443	IGF1R
cg07615383	chr15	99409194	0.129601	0.0234976	0.878376	0.211117		OpenSea	IGF1R	NM_000875	Body		15:99408462-99409708	Promoter_Associated_Cell_type_specific	chr15	99409194	99409958	0.0001099	7	2.226e-06	0.001275	7/0	1.03288	IGF1R	0	intron	CpG: 40	13218		TRUE	0	5.83833	chr15	99409194	99409958	765	*	516	Intron (uc010urq.2/3480, intron 2 of 10)	chr15	99454544	99460184	5641	+	3480	uc010urr.1	-44586	ENSG00000140443	IGF1R
cg00098799	chr15	99409360	0.160253	0.0241684	0.878376	0.25909		OpenSea	IGF1R	NM_000875	Body	TRUE	15:99408462-99409708	Promoter_Associated_Cell_type_specific	chr15	99409194	99409958	0.0001099	7	2.226e-06	0.001275	7/0	1.03288	IGF1R	0	intron	CpG: 40	13218		TRUE	0	5.83833	chr15	99409194	99409958	765	*	516	Intron (uc010urq.2/3480, intron 2 of 10)	chr15	99454544	99460184	5641	+	3480	uc010urr.1	-44586	ENSG00000140443	IGF1R
cg13812291	chr15	99409411	0.132872	0.0289741	0.878376	0.204356		OpenSea	IGF1R	NM_000875	Body	TRUE	15:99408462-99409708	Promoter_Associated_Cell_type_specific	chr15	99409194	99409958	0.0001099	7	2.226e-06	0.001275	7/0	1.03288	IGF1R	0	intron	CpG: 40	13218		TRUE	0	5.83833	chr15	99409194	99409958	765	*	516	Intron (uc010urq.2/3480, intron 2 of 10)	chr15	99454544	99460184	5641	+	3480	uc010urr.1	-44586	ENSG00000140443	IGF1R
cg25404375	chr15	99409942	0.103637	0.180426	0.910019	0.0770752		OpenSea	IGF1R	NM_000875	Body	TRUE	15:99409917-99410233	Unclassified_Cell_type_specific	chr15	99409194	99409958	0.0001099	7	2.226e-06	0.001275	7/0	1.03288	IGF1R	0	intron	CpG: 40	13218		TRUE	0	5.83833	chr15	99409194	99409958	765	*	516	Intron (uc010urq.2/3480, intron 2 of 10)	chr15	99454544	99460184	5641	+	3480	uc010urr.1	-44586	ENSG00000140443	IGF1R
cg06406458	chr10	128810499	-1.42189	0.000995919	0.874172	4.2682		OpenSea	DOCK1	NM_001380	Body				chr10	128810484	128810905	1.494e-05	3	1.279e-06	0.001329	0/3	-2.54444	DOCK1	0	intron+cds	CpG: 32	-162685		TRUE	0	14.9947	chr10	128810484	128810905	422	*	2175	Exon (uc001ljt.3/1793, exon 12 of 52)	chr10	128821067	128824325	3259	+	1793	uc031pxq.1	-10162	ENSG00000150760	DOCK1
cg19572051	chr10	128810484	-0.84928	0.00108196	0.874172	2.51878		OpenSea	DOCK1	NM_001380	Body				chr10	128810484	128810905	1.494e-05	3	1.279e-06	0.001329	0/3	-2.54444	DOCK1	0	intron+cds	CpG: 32	-162685		TRUE	0	14.9947	chr10	128810484	128810905	422	*	2175	Exon (uc001ljt.3/1793, exon 12 of 52)	chr10	128821067	128824325	3259	+	1793	uc031pxq.1	-10162	ENSG00000150760	DOCK1
cg17389077	chr10	128810904	-0.273268	0.00719436	0.878376	0.585615		OpenSea	DOCK1	NM_001380	Body	TRUE			chr10	128810484	128810905	1.494e-05	3	1.279e-06	0.001329	0/3	-2.54444	DOCK1	0	intron+cds	CpG: 32	-162685		TRUE	0	14.9947	chr10	128810484	128810905	422	*	2175	Exon (uc001ljt.3/1793, exon 12 of 52)	chr10	128821067	128824325	3259	+	1793	uc031pxq.1	-10162	ENSG00000150760	DOCK1
cg17740434	chr2	179388064	-0.311606	0.000158242	0.727739	1.18431		OpenSea	MIR548N	NR_031666	Body		2:179387620-179388269	Promoter_Associated	chr2	179387853	179388065	4.8e-07	3	7.323e-07	0.001511	0/3	-0.733164	TTN-AS1;TTN-AS1;MIR548N	0;0;0	nc_intron;nc_exon;nc_intron	CpG: 78	42370		TRUE	0	4.49819	chr2	179387853	179388065	213	*	3077	Promoter	chr2	179387918	179484944	97027	+	100506866	uc002ump.2	0	ENSG00000237298	TTN-AS1
cg04220104	chr2	179387853	-0.221288	0.00045133	0.848653	0.74032		OpenSea	MIR548N	NR_031666	Body		2:179387620-179388269	Promoter_Associated	chr2	179387853	179388065	4.8e-07	3	7.323e-07	0.001511	0/3	-0.733164	TTN-AS1;TTN-AS1;MIR548N	0;0;0	nc_intron;nc_exon;nc_intron	CpG: 78	42370		TRUE	0	4.49819	chr2	179387853	179388065	213	*	3077	Promoter	chr2	179387918	179484944	97027	+	100506866	uc002ump.2	0	ENSG00000237298	TTN-AS1
cg19916659	chr2	179387931	-0.20027	0.0201511	0.878376	0.339599		OpenSea	MIR548N	NR_031666	Body		2:179387620-179388269	Promoter_Associated	chr2	179387853	179388065	4.8e-07	3	7.323e-07	0.001511	0/3	-0.733164	TTN-AS1;TTN-AS1;MIR548N	0;0;0	nc_intron;nc_exon;nc_intron	CpG: 78	42370		TRUE	0	4.49819	chr2	179387853	179388065	213	*	3077	Promoter	chr2	179387918	179484944	97027	+	100506866	uc002ump.2	0	ENSG00000237298	TTN-AS1
cg01386493	chr8	37824529	0.227752	0.00162263	0.876637	0.635378	chr8:37822486-37824008	S_Shore	ADRB3	NM_000025	TSS1500		8:37824075-37824724	Unclassified	chr8	37824496	37824766	3.882e-05	3	1.781e-06	0.002884	3/0	0.662831	ADRB3	-312	intergenic	CpG: 137	488	shore	TRUE	-312	3.81084	chr8	37824496	37824766	271	*	1338	Promoter	chr8	37820514	37824184	3671	-	155	uc003xkr.2	-312	ENSG00000188778	ADRB3
cg10357888	chr8	37824496	0.209966	0.00195098	0.878376	0.568956	chr8:37822486-37824008	S_Shore	ADRB3	NM_000025	TSS1500		8:37824075-37824724	Unclassified	chr8	37824496	37824766	3.882e-05	3	1.781e-06	0.002884	3/0	0.662831	ADRB3	-312	intergenic	CpG: 137	488	shore	TRUE	-312	3.81084	chr8	37824496	37824766	271	*	1338	Promoter	chr8	37820514	37824184	3671	-	155	uc003xkr.2	-312	ENSG00000188778	ADRB3
cg19806221	chr8	37824765	0.225112	0.00314627	0.878376	0.563277	chr8:37822486-37824008	S_Shore	ADRB3	NM_000025	TSS1500				chr8	37824496	37824766	3.882e-05	3	1.781e-06	0.002884	3/0	0.662831	ADRB3	-312	intergenic	CpG: 137	488	shore	TRUE	-312	3.81084	chr8	37824496	37824766	271	*	1338	Promoter	chr8	37820514	37824184	3671	-	155	uc003xkr.2	-312	ENSG00000188778	ADRB3
cg02633924	chr17	75315563	-0.386155	0.00053515	0.848653	1.26331		OpenSea	SEPT9;SEPT9;SEPT9	NM_001113492;NM_006640;NM_001113491	5'UTR;TSS200;Body	TRUE	17:75315343-75315871	Promoter_Associated	chr17	75315486	75315668	1.026e-06	6	1.206e-06	0.002896	0/6	-1.70999	SEPT9	0;0;0	intron;TSS+exon+utr5;intron+utr5	CpG: 80	37314		TRUE	0	10.1208	chr17	75315486	75315668	183	*	2394	Promoter	chr17	75315597	75496678	181082	+	10801	uc002jtu.4	0	ENSG00000184640	SEPT9
cg03568017	chr17	75315503	-0.241751	0.00358324	0.878376	0.591256		OpenSea	SEPT9;SEPT9;SEPT9	NM_001113492;NM_006640;NM_001113491	5'UTR;TSS200;Body	TRUE	17:75315343-75315871	Promoter_Associated	chr17	75315486	75315668	1.026e-06	6	1.206e-06	0.002896	0/6	-1.70999	SEPT9	0;0;0	intron;TSS+exon+utr5;intron+utr5	CpG: 80	37314		TRUE	0	10.1208	chr17	75315486	75315668	183	*	2394	Promoter	chr17	75315597	75496678	181082	+	10801	uc002jtu.4	0	ENSG00000184640	SEPT9
cg25690715	chr17	75315567	-0.297847	0.00974812	0.878376	0.598995		OpenSea	SEPT9;SEPT9;SEPT9	NM_001113492;NM_006640;NM_001113491	5'UTR;TSS200;Body	TRUE	17:75315343-75315871	Promoter_Associated	chr17	75315486	75315668	1.026e-06	6	1.206e-06	0.002896	0/6	-1.70999	SEPT9	0;0;0	intron;TSS+exon+utr5;intron+utr5	CpG: 80	37314		TRUE	0	10.1208	chr17	75315486	75315668	183	*	2394	Promoter	chr17	75315597	75496678	181082	+	10801	uc002jtu.4	0	ENSG00000184640	SEPT9
cg04650676	chr17	75315486	-0.250916	0.0225994	0.878376	0.412983		OpenSea	SEPT9;SEPT9;SEPT9	NM_001113492;NM_006640;NM_001113491	5'UTR;TSS200;Body	TRUE	17:75315343-75315871	Promoter_Associated	chr17	75315486	75315668	1.026e-06	6	1.206e-06	0.002896	0/6	-1.70999	SEPT9	0;0;0	intron;TSS+exon+utr5;intron+utr5	CpG: 80	37314		TRUE	0	10.1208	chr17	75315486	75315668	183	*	2394	Promoter	chr17	75315597	75496678	181082	+	10801	uc002jtu.4	0	ENSG00000184640	SEPT9
cg07101841	chr17	75315527	-0.288341	0.0232665	0.878376	0.470939		OpenSea	SEPT9;SEPT9;SEPT9	NM_001113492;NM_006640;NM_001113491	5'UTR;TSS200;Body	TRUE	17:75315343-75315871	Promoter_Associated	chr17	75315486	75315668	1.026e-06	6	1.206e-06	0.002896	0/6	-1.70999	SEPT9	0;0;0	intron;TSS+exon+utr5;intron+utr5	CpG: 80	37314		TRUE	0	10.1208	chr17	75315486	75315668	183	*	2394	Promoter	chr17	75315597	75496678	181082	+	10801	uc002jtu.4	0	ENSG00000184640	SEPT9
cg25416067	chr17	75315667	-0.244976	0.0633404	0.883647	0.293559		OpenSea	SEPT9;SEPT9;SEPT9;SEPT9	NM_006640;NM_001113492;NM_001113491;NM_006640	5'UTR;5'UTR;Body;1stExon	TRUE	17:75315343-75315871	Promoter_Associated	chr17	75315486	75315668	1.026e-06	6	1.206e-06	0.002896	0/6	-1.70999	SEPT9	0;0;0	intron;TSS+exon+utr5;intron+utr5	CpG: 80	37314		TRUE	0	10.1208	chr17	75315486	75315668	183	*	2394	Promoter	chr17	75315597	75496678	181082	+	10801	uc002jtu.4	0	ENSG00000184640	SEPT9
cg14181940	chr17	72463080	-0.426264	0.00438608	0.878376	1.0051		OpenSea	CD300A	NM_007261	Body	TRUE	17:72462381-72463164	Promoter_Associated	chr17	72462417	72463081	0.0001264	6	5.881e-06	0.00387	0/6	-2.28007	CD300A	0;0	TSS+intron+utr5+cds;TSS+intron+exon+utr5	CpG: 55	11800		TRUE	0	11.926	chr17	72462417	72463081	665	*	2576	Promoter	chr17	72462522	72480937	18416	+	11314	uc002jkv.4	0	ENSG00000167851	CD300A
cg12118246	chr17	72462441	-0.318278	0.0134325	0.878376	0.595767		OpenSea	CD300A	NM_007261	TSS200		17:72462381-72463164	Promoter_Associated	chr17	72462417	72463081	0.0001264	6	5.881e-06	0.00387	0/6	-2.28007	CD300A	0;0	TSS+intron+utr5+cds;TSS+intron+exon+utr5	CpG: 55	11800		TRUE	0	11.926	chr17	72462417	72463081	665	*	2576	Promoter	chr17	72462522	72480937	18416	+	11314	uc002jkv.4	0	ENSG00000167851	CD300A
cg10953317	chr17	72462417	-0.359718	0.017151	0.878376	0.635157		OpenSea	CD300A	NM_007261	TSS200		17:72462381-72463164	Promoter_Associated	chr17	72462417	72463081	0.0001264	6	5.881e-06	0.00387	0/6	-2.28007	CD300A	0;0	TSS+intron+utr5+cds;TSS+intron+exon+utr5	CpG: 55	11800		TRUE	0	11.926	chr17	72462417	72463081	665	*	2576	Promoter	chr17	72462522	72480937	18416	+	11314	uc002jkv.4	0	ENSG00000167851	CD300A
cg12331932	chr17	72462635	-0.419825	0.031217	0.878376	0.632092		OpenSea	CD300A;CD300A	NM_007261;NM_007261	5'UTR;1stExon		17:72462381-72463164	Promoter_Associated	chr17	72462417	72463081	0.0001264	6	5.881e-06	0.00387	0/6	-2.28007	CD300A	0;0	TSS+intron+utr5+cds;TSS+intron+exon+utr5	CpG: 55	11800		TRUE	0	11.926	chr17	72462417	72463081	665	*	2576	Promoter	chr17	72462522	72480937	18416	+	11314	uc002jkv.4	0	ENSG00000167851	CD300A
cg24375215	chr17	72462559	-0.24098	0.0405146	0.878376	0.335537		OpenSea	CD300A;CD300A	NM_007261;NM_007261	5'UTR;1stExon		17:72462381-72463164	Promoter_Associated	chr17	72462417	72463081	0.0001264	6	5.881e-06	0.00387	0/6	-2.28007	CD300A	0;0	TSS+intron+utr5+cds;TSS+intron+exon+utr5	CpG: 55	11800		TRUE	0	11.926	chr17	72462417	72463081	665	*	2576	Promoter	chr17	72462522	72480937	18416	+	11314	uc002jkv.4	0	ENSG00000167851	CD300A
cg05592035	chr17	72462984	-0.51501	0.0517063	0.880557	0.662538		OpenSea	CD300A	NM_007261	Body	TRUE	17:72462381-72463164	Promoter_Associated	chr17	72462417	72463081	0.0001264	6	5.881e-06	0.00387	0/6	-2.28007	CD300A	0;0	TSS+intron+utr5+cds;TSS+intron+exon+utr5	CpG: 55	11800		TRUE	0	11.926	chr17	72462417	72463081	665	*	2576	Promoter	chr17	72462522	72480937	18416	+	11314	uc002jkv.4	0	ENSG00000167851	CD300A
cg13227481	chr2	220282946	0.203501	0.000207621	0.727739	0.749438	chr2:220283200-220283750	N_Shore	DES	NM_001927	TSS200	TRUE			chr2	220282914	220282978	6.718e-07	3	6.717e-07	0.004584	3/0	0.640619	DES	-120	intergenic	CpG: 74	-222	shore	TRUE	-120	3.95443	chr2	220282914	220282978	65	*	3194	Promoter	chr2	220283099	220291461	8363	+	1674	uc002vll.3	-121	ENSG00000175084	DES
cg23490796	chr2	220282914	0.178335	0.000314875	0.81118	0.624504	chr2:220283200-220283750	N_Shore	DES	NM_001927	TSS200	TRUE			chr2	220282914	220282978	6.718e-07	3	6.717e-07	0.004584	3/0	0.640619	DES	-120	intergenic	CpG: 74	-222	shore	TRUE	-120	3.95443	chr2	220282914	220282978	65	*	3194	Promoter	chr2	220283099	220291461	8363	+	1674	uc002vll.3	-121	ENSG00000175084	DES
cg15015639	chr2	220282977	0.258783	0.016562	0.878376	0.460864	chr2:220283200-220283750	N_Shore	DES	NM_001927	TSS200	TRUE			chr2	220282914	220282978	6.718e-07	3	6.717e-07	0.004584	3/0	0.640619	DES	-120	intergenic	CpG: 74	-222	shore	TRUE	-120	3.95443	chr2	220282914	220282978	65	*	3194	Promoter	chr2	220283099	220291461	8363	+	1674	uc002vll.3	-121	ENSG00000175084	DES
cg09805252	chr12	133187452	0.31403	0.00106578	0.874172	0.9334	chr12:133186737-133187103	S_Shore				TRUE			chr12	133186923	133187453	0.0002046	4	5.926e-06	0.004883	4/0	1.69624	LRCOL1	0	TSS+exon+utr5	CpG: 25	0	island	TRUE	0	8.86668	chr12	133186923	133187453	531	*	1090	Promoter	chr12	133179736	133187037	7302	-	100507055	uc021rgr.1	0	ENSG00000204583	LRCOL1
cg27505492	chr12	133187045	0.643431	0.0118238	0.878376	1.24005	chr12:133186737-133187103	Island				TRUE	12:133186682-133187251	Unclassified_Cell_type_specific	chr12	133186923	133187453	0.0002046	4	5.926e-06	0.004883	4/0	1.69624	LRCOL1	0	TSS+exon+utr5	CpG: 25	0	island	TRUE	0	8.86668	chr12	133186923	133187453	531	*	1090	Promoter	chr12	133179736	133187037	7302	-	100507055	uc021rgr.1	0	ENSG00000204583	LRCOL1
cg15697225	chr12	133186923	0.313138	0.0154146	0.878376	0.567427	chr12:133186737-133187103	Island				TRUE	12:133186682-133187251	Unclassified_Cell_type_specific	chr12	133186923	133187453	0.0002046	4	5.926e-06	0.004883	4/0	1.69624	LRCOL1	0	TSS+exon+utr5	CpG: 25	0	island	TRUE	0	8.86668	chr12	133186923	133187453	531	*	1090	Promoter	chr12	133179736	133187037	7302	-	100507055	uc021rgr.1	0	ENSG00000204583	LRCOL1
cg05626790	chr12	133187174	0.425646	0.0202391	0.878376	0.720963	chr12:133186737-133187103	S_Shore				TRUE	12:133186682-133187251	Unclassified_Cell_type_specific	chr12	133186923	133187453	0.0002046	4	5.926e-06	0.004883	4/0	1.69624	LRCOL1	0	TSS+exon+utr5	CpG: 25	0	island	TRUE	0	8.86668	chr12	133186923	133187453	531	*	1090	Promoter	chr12	133179736	133187037	7302	-	100507055	uc021rgr.1	0	ENSG00000204583	LRCOL1
cg13393830	chr19	52391605	0.251934	0.00639398	0.878376	0.552801	chr19:52390841-52391368	S_Shore	ZNF577;ZNF577;ZNF577	NR_024181;NM_001135590;NM_032679	TSS1500;TSS1500;TSS1500				chr19	52391078	52391606	3.362e-05	12	6.934e-06	0.005733	12/0	2.8858	ZNF649-AS1;ZNF577;ZNF577	0;0;0	nc_intron+nc_exon;TSS+intron+exon+utr5;nc_intron+nc_exon	CpG: 47	0	island	TRUE	0	14.8879	chr19	52391078	52391606	529	*	971	Promoter	chr19	52359056	52391189	32134	-	84765	uc010ydd.2	0	ENSG00000161551	ZNF577
cg10783469	chr19	52391234	0.242925	0.0113852	0.878376	0.472164	chr19:52390841-52391368	Island	ZNF577;ZNF577;ZNF577	NR_024181;NM_032679;NM_001135590	TSS200;TSS200;TSS200				chr19	52391078	52391606	3.362e-05	12	6.934e-06	0.005733	12/0	2.8858	ZNF649-AS1;ZNF577;ZNF577	0;0;0	nc_intron+nc_exon;TSS+intron+exon+utr5;nc_intron+nc_exon	CpG: 47	0	island	TRUE	0	14.8879	chr19	52391078	52391606	529	*	971	Promoter	chr19	52359056	52391189	32134	-	84765	uc010ydd.2	0	ENSG00000161551	ZNF577
cg22472290	chr19	52391480	0.274625	0.0260879	0.878376	0.434885	chr19:52390841-52391368	S_Shore	ZNF577;ZNF577;ZNF577	NR_024181;NM_001135590;NM_032679	TSS1500;TSS1500;TSS1500				chr19	52391078	52391606	3.362e-05	12	6.934e-06	0.005733	12/0	2.8858	ZNF649-AS1;ZNF577;ZNF577	0;0;0	nc_intron+nc_exon;TSS+intron+exon+utr5;nc_intron+nc_exon	CpG: 47	0	island	TRUE	0	14.8879	chr19	52391078	52391606	529	*	971	Promoter	chr19	52359056	52391189	32134	-	84765	uc010ydd.2	0	ENSG00000161551	ZNF577
cg09547119	chr19	52391367	0.28713	0.0326459	0.878376	0.426724	chr19:52390841-52391368	Island	ZNF577;ZNF577;ZNF577	NR_024181;NM_032679;NM_001135590	TSS200;TSS200;TSS200				chr19	52391078	52391606	3.362e-05	12	6.934e-06	0.005733	12/0	2.8858	ZNF649-AS1;ZNF577;ZNF577	0;0;0	nc_intron+nc_exon;TSS+intron+exon+utr5;nc_intron+nc_exon	CpG: 47	0	island	TRUE	0	14.8879	chr19	52391078	52391606	529	*	971	Promoter	chr19	52359056	52391189	32134	-	84765	uc010ydd.2	0	ENSG00000161551	ZNF577
cg23010048	chr19	52391257	0.220084	0.0351739	0.878376	0.319954	chr19:52390841-52391368	Island	ZNF577;ZNF577;ZNF577	NR_024181;NM_032679;NM_001135590	TSS200;TSS200;TSS200				chr19	52391078	52391606	3.362e-05	12	6.934e-06	0.005733	12/0	2.8858	ZNF649-AS1;ZNF577;ZNF577	0;0;0	nc_intron+nc_exon;TSS+intron+exon+utr5;nc_intron+nc_exon	CpG: 47	0	island	TRUE	0	14.8879	chr19	52391078	52391606	529	*	971	Promoter	chr19	52359056	52391189	32134	-	84765	uc010ydd.2	0	ENSG00000161551	ZNF577
cg12227172	chr19	52391411	0.210261	0.0443983	0.878376	0.284407	chr19:52390841-52391368	S_Shore	ZNF577;ZNF577;ZNF577	NR_024181;NM_032679;NM_001135590	TSS1500;TSS200;TSS1500				chr19	52391078	52391606	3.362e-05	12	6.934e-06	0.005733	12/0	2.8858	ZNF649-AS1;ZNF577;ZNF577	0;0;0	nc_intron+nc_exon;TSS+intron+exon+utr5;nc_intron+nc_exon	CpG: 47	0	island	TRUE	0	14.8879	chr19	52391078	52391606	529	*	971	Promoter	chr19	52359056	52391189	32134	-	84765	uc010ydd.2	0	ENSG00000161551	ZNF577
cg22331349	chr19	52391350	0.201991	0.0478885	0.879102	0.266582	chr19:52390841-52391368	Island	ZNF577;ZNF577;ZNF577	NR_024181;NM_032679;NM_001135590	TSS200;TSS200;TSS200				chr19	52391078	52391606	3.362e-05	12	6.934e-06	0.005733	12/0	2.8858	ZNF649-AS1;ZNF577;ZNF577	0;0;0	nc_intron+nc_exon;TSS+intron+exon+utr5;nc_intron+nc_exon	CpG: 47	0	island	TRUE	0	14.8879	chr19	52391078	52391606	529	*	971	Promoter	chr19	52359056	52391189	32134	-	84765	uc010ydd.2	0	ENSG00000161551	ZNF577
cg24794228	chr19	52391166	0.28635	0.0592477	0.88244	0.351445	chr19:52390841-52391368	Island	ZNF577;ZNF577;ZNF577;ZNF577;ZNF577	NR_024181;NM_001135590;NM_032679;NM_032679;NM_001135590	Body;5'UTR;5'UTR;1stExon;1stExon				chr19	52391078	52391606	3.362e-05	12	6.934e-06	0.005733	12/0	2.8858	ZNF649-AS1;ZNF577;ZNF577	0;0;0	nc_intron+nc_exon;TSS+intron+exon+utr5;nc_intron+nc_exon	CpG: 47	0	island	TRUE	0	14.8879	chr19	52391078	52391606	529	*	971	Promoter	chr19	52359056	52391189	32134	-	84765	uc010ydd.2	0	ENSG00000161551	ZNF577
cg03562414	chr19	52391078	0.282847	0.060103	0.883029	0.345386	chr19:52390841-52391368	Island	ZNF577;ZNF577;ZNF577	NR_024181;NM_001135590;NM_032679	Body;5'UTR;5'UTR				chr19	52391078	52391606	3.362e-05	12	6.934e-06	0.005733	12/0	2.8858	ZNF649-AS1;ZNF577;ZNF577	0;0;0	nc_intron+nc_exon;TSS+intron+exon+utr5;nc_intron+nc_exon	CpG: 47	0	island	TRUE	0	14.8879	chr19	52391078	52391606	529	*	971	Promoter	chr19	52359056	52391189	32134	-	84765	uc010ydd.2	0	ENSG00000161551	ZNF577
cg11269599	chr19	52391304	0.233116	0.0921889	0.890561	0.24135	chr19:52390841-52391368	Island	ZNF577;ZNF577;ZNF577	NR_024181;NM_032679;NM_001135590	TSS200;TSS200;TSS200				chr19	52391078	52391606	3.362e-05	12	6.934e-06	0.005733	12/0	2.8858	ZNF649-AS1;ZNF577;ZNF577	0;0;0	nc_intron+nc_exon;TSS+intron+exon+utr5;nc_intron+nc_exon	CpG: 47	0	island	TRUE	0	14.8879	chr19	52391078	52391606	529	*	971	Promoter	chr19	52359056	52391189	32134	-	84765	uc010ydd.2	0	ENSG00000161551	ZNF577
cg16731240	chr19	52391250	0.207714	0.125352	0.899043	0.187331	chr19:52390841-52391368	Island	ZNF577;ZNF577;ZNF577	NR_024181;NM_032679;NM_001135590	TSS200;TSS200;TSS200				chr19	52391078	52391606	3.362e-05	12	6.934e-06	0.005733	12/0	2.8858	ZNF649-AS1;ZNF577;ZNF577	0;0;0	nc_intron+nc_exon;TSS+intron+exon+utr5;nc_intron+nc_exon	CpG: 47	0	island	TRUE	0	14.8879	chr19	52391078	52391606	529	*	971	Promoter	chr19	52359056	52391189	32134	-	84765	uc010ydd.2	0	ENSG00000161551	ZNF577
cg10635122	chr19	52391090	0.186824	0.190878	0.911495	0.134372	chr19:52390841-52391368	Island	ZNF577;ZNF577;ZNF577;ZNF577	NR_024181;NM_001135590;NM_032679;NM_001135590	Body;5'UTR;5'UTR;1stExon				chr19	52391078	52391606	3.362e-05	12	6.934e-06	0.005733	12/0	2.8858	ZNF649-AS1;ZNF577;ZNF577	0;0;0	nc_intron+nc_exon;TSS+intron+exon+utr5;nc_intron+nc_exon	CpG: 47	0	island	TRUE	0	14.8879	chr19	52391078	52391606	529	*	971	Promoter	chr19	52359056	52391189	32134	-	84765	uc010ydd.2	0	ENSG00000161551	ZNF577
cg01555764	chr20	62796178	0.229762	0.000193428	0.727739	0.853216		OpenSea	MYT1	NM_004535	5'UTR				chr20	62795688	62796179	0.0003196	7	7.319e-06	0.006505	7/0	1.14257	MYT1	0	TSS+intron+exon+utr5	CpG: 35	-13691		TRUE	0	5.86772	chr20	62795688	62796179	492	*	198	Promoter	chr20	62795827	62873606	77780	+	4661	uc002yii.3	0	ENSG00000196132	MYT1
cg02866152	chr20	62795846	0.200647	0.00958332	0.878376	0.405003		OpenSea	MYT1;MYT1	NM_004535;NM_004535	5'UTR;1stExon				chr20	62795688	62796179	0.0003196	7	7.319e-06	0.006505	7/0	1.14257	MYT1	0	TSS+intron+exon+utr5	CpG: 35	-13691		TRUE	0	5.86772	chr20	62795688	62796179	492	*	198	Promoter	chr20	62795827	62873606	77780	+	4661	uc002yii.3	0	ENSG00000196132	MYT1
cg06235575	chr20	62795838	0.190437	0.00967408	0.878376	0.383615		OpenSea	MYT1;MYT1	NM_004535;NM_004535	5'UTR;1stExon				chr20	62795688	62796179	0.0003196	7	7.319e-06	0.006505	7/0	1.14257	MYT1	0	TSS+intron+exon+utr5	CpG: 35	-13691		TRUE	0	5.86772	chr20	62795688	62796179	492	*	198	Promoter	chr20	62795827	62873606	77780	+	4661	uc002yii.3	0	ENSG00000196132	MYT1
cg10071275	chr20	62795830	0.176606	0.01691	0.878376	0.312921		OpenSea	MYT1;MYT1	NM_004535;NM_004535	5'UTR;1stExon				chr20	62795688	62796179	0.0003196	7	7.319e-06	0.006505	7/0	1.14257	MYT1	0	TSS+intron+exon+utr5	CpG: 35	-13691		TRUE	0	5.86772	chr20	62795688	62796179	492	*	198	Promoter	chr20	62795827	62873606	77780	+	4661	uc002yii.3	0	ENSG00000196132	MYT1
cg16772207	chr20	62795807	0.149536	0.0466816	0.878514	0.199011		OpenSea	MYT1	NM_004535	TSS200				chr20	62795688	62796179	0.0003196	7	7.319e-06	0.006505	7/0	1.14257	MYT1	0	TSS+intron+exon+utr5	CpG: 35	-13691		TRUE	0	5.86772	chr20	62795688	62796179	492	*	198	Promoter	chr20	62795827	62873606	77780	+	4661	uc002yii.3	0	ENSG00000196132	MYT1
cg25457884	chr20	62796136	0.132779	0.102298	0.894216	0.131468		OpenSea	MYT1	NM_004535	5'UTR				chr20	62795688	62796179	0.0003196	7	7.319e-06	0.006505	7/0	1.14257	MYT1	0	TSS+intron+exon+utr5	CpG: 35	-13691		TRUE	0	5.86772	chr20	62795688	62796179	492	*	198	Promoter	chr20	62795827	62873606	77780	+	4661	uc002yii.3	0	ENSG00000196132	MYT1
cg12828073	chr20	62795688	0.0628016	0.345299	0.930297	0.0290021		OpenSea	MYT1	NM_004535	TSS200				chr20	62795688	62796179	0.0003196	7	7.319e-06	0.006505	7/0	1.14257	MYT1	0	TSS+intron+exon+utr5	CpG: 35	-13691		TRUE	0	5.86772	chr20	62795688	62796179	492	*	198	Promoter	chr20	62795827	62873606	77780	+	4661	uc002yii.3	0	ENSG00000196132	MYT1
cg23595222	chr22	46449430	0.254046	0.00901686	0.878376	0.51951	chr22:46449632-46450115	N_Shore	C22orf26;LOC150381	NM_018280;NR_027034	Body;TSS1500				chr22	46449430	46449982	0.0006308	7	1.342e-05	0.01058	7/0	1.64875	PRR34;PRR34-AS1	0;0	intron+utr5+cds;nc_intron+nc_exon	CpG: 44	0	island	TRUE	0	8.03311	chr22	46449430	46449982	553	*	106	Promoter	chr22	46449726	46454402	4677	+	150381	uc011aqw.2	0		PRR34-AS1
cg24349631	chr22	46449752	0.24723	0.00914175	0.878376	0.504095	chr22:46449632-46450115	Island	C22orf26;LOC150381	NM_018280;NR_027034	1stExon;Body				chr22	46449430	46449982	0.0006308	7	1.342e-05	0.01058	7/0	1.64875	PRR34;PRR34-AS1	0;0	intron+utr5+cds;nc_intron+nc_exon	CpG: 44	0	island	TRUE	0	8.03311	chr22	46449430	46449982	553	*	106	Promoter	chr22	46449726	46454402	4677	+	150381	uc011aqw.2	0		PRR34-AS1
cg09693106	chr22	46449821	0.254117	0.0104743	0.878376	0.50312	chr22:46449632-46450115	Island	C22orf26;LOC150381	NM_018280;NR_027034	1stExon;Body				chr22	46449430	46449982	0.0006308	7	1.342e-05	0.01058	7/0	1.64875	PRR34;PRR34-AS1	0;0	intron+utr5+cds;nc_intron+nc_exon	CpG: 44	0	island	TRUE	0	8.03311	chr22	46449430	46449982	553	*	106	Promoter	chr22	46449726	46454402	4677	+	150381	uc011aqw.2	0		PRR34-AS1
cg01080924	chr22	46449550	0.215512	0.0308954	0.878376	0.325446	chr22:46449632-46450115	N_Shore	C22orf26;LOC150381	NM_018280;NR_027034	Body;TSS200		22:46449447-46449565	Promoter_Associated	chr22	46449430	46449982	0.0006308	7	1.342e-05	0.01058	7/0	1.64875	PRR34;PRR34-AS1	0;0	intron+utr5+cds;nc_intron+nc_exon	CpG: 44	0	island	TRUE	0	8.03311	chr22	46449430	46449982	553	*	106	Promoter	chr22	46449726	46454402	4677	+	150381	uc011aqw.2	0		PRR34-AS1
cg11153400	chr22	46449498	0.272343	0.0564453	0.882401	0.339986	chr22:46449632-46450115	N_Shore	C22orf26;LOC150381	NM_018280;NR_027034	Body;TSS1500		22:46449447-46449565	Promoter_Associated	chr22	46449430	46449982	0.0006308	7	1.342e-05	0.01058	7/0	1.64875	PRR34;PRR34-AS1	0;0	intron+utr5+cds;nc_intron+nc_exon	CpG: 44	0	island	TRUE	0	8.03311	chr22	46449430	46449982	553	*	106	Promoter	chr22	46449726	46454402	4677	+	150381	uc011aqw.2	0		PRR34-AS1
cg26394940	chr22	46449461	0.231462	0.0758153	0.886738	0.259294	chr22:46449632-46450115	N_Shore	C22orf26;LOC150381	NM_018280;NR_027034	Body;TSS1500		22:46449447-46449565	Promoter_Associated	chr22	46449430	46449982	0.0006308	7	1.342e-05	0.01058	7/0	1.64875	PRR34;PRR34-AS1	0;0	intron+utr5+cds;nc_intron+nc_exon	CpG: 44	0	island	TRUE	0	8.03311	chr22	46449430	46449982	553	*	106	Promoter	chr22	46449726	46454402	4677	+	150381	uc011aqw.2	0		PRR34-AS1
cg23691090	chr22	46449981	0.174038	0.120918	0.898081	0.159682	chr22:46449632-46450115	Island	C22orf26;C22orf26;LOC150381	NM_018280;NM_018280;NR_027034	1stExon;5'UTR;Body				chr22	46449430	46449982	0.0006308	7	1.342e-05	0.01058	7/0	1.64875	PRR34;PRR34-AS1	0;0	intron+utr5+cds;nc_intron+nc_exon	CpG: 44	0	island	TRUE	0	8.03311	chr22	46449430	46449982	553	*	106	Promoter	chr22	46449726	46454402	4677	+	150381	uc011aqw.2	0		PRR34-AS1
cg06999381	chr4	103940936	0.553924	0.000831039	0.870613	1.70629	chr4:103940668-103940951	Island	NHEDC1;NHEDC1	NM_001100874;NM_139173	TSS200;TSS200		4:103940315-103941370	Promoter_Associated	chr4	103940711	103941206	2.173e-06	10	1.295e-05	0.01139	10/0	3.1935	SLC9B1	0;0	TSS+intron+exon+utr5;nc_intron+nc_exon	CpG: 34	0	island	TRUE	0	15.6089	chr4	103940711	103941206	496	*	862	Promoter	chr4	103806205	103940896	134692	-	150159	uc003hwu.3	0	ENSG00000164037	SLC9B1
cg13868111	chr4	103940711	0.525229	0.00291985	0.878376	1.33127	chr4:103940668-103940951	Island	NHEDC1;NHEDC1	NM_139173;NM_001100874	5'UTR;5'UTR		4:103940315-103941370	Promoter_Associated	chr4	103940711	103941206	2.173e-06	10	1.295e-05	0.01139	10/0	3.1935	SLC9B1	0;0	TSS+intron+exon+utr5;nc_intron+nc_exon	CpG: 34	0	island	TRUE	0	15.6089	chr4	103940711	103941206	496	*	862	Promoter	chr4	103806205	103940896	134692	-	150159	uc003hwu.3	0	ENSG00000164037	SLC9B1
cg05605371	chr4	103940876	0.432309	0.0130021	0.878376	0.815329	chr4:103940668-103940951	Island	NHEDC1;NHEDC1	NM_001100874;NM_139173	TSS200;TSS200		4:103940315-103941370	Promoter_Associated	chr4	103940711	103941206	2.173e-06	10	1.295e-05	0.01139	10/0	3.1935	SLC9B1	0;0	TSS+intron+exon+utr5;nc_intron+nc_exon	CpG: 34	0	island	TRUE	0	15.6089	chr4	103940711	103941206	496	*	862	Promoter	chr4	103806205	103940896	134692	-	150159	uc003hwu.3	0	ENSG00000164037	SLC9B1
cg21197425	chr4	103940854	0.499904	0.0142605	0.878376	0.922757	chr4:103940668-103940951	Island	NHEDC1;NHEDC1;NHEDC1;NHEDC1	NM_001100874;NM_139173;NM_139173;NM_001100874	1stExon;1stExon;5'UTR;5'UTR		4:103940315-103941370	Promoter_Associated	chr4	103940711	103941206	2.173e-06	10	1.295e-05	0.01139	10/0	3.1935	SLC9B1	0;0	TSS+intron+exon+utr5;nc_intron+nc_exon	CpG: 34	0	island	TRUE	0	15.6089	chr4	103940711	103941206	496	*	862	Promoter	chr4	103806205	103940896	134692	-	150159	uc003hwu.3	0	ENSG00000164037	SLC9B1
cg27544288	chr4	103940923	0.279915	0.0200205	0.878376	0.475443	chr4:103940668-103940951	Island	NHEDC1;NHEDC1	NM_001100874;NM_139173	TSS200;TSS200		4:103940315-103941370	Promoter_Associated	chr4	103940711	103941206	2.173e-06	10	1.295e-05	0.01139	10/0	3.1935	SLC9B1	0;0	TSS+intron+exon+utr5;nc_intron+nc_exon	CpG: 34	0	island	TRUE	0	15.6089	chr4	103940711	103941206	496	*	862	Promoter	chr4	103806205	103940896	134692	-	150159	uc003hwu.3	0	ENSG00000164037	SLC9B1
cg19672271	chr4	103940878	0.398	0.0293516	0.878376	0.609883	chr4:103940668-103940951	Island	NHEDC1;NHEDC1	NM_001100874;NM_139173	TSS200;TSS200		4:103940315-103941370	Promoter_Associated	chr4	103940711	103941206	2.173e-06	10	1.295e-05	0.01139	10/0	3.1935	SLC9B1	0;0	TSS+intron+exon+utr5;nc_intron+nc_exon	CpG: 34	0	island	TRUE	0	15.6089	chr4	103940711	103941206	496	*	862	Promoter	chr4	103806205	103940896	134692	-	150159	uc003hwu.3	0	ENSG00000164037	SLC9B1
cg00308984	chr4	103941189	0.174542	0.118347	0.897629	0.161773	chr4:103940668-103940951	S_Shore	NHEDC1;NHEDC1	NM_001100874;NM_139173	TSS1500;TSS1500		4:103940315-103941370	Promoter_Associated	chr4	103940711	103941206	2.173e-06	10	1.295e-05	0.01139	10/0	3.1935	SLC9B1	0;0	TSS+intron+exon+utr5;nc_intron+nc_exon	CpG: 34	0	island	TRUE	0	15.6089	chr4	103940711	103941206	496	*	862	Promoter	chr4	103806205	103940896	134692	-	150159	uc003hwu.3	0	ENSG00000164037	SLC9B1
cg06618713	chr4	103941039	0.137838	0.192014	0.912052	0.0987837	chr4:103940668-103940951	S_Shore	NHEDC1;NHEDC1	NM_001100874;NM_139173	TSS200;TSS200		4:103940315-103941370	Promoter_Associated	chr4	103940711	103941206	2.173e-06	10	1.295e-05	0.01139	10/0	3.1935	SLC9B1	0;0	TSS+intron+exon+utr5;nc_intron+nc_exon	CpG: 34	0	island	TRUE	0	15.6089	chr4	103940711	103941206	496	*	862	Promoter	chr4	103806205	103940896	134692	-	150159	uc003hwu.3	0	ENSG00000164037	SLC9B1
cg10364301	chr4	103941205	0.11189	0.310284	0.926769	0.0568672	chr4:103940668-103940951	S_Shore	NHEDC1;NHEDC1	NM_001100874;NM_139173	TSS1500;TSS1500		4:103940315-103941370	Promoter_Associated	chr4	103940711	103941206	2.173e-06	10	1.295e-05	0.01139	10/0	3.1935	SLC9B1	0;0	TSS+intron+exon+utr5;nc_intron+nc_exon	CpG: 34	0	island	TRUE	0	15.6089	chr4	103940711	103941206	496	*	862	Promoter	chr4	103806205	103940896	134692	-	150159	uc003hwu.3	0	ENSG00000164037	SLC9B1
cg03208010	chr4	103940950	0.079943	0.347692	0.93054	0.0366782	chr4:103940668-103940951	Island	NHEDC1;NHEDC1	NM_001100874;NM_139173	TSS200;TSS200		4:103940315-103941370	Promoter_Associated	chr4	103940711	103941206	2.173e-06	10	1.295e-05	0.01139	10/0	3.1935	SLC9B1	0;0	TSS+intron+exon+utr5;nc_intron+nc_exon	CpG: 34	0	island	TRUE	0	15.6089	chr4	103940711	103941206	496	*	862	Promoter	chr4	103806205	103940896	134692	-	150159	uc003hwu.3	0	ENSG00000164037	SLC9B1
cg14972155	chr5	54281198	0.320555	0.000330988	0.811931	1.11559		OpenSea	ESM1;ESM1	NM_001135604;NM_007036	1stExon;1stExon	TRUE			chr5	54281198	54281479	5.574e-06	6	8.498e-06	0.01315	6/0	1.07433	ESM1	0	TSS+utr5+cds	CpG: 76	101027		TRUE	0	5.44761	chr5	54281198	54281479	282	*	1570	Promoter	chr5	54273695	54281414	7720	-	11082	uc003jpk.3	0	ENSG00000164283	ESM1
cg20673840	chr5	54281362	0.158873	0.0085165	0.878376	0.328825		OpenSea	ESM1;ESM1;ESM1;ESM1	NM_001135604;NM_007036;NM_001135604;NM_007036	1stExon;5'UTR;5'UTR;1stExon	TRUE			chr5	54281198	54281479	5.574e-06	6	8.498e-06	0.01315	6/0	1.07433	ESM1	0	TSS+utr5+cds	CpG: 76	101027		TRUE	0	5.44761	chr5	54281198	54281479	282	*	1570	Promoter	chr5	54273695	54281414	7720	-	11082	uc003jpk.3	0	ENSG00000164283	ESM1
cg20451680	chr5	54281336	0.203746	0.00870442	0.878376	0.41977		OpenSea	ESM1;ESM1	NM_001135604;NM_007036	1stExon;1stExon	TRUE			chr5	54281198	54281479	5.574e-06	6	8.498e-06	0.01315	6/0	1.07433	ESM1	0	TSS+utr5+cds	CpG: 76	101027		TRUE	0	5.44761	chr5	54281198	54281479	282	*	1570	Promoter	chr5	54273695	54281414	7720	-	11082	uc003jpk.3	0	ENSG00000164283	ESM1
cg06837426	chr5	54281271	0.133386	0.0438172	0.878376	0.181185		OpenSea	ESM1;ESM1	NM_001135604;NM_007036	1stExon;1stExon	TRUE			chr5	54281198	54281479	5.574e-06	6	8.498e-06	0.01315	6/0	1.07433	ESM1	0	TSS+utr5+cds	CpG: 76	101027		TRUE	0	5.44761	chr5	54281198	54281479	282	*	1570	Promoter	chr5	54273695	54281414	7720	-	11082	uc003jpk.3	0	ENSG00000164283	ESM1
cg21180956	chr5	54281478	0.150459	0.0646696	0.884315	0.17894		OpenSea	ESM1;ESM1	NM_001135604;NM_007036	TSS200;TSS200	TRUE			chr5	54281198	54281479	5.574e-06	6	8.498e-06	0.01315	6/0	1.07433	ESM1	0	TSS+utr5+cds	CpG: 76	101027		TRUE	0	5.44761	chr5	54281198	54281479	282	*	1570	Promoter	chr5	54273695	54281414	7720	-	11082	uc003jpk.3	0	ENSG00000164283	ESM1
cg07233761	chr5	54281437	0.107316	0.130782	0.900985	0.0948088		OpenSea	ESM1;ESM1	NM_001135604;NM_007036	TSS200;TSS200	TRUE			chr5	54281198	54281479	5.574e-06	6	8.498e-06	0.01315	6/0	1.07433	ESM1	0	TSS+utr5+cds	CpG: 76	101027		TRUE	0	5.44761	chr5	54281198	54281479	282	*	1570	Promoter	chr5	54273695	54281414	7720	-	11082	uc003jpk.3	0	ENSG00000164283	ESM1
cg08481464	chr10	77871618	0.289188	0.00656917	0.878376	0.631149	chr10:77872083-77872305	N_Shore	C10orf11	NM_032024	Body	TRUE			chr10	77871618	77872085	6.693e-05	4	1.495e-05	0.01391	5/0	1.27803	C10orf11	0;0	nc_intron;intron	CpG: 19	0	island	TRUE	0	6.16697	chr10	77871618	77872085	468	*	2213	Intron (uc001jxi.3/83938, intron 4 of 5)	chr10	77542519	78317126	774608	+	83938	uc001jxi.3	329099	ENSG00000148655	C10orf11
cg10658779	chr10	77871675	0.268572	0.00715514	0.878376	0.576189	chr10:77872083-77872305	N_Shore	C10orf11	NM_032024	Body	TRUE			chr10	77871618	77872085	6.693e-05	4	1.495e-05	0.01391	5/0	1.27803	C10orf11	0;0	nc_intron;intron	CpG: 19	0	island	TRUE	0	6.16697	chr10	77871618	77872085	468	*	2213	Intron (uc001jxi.3/83938, intron 4 of 5)	chr10	77542519	78317126	774608	+	83938	uc001jxi.3	329099	ENSG00000148655	C10orf11
cg25830307	chr10	77871644	0.291637	0.0123797	0.878376	0.556237	chr10:77872083-77872305	N_Shore	C10orf11	NM_032024	Body	TRUE			chr10	77871618	77872085	6.693e-05	4	1.495e-05	0.01391	5/0	1.27803	C10orf11	0;0	nc_intron;intron	CpG: 19	0	island	TRUE	0	6.16697	chr10	77871618	77872085	468	*	2213	Intron (uc001jxi.3/83938, intron 4 of 5)	chr10	77542519	78317126	774608	+	83938	uc001jxi.3	329099	ENSG00000148655	C10orf11
cg24280832	chr10	77871958	0.283335	0.0208764	0.878376	0.476101	chr10:77872083-77872305	N_Shore	C10orf11	NM_032024	Body	TRUE			chr10	77871618	77872085	6.693e-05	4	1.495e-05	0.01391	5/0	1.27803	C10orf11	0;0	nc_intron;intron	CpG: 19	0	island	TRUE	0	6.16697	chr10	77871618	77872085	468	*	2213	Intron (uc001jxi.3/83938, intron 4 of 5)	chr10	77542519	78317126	774608	+	83938	uc001jxi.3	329099	ENSG00000148655	C10orf11
cg04850999	chr10	77872084	0.145301	0.100404	0.893476	0.145047	chr10:77872083-77872305	Island	C10orf11	NM_032024	Body	TRUE			chr10	77871618	77872085	6.693e-05	4	1.495e-05	0.01391	5/0	1.27803	C10orf11	0;0	nc_intron;intron	CpG: 19	0	island	TRUE	0	6.16697	chr10	77871618	77872085	468	*	2213	Intron (uc001jxi.3/83938, intron 4 of 5)	chr10	77542519	78317126	774608	+	83938	uc001jxi.3	329099	ENSG00000148655	C10orf11
cg19817652	chr17	36997420	0.437631	0.00717986	0.878376	0.93823	chr17:36997448-36997661	N_Shore	C17orf98	NM_001080465	Body		17:36997410-36997507	Unclassified_Cell_type_specific	chr17	36997420	36997741	1.426e-05	7	1.141e-05	0.01545	7/0	2.23599	C17orf98	0	TSS+intron+cds	CpG: 21	0	island	TRUE	0	11.0518	chr17	36997420	36997741	322	*	2515	Promoter	chr17	36991341	36997642	6302	-	388381	uc002hqv.2	0	ENSG00000275489	C17orf98
cg19760250	chr17	36997627	0.472574	0.0108824	0.878376	0.927791	chr17:36997448-36997661	Island	C17orf98	NM_001080465	1stExon				chr17	36997420	36997741	1.426e-05	7	1.141e-05	0.01545	7/0	2.23599	C17orf98	0	TSS+intron+cds	CpG: 21	0	island	TRUE	0	11.0518	chr17	36997420	36997741	322	*	2515	Promoter	chr17	36991341	36997642	6302	-	388381	uc002hqv.2	0	ENSG00000275489	C17orf98
cg20084219	chr17	36997449	0.395211	0.0125593	0.878376	0.751309	chr17:36997448-36997661	Island	C17orf98	NM_001080465	1stExon		17:36997410-36997507	Unclassified_Cell_type_specific	chr17	36997420	36997741	1.426e-05	7	1.141e-05	0.01545	7/0	2.23599	C17orf98	0	TSS+intron+cds	CpG: 21	0	island	TRUE	0	11.0518	chr17	36997420	36997741	322	*	2515	Promoter	chr17	36991341	36997642	6302	-	388381	uc002hqv.2	0	ENSG00000275489	C17orf98
cg21852429	chr17	36997740	0.272834	0.0237378	0.878376	0.443235	chr17:36997448-36997661	S_Shore	C17orf98	NM_001080465	TSS200				chr17	36997420	36997741	1.426e-05	7	1.141e-05	0.01545	7/0	2.23599	C17orf98	0	TSS+intron+cds	CpG: 21	0	island	TRUE	0	11.0518	chr17	36997420	36997741	322	*	2515	Promoter	chr17	36991341	36997642	6302	-	388381	uc002hqv.2	0	ENSG00000275489	C17orf98
cg04487205	chr17	36997563	0.243789	0.0355474	0.878376	0.353297	chr17:36997448-36997661	Island	C17orf98	NM_001080465	1stExon				chr17	36997420	36997741	1.426e-05	7	1.141e-05	0.01545	7/0	2.23599	C17orf98	0	TSS+intron+cds	CpG: 21	0	island	TRUE	0	11.0518	chr17	36997420	36997741	322	*	2515	Promoter	chr17	36991341	36997642	6302	-	388381	uc002hqv.2	0	ENSG00000275489	C17orf98
cg12552293	chr17	36997731	0.182639	0.0758846	0.886738	0.204527	chr17:36997448-36997661	S_Shore	C17orf98	NM_001080465	TSS200				chr17	36997420	36997741	1.426e-05	7	1.141e-05	0.01545	7/0	2.23599	C17orf98	0	TSS+intron+cds	CpG: 21	0	island	TRUE	0	11.0518	chr17	36997420	36997741	322	*	2515	Promoter	chr17	36991341	36997642	6302	-	388381	uc002hqv.2	0	ENSG00000275489	C17orf98
cg23290482	chr17	36997720	0.23131	0.0957118	0.891579	0.235713	chr17:36997448-36997661	S_Shore	C17orf98	NM_001080465	TSS200				chr17	36997420	36997741	1.426e-05	7	1.141e-05	0.01545	7/0	2.23599	C17orf98	0	TSS+intron+cds	CpG: 21	0	island	TRUE	0	11.0518	chr17	36997420	36997741	322	*	2515	Promoter	chr17	36991341	36997642	6302	-	388381	uc002hqv.2	0	ENSG00000275489	C17orf98
cg02855142	chr17	7591947	-0.209612	0.00145738	0.876637	0.594551	chr17:7591494-7591839	S_Shore	WRAP53;TP53;WRAP53;TP53;WRAP53;TP53;TP53;WRAP53;WRAP53	NM_018081;NM_001126112;NM_001143990;NM_000546;NM_018081;NM_001126113;NM_001126114;NM_001143991;NM_001143992	5'UTR;TSS1500;5'UTR;TSS1500;1stExon;TSS1500;TSS1500;5'UTR;5'UTR		17:7590685-7592132	Promoter_Associated	chr17	7591564	7591948	0.000202	9	1.472e-05	0.01664	0/9	-1.27441	WRAP53	0;0;0	TSS+exon+utr5;TSS+intron+exon+utr5;intron+utr5	CpG: 36	0	island	TRUE	0	6.15807	chr17	7591564	7591948	385	*	2574	Promoter	chr17	7591667	7606820	15154	+	55135	uc002gip.3	0	ENSG00000141499	WRAP53
cg06587969	chr17	7591899	-0.173966	0.00658144	0.878376	0.379539	chr17:7591494-7591839	S_Shore	WRAP53;TP53;WRAP53;TP53;WRAP53;TP53;TP53;WRAP53;WRAP53	NM_018081;NM_001126112;NM_001143990;NM_000546;NM_018081;NM_001126113;NM_001126114;NM_001143991;NM_001143992	5'UTR;TSS1500;5'UTR;TSS1500;1stExon;TSS1500;TSS1500;5'UTR;5'UTR		17:7590685-7592132	Promoter_Associated	chr17	7591564	7591948	0.000202	9	1.472e-05	0.01664	0/9	-1.27441	WRAP53	0;0;0	TSS+exon+utr5;TSS+intron+exon+utr5;intron+utr5	CpG: 36	0	island	TRUE	0	6.15807	chr17	7591564	7591948	385	*	2574	Promoter	chr17	7591667	7606820	15154	+	55135	uc002gip.3	0	ENSG00000141499	WRAP53
cg15206330	chr17	7591591	-0.182662	0.019803	0.878376	0.311122	chr17:7591494-7591839	Island	TP53;WRAP53;TP53;WRAP53;WRAP53;TP53;TP53;WRAP53	NM_001126112;NM_001143990;NM_000546;NM_001143992;NM_018081;NM_001126113;NM_001126114;NM_001143991	TSS1500;5'UTR;TSS1500;TSS200;TSS200;TSS1500;TSS1500;5'UTR		17:7590685-7592132	Promoter_Associated	chr17	7591564	7591948	0.000202	9	1.472e-05	0.01664	0/9	-1.27441	WRAP53	0;0;0	TSS+exon+utr5;TSS+intron+exon+utr5;intron+utr5	CpG: 36	0	island	TRUE	0	6.15807	chr17	7591564	7591948	385	*	2574	Promoter	chr17	7591667	7606820	15154	+	55135	uc002gip.3	0	ENSG00000141499	WRAP53
cg02045224	chr17	7591618	-0.173181	0.0239694	0.878376	0.280612	chr17:7591494-7591839	Island	TP53;WRAP53;TP53;WRAP53;WRAP53;TP53;TP53;WRAP53	NM_001126112;NM_001143990;NM_000546;NM_001143992;NM_018081;NM_001126113;NM_001126114;NM_001143991	TSS1500;5'UTR;TSS1500;TSS200;TSS200;TSS1500;TSS1500;5'UTR		17:7590685-7592132	Promoter_Associated	chr17	7591564	7591948	0.000202	9	1.472e-05	0.01664	0/9	-1.27441	WRAP53	0;0;0	TSS+exon+utr5;TSS+intron+exon+utr5;intron+utr5	CpG: 36	0	island	TRUE	0	6.15807	chr17	7591564	7591948	385	*	2574	Promoter	chr17	7591667	7606820	15154	+	55135	uc002gip.3	0	ENSG00000141499	WRAP53
cg02166782	chr17	7591564	-0.111284	0.0287786	0.878376	0.171482	chr17:7591494-7591839	Island	TP53;WRAP53;TP53;WRAP53;WRAP53;TP53;TP53;WRAP53	NM_001126112;NM_001143990;NM_000546;NM_001143992;NM_018081;NM_001126113;NM_001126114;NM_001143991	TSS1500;5'UTR;TSS1500;TSS200;TSS200;TSS1500;TSS1500;5'UTR		17:7590685-7592132	Promoter_Associated	chr17	7591564	7591948	0.000202	9	1.472e-05	0.01664	0/9	-1.27441	WRAP53	0;0;0	TSS+exon+utr5;TSS+intron+exon+utr5;intron+utr5	CpG: 36	0	island	TRUE	0	6.15807	chr17	7591564	7591948	385	*	2574	Promoter	chr17	7591667	7606820	15154	+	55135	uc002gip.3	0	ENSG00000141499	WRAP53
cg18311066	chr17	7591671	-0.123173	0.0438468	0.878376	0.167277	chr17:7591494-7591839	Island	WRAP53;TP53;WRAP53;TP53;WRAP53;TP53;TP53;WRAP53;WRAP53;WRAP53	NM_018081;NM_001126112;NM_001143990;NM_000546;NM_018081;NM_001126113;NM_001126114;NM_001143991;NM_001143992;NM_001143992	5'UTR;TSS1500;5'UTR;TSS1500;1stExon;TSS1500;TSS1500;5'UTR;1stExon;5'UTR		17:7590685-7592132	Promoter_Associated	chr17	7591564	7591948	0.000202	9	1.472e-05	0.01664	0/9	-1.27441	WRAP53	0;0;0	TSS+exon+utr5;TSS+intron+exon+utr5;intron+utr5	CpG: 36	0	island	TRUE	0	6.15807	chr17	7591564	7591948	385	*	2574	Promoter	chr17	7591667	7606820	15154	+	55135	uc002gip.3	0	ENSG00000141499	WRAP53
cg21050342	chr17	7591644	-0.101246	0.12601	0.89918	0.0910806	chr17:7591494-7591839	Island	TP53;WRAP53;TP53;WRAP53;WRAP53;TP53;TP53;WRAP53	NM_001126112;NM_001143990;NM_000546;NM_001143992;NM_018081;NM_001126113;NM_001126114;NM_001143991	TSS1500;5'UTR;TSS1500;TSS200;TSS200;TSS1500;TSS1500;5'UTR		17:7590685-7592132	Promoter_Associated	chr17	7591564	7591948	0.000202	9	1.472e-05	0.01664	0/9	-1.27441	WRAP53	0;0;0	TSS+exon+utr5;TSS+intron+exon+utr5;intron+utr5	CpG: 36	0	island	TRUE	0	6.15807	chr17	7591564	7591948	385	*	2574	Promoter	chr17	7591667	7606820	15154	+	55135	uc002gip.3	0	ENSG00000141499	WRAP53
cg13169780	chr17	7591570	-0.113218	0.154222	0.904614	0.0919166	chr17:7591494-7591839	Island	TP53;WRAP53;TP53;WRAP53;WRAP53;TP53;TP53;WRAP53	NM_001126112;NM_001143990;NM_000546;NM_001143992;NM_018081;NM_001126113;NM_001126114;NM_001143991	TSS1500;5'UTR;TSS1500;TSS200;TSS200;TSS1500;TSS1500;5'UTR		17:7590685-7592132	Promoter_Associated	chr17	7591564	7591948	0.000202	9	1.472e-05	0.01664	0/9	-1.27441	WRAP53	0;0;0	TSS+exon+utr5;TSS+intron+exon+utr5;intron+utr5	CpG: 36	0	island	TRUE	0	6.15807	chr17	7591564	7591948	385	*	2574	Promoter	chr17	7591667	7606820	15154	+	55135	uc002gip.3	0	ENSG00000141499	WRAP53
cg05479194	chr17	7591838	-0.0860668	0.305151	0.926769	0.0443662	chr17:7591494-7591839	Island	WRAP53;TP53;WRAP53;TP53;WRAP53;TP53;TP53;WRAP53;WRAP53;WRAP53	NM_018081;NM_001126112;NM_001143990;NM_000546;NM_018081;NM_001126113;NM_001126114;NM_001143991;NM_001143992;NM_001143992	5'UTR;TSS1500;5'UTR;TSS1500;1stExon;TSS1500;TSS1500;5'UTR;1stExon;5'UTR		17:7590685-7592132	Promoter_Associated	chr17	7591564	7591948	0.000202	9	1.472e-05	0.01664	0/9	-1.27441	WRAP53	0;0;0	TSS+exon+utr5;TSS+intron+exon+utr5;intron+utr5	CpG: 36	0	island	TRUE	0	6.15807	chr17	7591564	7591948	385	*	2574	Promoter	chr17	7591667	7606820	15154	+	55135	uc002gip.3	0	ENSG00000141499	WRAP53
cg15744692	chr15	45671195	-0.177243	0.0057278	0.878376	0.39738	chr15:45669970-45671029	S_Shore	LOC145663;GATM	NR_033252;NM_001482	Body;TSS1500		15:45669693-45671628	Unclassified	chr15	45670865	45671196	5.565e-06	10	1.276e-05	0.01673	0/10	-1.69635	GATM	0;0	intron+utr5;TSS+exon+utr5	CpG: 98	0	island	TRUE	0	8.30221	chr15	45670865	45671196	332	*	577	Promoter	chr15	45670898	45672321	1424	+	145663	uc021sko.2	0
cg25908973	chr15	45670865	-0.270167	0.0123471	0.878376	0.515595	chr15:45669970-45671029	Island	LOC145663;GATM;GATM	NR_033252;NM_001482;NM_001482	TSS200;1stExon;5'UTR		15:45669693-45671628	Unclassified	chr15	45670865	45671196	5.565e-06	10	1.276e-05	0.01673	0/10	-1.69635	GATM	0;0	intron+utr5;TSS+exon+utr5	CpG: 98	0	island	TRUE	0	8.30221	chr15	45670865	45671196	332	*	577	Promoter	chr15	45670898	45672321	1424	+	145663	uc021sko.2	0
cg20381115	chr15	45671148	-0.170417	0.0186387	0.878376	0.294751	chr15:45669970-45671029	S_Shore	LOC145663;GATM	NR_033252;NM_001482	Body;TSS200		15:45669693-45671628	Unclassified	chr15	45670865	45671196	5.565e-06	10	1.276e-05	0.01673	0/10	-1.69635	GATM	0;0	intron+utr5;TSS+exon+utr5	CpG: 98	0	island	TRUE	0	8.30221	chr15	45670865	45671196	332	*	577	Promoter	chr15	45670898	45672321	1424	+	145663	uc021sko.2	0
cg18435832	chr15	45671155	-0.165909	0.0219602	0.878376	0.275138	chr15:45669970-45671029	S_Shore	LOC145663;GATM	NR_033252;NM_001482	Body;TSS200		15:45669693-45671628	Unclassified	chr15	45670865	45671196	5.565e-06	10	1.276e-05	0.01673	0/10	-1.69635	GATM	0;0	intron+utr5;TSS+exon+utr5	CpG: 98	0	island	TRUE	0	8.30221	chr15	45670865	45671196	332	*	577	Promoter	chr15	45670898	45672321	1424	+	145663	uc021sko.2	0
cg26796135	chr15	45671001	-0.169581	0.0254754	0.878376	0.270291	chr15:45669970-45671029	Island	LOC145663;GATM	NR_033252;NM_001482	Body;TSS200		15:45669693-45671628	Unclassified	chr15	45670865	45671196	5.565e-06	10	1.276e-05	0.01673	0/10	-1.69635	GATM	0;0	intron+utr5;TSS+exon+utr5	CpG: 98	0	island	TRUE	0	8.30221	chr15	45670865	45671196	332	*	577	Promoter	chr15	45670898	45672321	1424	+	145663	uc021sko.2	0
cg04025675	chr15	45671028	-0.165854	0.0562301	0.882401	0.207323	chr15:45669970-45671029	Island	LOC145663;GATM	NR_033252;NM_001482	Body;TSS200		15:45669693-45671628	Unclassified	chr15	45670865	45671196	5.565e-06	10	1.276e-05	0.01673	0/10	-1.69635	GATM	0;0	intron+utr5;TSS+exon+utr5	CpG: 98	0	island	TRUE	0	8.30221	chr15	45670865	45671196	332	*	577	Promoter	chr15	45670898	45672321	1424	+	145663	uc021sko.2	0
cg24328539	chr15	45671016	-0.165205	0.0660067	0.885321	0.19501	chr15:45669970-45671029	Island	LOC145663;GATM	NR_033252;NM_001482	Body;TSS200		15:45669693-45671628	Unclassified	chr15	45670865	45671196	5.565e-06	10	1.276e-05	0.01673	0/10	-1.69635	GATM	0;0	intron+utr5;TSS+exon+utr5	CpG: 98	0	island	TRUE	0	8.30221	chr15	45670865	45671196	332	*	577	Promoter	chr15	45670898	45672321	1424	+	145663	uc021sko.2	0
cg10088041	chr15	45670872	-0.12322	0.0957565	0.891579	0.12554	chr15:45669970-45671029	Island	LOC145663;GATM;GATM	NR_033252;NM_001482;NM_001482	TSS200;1stExon;5'UTR		15:45669693-45671628	Unclassified	chr15	45670865	45671196	5.565e-06	10	1.276e-05	0.01673	0/10	-1.69635	GATM	0;0	intron+utr5;TSS+exon+utr5	CpG: 98	0	island	TRUE	0	8.30221	chr15	45670865	45671196	332	*	577	Promoter	chr15	45670898	45672321	1424	+	145663	uc021sko.2	0
cg00645339	chr15	45670875	-0.149968	0.115145	0.896855	0.140783	chr15:45669970-45671029	Island	LOC145663;GATM;GATM	NR_033252;NM_001482;NM_001482	TSS200;1stExon;5'UTR		15:45669693-45671628	Unclassified	chr15	45670865	45671196	5.565e-06	10	1.276e-05	0.01673	0/10	-1.69635	GATM	0;0	intron+utr5;TSS+exon+utr5	CpG: 98	0	island	TRUE	0	8.30221	chr15	45670865	45671196	332	*	577	Promoter	chr15	45670898	45672321	1424	+	145663	uc021sko.2	0
cg05896902	chr15	45671018	-0.138791	0.146411	0.902175	0.11581	chr15:45669970-45671029	Island	LOC145663;GATM	NR_033252;NM_001482	Body;TSS200		15:45669693-45671628	Unclassified	chr15	45670865	45671196	5.565e-06	10	1.276e-05	0.01673	0/10	-1.69635	GATM	0;0	intron+utr5;TSS+exon+utr5	CpG: 98	0	island	TRUE	0	8.30221	chr15	45670865	45671196	332	*	577	Promoter	chr15	45670898	45672321	1424	+	145663	uc021sko.2	0
cg11644621	chr3	149470419	-0.172964	0.00339781	0.878376	0.427014	chr3:149469909-149470388	S_Shore	COMMD2	NM_016094	TSS200		3:149469407-149470954	Promoter_Associated	chr3	149469835	149470420	0.0003153	7	3.629e-05	0.0268	0/8	-1.11138	COMMD2	0;0	nc_intron+nc_exon;TSS+intron+utr5+cds	CpG: 45	0	island	TRUE	0	4.93477	chr3	149469835	149470420	586	*	1754	Promoter	chr3	149456257	149470286	14030	-	51122	uc003exj.2	0	ENSG00000114744	COMMD2
cg07373836	chr3	149470371	-0.179659	0.0212511	0.878376	0.300502	chr3:149469909-149470388	Island	COMMD2	NM_016094	TSS200		3:149469407-149470954	Promoter_Associated	chr3	149469835	149470420	0.0003153	7	3.629e-05	0.0268	0/8	-1.11138	COMMD2	0;0	nc_intron+nc_exon;TSS+intron+utr5+cds	CpG: 45	0	island	TRUE	0	4.93477	chr3	149469835	149470420	586	*	1754	Promoter	chr3	149456257	149470286	14030	-	51122	uc003exj.2	0	ENSG00000114744	COMMD2
cg01946548	chr3	149469835	-0.176494	0.0232929	0.878376	0.288175	chr3:149469909-149470388	N_Shore	COMMD2	NM_016094	Body		3:149469407-149470954	Promoter_Associated	chr3	149469835	149470420	0.0003153	7	3.629e-05	0.0268	0/8	-1.11138	COMMD2	0;0	nc_intron+nc_exon;TSS+intron+utr5+cds	CpG: 45	0	island	TRUE	0	4.93477	chr3	149469835	149470420	586	*	1754	Promoter	chr3	149456257	149470286	14030	-	51122	uc003exj.2	0	ENSG00000114744	COMMD2
cg19332303	chr3	149469910	-0.155036	0.0620611	0.883647	0.187157	chr3:149469909-149470388	Island	COMMD2	NM_016094	Body		3:149469407-149470954	Promoter_Associated	chr3	149469835	149470420	0.0003153	7	3.629e-05	0.0268	0/8	-1.11138	COMMD2	0;0	nc_intron+nc_exon;TSS+intron+utr5+cds	CpG: 45	0	island	TRUE	0	4.93477	chr3	149469835	149470420	586	*	1754	Promoter	chr3	149456257	149470286	14030	-	51122	uc003exj.2	0	ENSG00000114744	COMMD2
cg23536277	chr3	149470345	-0.141085	0.0629176	0.883647	0.169475	chr3:149469909-149470388	Island	COMMD2	NM_016094	TSS200		3:149469407-149470954	Promoter_Associated	chr3	149469835	149470420	0.0003153	7	3.629e-05	0.0268	0/8	-1.11138	COMMD2	0;0	nc_intron+nc_exon;TSS+intron+utr5+cds	CpG: 45	0	island	TRUE	0	4.93477	chr3	149469835	149470420	586	*	1754	Promoter	chr3	149456257	149470286	14030	-	51122	uc003exj.2	0	ENSG00000114744	COMMD2
cg07164266	chr3	149470245	-0.0771212	0.0852161	0.888576	0.0824794	chr3:149469909-149470388	Island	COMMD2;COMMD2	NM_016094;NM_016094	5'UTR;1stExon		3:149469407-149470954	Promoter_Associated	chr3	149469835	149470420	0.0003153	7	3.629e-05	0.0268	0/8	-1.11138	COMMD2	0;0	nc_intron+nc_exon;TSS+intron+utr5+cds	CpG: 45	0	island	TRUE	0	4.93477	chr3	149469835	149470420	586	*	1754	Promoter	chr3	149456257	149470286	14030	-	51122	uc003exj.2	0	ENSG00000114744	COMMD2
cg08945011	chr3	149470158	-0.102047	0.111315	0.895575	0.0972968	chr3:149469909-149470388	Island	COMMD2	NM_016094	Body		3:149469407-149470954	Promoter_Associated	chr3	149469835	149470420	0.0003153	7	3.629e-05	0.0268	0/8	-1.11138	COMMD2	0;0	nc_intron+nc_exon;TSS+intron+utr5+cds	CpG: 45	0	island	TRUE	0	4.93477	chr3	149469835	149470420	586	*	1754	Promoter	chr3	149456257	149470286	14030	-	51122	uc003exj.2	0	ENSG00000114744	COMMD2
cg18759346	chr3	149470375	-0.106975	0.12811	0.899629	0.0954661	chr3:149469909-149470388	Island	COMMD2	NM_016094	TSS200		3:149469407-149470954	Promoter_Associated	chr3	149469835	149470420	0.0003153	7	3.629e-05	0.0268	0/8	-1.11138	COMMD2	0;0	nc_intron+nc_exon;TSS+intron+utr5+cds	CpG: 45	0	island	TRUE	0	4.93477	chr3	149469835	149470420	586	*	1754	Promoter	chr3	149456257	149470286	14030	-	51122	uc003exj.2	0	ENSG00000114744	COMMD2
cg27084712	chr3	42977845	0.254477	0.00419671	0.878376	0.604914	chr3:42977830-42978090	Island							chr3	42977777	42978249	0.0001603	8	3.126e-05	0.02858	8/0	1.30293	KRBOX1-AS1;KRBOX1	0;0	nc_exon;TSS+intron+exon+utr5	CpG: 24	0	island	TRUE	0	5.86971	chr3	42977777	42978249	473	*	1632	Promoter	chr3	42977834	42984283	6450	+	100506243	uc003cmm.4	0	ENSG00000240747	KRBOX1
cg08364654	chr3	42978180	0.228702	0.00858045	0.878376	0.472611	chr3:42977830-42978090	S_Shore							chr3	42977777	42978249	0.0001603	8	3.126e-05	0.02858	8/0	1.30293	KRBOX1-AS1;KRBOX1	0;0	nc_exon;TSS+intron+exon+utr5	CpG: 24	0	island	TRUE	0	5.86971	chr3	42977777	42978249	473	*	1632	Promoter	chr3	42977834	42984283	6450	+	100506243	uc003cmm.4	0	ENSG00000240747	KRBOX1
cg21104412	chr3	42978026	0.208769	0.0154573	0.878376	0.378053	chr3:42977830-42978090	Island							chr3	42977777	42978249	0.0001603	8	3.126e-05	0.02858	8/0	1.30293	KRBOX1-AS1;KRBOX1	0;0	nc_exon;TSS+intron+exon+utr5	CpG: 24	0	island	TRUE	0	5.86971	chr3	42977777	42978249	473	*	1632	Promoter	chr3	42977834	42984283	6450	+	100506243	uc003cmm.4	0	ENSG00000240747	KRBOX1
cg11303738	chr3	42977889	0.181507	0.0194252	0.878376	0.310673	chr3:42977830-42978090	Island							chr3	42977777	42978249	0.0001603	8	3.126e-05	0.02858	8/0	1.30293	KRBOX1-AS1;KRBOX1	0;0	nc_exon;TSS+intron+exon+utr5	CpG: 24	0	island	TRUE	0	5.86971	chr3	42977777	42978249	473	*	1632	Promoter	chr3	42977834	42984283	6450	+	100506243	uc003cmm.4	0	ENSG00000240747	KRBOX1
cg01990997	chr3	42977777	0.132743	0.0548505	0.882401	0.167365	chr3:42977830-42978090	N_Shore							chr3	42977777	42978249	0.0001603	8	3.126e-05	0.02858	8/0	1.30293	KRBOX1-AS1;KRBOX1	0;0	nc_exon;TSS+intron+exon+utr5	CpG: 24	0	island	TRUE	0	5.86971	chr3	42977777	42978249	473	*	1632	Promoter	chr3	42977834	42984283	6450	+	100506243	uc003cmm.4	0	ENSG00000240747	KRBOX1
cg18516471	chr3	42978248	0.0861839	0.113645	0.896454	0.0813964	chr3:42977830-42978090	S_Shore							chr3	42977777	42978249	0.0001603	8	3.126e-05	0.02858	8/0	1.30293	KRBOX1-AS1;KRBOX1	0;0	nc_exon;TSS+intron+exon+utr5	CpG: 24	0	island	TRUE	0	5.86971	chr3	42977777	42978249	473	*	1632	Promoter	chr3	42977834	42984283	6450	+	100506243	uc003cmm.4	0	ENSG00000240747	KRBOX1
cg22714811	chr3	42977896	0.117182	0.172184	0.90839	0.0895282	chr3:42977830-42978090	Island							chr3	42977777	42978249	0.0001603	8	3.126e-05	0.02858	8/0	1.30293	KRBOX1-AS1;KRBOX1	0;0	nc_exon;TSS+intron+exon+utr5	CpG: 24	0	island	TRUE	0	5.86971	chr3	42977777	42978249	473	*	1632	Promoter	chr3	42977834	42984283	6450	+	100506243	uc003cmm.4	0	ENSG00000240747	KRBOX1
cg08111629	chr3	42977953	0.0933653	0.198998	0.914084	0.0654632	chr3:42977830-42978090	Island							chr3	42977777	42978249	0.0001603	8	3.126e-05	0.02858	8/0	1.30293	KRBOX1-AS1;KRBOX1	0;0	nc_exon;TSS+intron+exon+utr5	CpG: 24	0	island	TRUE	0	5.86971	chr3	42977777	42978249	473	*	1632	Promoter	chr3	42977834	42984283	6450	+	100506243	uc003cmm.4	0	ENSG00000240747	KRBOX1
cg18766900	chr10	11574616	0.555413	0.00425255	0.878376	1.31708		OpenSea	USP6NL;USP6NL	NM_014688;NM_001080491	Body;TSS1500				chr10	11574300	11574617	0.0005207	3	2.632e-05	0.03569	3/0	1.30182	USP6NL	0	intron	CpG: 41	68534		TRUE	0	5.96197	chr10	11574300	11574617	318	*	2315	Promoter	chr10	11502509	11574274	71766	-	9712	uc001iks.1	-26	ENSG00000148429	USP6NL
cg10853431	chr10	11574300	0.419027	0.00494661	0.878376	0.966148		OpenSea	USP6NL;USP6NL	NM_014688;NM_001080491	Body;TSS200				chr10	11574300	11574617	0.0005207	3	2.632e-05	0.03569	3/0	1.30182	USP6NL	0	intron	CpG: 41	68534		TRUE	0	5.96197	chr10	11574300	11574617	318	*	2315	Promoter	chr10	11502509	11574274	71766	-	9712	uc001iks.1	-26	ENSG00000148429	USP6NL
cg06528737	chr10	11574303	0.327382	0.0119766	0.878376	0.629119		OpenSea	USP6NL;USP6NL	NM_014688;NM_001080491	Body;TSS200				chr10	11574300	11574617	0.0005207	3	2.632e-05	0.03569	3/0	1.30182	USP6NL	0	intron	CpG: 41	68534		TRUE	0	5.96197	chr10	11574300	11574617	318	*	2315	Promoter	chr10	11502509	11574274	71766	-	9712	uc001iks.1	-26	ENSG00000148429	USP6NL
cg00232816	chr10	134697093	0.252021	0.000160388	0.727739	0.956375	chr10:134698653-134698968	N_Shore							chr10	134697042	134697151	9.344e-06	3	9.346e-06	0.03684	3/0	0.553356	CFAP46	0	intron	CpG: 22	-1502	shore	TRUE	0	2.78304	chr10	134697042	134697151	110	*	2291	Intron (uc021qbc.1/54777, intron 31 of 57)	chr10	134712021	134730186	18166	-	54777	uc009ybf.2	33035	ENSG00000171811	CFAP46
cg08681409	chr10	134697042	0.148486	0.00813505	0.878376	0.310282	chr10:134698653-134698968	N_Shore							chr10	134697042	134697151	9.344e-06	3	9.346e-06	0.03684	3/0	0.553356	CFAP46	0	intron	CpG: 22	-1502	shore	TRUE	0	2.78304	chr10	134697042	134697151	110	*	2291	Intron (uc021qbc.1/54777, intron 31 of 57)	chr10	134712021	134730186	18166	-	54777	uc009ybf.2	33035	ENSG00000171811	CFAP46
cg22574675	chr10	134697150	0.15285	0.0207056	0.878376	0.257386	chr10:134698653-134698968	N_Shore							chr10	134697042	134697151	9.344e-06	3	9.346e-06	0.03684	3/0	0.553356	CFAP46	0	intron	CpG: 22	-1502	shore	TRUE	0	2.78304	chr10	134697042	134697151	110	*	2291	Intron (uc021qbc.1/54777, intron 31 of 57)	chr10	134712021	134730186	18166	-	54777	uc009ybf.2	33035	ENSG00000171811	CFAP46
cg14064268	chr11	1463554	-0.406678	0.00173346	0.878376	1.12287	chr11:1464295-1464899	N_Shore	BRSK2	NM_003957	Body				chr11	1463541	1463663	1.084e-05	4	1.084e-05	0.03817	0/4	-1.58296	BRSK2	0;0	nc_intron;intron	CpG: 50	-632	shore	TRUE	0	7.85935	chr11	1463541	1463663	123	*	2919	Promoter	chr11	1463720	1483919	20200	+	9024	uc010qwx.3	-57	ENSG00000174672	BRSK2
cg10590925	chr11	1463620	-0.455987	0.00730314	0.878376	0.974211	chr11:1464295-1464899	N_Shore	BRSK2	NM_003957	Body				chr11	1463541	1463663	1.084e-05	4	1.084e-05	0.03817	0/4	-1.58296	BRSK2	0;0	nc_intron;intron	CpG: 50	-632	shore	TRUE	0	7.85935	chr11	1463541	1463663	123	*	2919	Promoter	chr11	1463720	1483919	20200	+	9024	uc010qwx.3	-57	ENSG00000174672	BRSK2
cg12186219	chr11	1463541	-0.382693	0.0170671	0.878376	0.67654	chr11:1464295-1464899	N_Shore	BRSK2	NM_003957	Body				chr11	1463541	1463663	1.084e-05	4	1.084e-05	0.03817	0/4	-1.58296	BRSK2	0;0	nc_intron;intron	CpG: 50	-632	shore	TRUE	0	7.85935	chr11	1463541	1463663	123	*	2919	Promoter	chr11	1463720	1483919	20200	+	9024	uc010qwx.3	-57	ENSG00000174672	BRSK2
cg17429870	chr11	1463662	-0.337603	0.0193599	0.878376	0.578347	chr11:1464295-1464899	N_Shore	BRSK2	NM_003957	Body				chr11	1463541	1463663	1.084e-05	4	1.084e-05	0.03817	0/4	-1.58296	BRSK2	0;0	nc_intron;intron	CpG: 50	-632	shore	TRUE	0	7.85935	chr11	1463541	1463663	123	*	2919	Promoter	chr11	1463720	1483919	20200	+	9024	uc010qwx.3	-57	ENSG00000174672	BRSK2
cg06699564	chr8	95651099	0.505505	5.75871e-06	0.551577	2.64868	chr8:95651206-95651760	N_Shore							chr8	95651099	95651219	1.129e-05	2	1.129e-05	0.04034	2/0	0.640901	LOC100288748	0	nc_exon	CpG: 51	0	island	TRUE	0	3.17073	chr8	95651099	95651219	121	*	1265	Promoter	chr8	95649513	95651695	2183	-	100288748	uc022ayh.1	476	ENSG00000261437	LOC100288748
cg11204212	chr8	95651218	0.135396	0.0310798	0.878376	0.204113	chr8:95651206-95651760	Island							chr8	95651099	95651219	1.129e-05	2	1.129e-05	0.04034	2/0	0.640901	LOC100288748	0	nc_exon	CpG: 51	0	island	TRUE	0	3.17073	chr8	95651099	95651219	121	*	1265	Promoter	chr8	95649513	95651695	2183	-	100288748	uc022ayh.1	476	ENSG00000261437	LOC100288748
cg24072927	chr7	157809451	-0.259707	0.00689542	0.878376	0.561341		OpenSea	PTPRN2;PTPRN2;PTPRN2	NM_002847;NM_130842;NM_130843	Body;Body;Body	TRUE			chr7	157809235	157809597	2.85e-05	5	3.627e-05	0.04292	0/5	-1.01235	PTPRN2	0	intron	CpG: 62	-81059		TRUE	0	4.49529	chr7	157809235	157809597	363	*	1952	Intron (uc011kwa.2/5799, intron 12 of 22)	chr7	157647277	157658782	11506	+	100506585	uc003wns.3	161958	ENSG00000233038	LOC100506585
cg26320504	chr7	157809385	-0.250663	0.00755071	0.878376	0.531911		OpenSea	PTPRN2;PTPRN2;PTPRN2	NM_002847;NM_130842;NM_130843	Body;Body;Body				chr7	157809235	157809597	2.85e-05	5	3.627e-05	0.04292	0/5	-1.01235	PTPRN2	0	intron	CpG: 62	-81059		TRUE	0	4.49529	chr7	157809235	157809597	363	*	1952	Intron (uc011kwa.2/5799, intron 12 of 22)	chr7	157647277	157658782	11506	+	100506585	uc003wns.3	161958	ENSG00000233038	LOC100506585
cg00239915	chr7	157809596	-0.203416	0.0147665	0.878376	0.372399		OpenSea	PTPRN2;PTPRN2;PTPRN2	NM_002847;NM_130842;NM_130843	Body;Body;Body	TRUE			chr7	157809235	157809597	2.85e-05	5	3.627e-05	0.04292	0/5	-1.01235	PTPRN2	0	intron	CpG: 62	-81059		TRUE	0	4.49529	chr7	157809235	157809597	363	*	1952	Intron (uc011kwa.2/5799, intron 12 of 22)	chr7	157647277	157658782	11506	+	100506585	uc003wns.3	161958	ENSG00000233038	LOC100506585
cg23455837	chr7	157809325	-0.174153	0.0482877	0.879102	0.229214		OpenSea	PTPRN2;PTPRN2;PTPRN2	NM_002847;NM_130842;NM_130843	Body;Body;Body				chr7	157809235	157809597	2.85e-05	5	3.627e-05	0.04292	0/5	-1.01235	PTPRN2	0	intron	CpG: 62	-81059		TRUE	0	4.49529	chr7	157809235	157809597	363	*	1952	Intron (uc011kwa.2/5799, intron 12 of 22)	chr7	157647277	157658782	11506	+	100506585	uc003wns.3	161958	ENSG00000233038	LOC100506585
cg00280858	chr7	157809235	-0.124409	0.0834323	0.888576	0.134196		OpenSea	PTPRN2;PTPRN2;PTPRN2	NM_002847;NM_130842;NM_130843	Body;Body;Body				chr7	157809235	157809597	2.85e-05	5	3.627e-05	0.04292	0/5	-1.01235	PTPRN2	0	intron	CpG: 62	-81059		TRUE	0	4.49529	chr7	157809235	157809597	363	*	1952	Intron (uc011kwa.2/5799, intron 12 of 22)	chr7	157647277	157658782	11506	+	100506585	uc003wns.3	161958	ENSG00000233038	LOC100506585
cg18274664	chr21	27372461	0.230562	0.0034338	0.878376	0.568157		OpenSea	APP;APP;APP;APP;APP	NM_201413;NM_000484;NM_201414;NM_001136129;NM_001136130	Body;Body;Body;Body;Body		21:27372098-27372566	Gene_Associated_Cell_type_specific	chr21	27372387	27372462	7.549e-06	4	7.55e-06	0.04312	4/0	0.77696	APP	0;0	cds;intron	CpG: 168	-169431		TRUE	0	3.97963	chr21	27372387	27372462	76	*	20	Exon (uc010glk.3/351, exon 7 of 17)	chr21	27252861	27342862	90002	-	351	uc011acg.2	-29525	ENSG00000142192	APP
cg11321156	chr21	27372396	0.221325	0.00370421	0.878376	0.538108		OpenSea	APP;APP;APP;APP;APP	NM_201413;NM_000484;NM_201414;NM_001136129;NM_001136130	Body;Body;Body;Body;Body		21:27372098-27372566	Gene_Associated_Cell_type_specific	chr21	27372387	27372462	7.549e-06	4	7.55e-06	0.04312	4/0	0.77696	APP	0;0	cds;intron	CpG: 168	-169431		TRUE	0	3.97963	chr21	27372387	27372462	76	*	20	Exon (uc010glk.3/351, exon 7 of 17)	chr21	27252861	27342862	90002	-	351	uc011acg.2	-29525	ENSG00000142192	APP
cg23269692	chr21	27372446	0.17518	0.00607051	0.878376	0.388334		OpenSea	APP;APP;APP;APP;APP	NM_201413;NM_000484;NM_201414;NM_001136129;NM_001136130	Body;Body;Body;Body;Body		21:27372098-27372566	Gene_Associated_Cell_type_specific	chr21	27372387	27372462	7.549e-06	4	7.55e-06	0.04312	4/0	0.77696	APP	0;0	cds;intron	CpG: 168	-169431		TRUE	0	3.97963	chr21	27372387	27372462	76	*	20	Exon (uc010glk.3/351, exon 7 of 17)	chr21	27252861	27342862	90002	-	351	uc011acg.2	-29525	ENSG00000142192	APP
cg24168308	chr21	27372387	0.149893	0.0326956	0.878376	0.222668		OpenSea	APP;APP;APP;APP;APP	NM_201413;NM_000484;NM_201414;NM_001136129;NM_001136130	Body;Body;Body;Body;Body		21:27372098-27372566	Gene_Associated_Cell_type_specific	chr21	27372387	27372462	7.549e-06	4	7.55e-06	0.04312	4/0	0.77696	APP	0;0	cds;intron	CpG: 168	-169431		TRUE	0	3.97963	chr21	27372387	27372462	76	*	20	Exon (uc010glk.3/351, exon 7 of 17)	chr21	27252861	27342862	90002	-	351	uc011acg.2	-29525	ENSG00000142192	APP
cg13428516	chr19	49224033	-0.320138	0.00497436	0.878376	0.737362	chr19:49223833-49224276	Island	MAMSTR;RASIP1	NM_001130915;NM_017805	TSS1500;3'UTR		19:49223589-49224780	Promoter_Associated	chr19	49223814	49224166	0.0002585	5	4.097e-05	0.04969	0/5	-1.13865	RASIP1	0	utr3+cds	CpG: 36	0	island	TRUE	0	4.99587	chr19	49223814	49224166	353	*	985	3' UTR	chr19	49216255	49222976	6722	-	284358	uc002pkg.2	-838	ENSG00000176909	MAMSTR
cg13974464	chr19	49224165	-0.421024	0.00547897	0.878376	0.952061	chr19:49223833-49224276	Island	MAMSTR;RASIP1	NM_001130915;NM_017805	TSS1500;Body		19:49223589-49224780	Promoter_Associated	chr19	49223814	49224166	0.0002585	5	4.097e-05	0.04969	0/5	-1.13865	RASIP1	0	utr3+cds	CpG: 36	0	island	TRUE	0	4.99587	chr19	49223814	49224166	353	*	985	3' UTR	chr19	49216255	49222976	6722	-	284358	uc002pkg.2	-838	ENSG00000176909	MAMSTR
cg10404009	chr19	49223845	-0.172886	0.0175212	0.878376	0.303662	chr19:49223833-49224276	Island	MAMSTR;RASIP1	NM_001130915;NM_017805	TSS1500;3'UTR		19:49223589-49224780	Promoter_Associated	chr19	49223814	49224166	0.0002585	5	4.097e-05	0.04969	0/5	-1.13865	RASIP1	0	utr3+cds	CpG: 36	0	island	TRUE	0	4.99587	chr19	49223814	49224166	353	*	985	3' UTR	chr19	49216255	49222976	6722	-	284358	uc002pkg.2	-838	ENSG00000176909	MAMSTR
cg10495207	chr19	49223834	-0.144742	0.0312109	0.878376	0.217937	chr19:49223833-49224276	Island	MAMSTR	NM_001130915	TSS1500		19:49223589-49224780	Promoter_Associated	chr19	49223814	49224166	0.0002585	5	4.097e-05	0.04969	0/5	-1.13865	RASIP1	0	utr3+cds	CpG: 36	0	island	TRUE	0	4.99587	chr19	49223814	49224166	353	*	985	3' UTR	chr19	49216255	49222976	6722	-	284358	uc002pkg.2	-838	ENSG00000176909	MAMSTR
cg02045294	chr19	49223814	-0.0798623	0.196394	0.91354	0.0564525	chr19:49223833-49224276	N_Shore	MAMSTR	NM_001130915	TSS1500		19:49223589-49224780	Promoter_Associated	chr19	49223814	49224166	0.0002585	5	4.097e-05	0.04969	0/5	-1.13865	RASIP1	0	utr3+cds	CpG: 36	0	island	TRUE	0	4.99587	chr19	49223814	49224166	353	*	985	3' UTR	chr19	49216255	49222976	6722	-	284358	uc002pkg.2	-838	ENSG00000176909	MAMSTR
[truncated: 1 more columns]

## Sheet: cpgs_regions_2y
ID	CHR	pos	mFc	nom_p	indfdr	score	Islands_Name	Relation_to_Island	UCSC_RefGene_Name	UCSC_RefGene_Accession	UCSC_RefGene_Group	Enhancer	Regulatory_Feature_Name	Regulatory_Feature_Group	X.chrom	start	end	min_p	n_probes	z_p	z_sidak_p	t.pos.t.neg	t.sum	refGene_name	refGene_distance	refGene_feature	cpgIslandExt_name	cpgIslandExt_distance	cpgIslandExt_feature	sameDir	geneDis	score	seqnames	start.1	end.1	width	strand	id	annotation	geneChr	geneStart	geneEnd	geneLength	geneStrand	geneId	transcriptId	distanceToTSS	ENSEMBL	SYMBOL
cg12914047	chr7	99517369	0.405379	0.000161345	0.999996	1.5373	chr7:99516602-99517296	S_Shore	TRIM4;TRIM4	NM_033091;NM_033017	TSS1500;TSS1500		7:99516204-99517707	Promoter_Associated	chr7	99516845	99517510	8.763e-11	13	3.548e-11	2.336e-08	13/0	4.30256	TRIM4	0	TSS+utr5+cds	CpG: 76	0	island	TRUE	0	44.9618	chr7	99516845	99517510	666	*	1335	Promoter	chr7	99488030	99517223	29194	-	89122	uc003usd.3	0	ENSG00000146833	TRIM4
cg26725153	chr7	99517136	0.616978	0.000195121	0.999996	2.2888	chr7:99516602-99517296	Island	TRIM4;TRIM4;TRIM4;TRIM4	NM_033017;NM_033091;NM_033091;NM_033017	1stExon;1stExon;5'UTR;5'UTR		7:99516204-99517707	Promoter_Associated	chr7	99516845	99517510	8.763e-11	13	3.548e-11	2.336e-08	13/0	4.30256	TRIM4	0	TSS+utr5+cds	CpG: 76	0	island	TRUE	0	44.9618	chr7	99516845	99517510	666	*	1335	Promoter	chr7	99488030	99517223	29194	-	89122	uc003usd.3	0	ENSG00000146833	TRIM4
cg20606062	chr7	99517279	0.659751	0.000233513	0.999996	2.39601	chr7:99516602-99517296	Island	TRIM4;TRIM4	NM_033017;NM_033091	TSS200;TSS200		7:99516204-99517707	Promoter_Associated	chr7	99516845	99517510	8.763e-11	13	3.548e-11	2.336e-08	13/0	4.30256	TRIM4	0	TSS+utr5+cds	CpG: 76	0	island	TRUE	0	44.9618	chr7	99516845	99517510	666	*	1335	Promoter	chr7	99488030	99517223	29194	-	89122	uc003usd.3	0	ENSG00000146833	TRIM4
cg09654046	chr7	99517295	0.391782	0.000621057	0.999996	1.25639	chr7:99516602-99517296	Island	TRIM4;TRIM4	NM_033017;NM_033091	TSS200;TSS200		7:99516204-99517707	Promoter_Associated	chr7	99516845	99517510	8.763e-11	13	3.548e-11	2.336e-08	13/0	4.30256	TRIM4	0	TSS+utr5+cds	CpG: 76	0	island	TRUE	0	44.9618	chr7	99516845	99517510	666	*	1335	Promoter	chr7	99488030	99517223	29194	-	89122	uc003usd.3	0	ENSG00000146833	TRIM4
cg22087659	chr7	99516845	0.517891	0.000898642	0.999996	1.57771	chr7:99516602-99517296	Island	TRIM4;TRIM4	NM_033017;NM_033091	1stExon;1stExon		7:99516204-99517707	Promoter_Associated	chr7	99516845	99517510	8.763e-11	13	3.548e-11	2.336e-08	13/0	4.30256	TRIM4	0	TSS+utr5+cds	CpG: 76	0	island	TRUE	0	44.9618	chr7	99516845	99517510	666	*	1335	Promoter	chr7	99488030	99517223	29194	-	89122	uc003usd.3	0	ENSG00000146833	TRIM4
cg15870184	chr7	99517151	0.419318	0.00182373	0.999996	1.14853	chr7:99516602-99517296	Island	TRIM4;TRIM4;TRIM4;TRIM4	NM_033017;NM_033091;NM_033091;NM_033017	1stExon;1stExon;5'UTR;5'UTR		7:99516204-99517707	Promoter_Associated	chr7	99516845	99517510	8.763e-11	13	3.548e-11	2.336e-08	13/0	4.30256	TRIM4	0	TSS+utr5+cds	CpG: 76	0	island	TRUE	0	44.9618	chr7	99516845	99517510	666	*	1335	Promoter	chr7	99488030	99517223	29194	-	89122	uc003usd.3	0	ENSG00000146833	TRIM4
cg01626227	chr7	99517289	0.366213	0.00590546	0.999996	0.816197	chr7:99516602-99517296	Island	TRIM4;TRIM4	NM_033017;NM_033091	TSS200;TSS200		7:99516204-99517707	Promoter_Associated	chr7	99516845	99517510	8.763e-11	13	3.548e-11	2.336e-08	13/0	4.30256	TRIM4	0	TSS+utr5+cds	CpG: 76	0	island	TRUE	0	44.9618	chr7	99516845	99517510	666	*	1335	Promoter	chr7	99488030	99517223	29194	-	89122	uc003usd.3	0	ENSG00000146833	TRIM4
cg10675666	chr7	99517192	0.324765	0.0205466	0.999996	0.547963	chr7:99516602-99517296	Island	TRIM4;TRIM4	NM_033017;NM_033091	TSS200;TSS200		7:99516204-99517707	Promoter_Associated	chr7	99516845	99517510	8.763e-11	13	3.548e-11	2.336e-08	13/0	4.30256	TRIM4	0	TSS+utr5+cds	CpG: 76	0	island	TRUE	0	44.9618	chr7	99516845	99517510	666	*	1335	Promoter	chr7	99488030	99517223	29194	-	89122	uc003usd.3	0	ENSG00000146833	TRIM4
cg02756107	chr7	99517460	0.147345	0.0480944	0.999996	0.194187	chr7:99516602-99517296	S_Shore	TRIM4;TRIM4	NM_033091;NM_033017	TSS1500;TSS1500		7:99516204-99517707	Promoter_Associated	chr7	99516845	99517510	8.763e-11	13	3.548e-11	2.336e-08	13/0	4.30256	TRIM4	0	TSS+utr5+cds	CpG: 76	0	island	TRUE	0	44.9618	chr7	99516845	99517510	666	*	1335	Promoter	chr7	99488030	99517223	29194	-	89122	uc003usd.3	0	ENSG00000146833	TRIM4
cg13822726	chr7	99517378	0.142838	0.0574105	0.999996	0.177263	chr7:99516602-99517296	S_Shore	TRIM4;TRIM4	NM_033091;NM_033017	TSS1500;TSS1500		7:99516204-99517707	Promoter_Associated	chr7	99516845	99517510	8.763e-11	13	3.548e-11	2.336e-08	13/0	4.30256	TRIM4	0	TSS+utr5+cds	CpG: 76	0	island	TRUE	0	44.9618	chr7	99516845	99517510	666	*	1335	Promoter	chr7	99488030	99517223	29194	-	89122	uc003usd.3	0	ENSG00000146833	TRIM4
cg25591451	chr7	99517509	0.102443	0.107769	0.999996	0.0991148	chr7:99516602-99517296	S_Shore	TRIM4;TRIM4	NM_033091;NM_033017	TSS1500;TSS1500		7:99516204-99517707	Promoter_Associated	chr7	99516845	99517510	8.763e-11	13	3.548e-11	2.336e-08	13/0	4.30256	TRIM4	0	TSS+utr5+cds	CpG: 76	0	island	TRUE	0	44.9618	chr7	99516845	99517510	666	*	1335	Promoter	chr7	99488030	99517223	29194	-	89122	uc003usd.3	0	ENSG00000146833	TRIM4
cg13517567	chr7	99517196	0.15764	0.120642	0.999996	0.144793	chr7:99516602-99517296	Island	TRIM4;TRIM4	NM_033017;NM_033091	TSS200;TSS200		7:99516204-99517707	Promoter_Associated	chr7	99516845	99517510	8.763e-11	13	3.548e-11	2.336e-08	13/0	4.30256	TRIM4	0	TSS+utr5+cds	CpG: 76	0	island	TRUE	0	44.9618	chr7	99516845	99517510	666	*	1335	Promoter	chr7	99488030	99517223	29194	-	89122	uc003usd.3	0	ENSG00000146833	TRIM4
cg23438945	chr7	99517277	0.0502096	0.273753	0.999996	0.02825	chr7:99516602-99517296	Island	TRIM4;TRIM4	NM_033017;NM_033091	TSS200;TSS200		7:99516204-99517707	Promoter_Associated	chr7	99516845	99517510	8.763e-11	13	3.548e-11	2.336e-08	13/0	4.30256	TRIM4	0	TSS+utr5+cds	CpG: 76	0	island	TRUE	0	44.9618	chr7	99516845	99517510	666	*	1335	Promoter	chr7	99488030	99517223	29194	-	89122	uc003usd.3	0	ENSG00000146833	TRIM4
cg10364301	chr4	103941205	0.417758	0.000310244	0.999996	1.46562	chr4:103940668-103940951	S_Shore	NHEDC1;NHEDC1	NM_001100874;NM_139173	TSS1500;TSS1500		4:103940315-103941370	Promoter_Associated	chr4	103940711	103941301	8.949e-09	11	1.269e-10	9.418e-08	11/0	4.29314	SLC9B1	0;0	TSS+intron+exon+utr5;nc_intron+nc_exon	CpG: 34	0	island	TRUE	0	42.4872	chr4	103940711	103941301	591	*	258	Promoter	chr4	103806205	103940896	134692	-	150159	uc003hwu.3	0	ENSG00000164037	SLC9B1
cg00308984	chr4	103941189	0.401493	0.000597656	0.999996	1.29423	chr4:103940668-103940951	S_Shore	NHEDC1;NHEDC1	NM_001100874;NM_139173	TSS1500;TSS1500		4:103940315-103941370	Promoter_Associated	chr4	103940711	103941301	8.949e-09	11	1.269e-10	9.418e-08	11/0	4.29314	SLC9B1	0;0	TSS+intron+exon+utr5;nc_intron+nc_exon	CpG: 34	0	island	TRUE	0	42.4872	chr4	103940711	103941301	591	*	258	Promoter	chr4	103806205	103940896	134692	-	150159	uc003hwu.3	0	ENSG00000164037	SLC9B1
cg21197425	chr4	103940854	0.678841	0.00136299	0.999996	1.94522	chr4:103940668-103940951	Island	NHEDC1;NHEDC1;NHEDC1;NHEDC1	NM_001100874;NM_139173;NM_139173;NM_001100874	1stExon;1stExon;5'UTR;5'UTR		4:103940315-103941370	Promoter_Associated	chr4	103940711	103941301	8.949e-09	11	1.269e-10	9.418e-08	11/0	4.29314	SLC9B1	0;0	TSS+intron+exon+utr5;nc_intron+nc_exon	CpG: 34	0	island	TRUE	0	42.4872	chr4	103940711	103941301	591	*	258	Promoter	chr4	103806205	103940896	134692	-	150159	uc003hwu.3	0	ENSG00000164037	SLC9B1
cg13868111	chr4	103940711	0.554485	0.00236836	0.999996	1.45583	chr4:103940668-103940951	Island	NHEDC1;NHEDC1	NM_139173;NM_001100874	5'UTR;5'UTR		4:103940315-103941370	Promoter_Associated	chr4	103940711	103941301	8.949e-09	11	1.269e-10	9.418e-08	11/0	4.29314	SLC9B1	0;0	TSS+intron+exon+utr5;nc_intron+nc_exon	CpG: 34	0	island	TRUE	0	42.4872	chr4	103940711	103941301	591	*	258	Promoter	chr4	103806205	103940896	134692	-	150159	uc003hwu.3	0	ENSG00000164037	SLC9B1
cg19672271	chr4	103940878	0.541156	0.0043157	0.999996	1.27981	chr4:103940668-103940951	Island	NHEDC1;NHEDC1	NM_001100874;NM_139173	TSS200;TSS200		4:103940315-103941370	Promoter_Associated	chr4	103940711	103941301	8.949e-09	11	1.269e-10	9.418e-08	11/0	4.29314	SLC9B1	0;0	TSS+intron+exon+utr5;nc_intron+nc_exon	CpG: 34	0	island	TRUE	0	42.4872	chr4	103940711	103941301	591	*	258	Promoter	chr4	103806205	103940896	134692	-	150159	uc003hwu.3	0	ENSG00000164037	SLC9B1
cg27544288	chr4	103940923	0.324713	0.00913761	0.999996	0.662144	chr4:103940668-103940951	Island	NHEDC1;NHEDC1	NM_001100874;NM_139173	TSS200;TSS200		4:103940315-103941370	Promoter_Associated	chr4	103940711	103941301	8.949e-09	11	1.269e-10	9.418e-08	11/0	4.29314	SLC9B1	0;0	TSS+intron+exon+utr5;nc_intron+nc_exon	CpG: 34	0	island	TRUE	0	42.4872	chr4	103940711	103941301	591	*	258	Promoter	chr4	103806205	103940896	134692	-	150159	uc003hwu.3	0	ENSG00000164037	SLC9B1
cg05605371	chr4	103940876	0.442675	0.013807	0.999996	0.823332	chr4:103940668-103940951	Island	NHEDC1;NHEDC1	NM_001100874;NM_139173	TSS200;TSS200		4:103940315-103941370	Promoter_Associated	chr4	103940711	103941301	8.949e-09	11	1.269e-10	9.418e-08	11/0	4.29314	SLC9B1	0;0	TSS+intron+exon+utr5;nc_intron+nc_exon	CpG: 34	0	island	TRUE	0	42.4872	chr4	103940711	103941301	591	*	258	Promoter	chr4	103806205	103940896	134692	-	150159	uc003hwu.3	0	ENSG00000164037	SLC9B1
cg03618211	chr4	103941300	0.210814	0.0173726	0.999996	0.37106	chr4:103940668-103940951	S_Shore	NHEDC1;NHEDC1	NM_001100874;NM_139173	TSS1500;TSS1500		4:103940315-103941370	Promoter_Associated	chr4	103940711	103941301	8.949e-09	11	1.269e-10	9.418e-08	11/0	4.29314	SLC9B1	0;0	TSS+intron+exon+utr5;nc_intron+nc_exon	CpG: 34	0	island	TRUE	0	42.4872	chr4	103940711	103941301	591	*	258	Promoter	chr4	103806205	103940896	134692	-	150159	uc003hwu.3	0	ENSG00000164037	SLC9B1
cg06999381	chr4	103940936	0.397358	0.0193208	0.999996	0.681061	chr4:103940668-103940951	Island	NHEDC1;NHEDC1	NM_001100874;NM_139173	TSS200;TSS200		4:103940315-103941370	Promoter_Associated	chr4	103940711	103941301	8.949e-09	11	1.269e-10	9.418e-08	11/0	4.29314	SLC9B1	0;0	TSS+intron+exon+utr5;nc_intron+nc_exon	CpG: 34	0	island	TRUE	0	42.4872	chr4	103940711	103941301	591	*	258	Promoter	chr4	103806205	103940896	134692	-	150159	uc003hwu.3	0	ENSG00000164037	SLC9B1
cg06618713	chr4	103941039	0.207568	0.0578538	0.999996	0.256901	chr4:103940668-103940951	S_Shore	NHEDC1;NHEDC1	NM_001100874;NM_139173	TSS200;TSS200		4:103940315-103941370	Promoter_Associated	chr4	103940711	103941301	8.949e-09	11	1.269e-10	9.418e-08	11/0	4.29314	SLC9B1	0;0	TSS+intron+exon+utr5;nc_intron+nc_exon	CpG: 34	0	island	TRUE	0	42.4872	chr4	103940711	103941301	591	*	258	Promoter	chr4	103806205	103940896	134692	-	150159	uc003hwu.3	0	ENSG00000164037	SLC9B1
cg03208010	chr4	103940950	0.116282	0.186614	0.999996	0.0847764	chr4:103940668-103940951	Island	NHEDC1;NHEDC1	NM_001100874;NM_139173	TSS200;TSS200		4:103940315-103941370	Promoter_Associated	chr4	103940711	103941301	8.949e-09	11	1.269e-10	9.418e-08	11/0	4.29314	SLC9B1	0;0	TSS+intron+exon+utr5;nc_intron+nc_exon	CpG: 34	0	island	TRUE	0	42.4872	chr4	103940711	103941301	591	*	258	Promoter	chr4	103806205	103940896	134692	-	150159	uc003hwu.3	0	ENSG00000164037	SLC9B1
cg20065463	chr2	220283156	0.369461	3.22262e-05	0.999996	1.65954	chr2:220283200-220283750	N_Shore	DES;DES	NM_001927;NM_001927	1stExon;5'UTR	TRUE			chr2	220282914	220283215	9.521e-10	6	5.137e-10	7.472e-07	6/0	1.46589	DES	0	TSS+utr5+cds	CpG: 74	0	island	TRUE	0	13.617	chr2	220282914	220283215	302	*	1957	Promoter	chr2	220283099	220291461	8363	+	1674	uc002vll.3	0	ENSG00000175084	DES
cg13227481	chr2	220282946	0.226934	6.54682e-05	0.999996	0.949484	chr2:220283200-220283750	N_Shore	DES	NM_001927	TSS200	TRUE			chr2	220282914	220283215	9.521e-10	6	5.137e-10	7.472e-07	6/0	1.46589	DES	0	TSS+utr5+cds	CpG: 74	0	island	TRUE	0	13.617	chr2	220282914	220283215	302	*	1957	Promoter	chr2	220283099	220291461	8363	+	1674	uc002vll.3	0	ENSG00000175084	DES
cg15015639	chr2	220282977	0.439228	0.000101872	0.999996	1.75338	chr2:220283200-220283750	N_Shore	DES	NM_001927	TSS200	TRUE			chr2	220282914	220283215	9.521e-10	6	5.137e-10	7.472e-07	6/0	1.46589	DES	0	TSS+utr5+cds	CpG: 74	0	island	TRUE	0	13.617	chr2	220282914	220283215	302	*	1957	Promoter	chr2	220283099	220291461	8363	+	1674	uc002vll.3	0	ENSG00000175084	DES
cg23490796	chr2	220282914	0.193692	0.000156302	0.999996	0.7372	chr2:220283200-220283750	N_Shore	DES	NM_001927	TSS200	TRUE			chr2	220282914	220283215	9.521e-10	6	5.137e-10	7.472e-07	6/0	1.46589	DES	0	TSS+utr5+cds	CpG: 74	0	island	TRUE	0	13.617	chr2	220282914	220283215	302	*	1957	Promoter	chr2	220283099	220291461	8363	+	1674	uc002vll.3	0	ENSG00000175084	DES
cg18182399	chr2	220283175	0.160675	0.0641975	0.999996	0.191602	chr2:220283200-220283750	N_Shore	DES;DES	NM_001927;NM_001927	1stExon;5'UTR	TRUE			chr2	220282914	220283215	9.521e-10	6	5.137e-10	7.472e-07	6/0	1.46589	DES	0	TSS+utr5+cds	CpG: 74	0	island	TRUE	0	13.617	chr2	220282914	220283215	302	*	1957	Promoter	chr2	220283099	220291461	8363	+	1674	uc002vll.3	0	ENSG00000175084	DES
cg24927800	chr2	220283214	0.0758958	0.375259	0.999996	0.0323065	chr2:220283200-220283750	Island	DES	NM_001927	1stExon				chr2	220282914	220283215	9.521e-10	6	5.137e-10	7.472e-07	6/0	1.46589	DES	0	TSS+utr5+cds	CpG: 74	0	island	TRUE	0	13.617	chr2	220282914	220283215	302	*	1957	Promoter	chr2	220283099	220291461	8363	+	1674	uc002vll.3	0	ENSG00000175084	DES
cg16731240	chr19	52391250	0.429936	0.00235253	0.999996	1.13007	chr19:52390841-52391368	Island	ZNF577;ZNF577;ZNF577	NR_024181;NM_032679;NM_001135590	TSS200;TSS200;TSS200				chr19	52390810	52391606	1.116e-08	13	2.031e-09	1.117e-06	13/0	3.90239	ZNF649-AS1;ZNF577;ZNF577	0;0;0	nc_intron+nc_exon;TSS+intron+exon+utr5;nc_intron+nc_exon	CpG: 47	0	island	TRUE	0	33.9207	chr19	52390810	52391606	797	*	776	Promoter	chr19	52359056	52391189	32134	-	84765	uc010ydd.2	0	ENSG00000161551	ZNF577
cg10783469	chr19	52391234	0.279915	0.00485211	0.999996	0.647743	chr19:52390841-52391368	Island	ZNF577;ZNF577;ZNF577	NR_024181;NM_032679;NM_001135590	TSS200;TSS200;TSS200				chr19	52390810	52391606	1.116e-08	13	2.031e-09	1.117e-06	13/0	3.90239	ZNF649-AS1;ZNF577;ZNF577	0;0;0	nc_intron+nc_exon;TSS+intron+exon+utr5;nc_intron+nc_exon	CpG: 47	0	island	TRUE	0	33.9207	chr19	52390810	52391606	797	*	776	Promoter	chr19	52359056	52391189	32134	-	84765	uc010ydd.2	0	ENSG00000161551	ZNF577
cg12227172	chr19	52391411	0.284751	0.00866472	0.999996	0.587226	chr19:52390841-52391368	S_Shore	ZNF577;ZNF577;ZNF577	NR_024181;NM_032679;NM_001135590	TSS1500;TSS200;TSS1500				chr19	52390810	52391606	1.116e-08	13	2.031e-09	1.117e-06	13/0	3.90239	ZNF649-AS1;ZNF577;ZNF577	0;0;0	nc_intron+nc_exon;TSS+intron+exon+utr5;nc_intron+nc_exon	CpG: 47	0	island	TRUE	0	33.9207	chr19	52390810	52391606	797	*	776	Promoter	chr19	52359056	52391189	32134	-	84765	uc010ydd.2	0	ENSG00000161551	ZNF577
cg06878361	chr19	52390810	0.278222	0.00972744	0.999996	0.559784	chr19:52390841-52391368	N_Shore	ZNF577;ZNF577;ZNF577	NR_024181;NM_001135590;NM_032679	Body;5'UTR;5'UTR				chr19	52390810	52391606	1.116e-08	13	2.031e-09	1.117e-06	13/0	3.90239	ZNF649-AS1;ZNF577;ZNF577	0;0;0	nc_intron+nc_exon;TSS+intron+exon+utr5;nc_intron+nc_exon	CpG: 47	0	island	TRUE	0	33.9207	chr19	52390810	52391606	797	*	776	Promoter	chr19	52359056	52391189	32134	-	84765	uc010ydd.2	0	ENSG00000161551	ZNF577
cg03562414	chr19	52391078	0.386523	0.0132127	0.999996	0.726279	chr19:52390841-52391368	Island	ZNF577;ZNF577;ZNF577	NR_024181;NM_001135590;NM_032679	Body;5'UTR;5'UTR				chr19	52390810	52391606	1.116e-08	13	2.031e-09	1.117e-06	13/0	3.90239	ZNF649-AS1;ZNF577;ZNF577	0;0;0	nc_intron+nc_exon;TSS+intron+exon+utr5;nc_intron+nc_exon	CpG: 47	0	island	TRUE	0	33.9207	chr19	52390810	52391606	797	*	776	Promoter	chr19	52359056	52391189	32134	-	84765	uc010ydd.2	0	ENSG00000161551	ZNF577
cg09547119	chr19	52391367	0.338146	0.0150591	0.999996	0.61617	chr19:52390841-52391368	Island	ZNF577;ZNF577;ZNF577	NR_024181;NM_032679;NM_001135590	TSS200;TSS200;TSS200				chr19	52390810	52391606	1.116e-08	13	2.031e-09	1.117e-06	13/0	3.90239	ZNF649-AS1;ZNF577;ZNF577	0;0;0	nc_intron+nc_exon;TSS+intron+exon+utr5;nc_intron+nc_exon	CpG: 47	0	island	TRUE	0	33.9207	chr19	52390810	52391606	797	*	776	Promoter	chr19	52359056	52391189	32134	-	84765	uc010ydd.2	0	ENSG00000161551	ZNF577
cg24794228	chr19	52391166	0.379329	0.0158934	0.999996	0.68233	chr19:52390841-52391368	Island	ZNF577;ZNF577;ZNF577;ZNF577;ZNF577	NR_024181;NM_001135590;NM_032679;NM_032679;NM_001135590	Body;5'UTR;5'UTR;1stExon;1stExon				chr19	52390810	52391606	1.116e-08	13	2.031e-09	1.117e-06	13/0	3.90239	ZNF649-AS1;ZNF577;ZNF577	0;0;0	nc_intron+nc_exon;TSS+intron+exon+utr5;nc_intron+nc_exon	CpG: 47	0	island	TRUE	0	33.9207	chr19	52390810	52391606	797	*	776	Promoter	chr19	52359056	52391189	32134	-	84765	uc010ydd.2	0	ENSG00000161551	ZNF577
cg11269599	chr19	52391304	0.340698	0.0176372	0.999996	0.597438	chr19:52390841-52391368	Island	ZNF577;ZNF577;ZNF577	NR_024181;NM_032679;NM_001135590	TSS200;TSS200;TSS200				chr19	52390810	52391606	1.116e-08	13	2.031e-09	1.117e-06	13/0	3.90239	ZNF649-AS1;ZNF577;ZNF577	0;0;0	nc_intron+nc_exon;TSS+intron+exon+utr5;nc_intron+nc_exon	CpG: 47	0	island	TRUE	0	33.9207	chr19	52390810	52391606	797	*	776	Promoter	chr19	52359056	52391189	32134	-	84765	uc010ydd.2	0	ENSG00000161551	ZNF577
cg10635122	chr19	52391090	0.339312	0.0221157	0.999996	0.561663	chr19:52390841-52391368	Island	ZNF577;ZNF577;ZNF577;ZNF577	NR_024181;NM_001135590;NM_032679;NM_001135590	Body;5'UTR;5'UTR;1stExon				chr19	52390810	52391606	1.116e-08	13	2.031e-09	1.117e-06	13/0	3.90239	ZNF649-AS1;ZNF577;ZNF577	0;0;0	nc_intron+nc_exon;TSS+intron+exon+utr5;nc_intron+nc_exon	CpG: 47	0	island	TRUE	0	33.9207	chr19	52390810	52391606	797	*	776	Promoter	chr19	52359056	52391189	32134	-	84765	uc010ydd.2	0	ENSG00000161551	ZNF577
cg13393830	chr19	52391605	0.199744	0.0355915	0.999996	0.28936	chr19:52390841-52391368	S_Shore	ZNF577;ZNF577;ZNF577	NR_024181;NM_001135590;NM_032679	TSS1500;TSS1500;TSS1500				chr19	52390810	52391606	1.116e-08	13	2.031e-09	1.117e-06	13/0	3.90239	ZNF649-AS1;ZNF577;ZNF577	0;0;0	nc_intron+nc_exon;TSS+intron+exon+utr5;nc_intron+nc_exon	CpG: 47	0	island	TRUE	0	33.9207	chr19	52390810	52391606	797	*	776	Promoter	chr19	52359056	52391189	32134	-	84765	uc010ydd.2	0	ENSG00000161551	ZNF577
cg23010048	chr19	52391257	0.22674	0.0356693	0.999996	0.328252	chr19:52390841-52391368	Island	ZNF577;ZNF577;ZNF577	NR_024181;NM_032679;NM_001135590	TSS200;TSS200;TSS200				chr19	52390810	52391606	1.116e-08	13	2.031e-09	1.117e-06	13/0	3.90239	ZNF649-AS1;ZNF577;ZNF577	0;0;0	nc_intron+nc_exon;TSS+intron+exon+utr5;nc_intron+nc_exon	CpG: 47	0	island	TRUE	0	33.9207	chr19	52390810	52391606	797	*	776	Promoter	chr19	52359056	52391189	32134	-	84765	uc010ydd.2	0	ENSG00000161551	ZNF577
cg22472290	chr19	52391480	0.252059	0.0477526	0.999996	0.332971	chr19:52390841-52391368	S_Shore	ZNF577;ZNF577;ZNF577	NR_024181;NM_001135590;NM_032679	TSS1500;TSS1500;TSS1500				chr19	52390810	52391606	1.116e-08	13	2.031e-09	1.117e-06	13/0	3.90239	ZNF649-AS1;ZNF577;ZNF577	0;0;0	nc_intron+nc_exon;TSS+intron+exon+utr5;nc_intron+nc_exon	CpG: 47	0	island	TRUE	0	33.9207	chr19	52390810	52391606	797	*	776	Promoter	chr19	52359056	52391189	32134	-	84765	uc010ydd.2	0	ENSG00000161551	ZNF577
cg22331349	chr19	52391350	0.167018	0.112618	0.999996	0.158398	chr19:52390841-52391368	Island	ZNF577;ZNF577;ZNF577	NR_024181;NM_032679;NM_001135590	TSS200;TSS200;TSS200				chr19	52390810	52391606	1.116e-08	13	2.031e-09	1.117e-06	13/0	3.90239	ZNF649-AS1;ZNF577;ZNF577	0;0;0	nc_intron+nc_exon;TSS+intron+exon+utr5;nc_intron+nc_exon	CpG: 47	0	island	TRUE	0	33.9207	chr19	52390810	52391606	797	*	776	Promoter	chr19	52359056	52391189	32134	-	84765	uc010ydd.2	0	ENSG00000161551	ZNF577
cg09173348	chr17	37322431	0.322684	8.92073e-05	0.999996	1.30674	chr17:37321482-37322099	S_Shore	ARL5C	NM_001143968	TSS200	TRUE			chr17	37321890	37322541	1.553e-06	5	4.271e-09	2.872e-06	5/0	1.31362	ARL5C	0	TSS+intron+utr5+cds	CpG: 51	0	island	TRUE	0	10.9943	chr17	37321890	37322541	652	*	1534	Promoter	chr17	37313147	37322414	9268	-	390790	uc010wea.2	0	ENSG00000141748	ARL5C
cg16202734	chr17	37321890	0.399786	0.000261737	0.999996	1.43209	chr17:37321482-37322099	Island	ARL5C	NM_001143968	Body		17:37320653-37322046	Unclassified	chr17	37321890	37322541	1.553e-06	5	4.271e-09	2.872e-06	5/0	1.31362	ARL5C	0	TSS+intron+utr5+cds	CpG: 51	0	island	TRUE	0	10.9943	chr17	37321890	37322541	652	*	1534	Promoter	chr17	37313147	37322414	9268	-	390790	uc010wea.2	0	ENSG00000141748	ARL5C
cg07330481	chr17	37322330	0.302625	0.00101197	0.999996	0.906313	chr17:37321482-37322099	S_Shore	ARL5C;ARL5C	NM_001143968;NM_001143968	1stExon;5'UTR	TRUE	17:37322282-37322363	Unclassified_Cell_type_specific	chr17	37321890	37322541	1.553e-06	5	4.271e-09	2.872e-06	5/0	1.31362	ARL5C	0	TSS+intron+utr5+cds	CpG: 51	0	island	TRUE	0	10.9943	chr17	37321890	37322541	652	*	1534	Promoter	chr17	37313147	37322414	9268	-	390790	uc010wea.2	0	ENSG00000141748	ARL5C
cg00900933	chr17	37322028	0.209621	0.00165018	0.999996	0.583265	chr17:37321482-37322099	Island	ARL5C;ARL5C	NM_001143968;NM_001143968	1stExon;5'UTR		17:37320653-37322046	Unclassified	chr17	37321890	37322541	1.553e-06	5	4.271e-09	2.872e-06	5/0	1.31362	ARL5C	0	TSS+intron+utr5+cds	CpG: 51	0	island	TRUE	0	10.9943	chr17	37321890	37322541	652	*	1534	Promoter	chr17	37313147	37322414	9268	-	390790	uc010wea.2	0	ENSG00000141748	ARL5C
cg06120399	chr17	37322540	0.0788982	0.233424	0.999996	0.0498521	chr17:37321482-37322099	S_Shore	ARL5C	NM_001143968	TSS200	TRUE			chr17	37321890	37322541	1.553e-06	5	4.271e-09	2.872e-06	5/0	1.31362	ARL5C	0	TSS+intron+utr5+cds	CpG: 51	0	island	TRUE	0	10.9943	chr17	37321890	37322541	652	*	1534	Promoter	chr17	37313147	37322414	9268	-	390790	uc010wea.2	0	ENSG00000141748	ARL5C
cg14709479	chr1	1108924	0.515792	0.000334203	0.999996	1.79289	chr1:1109314-1110145	N_Shore	TTLL10	NM_001130045	TSS1500	TRUE	1:1108800-1109567	Unclassified_Cell_type_specific	chr1	1108820	1109984	1.521e-06	8	1.375e-08	5.173e-06	9/0	2.84763	TTLL10	0	TSS+intron+exon+utr5	CpG: 59	0	island	TRUE	0	22.3872	chr1	1108820	1109984	1165	*	2250	Promoter	chr1	1109286	1133313	24028	+	254173	uc001acy.2	0	ENSG00000162571	TTLL10
cg10143960	chr1	1109486	0.581246	0.00117222	0.999996	1.70363	chr1:1109314-1110145	Island	TTLL10	NM_001130045	5'UTR	TRUE	1:1108800-1109567	Unclassified_Cell_type_specific	chr1	1108820	1109984	1.521e-06	8	1.375e-08	5.173e-06	9/0	2.84763	TTLL10	0	TSS+intron+exon+utr5	CpG: 59	0	island	TRUE	0	22.3872	chr1	1108820	1109984	1165	*	2250	Promoter	chr1	1109286	1133313	24028	+	254173	uc001acy.2	0	ENSG00000162571	TTLL10
cg01511231	chr1	1109676	0.35026	0.00342819	0.999996	0.863368	chr1:1109314-1110145	Island	TTLL10	NM_001130045	5'UTR				chr1	1108820	1109984	1.521e-06	8	1.375e-08	5.173e-06	9/0	2.84763	TTLL10	0	TSS+intron+exon+utr5	CpG: 59	0	island	TRUE	0	22.3872	chr1	1108820	1109984	1165	*	2250	Promoter	chr1	1109286	1133313	24028	+	254173	uc001acy.2	0	ENSG00000162571	TTLL10
cg01961752	chr1	1109012	0.491321	0.00407348	0.999996	1.17427	chr1:1109314-1110145	N_Shore	TTLL10	NM_001130045	TSS1500	TRUE	1:1108800-1109567	Unclassified_Cell_type_specific	chr1	1108820	1109984	1.521e-06	8	1.375e-08	5.173e-06	9/0	2.84763	TTLL10	0	TSS+intron+exon+utr5	CpG: 59	0	island	TRUE	0	22.3872	chr1	1108820	1109984	1165	*	2250	Promoter	chr1	1109286	1133313	24028	+	254173	uc001acy.2	0	ENSG00000162571	TTLL10
cg10056813	chr1	1108860	0.222562	0.00448354	0.999996	0.522661	chr1:1109314-1110145	N_Shore	TTLL10	NM_001130045	TSS1500	TRUE	1:1108800-1109567	Unclassified_Cell_type_specific	chr1	1108820	1109984	1.521e-06	8	1.375e-08	5.173e-06	9/0	2.84763	TTLL10	0	TSS+intron+exon+utr5	CpG: 59	0	island	TRUE	0	22.3872	chr1	1108820	1109984	1165	*	2250	Promoter	chr1	1109286	1133313	24028	+	254173	uc001acy.2	0	ENSG00000162571	TTLL10
cg03278726	chr1	1109832	0.256555	0.0495791	0.999996	0.334728	chr1:1109314-1110145	Island	TTLL10	NM_001130045	5'UTR				chr1	1108820	1109984	1.521e-06	8	1.375e-08	5.173e-06	9/0	2.84763	TTLL10	0	TSS+intron+exon+utr5	CpG: 59	0	island	TRUE	0	22.3872	chr1	1108820	1109984	1165	*	2250	Promoter	chr1	1109286	1133313	24028	+	254173	uc001acy.2	0	ENSG00000162571	TTLL10
cg21288685	chr1	1109244	0.150001	0.0756112	0.999996	0.168214	chr1:1109314-1110145	N_Shore	TTLL10	NM_001130045	TSS200	TRUE	1:1108800-1109567	Unclassified_Cell_type_specific	chr1	1108820	1109984	1.521e-06	8	1.375e-08	5.173e-06	9/0	2.84763	TTLL10	0	TSS+intron+exon+utr5	CpG: 59	0	island	TRUE	0	22.3872	chr1	1108820	1109984	1165	*	2250	Promoter	chr1	1109286	1133313	24028	+	254173	uc001acy.2	0	ENSG00000162571	TTLL10
cg18770446	chr1	1109983	0.220823	0.0852669	0.999996	0.236109	chr1:1109314-1110145	Island	TTLL10	NM_001130045	5'UTR				chr1	1108820	1109984	1.521e-06	8	1.375e-08	5.173e-06	9/0	2.84763	TTLL10	0	TSS+intron+exon+utr5	CpG: 59	0	island	TRUE	0	22.3872	chr1	1108820	1109984	1165	*	2250	Promoter	chr1	1109286	1133313	24028	+	254173	uc001acy.2	0	ENSG00000162571	TTLL10
cg27631599	chr1	1108820	0.059064	0.533899	0.999996	0.0160974	chr1:1109314-1110145	N_Shore	TTLL10	NM_001130045	TSS1500	TRUE	1:1108800-1109567	Unclassified_Cell_type_specific	chr1	1108820	1109984	1.521e-06	8	1.375e-08	5.173e-06	9/0	2.84763	TTLL10	0	TSS+intron+exon+utr5	CpG: 59	0	island	TRUE	0	22.3872	chr1	1108820	1109984	1165	*	2250	Promoter	chr1	1109286	1133313	24028	+	254173	uc001acy.2	0	ENSG00000162571	TTLL10
cg05509609	chr4	74847829	0.508897	0.00220051	0.999996	1.35238	chr4:74847528-74847830	Island	PF4	NM_002619	TSS200				chr4	74847646	74847830	1.715e-09	7	2.405e-09	5.722e-06	7/0	2.98864	PF4	0	utr5+cds	CpG: 22	0	island	TRUE	0	25.7587	chr4	74847646	74847830	185	*	252	Promoter	chr4	74846542	74847841	1300	-	5196	uc003hhi.3	11	ENSG00000163737	PF4
cg15158783	chr4	74847646	0.367565	0.00333346	0.999996	0.910498	chr4:74847528-74847830	Island	PF4	NM_002619	1stExon				chr4	74847646	74847830	1.715e-09	7	2.405e-09	5.722e-06	7/0	2.98864	PF4	0	utr5+cds	CpG: 22	0	island	TRUE	0	25.7587	chr4	74847646	74847830	185	*	252	Promoter	chr4	74846542	74847841	1300	-	5196	uc003hhi.3	11	ENSG00000163737	PF4
cg02530824	chr4	74847766	0.49566	0.0035892	0.999996	1.21189	chr4:74847528-74847830	Island	PF4	NM_002619	TSS200				chr4	74847646	74847830	1.715e-09	7	2.405e-09	5.722e-06	7/0	2.98864	PF4	0	utr5+cds	CpG: 22	0	island	TRUE	0	25.7587	chr4	74847646	74847830	185	*	252	Promoter	chr4	74846542	74847841	1300	-	5196	uc003hhi.3	11	ENSG00000163737	PF4
cg21043213	chr4	74847710	0.420189	0.00397389	0.999996	1.00878	chr4:74847528-74847830	Island	PF4;PF4	NM_002619;NM_002619	1stExon;5'UTR				chr4	74847646	74847830	1.715e-09	7	2.405e-09	5.722e-06	7/0	2.98864	PF4	0	utr5+cds	CpG: 22	0	island	TRUE	0	25.7587	chr4	74847646	74847830	185	*	252	Promoter	chr4	74846542	74847841	1300	-	5196	uc003hhi.3	11	ENSG00000163737	PF4
cg06834998	chr4	74847824	0.471512	0.0040264	0.999996	1.12931	chr4:74847528-74847830	Island	PF4	NM_002619	TSS200				chr4	74847646	74847830	1.715e-09	7	2.405e-09	5.722e-06	7/0	2.98864	PF4	0	utr5+cds	CpG: 22	0	island	TRUE	0	25.7587	chr4	74847646	74847830	185	*	252	Promoter	chr4	74846542	74847841	1300	-	5196	uc003hhi.3	11	ENSG00000163737	PF4
cg15398841	chr4	74847761	0.37345	0.00602864	0.999996	0.828976	chr4:74847528-74847830	Island	PF4	NM_002619	TSS200				chr4	74847646	74847830	1.715e-09	7	2.405e-09	5.722e-06	7/0	2.98864	PF4	0	utr5+cds	CpG: 22	0	island	TRUE	0	25.7587	chr4	74847646	74847830	185	*	252	Promoter	chr4	74846542	74847841	1300	-	5196	uc003hhi.3	11	ENSG00000163737	PF4
cg16072462	chr4	74847758	0.351366	0.00733615	0.999996	0.750001	chr4:74847528-74847830	Island	PF4	NM_002619	TSS200				chr4	74847646	74847830	1.715e-09	7	2.405e-09	5.722e-06	7/0	2.98864	PF4	0	utr5+cds	CpG: 22	0	island	TRUE	0	25.7587	chr4	74847646	74847830	185	*	252	Promoter	chr4	74846542	74847841	1300	-	5196	uc003hhi.3	11	ENSG00000163737	PF4
cg04565337	chr14	38071768	0.223729	0.000740517	0.999996	0.700375	chr14:38067446-38069207	S_Shelf							chr14	38071285	38072499	0.0004718	7	2.049e-08	7.39e-06	7/0	1.18774	TTC6	0	intron+utr5	CpG: 123	2078	shore	TRUE	0	9.13189	chr14	38071285	38072499	1215	*	207	Distal Intergenic	chr14	38058757	38064325	5569	-	3169	uc001wuf.4	-6960	ENSG00000129514	FOXA1
cg14041452	chr14	38071968	0.267227	0.000774468	0.999996	0.831342	chr14:38067446-38069207	S_Shelf							chr14	38071285	38072499	0.0004718	7	2.049e-08	7.39e-06	7/0	1.18774	TTC6	0	intron+utr5	CpG: 123	2078	shore	TRUE	0	9.13189	chr14	38071285	38072499	1215	*	207	Distal Intergenic	chr14	38058757	38064325	5569	-	3169	uc001wuf.4	-6960	ENSG00000129514	FOXA1
cg06743552	chr14	38072401	0.196343	0.00366974	0.999996	0.478166	chr14:38067446-38069207	S_Shelf							chr14	38071285	38072499	0.0004718	7	2.049e-08	7.39e-06	7/0	1.18774	TTC6	0	intron+utr5	CpG: 123	2078	shore	TRUE	0	9.13189	chr14	38071285	38072499	1215	*	207	Distal Intergenic	chr14	38058757	38064325	5569	-	3169	uc001wuf.4	-6960	ENSG00000129514	FOXA1
cg09225388	chr14	38072498	0.198472	0.0151941	0.999996	0.360887	chr14:38067446-38069207	S_Shelf							chr14	38071285	38072499	0.0004718	7	2.049e-08	7.39e-06	7/0	1.18774	TTC6	0	intron+utr5	CpG: 123	2078	shore	TRUE	0	9.13189	chr14	38071285	38072499	1215	*	207	Distal Intergenic	chr14	38058757	38064325	5569	-	3169	uc001wuf.4	-6960	ENSG00000129514	FOXA1
cg18252039	chr14	38071338	0.113217	0.0253562	0.999996	0.180685	chr14:38067446-38069207	S_Shelf							chr14	38071285	38072499	0.0004718	7	2.049e-08	7.39e-06	7/0	1.18774	TTC6	0	intron+utr5	CpG: 123	2078	shore	TRUE	0	9.13189	chr14	38071285	38072499	1215	*	207	Distal Intergenic	chr14	38058757	38064325	5569	-	3169	uc001wuf.4	-6960	ENSG00000129514	FOXA1
cg07115626	chr14	38071285	0.0974781	0.0798903	0.999996	0.106983	chr14:38067446-38069207	S_Shelf							chr14	38071285	38072499	0.0004718	7	2.049e-08	7.39e-06	7/0	1.18774	TTC6	0	intron+utr5	CpG: 123	2078	shore	TRUE	0	9.13189	chr14	38071285	38072499	1215	*	207	Distal Intergenic	chr14	38058757	38064325	5569	-	3169	uc001wuf.4	-6960	ENSG00000129514	FOXA1
cg01739725	chr14	38071393	0.0912744	0.120919	0.999996	0.0837447	chr14:38067446-38069207	S_Shelf							chr14	38071285	38072499	0.0004718	7	2.049e-08	7.39e-06	7/0	1.18774	TTC6	0	intron+utr5	CpG: 123	2078	shore	TRUE	0	9.13189	chr14	38071285	38072499	1215	*	207	Distal Intergenic	chr14	38058757	38064325	5569	-	3169	uc001wuf.4	-6960	ENSG00000129514	FOXA1
cg03360992	chr22	38093207	0.337982	0.000137545	0.999996	1.30514		OpenSea	TRIOBP	NM_001039141	5'UTR	TRUE	22:38092631-38093502	Unclassified	chr22	38092643	38093208	1.775e-07	11	1.027e-08	7.959e-06	11/0	2.12822	TRIOBP	0	TSS+intron+exon+utr5	CpG: 48	9847		TRUE	0	17.0011	chr22	38092643	38093208	566	*	98	Promoter	chr22	38092995	38172563	79569	+	11078	uc003atr.3	0	ENSG00000100106	TRIOBP
cg12325455	chr22	38092876	0.270654	0.00186681	0.999996	0.738588		OpenSea	TRIOBP	NM_001039141	TSS200	TRUE	22:38092631-38093502	Unclassified	chr22	38092643	38093208	1.775e-07	11	1.027e-08	7.959e-06	11/0	2.12822	TRIOBP	0	TSS+intron+exon+utr5	CpG: 48	9847		TRUE	0	17.0011	chr22	38092643	38093208	566	*	98	Promoter	chr22	38092995	38172563	79569	+	11078	uc003atr.3	0	ENSG00000100106	TRIOBP
cg10921709	chr22	38092643	0.253976	0.00503055	0.999996	0.583735		OpenSea	TRIOBP	NM_001039141	TSS1500	TRUE	22:38092631-38093502	Unclassified	chr22	38092643	38093208	1.775e-07	11	1.027e-08	7.959e-06	11/0	2.12822	TRIOBP	0	TSS+intron+exon+utr5	CpG: 48	9847		TRUE	0	17.0011	chr22	38092643	38093208	566	*	98	Promoter	chr22	38092995	38172563	79569	+	11078	uc003atr.3	0	ENSG00000100106	TRIOBP
cg11679014	chr22	38092719	0.196989	0.007144	0.999996	0.422749		OpenSea	TRIOBP	NM_001039141	TSS1500	TRUE	22:38092631-38093502	Unclassified	chr22	38092643	38093208	1.775e-07	11	1.027e-08	7.959e-06	11/0	2.12822	TRIOBP	0	TSS+intron+exon+utr5	CpG: 48	9847		TRUE	0	17.0011	chr22	38092643	38093208	566	*	98	Promoter	chr22	38092995	38172563	79569	+	11078	uc003atr.3	0	ENSG00000100106	TRIOBP
cg11540735	chr22	38092771	0.163613	0.0160167	0.999996	0.293755		OpenSea	TRIOBP	NM_001039141	TSS1500	TRUE	22:38092631-38093502	Unclassified	chr22	38092643	38093208	1.775e-07	11	1.027e-08	7.959e-06	11/0	2.12822	TRIOBP	0	TSS+intron+exon+utr5	CpG: 48	9847		TRUE	0	17.0011	chr22	38092643	38093208	566	*	98	Promoter	chr22	38092995	38172563	79569	+	11078	uc003atr.3	0	ENSG00000100106	TRIOBP
cg14268632	chr22	38092830	0.216234	0.0176525	0.999996	0.3791		OpenSea	TRIOBP	NM_001039141	TSS200	TRUE	22:38092631-38093502	Unclassified	chr22	38092643	38093208	1.775e-07	11	1.027e-08	7.959e-06	11/0	2.12822	TRIOBP	0	TSS+intron+exon+utr5	CpG: 48	9847		TRUE	0	17.0011	chr22	38092643	38093208	566	*	98	Promoter	chr22	38092995	38172563	79569	+	11078	uc003atr.3	0	ENSG00000100106	TRIOBP
cg06644488	chr22	38092896	0.201347	0.0296254	0.999996	0.307726		OpenSea	TRIOBP	NM_001039141	TSS200	TRUE	22:38092631-38093502	Unclassified	chr22	38092643	38093208	1.775e-07	11	1.027e-08	7.959e-06	11/0	2.12822	TRIOBP	0	TSS+intron+exon+utr5	CpG: 48	9847		TRUE	0	17.0011	chr22	38092643	38093208	566	*	98	Promoter	chr22	38092995	38172563	79569	+	11078	uc003atr.3	0	ENSG00000100106	TRIOBP
cg06594770	chr22	38092974	0.10484	0.0550772	0.999996	0.131997		OpenSea	TRIOBP	NM_001039141	TSS200	TRUE	22:38092631-38093502	Unclassified	chr22	38092643	38093208	1.775e-07	11	1.027e-08	7.959e-06	11/0	2.12822	TRIOBP	0	TSS+intron+exon+utr5	CpG: 48	9847		TRUE	0	17.0011	chr22	38092643	38093208	566	*	98	Promoter	chr22	38092995	38172563	79569	+	11078	uc003atr.3	0	ENSG00000100106	TRIOBP
cg13897416	chr22	38093079	0.11316	0.064572	0.999996	0.134655		OpenSea	TRIOBP;TRIOBP	NM_001039141;NM_001039141	5'UTR;1stExon	TRUE	22:38092631-38093502	Unclassified	chr22	38092643	38093208	1.775e-07	11	1.027e-08	7.959e-06	11/0	2.12822	TRIOBP	0	TSS+intron+exon+utr5	CpG: 48	9847		TRUE	0	17.0011	chr22	38092643	38093208	566	*	98	Promoter	chr22	38092995	38172563	79569	+	11078	uc003atr.3	0	ENSG00000100106	TRIOBP
cg05691152	chr22	38092978	0.129751	0.0768081	0.999996	0.144619		OpenSea	TRIOBP	NM_001039141	TSS200	TRUE	22:38092631-38093502	Unclassified	chr22	38092643	38093208	1.775e-07	11	1.027e-08	7.959e-06	11/0	2.12822	TRIOBP	0	TSS+intron+exon+utr5	CpG: 48	9847		TRUE	0	17.0011	chr22	38092643	38093208	566	*	98	Promoter	chr22	38092995	38172563	79569	+	11078	uc003atr.3	0	ENSG00000100106	TRIOBP
cg12379720	chr22	38092989	0.13967	0.129976	0.999996	0.123767		OpenSea	TRIOBP	NM_001039141	TSS200	TRUE	22:38092631-38093502	Unclassified	chr22	38092643	38093208	1.775e-07	11	1.027e-08	7.959e-06	11/0	2.12822	TRIOBP	0	TSS+intron+exon+utr5	CpG: 48	9847		TRUE	0	17.0011	chr22	38092643	38093208	566	*	98	Promoter	chr22	38092995	38172563	79569	+	11078	uc003atr.3	0	ENSG00000100106	TRIOBP
cg27084712	chr3	42977845	0.332644	0.000319735	0.999996	1.16266	chr3:42977830-42978090	Island							chr3	42977777	42978181	5.807e-07	7	2.891e-08	3.133e-05	7/0	1.58932	KRBOX1-AS1;KRBOX1	0;0	nc_exon;TSS+intron+exon+utr5	CpG: 24	0	island	TRUE	0	11.9818	chr3	42977777	42978181	405	*	1015	Promoter	chr3	42977834	42984283	6450	+	100506243	uc003cmm.4	0	ENSG00000240747	KRBOX1
cg08364654	chr3	42978180	0.315039	0.000502429	0.999996	1.03929	chr3:42977830-42978090	S_Shore							chr3	42977777	42978181	5.807e-07	7	2.891e-08	3.133e-05	7/0	1.58932	KRBOX1-AS1;KRBOX1	0;0	nc_exon;TSS+intron+exon+utr5	CpG: 24	0	island	TRUE	0	11.9818	chr3	42977777	42978181	405	*	1015	Promoter	chr3	42977834	42984283	6450	+	100506243	uc003cmm.4	0	ENSG00000240747	KRBOX1
cg21104412	chr3	42978026	0.280369	0.0017437	0.999996	0.773405	chr3:42977830-42978090	Island							chr3	42977777	42978181	5.807e-07	7	2.891e-08	3.133e-05	7/0	1.58932	KRBOX1-AS1;KRBOX1	0;0	nc_exon;TSS+intron+exon+utr5	CpG: 24	0	island	TRUE	0	11.9818	chr3	42977777	42978181	405	*	1015	Promoter	chr3	42977834	42984283	6450	+	100506243	uc003cmm.4	0	ENSG00000240747	KRBOX1
cg01990997	chr3	42977777	0.217318	0.00252812	0.999996	0.564418	chr3:42977830-42978090	N_Shore							chr3	42977777	42978181	5.807e-07	7	2.891e-08	3.133e-05	7/0	1.58932	KRBOX1-AS1;KRBOX1	0;0	nc_exon;TSS+intron+exon+utr5	CpG: 24	0	island	TRUE	0	11.9818	chr3	42977777	42978181	405	*	1015	Promoter	chr3	42977834	42984283	6450	+	100506243	uc003cmm.4	0	ENSG00000240747	KRBOX1
cg11303738	chr3	42977889	0.183016	0.0224837	0.999996	0.301634	chr3:42977830-42978090	Island							chr3	42977777	42978181	5.807e-07	7	2.891e-08	3.133e-05	7/0	1.58932	KRBOX1-AS1;KRBOX1	0;0	nc_exon;TSS+intron+exon+utr5	CpG: 24	0	island	TRUE	0	11.9818	chr3	42977777	42978181	405	*	1015	Promoter	chr3	42977834	42984283	6450	+	100506243	uc003cmm.4	0	ENSG00000240747	KRBOX1
cg22714811	chr3	42977896	0.151401	0.0881976	0.999996	0.159659	chr3:42977830-42978090	Island							chr3	42977777	42978181	5.807e-07	7	2.891e-08	3.133e-05	7/0	1.58932	KRBOX1-AS1;KRBOX1	0;0	nc_exon;TSS+intron+exon+utr5	CpG: 24	0	island	TRUE	0	11.9818	chr3	42977777	42978181	405	*	1015	Promoter	chr3	42977834	42984283	6450	+	100506243	uc003cmm.4	0	ENSG00000240747	KRBOX1
cg08111629	chr3	42977953	0.109534	0.14493	0.999996	0.0918819	chr3:42977830-42978090	Island							chr3	42977777	42978181	5.807e-07	7	2.891e-08	3.133e-05	7/0	1.58932	KRBOX1-AS1;KRBOX1	0;0	nc_exon;TSS+intron+exon+utr5	CpG: 24	0	island	TRUE	0	11.9818	chr3	42977777	42978181	405	*	1015	Promoter	chr3	42977834	42984283	6450	+	100506243	uc003cmm.4	0	ENSG00000240747	KRBOX1
cg01147352	chr16	86767299	0.408887	0.000658368	0.999996	1.30089		OpenSea				TRUE			chr16	86766712	86767758	0.0006584	5	9.625e-08	4.028e-05	5/0	1.55881	LINC02188	0	nc_intron	CpG: 23	51387		TRUE	0	10.9375	chr16	86766712	86767758	1047	*	1444	Distal Intergenic	chr16	86612115	86615304	3190	+	2300	uc002fjr.3	154597	ENSG00000176678	FOXL1
cg06582706	chr16	86767628	0.251812	0.00247671	0.999996	0.656254		OpenSea				TRUE			chr16	86766712	86767758	0.0006584	5	9.625e-08	4.028e-05	5/0	1.55881	LINC02188	0	nc_intron	CpG: 23	51387		TRUE	0	10.9375	chr16	86766712	86767758	1047	*	1444	Distal Intergenic	chr16	86612115	86615304	3190	+	2300	uc002fjr.3	154597	ENSG00000176678	FOXL1
cg07668501	chr16	86766712	0.427987	0.0100895	0.999996	0.854317		OpenSea				TRUE			chr16	86766712	86767758	0.0006584	5	9.625e-08	4.028e-05	5/0	1.55881	LINC02188	0	nc_intron	CpG: 23	51387		TRUE	0	10.9375	chr16	86766712	86767758	1047	*	1444	Distal Intergenic	chr16	86612115	86615304	3190	+	2300	uc002fjr.3	154597	ENSG00000176678	FOXL1
cg27296119	chr16	86766828	0.288117	0.0141735	0.999996	0.532592		OpenSea				TRUE			chr16	86766712	86767758	0.0006584	5	9.625e-08	4.028e-05	5/0	1.55881	LINC02188	0	nc_intron	CpG: 23	51387		TRUE	0	10.9375	chr16	86766712	86767758	1047	*	1444	Distal Intergenic	chr16	86612115	86615304	3190	+	2300	uc002fjr.3	154597	ENSG00000176678	FOXL1
cg00669347	chr16	86767757	0.182004	0.0343131	0.999996	0.266553		OpenSea				TRUE			chr16	86766712	86767758	0.0006584	5	9.625e-08	4.028e-05	5/0	1.55881	LINC02188	0	nc_intron	CpG: 23	51387		TRUE	0	10.9375	chr16	86766712	86767758	1047	*	1444	Distal Intergenic	chr16	86612115	86615304	3190	+	2300	uc002fjr.3	154597	ENSG00000176678	FOXL1
cg00225196	chr8	37556863	0.274135	9.02155e-05	0.999996	1.1088	chr8:37557927-37558887	N_Shore					8:37556823-37557156	Unclassified_Cell_type_specific	chr8	37556863	37557349	7.118e-07	4	5.838e-08	5.259e-05	4/0	0.843355	ZNF703	0	exon+utr3	CpG: 71	-578	shore	TRUE	0	6.10061	chr8	37556863	37557349	487	*	590	Downstream (<1kb)	chr8	37553301	37556396	3096	+	80139	uc003xjy.1	3562	ENSG00000183779	ZNF703
cg05570141	chr8	37556959	0.227967	0.000448347	0.999996	0.76332	chr8:37557927-37558887	N_Shore					8:37556823-37557156	Unclassified_Cell_type_specific	chr8	37556863	37557349	7.118e-07	4	5.838e-08	5.259e-05	4/0	0.843355	ZNF703	0	exon+utr3	CpG: 71	-578	shore	TRUE	0	6.10061	chr8	37556863	37557349	487	*	590	Downstream (<1kb)	chr8	37553301	37556396	3096	+	80139	uc003xjy.1	3562	ENSG00000183779	ZNF703
cg03074188	chr8	37557348	0.211203	0.00779977	0.999996	0.445198	chr8:37557927-37558887	N_Shore					8:37557298-37558262	Unclassified_Cell_type_specific	chr8	37556863	37557349	7.118e-07	4	5.838e-08	5.259e-05	4/0	0.843355	ZNF703	0	exon+utr3	CpG: 71	-578	shore	TRUE	0	6.10061	chr8	37556863	37557349	487	*	590	Downstream (<1kb)	chr8	37553301	37556396	3096	+	80139	uc003xjy.1	3562	ENSG00000183779	ZNF703
cg14152785	chr8	37557185	0.130051	0.0297537	0.999996	0.198517	chr8:37557927-37558887	N_Shore							chr8	37556863	37557349	7.118e-07	4	5.838e-08	5.259e-05	4/0	0.843355	ZNF703	0	exon+utr3	CpG: 71	-578	shore	TRUE	0	6.10061	chr8	37556863	37557349	487	*	590	Downstream (<1kb)	chr8	37553301	37556396	3096	+	80139	uc003xjy.1	3562	ENSG00000183779	ZNF703
cg19658046	chr5	176981888	0.165179	0.000446691	0.999996	0.55335	chr5:176980789-176981789	S_Shore	FAM193B;FAM193B	NR_024019;NM_019057	TSS1500;TSS1500		5:176980697-176982172	Promoter_Associated	chr5	176981888	176982180	1.399e-08	6	3.591e-08	5.384e-05	6/0	1.0914	FAM193B	-302	intergenic	CpG: 104	99	shore	TRUE	-302	8.12521	chr5	176981888	176982180	293	*	894	Promoter	chr5	176946790	176981548	34759	-	54540	uc003mhu.3	-340	ENSG00000146067	FAM193B
cg18478850	chr5	176982070	0.273395	0.00071312	0.999996	0.860328	chr5:176980789-176981789	S_Shore	FAM193B;FAM193B	NR_024019;NM_019057	TSS1500;TSS1500		5:176980697-176982172	Promoter_Associated	chr5	176981888	176982180	1.399e-08	6	3.591e-08	5.384e-05	6/0	1.0914	FAM193B	-302	intergenic	CpG: 104	99	shore	TRUE	-302	8.12521	chr5	176981888	176982180	293	*	894	Promoter	chr5	176946790	176981548	34759	-	54540	uc003mhu.3	-340	ENSG00000146067	FAM193B
cg12152566	chr5	176981910	0.180194	0.00467442	0.999996	0.419902	chr5:176980789-176981789	S_Shore	FAM193B;FAM193B	NR_024019;NM_019057	TSS1500;TSS1500		5:176980697-176982172	Promoter_Associated	chr5	176981888	176982180	1.399e-08	6	3.591e-08	5.384e-05	6/0	1.0914	FAM193B	-302	intergenic	CpG: 104	99	shore	TRUE	-302	8.12521	chr5	176981888	176982180	293	*	894	Promoter	chr5	176946790	176981548	34759	-	54540	uc003mhu.3	-340	ENSG00000146067	FAM193B
cg01634213	chr5	176982179	0.193556	0.00764299	0.999996	0.409707	chr5:176980789-176981789	S_Shore	FAM193B;FAM193B	NR_024019;NM_019057	TSS1500;TSS1500				chr5	176981888	176982180	1.399e-08	6	3.591e-08	5.384e-05	6/0	1.0914	FAM193B	-302	intergenic	CpG: 104	99	shore	TRUE	-302	8.12521	chr5	176981888	176982180	293	*	894	Promoter	chr5	176946790	176981548	34759	-	54540	uc003mhu.3	-340	ENSG00000146067	FAM193B
cg17393458	chr5	176982009	0.171403	0.024182	0.999996	0.277074	chr5:176980789-176981789	S_Shore	FAM193B;FAM193B	NR_024019;NM_019057	TSS1500;TSS1500		5:176980697-176982172	Promoter_Associated	chr5	176981888	176982180	1.399e-08	6	3.591e-08	5.384e-05	6/0	1.0914	FAM193B	-302	intergenic	CpG: 104	99	shore	TRUE	-302	8.12521	chr5	176981888	176982180	293	*	894	Promoter	chr5	176946790	176981548	34759	-	54540	uc003mhu.3	-340	ENSG00000146067	FAM193B
cg02267992	chr5	176982116	0.107669	0.0469792	0.999996	0.142995	chr5:176980789-176981789	S_Shore	FAM193B;FAM193B	NR_024019;NM_019057	TSS1500;TSS1500		5:176980697-176982172	Promoter_Associated	chr5	176981888	176982180	1.399e-08	6	3.591e-08	5.384e-05	6/0	1.0914	FAM193B	-302	intergenic	CpG: 104	99	shore	TRUE	-302	8.12521	chr5	176981888	176982180	293	*	894	Promoter	chr5	176946790	176981548	34759	-	54540	uc003mhu.3	-340	ENSG00000146067	FAM193B
cg09639631	chr6	147124988	0.312247	0.000231852	0.999996	1.13495		OpenSea	LOC729176;C6orf103	NR_003954;NM_024694	TSS200;Body				chr6	147124930	147124997	1.136e-08	5	1.136e-08	7.423e-05	5/0	1.28093	ADGB;KATNBL1P6	0;0	intron;nc_exon	CpG: 24	204685		TRUE	0	10.1765	chr6	147124930	147124997	68	*	1892	Promoter	chr6	147122805	147124960	2156	-	729176	uc010khy.3	0		KATNBL1P6
cg00004963	chr6	147124996	0.317833	0.000656702	0.999996	1.01154		OpenSea	LOC729176;C6orf103	NR_003954;NM_024694	TSS200;Body				chr6	147124930	147124997	1.136e-08	5	1.136e-08	7.423e-05	5/0	1.28093	ADGB;KATNBL1P6	0;0	intron;nc_exon	CpG: 24	204685		TRUE	0	10.1765	chr6	147124930	147124997	68	*	1892	Promoter	chr6	147122805	147124960	2156	-	729176	uc010khy.3	0		KATNBL1P6
cg04325960	chr6	147124986	0.267824	0.000770947	0.999996	0.83373		OpenSea	LOC729176;C6orf103	NR_003954;NM_024694	TSS200;Body				chr6	147124930	147124997	1.136e-08	5	1.136e-08	7.423e-05	5/0	1.28093	ADGB;KATNBL1P6	0;0	intron;nc_exon	CpG: 24	204685		TRUE	0	10.1765	chr6	147124930	147124997	68	*	1892	Promoter	chr6	147122805	147124960	2156	-	729176	uc010khy.3	0		KATNBL1P6
cg11637682	chr6	147124984	0.214223	0.0124679	0.999996	0.407925		OpenSea	LOC729176;C6orf103	NR_003954;NM_024694	TSS200;Body				chr6	147124930	147124997	1.136e-08	5	1.136e-08	7.423e-05	5/0	1.28093	ADGB;KATNBL1P6	0;0	intron;nc_exon	CpG: 24	204685		TRUE	0	10.1765	chr6	147124930	147124997	68	*	1892	Promoter	chr6	147122805	147124960	2156	-	729176	uc010khy.3	0		KATNBL1P6
cg03668078	chr6	147124930	0.168802	0.0177561	0.999996	0.295513		OpenSea	C6orf103;LOC729176	NM_024694;NR_003954	Body;Body				chr6	147124930	147124997	1.136e-08	5	1.136e-08	7.423e-05	5/0	1.28093	ADGB;KATNBL1P6	0;0	intron;nc_exon	CpG: 24	204685		TRUE	0	10.1765	chr6	147124930	147124997	68	*	1892	Promoter	chr6	147122805	147124960	2156	-	729176	uc010khy.3	0		KATNBL1P6
cg24891660	chr8	145003653	0.381587	0.00144081	0.999996	1.08424	chr8:145003589-145004145	Island	PLEC1;PLEC1;PLEC1;PLEC1;PLEC1;PLEC1;PLEC1;PLEC1	NM_201378;NM_201384;NM_201382;NM_201381;NM_000445;NM_201380;NM_201383;NM_201379	Body;Body;Body;Body;Body;Body;Body;Body		8:145002822-145004311	Unclassified	chr8	145003653	145004389	0.001441	4	1.537e-07	9.141e-05	4/0	1.90208	PLEC	0	intron+cds	CpG: 46	0	island	TRUE	0	12.9595	chr8	145003653	145004389	737	*	522	Exon (uc003zab.1/5339, exon 21 of 32)	chr8	144989321	145013758	24438	-	5339	uc003zab.1	9369	ENSG00000178209	PLEC
cg04757492	chr8	145003862	0.474834	0.00336141	0.999996	1.17449	chr8:145003589-145004145	Island	PLEC1;PLEC1;PLEC1;PLEC1;PLEC1;PLEC1;PLEC1;PLEC1	NM_201378;NM_201384;NM_201382;NM_201381;NM_000445;NM_201380;NM_201383;NM_201379	Body;Body;Body;Body;Body;Body;Body;Body		8:145002822-145004311	Unclassified	chr8	145003653	145004389	0.001441	4	1.537e-07	9.141e-05	4/0	1.90208	PLEC	0	intron+cds	CpG: 46	0	island	TRUE	0	12.9595	chr8	145003653	145004389	737	*	522	Exon (uc003zab.1/5339, exon 21 of 32)	chr8	144989321	145013758	24438	-	5339	uc003zab.1	9369	ENSG00000178209	PLEC
cg21900799	chr8	145004388	0.504277	0.00404089	0.999996	1.207	chr8:145003589-145004145	S_Shore	PLEC1;PLEC1;PLEC1;PLEC1;PLEC1;PLEC1;PLEC1;PLEC1	NM_201378;NM_201384;NM_201382;NM_201381;NM_000445;NM_201380;NM_201383;NM_201379	Body;Body;Body;Body;Body;Body;Body;Body				chr8	145003653	145004389	0.001441	4	1.537e-07	9.141e-05	4/0	1.90208	PLEC	0	intron+cds	CpG: 46	0	island	TRUE	0	12.9595	chr8	145003653	145004389	737	*	522	Exon (uc003zab.1/5339, exon 21 of 32)	chr8	144989321	145013758	24438	-	5339	uc003zab.1	9369	ENSG00000178209	PLEC
cg22822867	chr8	145004144	0.541379	0.00784621	0.999996	1.13979	chr8:145003589-145004145	Island	PLEC1;PLEC1;PLEC1;PLEC1;PLEC1;PLEC1;PLEC1;PLEC1	NM_201378;NM_201384;NM_201382;NM_201381;NM_000445;NM_201380;NM_201383;NM_201379	Body;Body;Body;Body;Body;Body;Body;Body		8:145002822-145004311	Unclassified	chr8	145003653	145004389	0.001441	4	1.537e-07	9.141e-05	4/0	1.90208	PLEC	0	intron+cds	CpG: 46	0	island	TRUE	0	12.9595	chr8	145003653	145004389	737	*	522	Exon (uc003zab.1/5339, exon 21 of 32)	chr8	144989321	145013758	24438	-	5339	uc003zab.1	9369	ENSG00000178209	PLEC
cg18436788	chr1	3704244	-0.398133	0.000815496	0.999996	1.22966	chr1:3703672-3703908	S_Shore	LRRC47	NM_020710	Body		1:3704001-3704246	Gene_Associated_Cell_type_specific	chr1	3704244	3704560	4.978e-06	4	8.928e-08	0.0001237	0/4	-1.34766	LRRC47	0	intron	CpG: 18	336	shore	TRUE	0	9.50001	chr1	3704244	3704560	317	*	2255	Intron (uc001akx.1/57470, intron 6 of 6)	chr1	3696784	3713068	16285	-	57470	uc001akx.1	8508	ENSG00000130764	LRRC47
cg17848003	chr1	3704513	-0.375451	0.00163943	0.999996	1.04575	chr1:3703672-3703908	S_Shore	LRRC47	NM_020710	Body		1:3704372-3704523	Gene_Associated_Cell_type_specific	chr1	3704244	3704560	4.978e-06	4	8.928e-08	0.0001237	0/4	-1.34766	LRRC47	0	intron	CpG: 18	336	shore	TRUE	0	9.50001	chr1	3704244	3704560	317	*	2255	Intron (uc001akx.1/57470, intron 6 of 6)	chr1	3696784	3713068	16285	-	57470	uc001akx.1	8508	ENSG00000130764	LRRC47
cg23277830	chr1	3704460	-0.306226	0.0027466	0.999996	0.784308	chr1:3703672-3703908	S_Shore	LRRC47	NM_020710	Body		1:3704372-3704523	Gene_Associated_Cell_type_specific	chr1	3704244	3704560	4.978e-06	4	8.928e-08	0.0001237	0/4	-1.34766	LRRC47	0	intron	CpG: 18	336	shore	TRUE	0	9.50001	chr1	3704244	3704560	317	*	2255	Intron (uc001akx.1/57470, intron 6 of 6)	chr1	3696784	3713068	16285	-	57470	uc001akx.1	8508	ENSG00000130764	LRRC47
cg22529645	chr1	3704559	-0.267853	0.00655294	0.999996	0.584873	chr1:3703672-3703908	S_Shore	LRRC47	NM_020710	Body				chr1	3704244	3704560	4.978e-06	4	8.928e-08	0.0001237	0/4	-1.34766	LRRC47	0	intron	CpG: 18	336	shore	TRUE	0	9.50001	chr1	3704244	3704560	317	*	2255	Intron (uc001akx.1/57470, intron 6 of 6)	chr1	3696784	3713068	16285	-	57470	uc001akx.1	8508	ENSG00000130764	LRRC47
cg22190721	chr16	68269295	0.236412	0.000176695	0.999996	0.887202	chr16:68269010-68272143	Island	ESRP2	NM_024939	Body		16:68268909-68269458	Unclassified_Cell_type_specific	chr16	68269295	68270283	0.0001767	7	3.956e-07	0.0001753	8/0	1.45198	ESRP2	0	TSS+intron+utr5+cds	CpG: 247	0	island	TRUE	0	9.29668	chr16	68269295	68270283	989	*	1450	Promoter	chr16	68262450	68270136	7687	-	80004	uc002evq.1	0	ENSG00000103067	ESRP2
cg20264732	chr16	68269763	0.15503	0.016824	0.999996	0.275033	chr16:68269010-68272143	Island	ESRP2	NM_024939	1stExon		16:68269566-68270537	Unclassified_Cell_type_specific	chr16	68269295	68270283	0.0001767	7	3.956e-07	0.0001753	8/0	1.45198	ESRP2	0	TSS+intron+utr5+cds	CpG: 247	0	island	TRUE	0	9.29668	chr16	68269295	68270283	989	*	1450	Promoter	chr16	68262450	68270136	7687	-	80004	uc002evq.1	0	ENSG00000103067	ESRP2
cg04079760	chr16	68269694	0.212414	0.0182802	0.999996	0.369179	chr16:68269010-68272143	Island	ESRP2	NM_024939	Body		16:68269566-68270537	Unclassified_Cell_type_specific	chr16	68269295	68270283	0.0001767	7	3.956e-07	0.0001753	8/0	1.45198	ESRP2	0	TSS+intron+utr5+cds	CpG: 247	0	island	TRUE	0	9.29668	chr16	68269295	68270283	989	*	1450	Promoter	chr16	68262450	68270136	7687	-	80004	uc002evq.1	0	ENSG00000103067	ESRP2
cg06723863	chr16	68270129	0.217182	0.0186671	0.999996	0.375491	chr16:68269010-68272143	Island	ESRP2;ESRP2	NM_024939;NM_024939	1stExon;5'UTR		16:68269566-68270537	Unclassified_Cell_type_specific	chr16	68269295	68270283	0.0001767	7	3.956e-07	0.0001753	8/0	1.45198	ESRP2	0	TSS+intron+utr5+cds	CpG: 247	0	island	TRUE	0	9.29668	chr16	68269295	68270283	989	*	1450	Promoter	chr16	68262450	68270136	7687	-	80004	uc002evq.1	0	ENSG00000103067	ESRP2
cg08694699	chr16	68270282	0.183513	0.0222588	0.999996	0.303256	chr16:68269010-68272143	Island	ESRP2	NM_024939	TSS200		16:68269566-68270537	Unclassified_Cell_type_specific	chr16	68269295	68270283	0.0001767	7	3.956e-07	0.0001753	8/0	1.45198	ESRP2	0	TSS+intron+utr5+cds	CpG: 247	0	island	TRUE	0	9.29668	chr16	68269295	68270283	989	*	1450	Promoter	chr16	68262450	68270136	7687	-	80004	uc002evq.1	0	ENSG00000103067	ESRP2
cg04513006	chr16	68270252	0.17882	0.0323381	0.999996	0.266494	chr16:68269010-68272143	Island	ESRP2	NM_024939	TSS200		16:68269566-68270537	Unclassified_Cell_type_specific	chr16	68269295	68270283	0.0001767	7	3.956e-07	0.0001753	8/0	1.45198	ESRP2	0	TSS+intron+utr5+cds	CpG: 247	0	island	TRUE	0	9.29668	chr16	68269295	68270283	989	*	1450	Promoter	chr16	68262450	68270136	7687	-	80004	uc002evq.1	0	ENSG00000103067	ESRP2
cg00944421	chr16	68269483	0.178812	0.0969326	0.999996	0.181231	chr16:68269010-68272143	Island	ESRP2	NM_024939	Body				chr16	68269295	68270283	0.0001767	7	3.956e-07	0.0001753	8/0	1.45198	ESRP2	0	TSS+intron+utr5+cds	CpG: 247	0	island	TRUE	0	9.29668	chr16	68269295	68270283	989	*	1450	Promoter	chr16	68262450	68270136	7687	-	80004	uc002evq.1	0	ENSG00000103067	ESRP2
cg04328477	chr16	68270258	0.0898003	0.259749	0.999996	0.0525733	chr16:68269010-68272143	Island	ESRP2	NM_024939	TSS200		16:68269566-68270537	Unclassified_Cell_type_specific	chr16	68269295	68270283	0.0001767	7	3.956e-07	0.0001753	8/0	1.45198	ESRP2	0	TSS+intron+utr5+cds	CpG: 247	0	island	TRUE	0	9.29668	chr16	68269295	68270283	989	*	1450	Promoter	chr16	68262450	68270136	7687	-	80004	uc002evq.1	0	ENSG00000103067	ESRP2
cg11661000	chr11	1413315	0.360425	0.000211624	0.999996	1.32436	chr11:1410119-1412346	S_Shore	BRSK2	NM_003957	Body				chr11	1413145	1413316	7.837e-08	3	7.835e-08	0.0002006	3/0	2.0906	BRSK2	0;0	nc_intron;intron	CpG: 170	799	shore	TRUE	0	14.8557	chr11	1413145	1413316	172	*	1714	Intron (uc009ycv.1/9024, intron 1 of 19)	chr11	1411129	1478279	67151	+	9024	uc009ycv.1	2016	ENSG00000174672	BRSK2
cg15465743	chr11	1413145	1.06114	0.000533357	0.999996	3.47309	chr11:1410119-1412346	S_Shore	BRSK2	NM_003957	Body				chr11	1413145	1413316	7.837e-08	3	7.835e-08	0.0002006	3/0	2.0906	BRSK2	0;0	nc_intron;intron	CpG: 170	799	shore	TRUE	0	14.8557	chr11	1413145	1413316	172	*	1714	Intron (uc009ycv.1/9024, intron 1 of 19)	chr11	1411129	1478279	67151	+	9024	uc009ycv.1	2016	ENSG00000174672	BRSK2
cg17658113	chr11	1413282	0.669033	0.00167543	0.999996	1.85715	chr11:1410119-1412346	S_Shore	BRSK2	NM_003957	Body				chr11	1413145	1413316	7.837e-08	3	7.835e-08	0.0002006	3/0	2.0906	BRSK2	0;0	nc_intron;intron	CpG: 170	799	shore	TRUE	0	14.8557	chr11	1413145	1413316	172	*	1714	Intron (uc009ycv.1/9024, intron 1 of 19)	chr11	1411129	1478279	67151	+	9024	uc009ycv.1	2016	ENSG00000174672	BRSK2
cg17104258	chr1	167090646	0.382143	0.0029288	0.999996	0.968087	chr1:167090575-167091010	Island	DUSP27	NM_001080426	Body				chr1	167090618	167091162	4.472e-05	7	2.802e-07	0.0002255	7/0	1.51365	DUSP27	0	intron	CpG: 42	0	island	TRUE	0	9.91827	chr1	167090618	167091162	545	*	2257	Intron (uc001geb.1/92235, intron 4 of 4)	chr1	167064071	167098402	34332	+	92235	uc001geb.1	26547	ENSG00000198842	DUSP27
cg04138112	chr1	167090618	0.306994	0.00930171	0.999996	0.623638	chr1:167090575-167091010	Island	DUSP27	NM_001080426	Body				chr1	167090618	167091162	4.472e-05	7	2.802e-07	0.0002255	7/0	1.51365	DUSP27	0	intron	CpG: 42	0	island	TRUE	0	9.91827	chr1	167090618	167091162	545	*	2257	Intron (uc001geb.1/92235, intron 4 of 4)	chr1	167064071	167098402	34332	+	92235	uc001geb.1	26547	ENSG00000198842	DUSP27
cg11236550	chr1	167090757	0.211705	0.0153854	0.999996	0.383799	chr1:167090575-167091010	Island	DUSP27	NM_001080426	Body		1:167090716-167091129	Unclassified_Cell_type_specific	chr1	167090618	167091162	4.472e-05	7	2.802e-07	0.0002255	7/0	1.51365	DUSP27	0	intron	CpG: 42	0	island	TRUE	0	9.91827	chr1	167090618	167091162	545	*	2257	Intron (uc001geb.1/92235, intron 4 of 4)	chr1	167064071	167098402	34332	+	92235	uc001geb.1	26547	ENSG00000198842	DUSP27
cg05969378	chr1	167091161	0.144076	0.0169785	0.999996	0.255029	chr1:167090575-167091010	S_Shore	DUSP27	NM_001080426	Body	TRUE			chr1	167090618	167091162	4.472e-05	7	2.802e-07	0.0002255	7/0	1.51365	DUSP27	0	intron	CpG: 42	0	island	TRUE	0	9.91827	chr1	167090618	167091162	545	*	2257	Intron (uc001geb.1/92235, intron 4 of 4)	chr1	167064071	167098402	34332	+	92235	uc001geb.1	26547	ENSG00000198842	DUSP27
cg26904049	chr1	167091094	0.150206	0.024383	0.999996	0.24227	chr1:167090575-167091010	S_Shore	DUSP27	NM_001080426	Body		1:167090716-167091129	Unclassified_Cell_type_specific	chr1	167090618	167091162	4.472e-05	7	2.802e-07	0.0002255	7/0	1.51365	DUSP27	0	intron	CpG: 42	0	island	TRUE	0	9.91827	chr1	167090618	167091162	545	*	2257	Intron (uc001geb.1/92235, intron 4 of 4)	chr1	167064071	167098402	34332	+	92235	uc001geb.1	26547	ENSG00000198842	DUSP27
cg17801546	chr1	167090974	0.172391	0.0270608	0.999996	0.27025	chr1:167090575-167091010	Island	DUSP27	NM_001080426	Body		1:167090716-167091129	Unclassified_Cell_type_specific	chr1	167090618	167091162	4.472e-05	7	2.802e-07	0.0002255	7/0	1.51365	DUSP27	0	intron	CpG: 42	0	island	TRUE	0	9.91827	chr1	167090618	167091162	545	*	2257	Intron (uc001geb.1/92235, intron 4 of 4)	chr1	167064071	167098402	34332	+	92235	uc001geb.1	26547	ENSG00000198842	DUSP27
cg19622662	chr1	167090972	0.146139	0.0372073	0.999996	0.208887	chr1:167090575-167091010	Island	DUSP27	NM_001080426	Body		1:167090716-167091129	Unclassified_Cell_type_specific	chr1	167090618	167091162	4.472e-05	7	2.802e-07	0.0002255	7/0	1.51365	DUSP27	0	intron	CpG: 42	0	island	TRUE	0	9.91827	chr1	167090618	167091162	545	*	2257	Intron (uc001geb.1/92235, intron 4 of 4)	chr1	167064071	167098402	34332	+	92235	uc001geb.1	26547	ENSG00000198842	DUSP27
cg01929855	chr4	6107649	0.348463	0.00246996	0.999996	0.908551	chr4:6107130-6107711	Island	JAKMIP1;JAKMIP1	NM_144720;NM_001099433	Body;Body				chr4	6107021	6107792	4.517e-05	8	4.136e-07	0.0002348	8/0	1.73381	JAKMIP1	0;0	intron;intron+cds	CpG: 66	0	island	TRUE	0	11.0676	chr4	6107021	6107792	772	*	296	Exon (uc010idb.1/152789, exon 3 of 21)	chr4	6055482	6196346	140865	-	152789	uc003giu.4	88554	ENSG00000152969	JAKMIP1
cg21003654	chr4	6107633	0.214369	0.00356454	0.999996	0.524774	chr4:6107130-6107711	Island	JAKMIP1;JAKMIP1	NM_144720;NM_001099433	Body;Body				chr4	6107021	6107792	4.517e-05	8	4.136e-07	0.0002348	8/0	1.73381	JAKMIP1	0;0	intron;intron+cds	CpG: 66	0	island	TRUE	0	11.0676	chr4	6107021	6107792	772	*	296	Exon (uc010idb.1/152789, exon 3 of 21)	chr4	6055482	6196346	140865	-	152789	uc003giu.4	88554	ENSG00000152969	JAKMIP1
cg18994250	chr4	6107021	0.291448	0.00726891	0.999996	0.62327	chr4:6107130-6107711	N_Shore	JAKMIP1;JAKMIP1	NM_144720;NM_001099433	Body;Body	TRUE			chr4	6107021	6107792	4.517e-05	8	4.136e-07	0.0002348	8/0	1.73381	JAKMIP1	0;0	intron;intron+cds	CpG: 66	0	island	TRUE	0	11.0676	chr4	6107021	6107792	772	*	296	Exon (uc010idb.1/152789, exon 3 of 21)	chr4	6055482	6196346	140865	-	152789	uc003giu.4	88554	ENSG00000152969	JAKMIP1
cg06231140	chr4	6107320	0.191125	0.00749615	0.999996	0.406171	chr4:6107130-6107711	Island	JAKMIP1;JAKMIP1	NM_144720;NM_001099433	Body;Body	TRUE			chr4	6107021	6107792	4.517e-05	8	4.136e-07	0.0002348	8/0	1.73381	JAKMIP1	0;0	intron;intron+cds	CpG: 66	0	island	TRUE	0	11.0676	chr4	6107021	6107792	772	*	296	Exon (uc010idb.1/152789, exon 3 of 21)	chr4	6055482	6196346	140865	-	152789	uc003giu.4	88554	ENSG00000152969	JAKMIP1
cg16724588	chr4	6107131	0.222317	0.0154781	0.999996	0.402457	chr4:6107130-6107711	Island	JAKMIP1;JAKMIP1	NM_144720;NM_001099433	Body;Body	TRUE			chr4	6107021	6107792	4.517e-05	8	4.136e-07	0.0002348	8/0	1.73381	JAKMIP1	0;0	intron;intron+cds	CpG: 66	0	island	TRUE	0	11.0676	chr4	6107021	6107792	772	*	296	Exon (uc010idb.1/152789, exon 3 of 21)	chr4	6055482	6196346	140865	-	152789	uc003giu.4	88554	ENSG00000152969	JAKMIP1
cg22098660	chr4	6107339	0.193178	0.025986	0.999996	0.306237	chr4:6107130-6107711	Island	JAKMIP1;JAKMIP1	NM_144720;NM_001099433	Body;Body	TRUE			chr4	6107021	6107792	4.517e-05	8	4.136e-07	0.0002348	8/0	1.73381	JAKMIP1	0;0	intron;intron+cds	CpG: 66	0	island	TRUE	0	11.0676	chr4	6107021	6107792	772	*	296	Exon (uc010idb.1/152789, exon 3 of 21)	chr4	6055482	6196346	140865	-	152789	uc003giu.4	88554	ENSG00000152969	JAKMIP1
cg23166781	chr4	6107280	0.23342	0.0318098	0.999996	0.349532	chr4:6107130-6107711	Island	JAKMIP1;JAKMIP1	NM_144720;NM_001099433	Body;Body	TRUE			chr4	6107021	6107792	4.517e-05	8	4.136e-07	0.0002348	8/0	1.73381	JAKMIP1	0;0	intron;intron+cds	CpG: 66	0	island	TRUE	0	11.0676	chr4	6107021	6107792	772	*	296	Exon (uc010idb.1/152789, exon 3 of 21)	chr4	6055482	6196346	140865	-	152789	uc003giu.4	88554	ENSG00000152969	JAKMIP1
cg22667835	chr4	6107791	0.0394926	0.620261	0.999996	0.00819176	chr4:6107130-6107711	S_Shore	JAKMIP1;JAKMIP1	NM_144720;NM_001099433	Body;Body				chr4	6107021	6107792	4.517e-05	8	4.136e-07	0.0002348	8/0	1.73381	JAKMIP1	0;0	intron;intron+cds	CpG: 66	0	island	TRUE	0	11.0676	chr4	6107021	6107792	772	*	296	Exon (uc010idb.1/152789, exon 3 of 21)	chr4	6055482	6196346	140865	-	152789	uc003giu.4	88554	ENSG00000152969	JAKMIP1
cg09068286	chr5	179779115	0.243282	4.57181e-05	0.999996	1.05582	chr5:179779114-179781279	Island	GFPT2	NM_005110	Body				chr5	179779115	179779238	7.332e-08	3	7.332e-08	0.0002609	3/0	0.709458	GFPT2	0	intron	CpG: 212	0	island	TRUE	0	5.06183	chr5	179779115	179779238	124	*	967	Intron (uc003mlw.1/9945, intron 18 of 18)	chr5	179727700	179780315	52616	-	9945	uc003mlw.1	1077	ENSG00000131459	GFPT2
cg05904716	chr5	179779205	0.270401	0.000773577	0.999996	0.841351	chr5:179779114-179781279	Island	GFPT2	NM_005110	Body				chr5	179779115	179779238	7.332e-08	3	7.332e-08	0.0002609	3/0	0.709458	GFPT2	0	intron	CpG: 212	0	island	TRUE	0	5.06183	chr5	179779115	179779238	124	*	967	Intron (uc003mlw.1/9945, intron 18 of 18)	chr5	179727700	179780315	52616	-	9945	uc003mlw.1	1077	ENSG00000131459	GFPT2
cg26523565	chr5	179779237	0.195776	0.00372715	0.999996	0.475465	chr5:179779114-179781279	Island	GFPT2	NM_005110	Body				chr5	179779115	179779238	7.332e-08	3	7.332e-08	0.0002609	3/0	0.709458	GFPT2	0	intron	CpG: 212	0	island	TRUE	0	5.06183	chr5	179779115	179779238	124	*	967	Intron (uc003mlw.1/9945, intron 18 of 18)	chr5	179727700	179780315	52616	-	9945	uc003mlw.1	1077	ENSG00000131459	GFPT2
cg04586579	chr16	82044957	0.336779	0.00256229	0.999996	0.87272	chr16:82044886-82045306	Island	SDR42E1	NM_145168	5'UTR		16:82044396-82045721	Unclassified	chr16	82044738	82045223	9.224e-07	9	2.907e-07	0.0002624	9/0	2.13012	SDR42E1	0	TSS+intron+exon+utr5	CpG: 35	0	island	TRUE	0	13.9237	chr16	82044738	82045223	486	*	1377	Promoter	chr16	82031251	82045093	13843	-	93517	uc002fgu.3	0	ENSG00000184860	SDR42E1
cg21649442	chr16	82044960	0.351437	0.00359711	0.999996	0.858928	chr16:82044886-82045306	Island	SDR42E1	NM_145168	5'UTR		16:82044396-82045721	Unclassified	chr16	82044738	82045223	9.224e-07	9	2.907e-07	0.0002624	9/0	2.13012	SDR42E1	0	TSS+intron+exon+utr5	CpG: 35	0	island	TRUE	0	13.9237	chr16	82044738	82045223	486	*	1377	Promoter	chr16	82031251	82045093	13843	-	93517	uc002fgu.3	0	ENSG00000184860	SDR42E1
cg01645998	chr16	82045222	0.308298	0.00585916	0.999996	0.688171	chr16:82044886-82045306	Island	SDR42E1	NM_145168	TSS200		16:82044396-82045721	Unclassified	chr16	82044738	82045223	9.224e-07	9	2.907e-07	0.0002624	9/0	2.13012	SDR42E1	0	TSS+intron+exon+utr5	CpG: 35	0	island	TRUE	0	13.9237	chr16	82044738	82045223	486	*	1377	Promoter	chr16	82031251	82045093	13843	-	93517	uc002fgu.3	0	ENSG00000184860	SDR42E1
cg03629151	chr16	82045183	0.217441	0.00612232	0.999996	0.481215	chr16:82044886-82045306	Island	SDR42E1	NM_145168	TSS200		16:82044396-82045721	Unclassified	chr16	82044738	82045223	9.224e-07	9	2.907e-07	0.0002624	9/0	2.13012	SDR42E1	0	TSS+intron+exon+utr5	CpG: 35	0	island	TRUE	0	13.9237	chr16	82044738	82045223	486	*	1377	Promoter	chr16	82031251	82045093	13843	-	93517	uc002fgu.3	0	ENSG00000184860	SDR42E1
cg04821708	chr16	82045203	0.230173	0.00911853	0.999996	0.46957	chr16:82044886-82045306	Island	SDR42E1	NM_145168	TSS200		16:82044396-82045721	Unclassified	chr16	82044738	82045223	9.224e-07	9	2.907e-07	0.0002624	9/0	2.13012	SDR42E1	0	TSS+intron+exon+utr5	CpG: 35	0	island	TRUE	0	13.9237	chr16	82044738	82045223	486	*	1377	Promoter	chr16	82031251	82045093	13843	-	93517	uc002fgu.3	0	ENSG00000184860	SDR42E1
cg04886060	chr16	82044788	0.221891	0.017272	0.999996	0.391118	chr16:82044886-82045306	N_Shore	SDR42E1	NM_145168	5'UTR		16:82044396-82045721	Unclassified	chr16	82044738	82045223	9.224e-07	9	2.907e-07	0.0002624	9/0	2.13012	SDR42E1	0	TSS+intron+exon+utr5	CpG: 35	0	island	TRUE	0	13.9237	chr16	82044738	82045223	486	*	1377	Promoter	chr16	82031251	82045093	13843	-	93517	uc002fgu.3	0	ENSG00000184860	SDR42E1
cg02703870	chr16	82045140	0.267963	0.0464903	0.999996	0.357098	chr16:82044886-82045306	Island	SDR42E1	NM_145168	TSS200		16:82044396-82045721	Unclassified	chr16	82044738	82045223	9.224e-07	9	2.907e-07	0.0002624	9/0	2.13012	SDR42E1	0	TSS+intron+exon+utr5	CpG: 35	0	island	TRUE	0	13.9237	chr16	82044738	82045223	486	*	1377	Promoter	chr16	82031251	82045093	13843	-	93517	uc002fgu.3	0	ENSG00000184860	SDR42E1
cg02283931	chr16	82044738	0.135985	0.0504273	0.999996	0.176417	chr16:82044886-82045306	N_Shore	SDR42E1	NM_145168	5'UTR		16:82044396-82045721	Unclassified	chr16	82044738	82045223	9.224e-07	9	2.907e-07	0.0002624	9/0	2.13012	SDR42E1	0	TSS+intron+exon+utr5	CpG: 35	0	island	TRUE	0	13.9237	chr16	82044738	82045223	486	*	1377	Promoter	chr16	82031251	82045093	13843	-	93517	uc002fgu.3	0	ENSG00000184860	SDR42E1
cg10147797	chr16	82045078	0.0601581	0.621119	0.999996	0.0124422	chr16:82044886-82045306	Island	SDR42E1;SDR42E1	NM_145168;NM_145168	1stExon;5'UTR		16:82044396-82045721	Unclassified	chr16	82044738	82045223	9.224e-07	9	2.907e-07	0.0002624	9/0	2.13012	SDR42E1	0	TSS+intron+exon+utr5	CpG: 35	0	island	TRUE	0	13.9237	chr16	82044738	82045223	486	*	1377	Promoter	chr16	82031251	82045093	13843	-	93517	uc002fgu.3	0	ENSG00000184860	SDR42E1
cg14972155	chr5	54281198	0.308652	0.000797927	0.999996	0.956216		OpenSea	ESM1;ESM1	NM_001135604;NM_007036	1stExon;1stExon	TRUE			chr5	54281198	54281479	1.198e-07	6	1.945e-07	0.000303	6/0	1.22655	ESM1	0	TSS+utr5+cds	CpG: 76	101027		TRUE	0	8.23146	chr5	54281198	54281479	282	*	964	Promoter	chr5	54273695	54281414	7720	-	11082	uc003jpk.3	0	ENSG00000164283	ESM1
cg06837426	chr5	54281271	0.203104	0.00315571	0.999996	0.507943		OpenSea	ESM1;ESM1	NM_001135604;NM_007036	1stExon;1stExon	TRUE			chr5	54281198	54281479	1.198e-07	6	1.945e-07	0.000303	6/0	1.22655	ESM1	0	TSS+utr5+cds	CpG: 76	101027		TRUE	0	8.23146	chr5	54281198	54281479	282	*	964	Promoter	chr5	54273695	54281414	7720	-	11082	uc003jpk.3	0	ENSG00000164283	ESM1
cg20673840	chr5	54281362	0.166092	0.00777208	0.999996	0.350365		OpenSea	ESM1;ESM1;ESM1;ESM1	NM_001135604;NM_007036;NM_001135604;NM_007036	1stExon;5'UTR;5'UTR;1stExon	TRUE			chr5	54281198	54281479	1.198e-07	6	1.945e-07	0.000303	6/0	1.22655	ESM1	0	TSS+utr5+cds	CpG: 76	101027		TRUE	0	8.23146	chr5	54281198	54281479	282	*	964	Promoter	chr5	54273695	54281414	7720	-	11082	uc003jpk.3	0	ENSG00000164283	ESM1
cg07233761	chr5	54281437	0.171486	0.019956	0.999996	0.291513		OpenSea	ESM1;ESM1	NM_001135604;NM_007036	TSS200;TSS200	TRUE			chr5	54281198	54281479	1.198e-07	6	1.945e-07	0.000303	6/0	1.22655	ESM1	0	TSS+utr5+cds	CpG: 76	101027		TRUE	0	8.23146	chr5	54281198	54281479	282	*	964	Promoter	chr5	54273695	54281414	7720	-	11082	uc003jpk.3	0	ENSG00000164283	ESM1
cg20451680	chr5	54281336	0.185492	0.0205127	0.999996	0.313106		OpenSea	ESM1;ESM1	NM_001135604;NM_007036	1stExon;1stExon	TRUE			chr5	54281198	54281479	1.198e-07	6	1.945e-07	0.000303	6/0	1.22655	ESM1	0	TSS+utr5+cds	CpG: 76	101027		TRUE	0	8.23146	chr5	54281198	54281479	282	*	964	Promoter	chr5	54273695	54281414	7720	-	11082	uc003jpk.3	0	ENSG00000164283	ESM1
cg21180956	chr5	54281478	0.191722	0.0230046	0.999996	0.314076		OpenSea	ESM1;ESM1	NM_001135604;NM_007036	TSS200;TSS200	TRUE			chr5	54281198	54281479	1.198e-07	6	1.945e-07	0.000303	6/0	1.22655	ESM1	0	TSS+utr5+cds	CpG: 76	101027		TRUE	0	8.23146	chr5	54281198	54281479	282	*	964	Promoter	chr5	54273695	54281414	7720	-	11082	uc003jpk.3	0	ENSG00000164283	ESM1
cg25397029	chr10	99338240	0.368203	0.000334356	0.999996	1.2798	chr10:99337989-99338241	Island	ANKRD2;ANKRD2	NM_020349;NM_001129981	Body;Body				chr10	99338056	99338241	1.16e-07	4	1.519e-07	0.0003595	4/0	1.19917	ANKRD2	0	intron+cds	CpG: 28	0	island	TRUE	0	8.17648	chr10	99338056	99338241	186	*	724	Exon (uc001knw.3/26287, exon 3 of 9)	chr10	99332256	99343641	11386	+	26287	uc001knw.3	5800	ENSG00000165887	ANKRD2
cg25604594	chr10	99338188	0.322053	0.00302164	0.999996	0.811494	chr10:99337989-99338241	Island	ANKRD2;ANKRD2	NM_020349;NM_001129981	Body;Body				chr10	99338056	99338241	1.16e-07	4	1.519e-07	0.0003595	4/0	1.19917	ANKRD2	0	intron+cds	CpG: 28	0	island	TRUE	0	8.17648	chr10	99338056	99338241	186	*	724	Exon (uc001knw.3/26287, exon 3 of 9)	chr10	99332256	99343641	11386	+	26287	uc001knw.3	5800	ENSG00000165887	ANKRD2
cg13994504	chr10	99338056	0.210392	0.00308025	0.999996	0.528381	chr10:99337989-99338241	Island	ANKRD2;ANKRD2	NM_020349;NM_001129981	Body;Body				chr10	99338056	99338241	1.16e-07	4	1.519e-07	0.0003595	4/0	1.19917	ANKRD2	0	intron+cds	CpG: 28	0	island	TRUE	0	8.17648	chr10	99338056	99338241	186	*	724	Exon (uc001knw.3/26287, exon 3 of 9)	chr10	99332256	99343641	11386	+	26287	uc001knw.3	5800	ENSG00000165887	ANKRD2
cg27469738	chr10	99338074	0.298524	0.00887798	0.999996	0.612477	chr10:99337989-99338241	Island	ANKRD2;ANKRD2	NM_020349;NM_001129981	Body;Body				chr10	99338056	99338241	1.16e-07	4	1.519e-07	0.0003595	4/0	1.19917	ANKRD2	0	intron+cds	CpG: 28	0	island	TRUE	0	8.17648	chr10	99338056	99338241	186	*	724	Exon (uc001knw.3/26287, exon 3 of 9)	chr10	99332256	99343641	11386	+	26287	uc001knw.3	5800	ENSG00000165887	ANKRD2
cg15656686	chr6	30854551	0.228891	0.00707909	0.999996	0.492121	chr6:30852102-30852676	S_Shore	DDR1;DDR1	NM_013993;NM_001954	5'UTR;5'UTR	TRUE			chr6	30853948	30854552	1.574e-06	9	4.997e-07	0.0003621	9/0	2.17261	DDR1	0;0	intron;intron+utr5	CpG: 46	1272	shore	TRUE	0	13.6903	chr6	30853948	30854552	605	*	1834	Promoter	chr6	30853524	30859111	5588	+	780	uc011dmt.2	424	ENSG00000204580	DDR1
cg00934322	chr6	30854109	0.273497	0.0115804	0.999996	0.529565	chr6:30852102-30852676	S_Shore	DDR1;DDR1	NM_013993;NM_001954	5'UTR;5'UTR	TRUE			chr6	30853948	30854552	1.574e-06	9	4.997e-07	0.0003621	9/0	2.17261	DDR1	0;0	intron;intron+utr5	CpG: 46	1272	shore	TRUE	0	13.6903	chr6	30853948	30854552	605	*	1834	Promoter	chr6	30853524	30859111	5588	+	780	uc011dmt.2	424	ENSG00000204580	DDR1
cg09965419	chr6	30854186	0.265404	0.0168002	0.999996	0.471009	chr6:30852102-30852676	S_Shore	DDR1;DDR1	NM_013993;NM_001954	5'UTR;5'UTR	TRUE			chr6	30853948	30854552	1.574e-06	9	4.997e-07	0.0003621	9/0	2.17261	DDR1	0;0	intron;intron+utr5	CpG: 46	1272	shore	TRUE	0	13.6903	chr6	30853948	30854552	605	*	1834	Promoter	chr6	30853524	30859111	5588	+	780	uc011dmt.2	424	ENSG00000204580	DDR1
cg17091577	chr6	30854233	0.239164	0.0243901	0.999996	0.38572	chr6:30852102-30852676	S_Shore	DDR1;DDR1	NM_013993;NM_001954	5'UTR;5'UTR	TRUE			chr6	30853948	30854552	1.574e-06	9	4.997e-07	0.0003621	9/0	2.17261	DDR1	0;0	intron;intron+utr5	CpG: 46	1272	shore	TRUE	0	13.6903	chr6	30853948	30854552	605	*	1834	Promoter	chr6	30853524	30859111	5588	+	780	uc011dmt.2	424	ENSG00000204580	DDR1
cg16215084	chr6	30853948	0.279179	0.0257645	0.999996	0.443609	chr6:30852102-30852676	S_Shore	DDR1;DDR1	NM_013993;NM_001954	5'UTR;5'UTR	TRUE			chr6	30853948	30854552	1.574e-06	9	4.997e-07	0.0003621	9/0	2.17261	DDR1	0;0	intron;intron+utr5	CpG: 46	1272	shore	TRUE	0	13.6903	chr6	30853948	30854552	605	*	1834	Promoter	chr6	30853524	30859111	5588	+	780	uc011dmt.2	424	ENSG00000204580	DDR1
cg07187855	chr6	30854161	0.290357	0.0330572	0.999996	0.429941	chr6:30852102-30852676	S_Shore	DDR1;DDR1	NM_013993;NM_001954	5'UTR;5'UTR	TRUE			chr6	30853948	30854552	1.574e-06	9	4.997e-07	0.0003621	9/0	2.17261	DDR1	0;0	intron;intron+utr5	CpG: 46	1272	shore	TRUE	0	13.6903	chr6	30853948	30854552	605	*	1834	Promoter	chr6	30853524	30859111	5588	+	780	uc011dmt.2	424	ENSG00000204580	DDR1
cg24566261	chr6	30854164	0.175152	0.0368071	0.999996	0.25118	chr6:30852102-30852676	S_Shore	DDR1;DDR1	NM_013993;NM_001954	5'UTR;5'UTR	TRUE			chr6	30853948	30854552	1.574e-06	9	4.997e-07	0.0003621	9/0	2.17261	DDR1	0;0	intron;intron+utr5	CpG: 46	1272	shore	TRUE	0	13.6903	chr6	30853948	30854552	605	*	1834	Promoter	chr6	30853524	30859111	5588	+	780	uc011dmt.2	424	ENSG00000204580	DDR1
cg25251478	chr6	30853959	0.224077	0.0462026	0.999996	0.299218	chr6:30852102-30852676	S_Shore	DDR1;DDR1	NM_013993;NM_001954	5'UTR;5'UTR	TRUE			chr6	30853948	30854552	1.574e-06	9	4.997e-07	0.0003621	9/0	2.17261	DDR1	0;0	intron;intron+utr5	CpG: 46	1272	shore	TRUE	0	13.6903	chr6	30853948	30854552	605	*	1834	Promoter	chr6	30853524	30859111	5588	+	780	uc011dmt.2	424	ENSG00000204580	DDR1
cg26321999	chr6	30854011	0.196892	0.0555687	0.999996	0.247133	chr6:30852102-30852676	S_Shore	DDR1;DDR1	NM_013993;NM_001954	5'UTR;5'UTR	TRUE			chr6	30853948	30854552	1.574e-06	9	4.997e-07	0.0003621	9/0	2.17261	DDR1	0;0	intron;intron+utr5	CpG: 46	1272	shore	TRUE	0	13.6903	chr6	30853948	30854552	605	*	1834	Promoter	chr6	30853524	30859111	5588	+	780	uc011dmt.2	424	ENSG00000204580	DDR1
cg22719004	chr1	21864788	0.525744	0.000430531	0.999996	1.76965		OpenSea	ALPL	NM_000478	5'UTR	TRUE			chr1	21864320	21864897	4.651e-05	3	5.136e-07	0.0003896	3/0	1.14095	ALPL	0	intron+utr5	CpG: 77	27976		TRUE	0	7.17588	chr1	21864320	21864897	578	*	2158	Intron (uc001bet.3/249, intron 1 of 11)	chr1	21877772	21904905	27134	+	249	uc001beu.4	-12875	ENSG00000162551	ALPL
cg18789685	chr1	21864320	0.324276	0.00105135	0.999996	0.965775		OpenSea	ALPL	NM_000478	5'UTR	TRUE			chr1	21864320	21864897	4.651e-05	3	5.136e-07	0.0003896	3/0	1.14095	ALPL	0	intron+utr5	CpG: 77	27976		TRUE	0	7.17588	chr1	21864320	21864897	578	*	2158	Intron (uc001bet.3/249, intron 1 of 11)	chr1	21877772	21904905	27134	+	249	uc001beu.4	-12875	ENSG00000162551	ALPL
cg14781605	chr1	21864896	0.290933	0.0083129	0.999996	0.605213		OpenSea	ALPL	NM_000478	5'UTR	TRUE			chr1	21864320	21864897	4.651e-05	3	5.136e-07	0.0003896	3/0	1.14095	ALPL	0	intron+utr5	CpG: 77	27976		TRUE	0	7.17588	chr1	21864320	21864897	578	*	2158	Intron (uc001bet.3/249, intron 1 of 11)	chr1	21877772	21904905	27134	+	249	uc001beu.4	-12875	ENSG00000162551	ALPL
cg24072927	chr7	157809451	-0.397426	7.62064e-05	0.999996	1.63661		OpenSea	PTPRN2;PTPRN2;PTPRN2	NM_002847;NM_130842;NM_130843	Body;Body;Body	TRUE			chr7	157809235	157809597	2.464e-08	5	3.583e-07	0.0004333	0/5	-1.26634	PTPRN2	0	intron	CpG: 62	-81059		TRUE	0	8.16249	chr7	157809235	157809597	363	*	1285	Intron (uc011kwa.2/5799, intron 12 of 22)	chr7	157647277	157658782	11506	+	100506585	uc003wns.3	161958	ENSG00000233038	LOC100506585
cg00239915	chr7	157809596	-0.312132	0.000334903	0.999996	1.08468		OpenSea	PTPRN2;PTPRN2;PTPRN2	NM_002847;NM_130842;NM_130843	Body;Body;Body	TRUE			chr7	157809235	157809597	2.464e-08	5	3.583e-07	0.0004333	0/5	-1.26634	PTPRN2	0	intron	CpG: 62	-81059		TRUE	0	8.16249	chr7	157809235	157809597	363	*	1285	Intron (uc011kwa.2/5799, intron 12 of 22)	chr7	157647277	157658782	11506	+	100506585	uc003wns.3	161958	ENSG00000233038	LOC100506585
cg23455837	chr7	157809325	-0.234749	0.0102524	0.999996	0.466958		OpenSea	PTPRN2;PTPRN2;PTPRN2	NM_002847;NM_130842;NM_130843	Body;Body;Body				chr7	157809235	157809597	2.464e-08	5	3.583e-07	0.0004333	0/5	-1.26634	PTPRN2	0	intron	CpG: 62	-81059		TRUE	0	8.16249	chr7	157809235	157809597	363	*	1285	Intron (uc011kwa.2/5799, intron 12 of 22)	chr7	157647277	157658782	11506	+	100506585	uc003wns.3	161958	ENSG00000233038	LOC100506585
cg26320504	chr7	157809385	-0.236207	0.0146513	0.999996	0.433233		OpenSea	PTPRN2;PTPRN2;PTPRN2	NM_002847;NM_130842;NM_130843	Body;Body;Body				chr7	157809235	157809597	2.464e-08	5	3.583e-07	0.0004333	0/5	-1.26634	PTPRN2	0	intron	CpG: 62	-81059		TRUE	0	8.16249	chr7	157809235	157809597	363	*	1285	Intron (uc011kwa.2/5799, intron 12 of 22)	chr7	157647277	157658782	11506	+	100506585	uc003wns.3	161958	ENSG00000233038	LOC100506585
cg00280858	chr7	157809235	-0.085821	0.246618	0.999996	0.052177		OpenSea	PTPRN2;PTPRN2;PTPRN2	NM_002847;NM_130842;NM_130843	Body;Body;Body				chr7	157809235	157809597	2.464e-08	5	3.583e-07	0.0004333	0/5	-1.26634	PTPRN2	0	intron	CpG: 62	-81059		TRUE	0	8.16249	chr7	157809235	157809597	363	*	1285	Intron (uc011kwa.2/5799, intron 12 of 22)	chr7	157647277	157658782	11506	+	100506585	uc003wns.3	161958	ENSG00000233038	LOC100506585
cg04957132	chr17	1395371	0.250998	0.000965112	0.999996	0.756865	chr17:1395119-1395372	Island	MYO1C;MYO1C	NM_001080779;NM_033375	Body;TSS1500				chr17	1395371	1396124	1.809e-05	6	8.129e-07	0.0004725	6/0	1.05648	MYO1C	0	TSS+intron+utr5+cds	CpG: 27	0	island	TRUE	0	6.43395	chr17	1395371	1396124	754	*	1565	Promoter	chr17	1367480	1396001	28522	-	4641	uc002fsp.3	0	ENSG00000197879	MYO1C
cg22795769	chr17	1396123	0.221284	0.00158598	0.999996	0.61953	chr17:1394439-1394813	S_Shore	MYO1C;MYO1C	NM_001080779;NM_033375	TSS200;TSS1500				chr17	1395371	1396124	1.809e-05	6	8.129e-07	0.0004725	6/0	1.05648	MYO1C	0	TSS+intron+utr5+cds	CpG: 27	0	island	TRUE	0	6.43395	chr17	1395371	1396124	754	*	1565	Promoter	chr17	1367480	1396001	28522	-	4641	uc002fsp.3	0	ENSG00000197879	MYO1C
cg09269848	chr17	1396074	0.219562	0.00931202	0.999996	0.445921	chr17:1394439-1394813	S_Shore	MYO1C;MYO1C	NM_001080779;NM_033375	TSS200;TSS1500				chr17	1395371	1396124	1.809e-05	6	8.129e-07	0.0004725	6/0	1.05648	MYO1C	0	TSS+intron+utr5+cds	CpG: 27	0	island	TRUE	0	6.43395	chr17	1395371	1396124	754	*	1565	Promoter	chr17	1367480	1396001	28522	-	4641	uc002fsp.3	0	ENSG00000197879	MYO1C
cg00597076	chr17	1395880	0.133756	0.0478947	0.999996	0.176519	chr17:1394439-1394813	S_Shore	MYO1C;MYO1C;MYO1C	NM_001080779;NM_001080779;NM_033375	1stExon;5'UTR;TSS1500				chr17	1395371	1396124	1.809e-05	6	8.129e-07	0.0004725	6/0	1.05648	MYO1C	0	TSS+intron+utr5+cds	CpG: 27	0	island	TRUE	0	6.43395	chr17	1395371	1396124	754	*	1565	Promoter	chr17	1367480	1396001	28522	-	4641	uc002fsp.3	0	ENSG00000197879	MYO1C
cg08378788	chr17	1395864	0.129582	0.0578971	0.999996	0.160337	chr17:1394439-1394813	S_Shore	MYO1C;MYO1C;MYO1C	NM_001080779;NM_001080779;NM_033375	1stExon;5'UTR;TSS1500				chr17	1395371	1396124	1.809e-05	6	8.129e-07	0.0004725	6/0	1.05648	MYO1C	0	TSS+intron+utr5+cds	CpG: 27	0	island	TRUE	0	6.43395	chr17	1395371	1396124	754	*	1565	Promoter	chr17	1367480	1396001	28522	-	4641	uc002fsp.3	0	ENSG00000197879	MYO1C
cg20703671	chr17	1396001	0.101302	0.0695479	0.999996	0.117279	chr17:1394439-1394813	S_Shore	MYO1C;MYO1C	NM_001080779;NM_033375	TSS200;TSS1500				chr17	1395371	1396124	1.809e-05	6	8.129e-07	0.0004725	6/0	1.05648	MYO1C	0	TSS+intron+utr5+cds	CpG: 27	0	island	TRUE	0	6.43395	chr17	1395371	1396124	754	*	1565	Promoter	chr17	1367480	1396001	28522	-	4641	uc002fsp.3	0	ENSG00000197879	MYO1C
cg19904058	chr10	135279010	0.400879	0.00106115	0.999996	1.1923	chr10:135278716-135279116	Island	LOC619207	NR_002934	Body				chr10	135278717	135279148	9.024e-06	5	5.171e-07	0.0005252	5/0	1.40943	SCART1	0	nc_intron+nc_exon	CpG: 51	0	island	TRUE	0	8.86025	chr10	135278717	135279148	432	*	649	Promoter	chr10	135278256	135337062	58807	+	619207	uc001lni.1	461	ENSG00000214279	SCART1
cg20229800	chr10	135278717	0.226154	0.00251099	0.999996	0.588036	chr10:135278716-135279116	Island	LOC619207	NR_002934	Body				chr10	135278717	135279148	9.024e-06	5	5.171e-07	0.0005252	5/0	1.40943	SCART1	0	nc_intron+nc_exon	CpG: 51	0	island	TRUE	0	8.86025	chr10	135278717	135279148	432	*	649	Promoter	chr10	135278256	135337062	58807	+	619207	uc001lni.1	461	ENSG00000214279	SCART1
cg17796960	chr10	135278976	0.224779	0.00825104	0.999996	0.468325	chr10:135278716-135279116	Island	LOC619207	NR_002934	Body				chr10	135278717	135279148	9.024e-06	5	5.171e-07	0.0005252	5/0	1.40943	SCART1	0	nc_intron+nc_exon	CpG: 51	0	island	TRUE	0	8.86025	chr10	135278717	135279148	432	*	649	Promoter	chr10	135278256	135337062	58807	+	619207	uc001lni.1	461	ENSG00000214279	SCART1
cg19623624	chr10	135278901	0.414928	0.0121933	0.999996	0.794122	chr10:135278716-135279116	Island	LOC619207	NR_002934	Body				chr10	135278717	135279148	9.024e-06	5	5.171e-07	0.0005252	5/0	1.40943	SCART1	0	nc_intron+nc_exon	CpG: 51	0	island	TRUE	0	8.86025	chr10	135278717	135279148	432	*	649	Promoter	chr10	135278256	135337062	58807	+	619207	uc001lni.1	461	ENSG00000214279	SCART1
cg02616786	chr10	135279147	0.142686	0.0534781	0.999996	0.181471	chr10:135278716-135279116	S_Shore	LOC619207	NR_002934	Body		10:135279077-135279154	Unclassified_Cell_type_specific	chr10	135278717	135279148	9.024e-06	5	5.171e-07	0.0005252	5/0	1.40943	SCART1	0	nc_intron+nc_exon	CpG: 51	0	island	TRUE	0	8.86025	chr10	135278717	135279148	432	*	649	Promoter	chr10	135278256	135337062	58807	+	619207	uc001lni.1	461	ENSG00000214279	SCART1
cg11515215	chr10	29698152	0.446105	0.00579876	0.999996	0.997786	chr10:29698362-29699044	N_Shore	LOC387647	NR_003930	TSS1500		10:29697780-29699023	Promoter_Associated_Cell_type_specific	chr10	29698152	29698471	1.754e-06	7	3.839e-07	0.0005267	7/0	2.74901	SVIL-AS1	0	nc_exon	CpG: 71	0	island	TRUE	0	17.637	chr10	29698152	29698471	320	*	657	Promoter	chr10	29698483	29711299	12817	+	387647	uc001ium.2	-12	ENSG00000224597	PTCHD3P1
cg16162391	chr10	29698368	0.443858	0.00603736	0.999996	0.984989	chr10:29698362-29699044	Island	LOC387647	NR_003930	TSS200		10:29697780-29699023	Promoter_Associated_Cell_type_specific	chr10	29698152	29698471	1.754e-06	7	3.839e-07	0.0005267	7/0	2.74901	SVIL-AS1	0	nc_exon	CpG: 71	0	island	TRUE	0	17.637	chr10	29698152	29698471	320	*	657	Promoter	chr10	29698483	29711299	12817	+	387647	uc001ium.2	-12	ENSG00000224597	PTCHD3P1
cg17354476	chr10	29698255	0.244752	0.0063462	0.999996	0.537839	chr10:29698362-29699044	N_Shore	LOC387647	NR_003930	TSS1500		10:29697780-29699023	Promoter_Associated_Cell_type_specific	chr10	29698152	29698471	1.754e-06	7	3.839e-07	0.0005267	7/0	2.74901	SVIL-AS1	0	nc_exon	CpG: 71	0	island	TRUE	0	17.637	chr10	29698152	29698471	320	*	657	Promoter	chr10	29698483	29711299	12817	+	387647	uc001ium.2	-12	ENSG00000224597	PTCHD3P1
cg19109608	chr10	29698462	0.471474	0.0128585	0.999996	0.891467	chr10:29698362-29699044	Island	LOC387647	NR_003930	TSS200		10:29697780-29699023	Promoter_Associated_Cell_type_specific	chr10	29698152	29698471	1.754e-06	7	3.839e-07	0.0005267	7/0	2.74901	SVIL-AS1	0	nc_exon	CpG: 71	0	island	TRUE	0	17.637	chr10	29698152	29698471	320	*	657	Promoter	chr10	29698483	29711299	12817	+	387647	uc001ium.2	-12	ENSG00000224597	PTCHD3P1
cg03496709	chr10	29698460	0.38563	0.0266607	0.999996	0.607031	chr10:29698362-29699044	Island	LOC387647	NR_003930	TSS200		10:29697780-29699023	Promoter_Associated_Cell_type_specific	chr10	29698152	29698471	1.754e-06	7	3.839e-07	0.0005267	7/0	2.74901	SVIL-AS1	0	nc_exon	CpG: 71	0	island	TRUE	0	17.637	chr10	29698152	29698471	320	*	657	Promoter	chr10	29698483	29711299	12817	+	387647	uc001ium.2	-12	ENSG00000224597	PTCHD3P1
cg14970695	chr10	29698447	0.392575	0.0282687	0.999996	0.607979	chr10:29698362-29699044	Island	LOC387647	NR_003930	TSS200		10:29697780-29699023	Promoter_Associated_Cell_type_specific	chr10	29698152	29698471	1.754e-06	7	3.839e-07	0.0005267	7/0	2.74901	SVIL-AS1	0	nc_exon	CpG: 71	0	island	TRUE	0	17.637	chr10	29698152	29698471	320	*	657	Promoter	chr10	29698483	29711299	12817	+	387647	uc001ium.2	-12	ENSG00000224597	PTCHD3P1
cg07562483	chr10	29698470	0.364612	0.0412972	0.999996	0.504652	chr10:29698362-29699044	Island	LOC387647	NR_003930	TSS200		10:29697780-29699023	Promoter_Associated_Cell_type_specific	chr10	29698152	29698471	1.754e-06	7	3.839e-07	0.0005267	7/0	2.74901	SVIL-AS1	0	nc_exon	CpG: 71	0	island	TRUE	0	17.637	chr10	29698152	29698471	320	*	657	Promoter	chr10	29698483	29711299	12817	+	387647	uc001ium.2	-12	ENSG00000224597	PTCHD3P1
cg07832006	chr1	115397374	0.331276	0.000330641	0.999996	1.15305	chr1:115397448-115397942	N_Shore	SYCP1	NM_003176	TSS200				chr1	115397374	115397617	1.35e-07	5	3.079e-07	0.0005546	5/0	1.16614	SYCP1	0;0	nc_exon;TSS+exon+utr5	CpG: 37	0	island	TRUE	0	7.59345	chr1	115397374	115397617	244	*	2114	Promoter	chr1	115397455	115537990	140536	+	6847	uc001efq.3	0	ENSG00000198765	SYCP1
cg07724623	chr1	115397409	0.264113	0.00200493	0.999996	0.71255	chr1:115397448-115397942	N_Shore	SYCP1	NM_003176	TSS200				chr1	115397374	115397617	1.35e-07	5	3.079e-07	0.0005546	5/0	1.16614	SYCP1	0;0	nc_exon;TSS+exon+utr5	CpG: 37	0	island	TRUE	0	7.59345	chr1	115397374	115397617	244	*	2114	Promoter	chr1	115397455	115537990	140536	+	6847	uc001efq.3	0	ENSG00000198765	SYCP1
cg18087477	chr1	115397597	0.243182	0.00711166	0.999996	0.522361	chr1:115397448-115397942	Island	SYCP1;SYCP1	NM_003176;NM_003176	1stExon;5'UTR				chr1	115397374	115397617	1.35e-07	5	3.079e-07	0.0005546	5/0	1.16614	SYCP1	0;0	nc_exon;TSS+exon+utr5	CpG: 37	0	island	TRUE	0	7.59345	chr1	115397374	115397617	244	*	2114	Promoter	chr1	115397455	115537990	140536	+	6847	uc001efq.3	0	ENSG00000198765	SYCP1
cg04115969	chr1	115397449	0.161562	0.0254147	0.999996	0.257677	chr1:115397448-115397942	Island	SYCP1	NM_003176	TSS200				chr1	115397374	115397617	1.35e-07	5	3.079e-07	0.0005546	5/0	1.16614	SYCP1	0;0	nc_exon;TSS+exon+utr5	CpG: 37	0	island	TRUE	0	7.59345	chr1	115397374	115397617	244	*	2114	Promoter	chr1	115397455	115537990	140536	+	6847	uc001efq.3	0	ENSG00000198765	SYCP1
cg27332337	chr1	115397616	0.166012	0.0366573	0.999996	0.238367	chr1:115397448-115397942	Island	SYCP1;SYCP1	NM_003176;NM_003176	1stExon;5'UTR				chr1	115397374	115397617	1.35e-07	5	3.079e-07	0.0005546	5/0	1.16614	SYCP1	0;0	nc_exon;TSS+exon+utr5	CpG: 37	0	island	TRUE	0	7.59345	chr1	115397374	115397617	244	*	2114	Promoter	chr1	115397455	115537990	140536	+	6847	uc001efq.3	0	ENSG00000198765	SYCP1
cg21759268	chr19	58446988	0.244091	0.000477532	0.999996	0.810625	chr19:58446336-58446800	S_Shore	ZNF418	NM_133460	TSS1500				chr19	58446600	58446989	5.646e-07	10	6.083e-07	0.0006844	10/0	1.98972	ZNF418	0;0	TSS+intron+exon+utr5;TSS+exon+utr5	CpG: 42	0	island	TRUE	0	12.3679	chr19	58446600	58446989	390	*	817	Promoter	chr19	58433252	58446740	13489	-	147686	uc002qqs.1	0	ENSG00000196724	ZNF418
cg26356061	chr19	58446960	0.223782	0.00831187	0.999996	0.465534	chr19:58446336-58446800	S_Shore	ZNF418	NM_133460	TSS1500				chr19	58446600	58446989	5.646e-07	10	6.083e-07	0.0006844	10/0	1.98972	ZNF418	0;0	TSS+intron+exon+utr5;TSS+exon+utr5	CpG: 42	0	island	TRUE	0	12.3679	chr19	58446600	58446989	390	*	817	Promoter	chr19	58433252	58446740	13489	-	147686	uc002qqs.1	0	ENSG00000196724	ZNF418
cg18673377	chr19	58446898	0.197638	0.015031	0.999996	0.360297	chr19:58446336-58446800	S_Shore	ZNF418	NM_133460	TSS200				chr19	58446600	58446989	5.646e-07	10	6.083e-07	0.0006844	10/0	1.98972	ZNF418	0;0	TSS+intron+exon+utr5;TSS+exon+utr5	CpG: 42	0	island	TRUE	0	12.3679	chr19	58446600	58446989	390	*	817	Promoter	chr19	58433252	58446740	13489	-	147686	uc002qqs.1	0	ENSG00000196724	ZNF418
cg07474494	chr19	58446600	0.199528	0.0288327	0.999996	0.307296	chr19:58446336-58446800	Island	ZNF418;ZNF418	NM_133460;NM_133460	1stExon;5'UTR		19:58446535-58446888	Promoter_Associated	chr19	58446600	58446989	5.646e-07	10	6.083e-07	0.0006844	10/0	1.98972	ZNF418	0;0	TSS+intron+exon+utr5;TSS+exon+utr5	CpG: 42	0	island	TRUE	0	12.3679	chr19	58446600	58446989	390	*	817	Promoter	chr19	58433252	58446740	13489	-	147686	uc002qqs.1	0	ENSG00000196724	ZNF418
cg21444693	chr19	58446787	0.245556	0.0379778	0.999996	0.348805	chr19:58446336-58446800	Island	ZNF418	NM_133460	TSS200		19:58446535-58446888	Promoter_Associated	chr19	58446600	58446989	5.646e-07	10	6.083e-07	0.0006844	10/0	1.98972	ZNF418	0;0	TSS+intron+exon+utr5;TSS+exon+utr5	CpG: 42	0	island	TRUE	0	12.3679	chr19	58446600	58446989	390	*	817	Promoter	chr19	58433252	58446740	13489	-	147686	uc002qqs.1	0	ENSG00000196724	ZNF418
cg12961842	chr19	58446758	0.184349	0.0452768	0.999996	0.247788	chr19:58446336-58446800	Island	ZNF418	NM_133460	TSS200		19:58446535-58446888	Promoter_Associated	chr19	58446600	58446989	5.646e-07	10	6.083e-07	0.0006844	10/0	1.98972	ZNF418	0;0	TSS+intron+exon+utr5;TSS+exon+utr5	CpG: 42	0	island	TRUE	0	12.3679	chr19	58446600	58446989	390	*	817	Promoter	chr19	58433252	58446740	13489	-	147686	uc002qqs.1	0	ENSG00000196724	ZNF418
cg11788523	chr19	58446770	0.178329	0.0470384	0.999996	0.23674	chr19:58446336-58446800	Island	ZNF418	NM_133460	TSS200		19:58446535-58446888	Promoter_Associated	chr19	58446600	58446989	5.646e-07	10	6.083e-07	0.0006844	10/0	1.98972	ZNF418	0;0	TSS+intron+exon+utr5;TSS+exon+utr5	CpG: 42	0	island	TRUE	0	12.3679	chr19	58446600	58446989	390	*	817	Promoter	chr19	58433252	58446740	13489	-	147686	uc002qqs.1	0	ENSG00000196724	ZNF418
cg15060012	chr19	58446783	0.220832	0.0508813	0.999996	0.285633	chr19:58446336-58446800	Island	ZNF418	NM_133460	TSS200		19:58446535-58446888	Promoter_Associated	chr19	58446600	58446989	5.646e-07	10	6.083e-07	0.0006844	10/0	1.98972	ZNF418	0;0	TSS+intron+exon+utr5;TSS+exon+utr5	CpG: 42	0	island	TRUE	0	12.3679	chr19	58446600	58446989	390	*	817	Promoter	chr19	58433252	58446740	13489	-	147686	uc002qqs.1	0	ENSG00000196724	ZNF418
cg11998703	chr19	58446669	0.121763	0.0827411	0.999996	0.131781	chr19:58446336-58446800	Island	ZNF418;ZNF418	NM_133460;NM_133460	1stExon;5'UTR		19:58446535-58446888	Promoter_Associated	chr19	58446600	58446989	5.646e-07	10	6.083e-07	0.0006844	10/0	1.98972	ZNF418	0;0	TSS+intron+exon+utr5;TSS+exon+utr5	CpG: 42	0	island	TRUE	0	12.3679	chr19	58446600	58446989	390	*	817	Promoter	chr19	58433252	58446740	13489	-	147686	uc002qqs.1	0	ENSG00000196724	ZNF418
cg13668618	chr19	58446745	0.173855	0.10655	0.999996	0.169065	chr19:58446336-58446800	Island	ZNF418	NM_133460	TSS200		19:58446535-58446888	Promoter_Associated	chr19	58446600	58446989	5.646e-07	10	6.083e-07	0.0006844	10/0	1.98972	ZNF418	0;0	TSS+intron+exon+utr5;TSS+exon+utr5	CpG: 42	0	island	TRUE	0	12.3679	chr19	58446600	58446989	390	*	817	Promoter	chr19	58433252	58446740	13489	-	147686	uc002qqs.1	0	ENSG00000196724	ZNF418
cg00255889	chr13	26586288	0.307402	0.00397695	0.999996	0.737902	chr13:26586287-26586761	Island	ATP8A2	NM_016529	Body	TRUE	13:26586222-26587025	Unclassified_Cell_type_specific	chr13	26586254	26587012	7.133e-05	7	1.231e-06	0.000711	7/0	1.81711	ATP8A2	0	intron+cds	CpG: 36	0	island	TRUE	0	10.7387	chr13	26586254	26587012	759	*	66	Exon (uc001uqk.3/51761, exon 36 of 37)	chr13	26618735	26625198	6464	-	387914	uc001uqm.1	38186	ENSG00000180730	SHISA2
cg12384004	chr13	26586254	0.261573	0.00647671	0.999996	0.572491	chr13:26586287-26586761	N_Shore	ATP8A2	NM_016529	Body	TRUE	13:26586222-26587025	Unclassified_Cell_type_specific	chr13	26586254	26587012	7.133e-05	7	1.231e-06	0.000711	7/0	1.81711	ATP8A2	0	intron+cds	CpG: 36	0	island	TRUE	0	10.7387	chr13	26586254	26587012	759	*	66	Exon (uc001uqk.3/51761, exon 36 of 37)	chr13	26618735	26625198	6464	-	387914	uc001uqm.1	38186	ENSG00000180730	SHISA2
cg00893603	chr13	26587011	0.302027	0.00667878	0.999996	0.657001	chr13:26586287-26586761	S_Shore	ATP8A2	NM_016529	Body		13:26586222-26587025	Unclassified_Cell_type_specific	chr13	26586254	26587012	7.133e-05	7	1.231e-06	0.000711	7/0	1.81711	ATP8A2	0	intron+cds	CpG: 36	0	island	TRUE	0	10.7387	chr13	26586254	26587012	759	*	66	Exon (uc001uqk.3/51761, exon 36 of 37)	chr13	26618735	26625198	6464	-	387914	uc001uqm.1	38186	ENSG00000180730	SHISA2
cg11165905	chr13	26586552	0.306789	0.0211846	0.999996	0.513558	chr13:26586287-26586761	Island	ATP8A2	NM_016529	Body		13:26586222-26587025	Unclassified_Cell_type_specific	chr13	26586254	26587012	7.133e-05	7	1.231e-06	0.000711	7/0	1.81711	ATP8A2	0	intron+cds	CpG: 36	0	island	TRUE	0	10.7387	chr13	26586254	26587012	759	*	66	Exon (uc001uqk.3/51761, exon 36 of 37)	chr13	26618735	26625198	6464	-	387914	uc001uqm.1	38186	ENSG00000180730	SHISA2
cg21962013	chr13	26586353	0.107862	0.0275362	0.999996	0.168275	chr13:26586287-26586761	Island	ATP8A2	NM_016529	Body		13:26586222-26587025	Unclassified_Cell_type_specific	chr13	26586254	26587012	7.133e-05	7	1.231e-06	0.000711	7/0	1.81711	ATP8A2	0	intron+cds	CpG: 36	0	island	TRUE	0	10.7387	chr13	26586254	26587012	759	*	66	Exon (uc001uqk.3/51761, exon 36 of 37)	chr13	26618735	26625198	6464	-	387914	uc001uqm.1	38186	ENSG00000180730	SHISA2
cg13537353	chr13	26586651	0.339886	0.0619431	0.999996	0.410584	chr13:26586287-26586761	Island	ATP8A2	NM_016529	Body		13:26586222-26587025	Unclassified_Cell_type_specific	chr13	26586254	26587012	7.133e-05	7	1.231e-06	0.000711	7/0	1.81711	ATP8A2	0	intron+cds	CpG: 36	0	island	TRUE	0	10.7387	chr13	26586254	26587012	759	*	66	Exon (uc001uqk.3/51761, exon 36 of 37)	chr13	26618735	26625198	6464	-	387914	uc001uqm.1	38186	ENSG00000180730	SHISA2
cg03107235	chr13	26586713	0.191573	0.173272	0.999996	0.145839	chr13:26586287-26586761	Island	ATP8A2	NM_016529	Body		13:26586222-26587025	Unclassified_Cell_type_specific	chr13	26586254	26587012	7.133e-05	7	1.231e-06	0.000711	7/0	1.81711	ATP8A2	0	intron+cds	CpG: 36	0	island	TRUE	0	10.7387	chr13	26586254	26587012	759	*	66	Exon (uc001uqk.3/51761, exon 36 of 37)	chr13	26618735	26625198	6464	-	387914	uc001uqm.1	38186	ENSG00000180730	SHISA2
cg02478907	chr8	143545940	0.34821	0.000415293	0.999996	1.17752	chr8:143545445-143546178	Island	BAI1	NM_001702	1stExon	TRUE			chr8	143545390	143545950	8.611e-07	4	9.438e-07	0.0007376	6/0	1.4434	ADGRB1	0	utr5+cds	CpG: 72	0	island	TRUE	0	8.69664	chr8	143545390	143545950	561	*	564	Promoter	chr8	143545377	143626368	80992	+	575	uc003ywm.3	13	ENSG00000181790	ADGRB1
cg00713567	chr8	143545949	0.296635	0.000592453	0.999996	0.957344	chr8:143545445-143546178	Island	BAI1	NM_001702	1stExon	TRUE			chr8	143545390	143545950	8.611e-07	4	9.438e-07	0.0007376	6/0	1.4434	ADGRB1	0	utr5+cds	CpG: 72	0	island	TRUE	0	8.69664	chr8	143545390	143545950	561	*	564	Promoter	chr8	143545377	143626368	80992	+	575	uc003ywm.3	13	ENSG00000181790	ADGRB1
cg03924566	chr8	143545478	0.22702	0.00433583	0.999996	0.536431	chr8:143545445-143546178	Island	BAI1;BAI1	NM_001702;NM_001702	5'UTR;1stExon	TRUE			chr8	143545390	143545950	8.611e-07	4	9.438e-07	0.0007376	6/0	1.4434	ADGRB1	0	utr5+cds	CpG: 72	0	island	TRUE	0	8.69664	chr8	143545390	143545950	561	*	564	Promoter	chr8	143545377	143626368	80992	+	575	uc003ywm.3	13	ENSG00000181790	ADGRB1
cg09968723	chr8	143545789	0.389372	0.0109829	0.999996	0.76289	chr8:143545445-143546178	Island	BAI1	NM_001702	1stExon	TRUE			chr8	143545390	143545950	8.611e-07	4	9.438e-07	0.0007376	6/0	1.4434	ADGRB1	0	utr5+cds	CpG: 72	0	island	TRUE	0	8.69664	chr8	143545390	143545950	561	*	564	Promoter	chr8	143545377	143626368	80992	+	575	uc003ywm.3	13	ENSG00000181790	ADGRB1
cg21210789	chr8	143545390	0.0845582	0.110833	0.999996	0.0807811	chr8:143545445-143546178	N_Shore	BAI1;BAI1	NM_001702;NM_001702	5'UTR;1stExon	TRUE			chr8	143545390	143545950	8.611e-07	4	9.438e-07	0.0007376	6/0	1.4434	ADGRB1	0	utr5+cds	CpG: 72	0	island	TRUE	0	8.69664	chr8	143545390	143545950	561	*	564	Promoter	chr8	143545377	143626368	80992	+	575	uc003ywm.3	13	ENSG00000181790	ADGRB1
cg14695492	chr8	143545574	0.0976023	0.406601	0.999996	0.0381461	chr8:143545445-143546178	Island	BAI1	NM_001702	1stExon	TRUE			chr8	143545390	143545950	8.611e-07	4	9.438e-07	0.0007376	6/0	1.4434	ADGRB1	0	utr5+cds	CpG: 72	0	island	TRUE	0	8.69664	chr8	143545390	143545950	561	*	564	Promoter	chr8	143545377	143626368	80992	+	575	uc003ywm.3	13	ENSG00000181790	ADGRB1
cg24168308	chr21	27372387	0.277384	0.000160171	0.999996	1.05279		OpenSea	APP;APP;APP;APP;APP	NM_201413;NM_000484;NM_201414;NM_001136129;NM_001136130	Body;Body;Body;Body;Body		21:27372098-27372566	Gene_Associated_Cell_type_specific	chr21	27372387	27372462	1.278e-07	4	1.279e-07	0.000746	4/0	0.915429	APP	0;0	cds;intron	CpG: 168	-169431		TRUE	0	6.31017	chr21	27372387	27372462	76	*	9	Exon (uc010glk.3/351, exon 7 of 17)	chr21	27252861	27342862	90002	-	351	uc011acg.2	-29525	ENSG00000142192	APP
cg11321156	chr21	27372396	0.263687	0.000854079	0.999996	0.809125		OpenSea	APP;APP;APP;APP;APP	NM_201413;NM_000484;NM_201414;NM_001136129;NM_001136130	Body;Body;Body;Body;Body		21:27372098-27372566	Gene_Associated_Cell_type_specific	chr21	27372387	27372462	1.278e-07	4	1.279e-07	0.000746	4/0	0.915429	APP	0;0	cds;intron	CpG: 168	-169431		TRUE	0	6.31017	chr21	27372387	27372462	76	*	9	Exon (uc010glk.3/351, exon 7 of 17)	chr21	27252861	27342862	90002	-	351	uc011acg.2	-29525	ENSG00000142192	APP
cg23269692	chr21	27372446	0.192832	0.00350317	0.999996	0.473505		OpenSea	APP;APP;APP;APP;APP	NM_201413;NM_000484;NM_201414;NM_001136129;NM_001136130	Body;Body;Body;Body;Body		21:27372098-27372566	Gene_Associated_Cell_type_specific	chr21	27372387	27372462	1.278e-07	4	1.279e-07	0.000746	4/0	0.915429	APP	0;0	cds;intron	CpG: 168	-169431		TRUE	0	6.31017	chr21	27372387	27372462	76	*	9	Exon (uc010glk.3/351, exon 7 of 17)	chr21	27252861	27342862	90002	-	351	uc011acg.2	-29525	ENSG00000142192	APP
cg18274664	chr21	27372461	0.181526	0.0250303	0.999996	0.29072		OpenSea	APP;APP;APP;APP;APP	NM_201413;NM_000484;NM_201414;NM_001136129;NM_001136130	Body;Body;Body;Body;Body		21:27372098-27372566	Gene_Associated_Cell_type_specific	chr21	27372387	27372462	1.278e-07	4	1.279e-07	0.000746	4/0	0.915429	APP	0;0	cds;intron	CpG: 168	-169431		TRUE	0	6.31017	chr21	27372387	27372462	76	*	9	Exon (uc010glk.3/351, exon 7 of 17)	chr21	27252861	27342862	90002	-	351	uc011acg.2	-29525	ENSG00000142192	APP
cg02104893	chr6	123109391	0.397598	0.000382228	0.999996	1.35886	chr6:123110288-123110878	N_Shore	SMPDL3A	NM_006714	TSS1500				chr6	123109391	123109904	0.000117	4	1.068e-06	0.0009109	4/0	0.991484	SMPDL3A	-289	intergenic	CpG: 65	-384	shore	TRUE	-289	5.92057	chr6	123109391	123109904	514	*	1791	Promoter	chr6	123109971	123130864	20894	+	10924	uc003pzg.3	-67	ENSG00000172594	SMPDL3A
cg12379307	chr6	123109837	0.249265	0.0036819	0.999996	0.606693	chr6:123110288-123110878	N_Shore	SMPDL3A	NM_006714	TSS200				chr6	123109391	123109904	0.000117	4	1.068e-06	0.0009109	4/0	0.991484	SMPDL3A	-289	intergenic	CpG: 65	-384	shore	TRUE	-289	5.92057	chr6	123109391	123109904	514	*	1791	Promoter	chr6	123109971	123130864	20894	+	10924	uc003pzg.3	-67	ENSG00000172594	SMPDL3A
cg19409187	chr6	123109903	0.159074	0.0126151	0.999996	0.302098	chr6:123110288-123110878	N_Shore	SMPDL3A	NM_006714	TSS200				chr6	123109391	123109904	0.000117	4	1.068e-06	0.0009109	4/0	0.991484	SMPDL3A	-289	intergenic	CpG: 65	-384	shore	TRUE	-289	5.92057	chr6	123109391	123109904	514	*	1791	Promoter	chr6	123109971	123130864	20894	+	10924	uc003pzg.3	-67	ENSG00000172594	SMPDL3A
cg01050920	chr6	123109741	0.185548	0.0281408	0.999996	0.287722	chr6:123110288-123110878	N_Shore	SMPDL3A	NM_006714	TSS1500				chr6	123109391	123109904	0.000117	4	1.068e-06	0.0009109	4/0	0.991484	SMPDL3A	-289	intergenic	CpG: 65	-384	shore	TRUE	-289	5.92057	chr6	123109391	123109904	514	*	1791	Promoter	chr6	123109971	123130864	20894	+	10924	uc003pzg.3	-67	ENSG00000172594	SMPDL3A
cg17136310	chr10	118765319	0.181254	0.00290287	0.999996	0.459873	chr10:118764228-118765146	S_Shore	KIAA1598;KIAA1598	NM_018330;NM_001127211	TSS1500;TSS1500		10:118765159-118765368	Unclassified_Cell_type_specific	chr10	118765099	118765336	3.215e-07	7	5.248e-07	0.000969	7/0	1.15347	SHTN1	0	intron+utr5	CpG: 92	0	island	TRUE	0	7.24382	chr10	118765099	118765336	238	*	690	Promoter	chr10	118615739	118765088	149350	-	57698	uc021pzk.1	-11	ENSG00000187164	SHTN1
cg23047500	chr10	118765255	0.178371	0.00469088	0.999996	0.415381	chr10:118764228-118765146	S_Shore	KIAA1598;KIAA1598	NM_001127211;NM_018330	TSS200;TSS200		10:118765159-118765368	Unclassified_Cell_type_specific	chr10	118765099	118765336	3.215e-07	7	5.248e-07	0.000969	7/0	1.15347	SHTN1	0	intron+utr5	CpG: 92	0	island	TRUE	0	7.24382	chr10	118765099	118765336	238	*	690	Promoter	chr10	118615739	118765088	149350	-	57698	uc021pzk.1	-11	ENSG00000187164	SHTN1
cg11079048	chr10	118765220	0.238269	0.00651212	0.999996	0.520922	chr10:118764228-118765146	S_Shore	KIAA1598;KIAA1598	NM_001127211;NM_018330	TSS200;TSS200		10:118765159-118765368	Unclassified_Cell_type_specific	chr10	118765099	118765336	3.215e-07	7	5.248e-07	0.000969	7/0	1.15347	SHTN1	0	intron+utr5	CpG: 92	0	island	TRUE	0	7.24382	chr10	118765099	118765336	238	*	690	Promoter	chr10	118615739	118765088	149350	-	57698	uc021pzk.1	-11	ENSG00000187164	SHTN1
cg11772661	chr10	118765335	0.171252	0.0111731	0.999996	0.334253	chr10:118764228-118765146	S_Shore	KIAA1598;KIAA1598	NM_018330;NM_001127211	TSS1500;TSS1500		10:118765159-118765368	Unclassified_Cell_type_specific	chr10	118765099	118765336	3.215e-07	7	5.248e-07	0.000969	7/0	1.15347	SHTN1	0	intron+utr5	CpG: 92	0	island	TRUE	0	7.24382	chr10	118765099	118765336	238	*	690	Promoter	chr10	118615739	118765088	149350	-	57698	uc021pzk.1	-11	ENSG00000187164	SHTN1
cg03449414	chr10	118765174	0.11404	0.0263049	0.999996	0.180179	chr10:118764228-118765146	S_Shore	KIAA1598;KIAA1598	NM_001127211;NM_018330	TSS200;TSS200		10:118765159-118765368	Unclassified_Cell_type_specific	chr10	118765099	118765336	3.215e-07	7	5.248e-07	0.000969	7/0	1.15347	SHTN1	0	intron+utr5	CpG: 92	0	island	TRUE	0	7.24382	chr10	118765099	118765336	238	*	690	Promoter	chr10	118615739	118765088	149350	-	57698	uc021pzk.1	-11	ENSG00000187164	SHTN1
cg09820011	chr10	118765125	0.134404	0.0407733	0.999996	0.186771	chr10:118764228-118765146	Island	KIAA1598;KIAA1598	NM_001127211;NM_018330	TSS200;TSS200				chr10	118765099	118765336	3.215e-07	7	5.248e-07	0.000969	7/0	1.15347	SHTN1	0	intron+utr5	CpG: 92	0	island	TRUE	0	7.24382	chr10	118765099	118765336	238	*	690	Promoter	chr10	118615739	118765088	149350	-	57698	uc021pzk.1	-11	ENSG00000187164	SHTN1
cg08874035	chr10	118765099	0.135884	0.0610043	0.999996	0.16505	chr10:118764228-118765146	Island	KIAA1598;KIAA1598	NM_001127211;NM_018330	TSS200;TSS200				chr10	118765099	118765336	3.215e-07	7	5.248e-07	0.000969	7/0	1.15347	SHTN1	0	intron+utr5	CpG: 92	0	island	TRUE	0	7.24382	chr10	118765099	118765336	238	*	690	Promoter	chr10	118615739	118765088	149350	-	57698	uc021pzk.1	-11	ENSG00000187164	SHTN1
cg00072689	chr17	46681111	0.205754	0.00172995	0.999996	0.568285		OpenSea	LOC404266;LOC404266;HOXB6	NR_033204;NR_033201;NM_018952	Body;Body;5'UTR				chr17	46681111	46681402	4.777e-05	6	6.712e-07	0.001009	6/0	1.43	HOXB-AS3;HOXB6	0;0	nc_intron+nc_exon;intron+utr5	CpG: 21	-3842		TRUE	0	8.82761	chr17	46681111	46681402	292	*	1543	Promoter	chr17	46673099	46682334	9236	-	3216	uc002ins.1	932	ENSG00000108511	HOXB6
cg03803541	chr17	46681401	0.370567	0.00436201	0.999996	0.874653	chr17:46685244-46685449	N_Shelf	LOC404266;LOC404266;HOXB6	NR_033204;NR_033201;NM_018952	Body;Body;5'UTR				chr17	46681111	46681402	4.777e-05	6	6.712e-07	0.001009	6/0	1.43	HOXB-AS3;HOXB6	0;0	nc_intron+nc_exon;intron+utr5	CpG: 21	-3842		TRUE	0	8.82761	chr17	46681111	46681402	292	*	1543	Promoter	chr17	46673099	46682334	9236	-	3216	uc002ins.1	932	ENSG00000108511	HOXB6
cg17179862	chr17	46681362	0.379254	0.00599006	0.999996	0.842919	chr17:46685244-46685449	N_Shelf	LOC404266;LOC404266;HOXB6	NR_033204;NR_033201;NM_018952	Body;Body;5'UTR				chr17	46681111	46681402	4.777e-05	6	6.712e-07	0.001009	6/0	1.43	HOXB-AS3;HOXB6	0;0	nc_intron+nc_exon;intron+utr5	CpG: 21	-3842		TRUE	0	8.82761	chr17	46681111	46681402	292	*	1543	Promoter	chr17	46673099	46682334	9236	-	3216	uc002ins.1	932	ENSG00000108511	HOXB6
cg15435170	chr17	46681135	0.173582	0.0137458	0.999996	0.323179		OpenSea	LOC404266;LOC404266;HOXB6	NR_033204;NR_033201;NM_018952	Body;Body;5'UTR				chr17	46681111	46681402	4.777e-05	6	6.712e-07	0.001009	6/0	1.43	HOXB-AS3;HOXB6	0;0	nc_intron+nc_exon;intron+utr5	CpG: 21	-3842		TRUE	0	8.82761	chr17	46681111	46681402	292	*	1543	Promoter	chr17	46673099	46682334	9236	-	3216	uc002ins.1	932	ENSG00000108511	HOXB6
cg01986016	chr17	46681154	0.158821	0.0182833	0.999996	0.276022		OpenSea	LOC404266;LOC404266;HOXB6	NR_033204;NR_033201;NM_018952	Body;Body;5'UTR				chr17	46681111	46681402	4.777e-05	6	6.712e-07	0.001009	6/0	1.43	HOXB-AS3;HOXB6	0;0	nc_intron+nc_exon;intron+utr5	CpG: 21	-3842		TRUE	0	8.82761	chr17	46681111	46681402	292	*	1543	Promoter	chr17	46673099	46682334	9236	-	3216	uc002ins.1	932	ENSG00000108511	HOXB6
cg20471691	chr17	46681316	0.142024	0.128521	0.999996	0.126547	chr17:46685244-46685449	N_Shelf	LOC404266;LOC404266;HOXB6	NR_033204;NR_033201;NM_018952	Body;Body;5'UTR				chr17	46681111	46681402	4.777e-05	6	6.712e-07	0.001009	6/0	1.43	HOXB-AS3;HOXB6	0;0	nc_intron+nc_exon;intron+utr5	CpG: 21	-3842		TRUE	0	8.82761	chr17	46681111	46681402	292	*	1543	Promoter	chr17	46673099	46682334	9236	-	3216	uc002ins.1	932	ENSG00000108511	HOXB6
cg05551025	chrX	110924355	0.378765	0.00236262	0.999996	0.994866	chrX:110924384-110925275	N_Shore	ALG13;ALG13;ALG13;ALG13;ALG13;ALG13;ALG13;ALG13;ALG13;ALG13;ALG13;ALG13;ALG13;ALG13;ALG13;ALG13	NR_033132;NR_033134;NM_018466;NM_001168385;NR_033129;NM_001039210;NR_033128;NR_033125;NM_018466;NM_001099922;NM_001099922;NM_001168385;NR_033131;NR_033127;NR_033124;NM_001039210	TSS1500;TSS200;1stExon;5'UTR;TSS200;1stExon;TSS200;Body;5'UTR;1stExon;5'UTR;1stExon;TSS200;TSS200;Body;5'UTR		X:110923936-110925274	Promoter_Associated	chrX	110924347	110924468	3.047e-07	5	3.048e-07	0.001102	5/0	1.84416	ALG13	0;0;0;0	TSS+exon+utr5;exon+utr5;nc_exon;utr5+cds	CpG: 83	0	island	TRUE	0	12.0165	chrX	110924347	110924468	122	*	366	Promoter	chrX	110924398	110933623	9226	+	79868	uc022cco.2	0	ENSG00000101901	ALG13
cg15612444	chrX	110924389	0.367324	0.00237717	0.999996	0.963835	chrX:110924384-110925275	Island	ALG13;ALG13;ALG13;ALG13;ALG13;ALG13;ALG13;ALG13;ALG13;ALG13;ALG13;ALG13;ALG13;ALG13;ALG13;ALG13	NR_033132;NR_033134;NM_018466;NM_001168385;NR_033129;NM_001039210;NR_033128;NR_033125;NM_018466;NM_001099922;NM_001099922;NM_001168385;NR_033131;NR_033127;NR_033124;NM_001039210	TSS1500;TSS200;1stExon;5'UTR;TSS200;1stExon;TSS200;Body;5'UTR;1stExon;5'UTR;1stExon;TSS200;TSS200;Body;5'UTR		X:110923936-110925274	Promoter_Associated	chrX	110924347	110924468	3.047e-07	5	3.048e-07	0.001102	5/0	1.84416	ALG13	0;0;0;0	TSS+exon+utr5;exon+utr5;nc_exon;utr5+cds	CpG: 83	0	island	TRUE	0	12.0165	chrX	110924347	110924468	122	*	366	Promoter	chrX	110924398	110933623	9226	+	79868	uc022cco.2	0	ENSG00000101901	ALG13
cg19963797	chrX	110924467	0.41532	0.00294857	0.999996	1.05092	chrX:110924384-110925275	Island	ALG13;ALG13;ALG13;ALG13;ALG13;ALG13;ALG13;ALG13;ALG13;ALG13;ALG13;ALG13	NR_033132;NM_018466;NR_033131;NM_001039210;NR_033127;NR_033125;NM_001099922;NR_033134;NR_033128;NM_001168385;NR_033124;NR_033129	TSS1500;1stExon;Body;1stExon;Body;Body;1stExon;Body;Body;1stExon;Body;Body		X:110923936-110925274	Promoter_Associated	chrX	110924347	110924468	3.047e-07	5	3.048e-07	0.001102	5/0	1.84416	ALG13	0;0;0;0	TSS+exon+utr5;exon+utr5;nc_exon;utr5+cds	CpG: 83	0	island	TRUE	0	12.0165	chrX	110924347	110924468	122	*	366	Promoter	chrX	110924398	110933623	9226	+	79868	uc022cco.2	0	ENSG00000101901	ALG13
cg12128683	chrX	110924412	0.484248	0.00482204	0.999996	1.12189	chrX:110924384-110925275	Island	ALG13;ALG13;ALG13;ALG13;ALG13;ALG13;ALG13;ALG13;ALG13;ALG13;ALG13;ALG13;ALG13;ALG13;ALG13;ALG13	NR_033132;NM_018466;NM_001168385;NR_033131;NM_001039210;NR_033127;NR_033125;NM_018466;NM_001099922;NR_033134;NM_001099922;NR_033128;NM_001168385;NR_033129;NR_033124;NM_001039210	TSS1500;1stExon;5'UTR;Body;1stExon;Body;Body;5'UTR;1stExon;Body;5'UTR;Body;1stExon;Body;Body;5'UTR		X:110923936-110925274	Promoter_Associated	chrX	110924347	110924468	3.047e-07	5	3.048e-07	0.001102	5/0	1.84416	ALG13	0;0;0;0	TSS+exon+utr5;exon+utr5;nc_exon;utr5+cds	CpG: 83	0	island	TRUE	0	12.0165	chrX	110924347	110924468	122	*	366	Promoter	chrX	110924398	110933623	9226	+	79868	uc022cco.2	0	ENSG00000101901	ALG13
cg25834869	chrX	110924347	0.198504	0.0442045	0.999996	0.26888	chrX:110924384-110925275	N_Shore	ALG13;ALG13;ALG13;ALG13;ALG13;ALG13;ALG13;ALG13;ALG13;ALG13;ALG13;ALG13;ALG13;ALG13;ALG13;ALG13	NR_033132;NR_033134;NM_018466;NM_001168385;NR_033129;NM_001039210;NR_033128;NR_033125;NM_018466;NM_001099922;NM_001099922;NM_001168385;NR_033131;NR_033127;NR_033124;NM_001039210	TSS1500;TSS200;1stExon;5'UTR;TSS200;1stExon;TSS200;Body;5'UTR;1stExon;5'UTR;1stExon;TSS200;TSS200;Body;5'UTR		X:110923936-110925274	Promoter_Associated	chrX	110924347	110924468	3.047e-07	5	3.048e-07	0.001102	5/0	1.84416	ALG13	0;0;0;0	TSS+exon+utr5;exon+utr5;nc_exon;utr5+cds	CpG: 83	0	island	TRUE	0	12.0165	chrX	110924347	110924468	122	*	366	Promoter	chrX	110924398	110933623	9226	+	79868	uc022cco.2	0	ENSG00000101901	ALG13
cg02716646	chr2	25384293	0.286719	0.000142096	0.999996	1.10313	chr2:25383939-25384763	Island	POMC;POMC	NM_000939;NM_001035256	Body;Body		2:25383847-25384998	Unclassified_Cell_type_specific	chr2	25383851	25384810	0.0001421	6	2.493e-06	0.001138	6/0	1.43251	POMC	0	intron+utr3+cds	CpG: 81	0	island	TRUE	0	8.02676	chr2	25383851	25384810	960	*	2067	3' UTR	chr2	25383722	25391559	7838	-	5443	uc002rfy.1	6749	ENSG00000115138	POMC
cg06846259	chr2	25384654	0.248353	0.0157306	0.999996	0.447844	chr2:25383939-25384763	Island	POMC;POMC	NM_000939;NM_001035256	Body;Body		2:25383847-25384998	Unclassified_Cell_type_specific	chr2	25383851	25384810	0.0001421	6	2.493e-06	0.001138	6/0	1.43251	POMC	0	intron+utr3+cds	CpG: 81	0	island	TRUE	0	8.02676	chr2	25383851	25384810	960	*	2067	3' UTR	chr2	25383722	25391559	7838	-	5443	uc002rfy.1	6749	ENSG00000115138	POMC
cg23809645	chr2	25383851	0.288102	0.027684	0.999996	0.448797	chr2:25383939-25384763	N_Shore	POMC;POMC	NM_000939;NM_001035256	3'UTR;3'UTR	TRUE	2:25383847-25384998	Unclassified_Cell_type_specific	chr2	25383851	25384810	0.0001421	6	2.493e-06	0.001138	6/0	1.43251	POMC	0	intron+utr3+cds	CpG: 81	0	island	TRUE	0	8.02676	chr2	25383851	25384810	960	*	2067	3' UTR	chr2	25383722	25391559	7838	-	5443	uc002rfy.1	6749	ENSG00000115138	POMC
cg10045137	chr2	25383940	0.253434	0.0358799	0.999996	0.36625	chr2:25383939-25384763	Island	POMC;POMC	NM_000939;NM_001035256	3'UTR;3'UTR	TRUE	2:25383847-25384998	Unclassified_Cell_type_specific	chr2	25383851	25384810	0.0001421	6	2.493e-06	0.001138	6/0	1.43251	POMC	0	intron+utr3+cds	CpG: 81	0	island	TRUE	0	8.02676	chr2	25383851	25384810	960	*	2067	3' UTR	chr2	25383722	25391559	7838	-	5443	uc002rfy.1	6749	ENSG00000115138	POMC
cg02757179	chr2	25384809	0.182554	0.0807025	0.999996	0.199553	chr2:25383939-25384763	S_Shore	POMC;POMC	NM_000939;NM_001035256	Body;Body		2:25383847-25384998	Unclassified_Cell_type_specific	chr2	25383851	25384810	0.0001421	6	2.493e-06	0.001138	6/0	1.43251	POMC	0	intron+utr3+cds	CpG: 81	0	island	TRUE	0	8.02676	chr2	25383851	25384810	960	*	2067	3' UTR	chr2	25383722	25391559	7838	-	5443	uc002rfy.1	6749	ENSG00000115138	POMC
cg20807790	chr2	25384762	0.173349	0.111789	0.999996	0.164959	chr2:25383939-25384763	Island	POMC;POMC	NM_000939;NM_001035256	Body;Body		2:25383847-25384998	Unclassified_Cell_type_specific	chr2	25383851	25384810	0.0001421	6	2.493e-06	0.001138	6/0	1.43251	POMC	0	intron+utr3+cds	CpG: 81	0	island	TRUE	0	8.02676	chr2	25383851	25384810	960	*	2067	3' UTR	chr2	25383722	25391559	7838	-	5443	uc002rfy.1	6749	ENSG00000115138	POMC
cg00040588	chr1	1290712	0.381917	0.000493328	0.999996	1.26295	chr1:1289707-1291126	Island	MXRA8	NM_032348	Body				chr1	1290554	1290713	4.428e-07	3	4.428e-07	0.001218	3/0	1.32223	MXRA8	0	intron+cds	CpG: 152	0	island	TRUE	0	8.4012	chr1	1290554	1290713	160	*	2160	Exon (uc001aew.3/54587, exon 4 of 10)	chr1	1288071	1293915	5845	-	54587	uc001aew.3	3202	ENSG00000162576	MXRA8
cg19436320	chr1	1290708	0.383878	0.00122212	0.999996	1.11819	chr1:1289707-1291126	Island	MXRA8	NM_032348	Body				chr1	1290554	1290713	4.428e-07	3	4.428e-07	0.001218	3/0	1.32223	MXRA8	0	intron+cds	CpG: 152	0	island	TRUE	0	8.4012	chr1	1290554	1290713	160	*	2160	Exon (uc001aew.3/54587, exon 4 of 10)	chr1	1288071	1293915	5845	-	54587	uc001aew.3	3202	ENSG00000162576	MXRA8
cg25063151	chr1	1290554	0.556439	0.00258592	0.999996	1.43972	chr1:1289707-1291126	Island	MXRA8	NM_032348	Body	TRUE			chr1	1290554	1290713	4.428e-07	3	4.428e-07	0.001218	3/0	1.32223	MXRA8	0	intron+cds	CpG: 152	0	island	TRUE	0	8.4012	chr1	1290554	1290713	160	*	2160	Exon (uc001aew.3/54587, exon 4 of 10)	chr1	1288071	1293915	5845	-	54587	uc001aew.3	3202	ENSG00000162576	MXRA8
cg18110333	chr6	292329	-1.30928	0.0131326	0.999996	2.4636	chr6:291948-292839	Island	DUSP22;DUSP22	NM_020185;NM_020185	1stExon;5'UTR		6:291596-292679	Promoter_Associated	chr6	291882	292597	0.0005617	7	2.08e-06	0.001273	0/7	-5.96156	DUSP22	0;0	nc_intron+nc_exon;TSS+intron+utr5+cds	CpG: 120	0	island	TRUE	0	33.8732	chr6	291882	292597	716	*	1889	Promoter	chr6	292101	350227	58127	+	56940	uc011dhn.1	0	ENSG00000112679	DUSP22
cg21548813	chr6	291882	-0.947275	0.0255602	0.999996	1.50847	chr6:291948-292839	N_Shore	DUSP22	NM_020185	TSS1500		6:291596-292679	Promoter_Associated	chr6	291882	292597	0.0005617	7	2.08e-06	0.001273	0/7	-5.96156	DUSP22	0;0	nc_intron+nc_exon;TSS+intron+utr5+cds	CpG: 120	0	island	TRUE	0	33.8732	chr6	291882	292597	716	*	1889	Promoter	chr6	292101	350227	58127	+	56940	uc011dhn.1	0	ENSG00000112679	DUSP22
cg05064044	chr6	292385	-0.60228	0.0265697	0.999996	0.94896	chr6:291948-292839	Island	DUSP22;DUSP22	NM_020185;NM_020185	1stExon;5'UTR		6:291596-292679	Promoter_Associated	chr6	291882	292597	0.0005617	7	2.08e-06	0.001273	0/7	-5.96156	DUSP22	0;0	nc_intron+nc_exon;TSS+intron+utr5+cds	CpG: 120	0	island	TRUE	0	33.8732	chr6	291882	292597	716	*	1889	Promoter	chr6	292101	350227	58127	+	56940	uc011dhn.1	0	ENSG00000112679	DUSP22
cg15383120	chr6	291909	-0.828688	0.026779	0.999996	1.30287	chr6:291948-292839	N_Shore	DUSP22	NM_020185	TSS200		6:291596-292679	Promoter_Associated	chr6	291882	292597	0.0005617	7	2.08e-06	0.001273	0/7	-5.96156	DUSP22	0;0	nc_intron+nc_exon;TSS+intron+utr5+cds	CpG: 120	0	island	TRUE	0	33.8732	chr6	291882	292597	716	*	1889	Promoter	chr6	292101	350227	58127	+	56940	uc011dhn.1	0	ENSG00000112679	DUSP22
cg03395511	chr6	291903	-0.885751	0.0269081	0.999996	1.39073	chr6:291948-292839	N_Shore	DUSP22	NM_020185	TSS200		6:291596-292679	Promoter_Associated	chr6	291882	292597	0.0005617	7	2.08e-06	0.001273	0/7	-5.96156	DUSP22	0;0	nc_intron+nc_exon;TSS+intron+utr5+cds	CpG: 120	0	island	TRUE	0	33.8732	chr6	291882	292597	716	*	1889	Promoter	chr6	292101	350227	58127	+	56940	uc011dhn.1	0	ENSG00000112679	DUSP22
cg01516881	chr6	292596	-0.722084	0.029449	0.999996	1.10546	chr6:291948-292839	Island	DUSP22	NM_020185	Body		6:291596-292679	Promoter_Associated	chr6	291882	292597	0.0005617	7	2.08e-06	0.001273	0/7	-5.96156	DUSP22	0;0	nc_intron+nc_exon;TSS+intron+utr5+cds	CpG: 120	0	island	TRUE	0	33.8732	chr6	291882	292597	716	*	1889	Promoter	chr6	292101	350227	58127	+	56940	uc011dhn.1	0	ENSG00000112679	DUSP22
cg11235426	chr6	292522	-0.666208	0.0394175	0.999996	0.935563	chr6:291948-292839	Island	DUSP22;DUSP22	NM_020185;NM_020185	1stExon;5'UTR		6:291596-292679	Promoter_Associated	chr6	291882	292597	0.0005617	7	2.08e-06	0.001273	0/7	-5.96156	DUSP22	0;0	nc_intron+nc_exon;TSS+intron+utr5+cds	CpG: 120	0	island	TRUE	0	33.8732	chr6	291882	292597	716	*	1889	Promoter	chr6	292101	350227	58127	+	56940	uc011dhn.1	0	ENSG00000112679	DUSP22
cg06478823	chr16	20774873	0.399828	0.000175176	0.999996	1.50196		OpenSea	ACSM3;ACSM3	NM_202000;NM_005622	TSS1500;TSS1500	TRUE	16:20774762-20775659	Promoter_Associated	chr16	20774873	20775167	5.955e-07	4	9.658e-07	0.001437	4/0	1.18593	ACSM3	-144	intergenic	CpG: 65	21593		TRUE	-144	7.1335	chr16	20774873	20775167	295	*	1467	Promoter	chr16	20775312	20797638	22327	+	6296	uc002dhq.3	-145	ENSG00000005187	ACSM3
cg10078415	chr16	20775011	0.389896	0.000632336	0.999996	1.2473		OpenSea	ACSM3;ACSM3	NM_202000;NM_005622	TSS1500;TSS1500	TRUE	16:20774762-20775659	Promoter_Associated	chr16	20774873	20775167	5.955e-07	4	9.658e-07	0.001437	4/0	1.18593	ACSM3	-144	intergenic	CpG: 65	21593		TRUE	-144	7.1335	chr16	20774873	20775167	295	*	1467	Promoter	chr16	20775312	20797638	22327	+	6296	uc002dhq.3	-145	ENSG00000005187	ACSM3
cg00394823	chr16	20775166	0.175311	0.0164647	0.999996	0.312658		OpenSea	ACSM3;ACSM3	NM_202000;NM_005622	TSS200;TSS200	TRUE	16:20774762-20775659	Promoter_Associated	chr16	20774873	20775167	5.955e-07	4	9.658e-07	0.001437	4/0	1.18593	ACSM3	-144	intergenic	CpG: 65	21593		TRUE	-144	7.1335	chr16	20774873	20775167	295	*	1467	Promoter	chr16	20775312	20797638	22327	+	6296	uc002dhq.3	-145	ENSG00000005187	ACSM3
cg10060338	chr16	20774960	0.220894	0.070132	0.999996	0.25493		OpenSea	ACSM3;ACSM3	NM_202000;NM_005622	TSS1500;TSS1500	TRUE	16:20774762-20775659	Promoter_Associated	chr16	20774873	20775167	5.955e-07	4	9.658e-07	0.001437	4/0	1.18593	ACSM3	-144	intergenic	CpG: 65	21593		TRUE	-144	7.1335	chr16	20774873	20775167	295	*	1467	Promoter	chr16	20775312	20797638	22327	+	6296	uc002dhq.3	-145	ENSG00000005187	ACSM3
cg05280698	chr19	37825388	0.642156	0.000854453	0.999996	1.97033	chr19:37825101-37825756	Island	HKR1	NM_181786	TSS200		19:37825305-37826089	Promoter_Associated	chr19	37825307	37825447	4.812e-07	6	4.813e-07	0.001504	6/0	1.78393	HKR1	0;0;0	intron+utr5;nc_intron;intron	CpG: 45	0	island	TRUE	0	11.2701	chr19	37825307	37825447	141	*	814	Promoter	chr19	37825580	37850676	25097	+	284459	uc002ofz.3	-133	ENSG00000181666	HKR1
cg13687570	chr19	37825320	0.258338	0.0015445	0.999996	0.726243	chr19:37825101-37825756	Island	HKR1	NM_181786	TSS1500		19:37825305-37826089	Promoter_Associated	chr19	37825307	37825447	4.812e-07	6	4.813e-07	0.001504	6/0	1.78393	HKR1	0;0;0	intron+utr5;nc_intron;intron	CpG: 45	0	island	TRUE	0	11.2701	chr19	37825307	37825447	141	*	814	Promoter	chr19	37825580	37850676	25097	+	284459	uc002ofz.3	-133	ENSG00000181666	HKR1
cg24834889	chr19	37825406	0.262474	0.00248367	0.999996	0.68372	chr19:37825101-37825756	Island	HKR1	NM_181786	TSS200		19:37825305-37826089	Promoter_Associated	chr19	37825307	37825447	4.812e-07	6	4.813e-07	0.001504	6/0	1.78393	HKR1	0;0;0	intron+utr5;nc_intron;intron	CpG: 45	0	island	TRUE	0	11.2701	chr19	37825307	37825447	141	*	814	Promoter	chr19	37825580	37850676	25097	+	284459	uc002ofz.3	-133	ENSG00000181666	HKR1
cg14166009	chr19	37825309	0.201886	0.00579471	0.999996	0.451613	chr19:37825101-37825756	Island	HKR1	NM_181786	TSS1500		19:37825305-37826089	Promoter_Associated	chr19	37825307	37825447	4.812e-07	6	4.813e-07	0.001504	6/0	1.78393	HKR1	0;0;0	intron+utr5;nc_intron;intron	CpG: 45	0	island	TRUE	0	11.2701	chr19	37825307	37825447	141	*	814	Promoter	chr19	37825580	37850676	25097	+	284459	uc002ofz.3	-133	ENSG00000181666	HKR1
cg26734888	chr19	37825307	0.314374	0.00770205	0.999996	0.664395	chr19:37825101-37825756	Island	HKR1	NM_181786	TSS1500		19:37825305-37826089	Promoter_Associated	chr19	37825307	37825447	4.812e-07	6	4.813e-07	0.001504	6/0	1.78393	HKR1	0;0;0	intron+utr5;nc_intron;intron	CpG: 45	0	island	TRUE	0	11.2701	chr19	37825307	37825447	141	*	814	Promoter	chr19	37825580	37850676	25097	+	284459	uc002ofz.3	-133	ENSG00000181666	HKR1
cg12948621	chr19	37825446	0.104701	0.424824	0.999996	0.0389271	chr19:37825101-37825756	Island	HKR1	NM_181786	TSS200		19:37825305-37826089	Promoter_Associated	chr19	37825307	37825447	4.812e-07	6	4.813e-07	0.001504	6/0	1.78393	HKR1	0;0;0	intron+utr5;nc_intron;intron	CpG: 45	0	island	TRUE	0	11.2701	chr19	37825307	37825447	141	*	814	Promoter	chr19	37825580	37850676	25097	+	284459	uc002ofz.3	-133	ENSG00000181666	HKR1
cg20102877	chr2	27665638	0.56855	0.0219636	0.999996	0.942824	chr2:27665251-27665670	Island	KRTCAP3;KRTCAP3	NM_001168364;NM_173853	Body;Body				chr2	27665017	27665712	0.0001216	11	2.475e-06	0.001558	11/0	3.50523	NRBP1;KRTCAP3	0;0	exon+utr3;TSS+intron+utr5+cds	CpG: 16;CpG: 42	0;0	island;island	TRUE	0	19.6518	chr2	27665017	27665712	696	*	2024	Promoter	chr2	27665233	27667164	1932	+	200634	uc002rks.3	0	ENSG00000157992	KRTCAP3
cg04845466	chr2	27665079	0.294342	0.0356754	0.999996	0.426099	chr2:27664939-27665151	Island	KRTCAP3;NRBP1;KRTCAP3	NM_001168364;NM_013392;NM_173853	TSS200;3'UTR;TSS200		2:27664962-27665570	Promoter_Associated	chr2	27665017	27665712	0.0001216	11	2.475e-06	0.001558	11/0	3.50523	NRBP1;KRTCAP3	0;0	exon+utr3;TSS+intron+utr5+cds	CpG: 16;CpG: 42	0;0	island;island	TRUE	0	19.6518	chr2	27665017	27665712	696	*	2024	Promoter	chr2	27665233	27667164	1932	+	200634	uc002rks.3	0	ENSG00000157992	KRTCAP3
cg02592271	chr2	27665507	0.24564	0.0415253	0.999996	0.339398	chr2:27665251-27665670	Island	KRTCAP3;KRTCAP3	NM_001168364;NM_173853	Body;Body		2:27664962-27665570	Promoter_Associated	chr2	27665017	27665712	0.0001216	11	2.475e-06	0.001558	11/0	3.50523	NRBP1;KRTCAP3	0;0	exon+utr3;TSS+intron+utr5+cds	CpG: 16;CpG: 42	0;0	island;island	TRUE	0	19.6518	chr2	27665017	27665712	696	*	2024	Promoter	chr2	27665233	27667164	1932	+	200634	uc002rks.3	0	ENSG00000157992	KRTCAP3
cg11618577	chr2	27665543	0.26355	0.0440524	0.999996	0.357381	chr2:27665251-27665670	Island	KRTCAP3;KRTCAP3	NM_001168364;NM_173853	Body;Body		2:27664962-27665570	Promoter_Associated	chr2	27665017	27665712	0.0001216	11	2.475e-06	0.001558	11/0	3.50523	NRBP1;KRTCAP3	0;0	exon+utr3;TSS+intron+utr5+cds	CpG: 16;CpG: 42	0;0	island;island	TRUE	0	19.6518	chr2	27665017	27665712	696	*	2024	Promoter	chr2	27665233	27667164	1932	+	200634	uc002rks.3	0	ENSG00000157992	KRTCAP3
cg12648201	chr2	27665141	0.430742	0.0452104	0.999996	0.579245	chr2:27664939-27665151	Island	KRTCAP3;KRTCAP3	NM_001168364;NM_173853	TSS200;TSS200		2:27664962-27665570	Promoter_Associated	chr2	27665017	27665712	0.0001216	11	2.475e-06	0.001558	11/0	3.50523	NRBP1;KRTCAP3	0;0	exon+utr3;TSS+intron+utr5+cds	CpG: 16;CpG: 42	0;0	island;island	TRUE	0	19.6518	chr2	27665017	27665712	696	*	2024	Promoter	chr2	27665233	27667164	1932	+	200634	uc002rks.3	0	ENSG00000157992	KRTCAP3
cg21248554	chr2	27665150	0.276695	0.0458149	0.999996	0.370492	chr2:27664939-27665151	Island	KRTCAP3;KRTCAP3	NM_001168364;NM_173853	TSS200;TSS200		2:27664962-27665570	Promoter_Associated	chr2	27665017	27665712	0.0001216	11	2.475e-06	0.001558	11/0	3.50523	NRBP1;KRTCAP3	0;0	exon+utr3;TSS+intron+utr5+cds	CpG: 16;CpG: 42	0;0	island;island	TRUE	0	19.6518	chr2	27665017	27665712	696	*	2024	Promoter	chr2	27665233	27667164	1932	+	200634	uc002rks.3	0	ENSG00000157992	KRTCAP3
cg12000995	chr2	27665139	0.40346	0.0491123	0.999996	0.528052	chr2:27664939-27665151	Island	KRTCAP3;KRTCAP3	NM_001168364;NM_173853	TSS200;TSS200		2:27664962-27665570	Promoter_Associated	chr2	27665017	27665712	0.0001216	11	2.475e-06	0.001558	11/0	3.50523	NRBP1;KRTCAP3	0;0	exon+utr3;TSS+intron+utr5+cds	CpG: 16;CpG: 42	0;0	island;island	TRUE	0	19.6518	chr2	27665017	27665712	696	*	2024	Promoter	chr2	27665233	27667164	1932	+	200634	uc002rks.3	0	ENSG00000157992	KRTCAP3
cg24768116	chr2	27665128	0.333753	0.0492034	0.999996	0.436551	chr2:27664939-27665151	Island	KRTCAP3;KRTCAP3	NM_001168364;NM_173853	TSS200;TSS200		2:27664962-27665570	Promoter_Associated	chr2	27665017	27665712	0.0001216	11	2.475e-06	0.001558	11/0	3.50523	NRBP1;KRTCAP3	0;0	exon+utr3;TSS+intron+utr5+cds	CpG: 16;CpG: 42	0;0	island;island	TRUE	0	19.6518	chr2	27665017	27665712	696	*	2024	Promoter	chr2	27665233	27667164	1932	+	200634	uc002rks.3	0	ENSG00000157992	KRTCAP3
cg26034919	chr2	27665711	0.232094	0.0536303	0.999996	0.294897	chr2:27664939-27665151	S_Shore	KRTCAP3;KRTCAP3	NM_001168364;NM_173853	Body;Body				chr2	27665017	27665712	0.0001216	11	2.475e-06	0.001558	11/0	3.50523	NRBP1;KRTCAP3	0;0	exon+utr3;TSS+intron+utr5+cds	CpG: 16;CpG: 42	0;0	island;island	TRUE	0	19.6518	chr2	27665017	27665712	696	*	2024	Promoter	chr2	27665233	27667164	1932	+	200634	uc002rks.3	0	ENSG00000157992	KRTCAP3
cg18428193	chr2	27665017	0.263658	0.0717724	0.999996	0.301636	chr2:27664939-27665151	Island	KRTCAP3;NRBP1;KRTCAP3	NM_173853;NM_013392;NM_001168364	TSS1500;3'UTR;TSS1500		2:27664962-27665570	Promoter_Associated	chr2	27665017	27665712	0.0001216	11	2.475e-06	0.001558	11/0	3.50523	NRBP1;KRTCAP3	0;0	exon+utr3;TSS+intron+utr5+cds	CpG: 16;CpG: 42	0;0	island;island	TRUE	0	19.6518	chr2	27665017	27665712	696	*	2024	Promoter	chr2	27665233	27667164	1932	+	200634	uc002rks.3	0	ENSG00000157992	KRTCAP3
cg17158414	chr2	27665306	0.192742	0.0734762	0.999996	0.218541	chr2:27665251-27665670	Island	KRTCAP3;KRTCAP3	NM_001168364;NM_173853	1stExon;1stExon		2:27664962-27665570	Promoter_Associated	chr2	27665017	27665712	0.0001216	11	2.475e-06	0.001558	11/0	3.50523	NRBP1;KRTCAP3	0;0	exon+utr3;TSS+intron+utr5+cds	CpG: 16;CpG: 42	0;0	island;island	TRUE	0	19.6518	chr2	27665017	27665712	696	*	2024	Promoter	chr2	27665233	27667164	1932	+	200634	uc002rks.3	0	ENSG00000157992	KRTCAP3
cg27140247	chr22	46450102	0.309268	0.0204197	0.999996	0.522648	chr22:46449632-46450115	Island	C22orf26;LOC150381	NM_018280;NR_027034	TSS200;Body				chr22	46449430	46450115	0.0001453	8	3.527e-06	0.002252	10/0	2.31181	PRR34-AS1;PRR34	0;0	nc_intron+nc_exon;TSS+intron+utr5+cds	CpG: 44	0	island	TRUE	0	12.6053	chr22	46449430	46450115	686	*	101	Promoter	chr22	46449726	46454402	4677	+	150381	uc011aqw.2	0		PRR34-AS1
cg01080924	chr22	46449550	0.237518	0.0214098	0.999996	0.39651	chr22:46449632-46450115	N_Shore	C22orf26;LOC150381	NM_018280;NR_027034	Body;TSS200		22:46449447-46449565	Promoter_Associated	chr22	46449430	46450115	0.0001453	8	3.527e-06	0.002252	10/0	2.31181	PRR34-AS1;PRR34	0;0	nc_intron+nc_exon;TSS+intron+utr5+cds	CpG: 44	0	island	TRUE	0	12.6053	chr22	46449430	46450115	686	*	101	Promoter	chr22	46449726	46454402	4677	+	150381	uc011aqw.2	0		PRR34-AS1
cg27131176	chr22	46450114	0.218984	0.0239311	0.999996	0.354981	chr22:46449632-46450115	Island	C22orf26;LOC150381	NM_018280;NR_027034	TSS200;Body				chr22	46449430	46450115	0.0001453	8	3.527e-06	0.002252	10/0	2.31181	PRR34-AS1;PRR34	0;0	nc_intron+nc_exon;TSS+intron+utr5+cds	CpG: 44	0	island	TRUE	0	12.6053	chr22	46449430	46450115	686	*	101	Promoter	chr22	46449726	46454402	4677	+	150381	uc011aqw.2	0		PRR34-AS1
cg23595222	chr22	46449430	0.208955	0.0369518	0.999996	0.299299	chr22:46449632-46450115	N_Shore	C22orf26;LOC150381	NM_018280;NR_027034	Body;TSS1500				chr22	46449430	46450115	0.0001453	8	3.527e-06	0.002252	10/0	2.31181	PRR34-AS1;PRR34	0;0	nc_intron+nc_exon;TSS+intron+utr5+cds	CpG: 44	0	island	TRUE	0	12.6053	chr22	46449430	46450115	686	*	101	Promoter	chr22	46449726	46454402	4677	+	150381	uc011aqw.2	0		PRR34-AS1
cg13269407	chr22	46450107	0.256215	0.0416012	0.999996	0.353806	chr22:46449632-46450115	Island	C22orf26;LOC150381	NM_018280;NR_027034	TSS200;Body				chr22	46449430	46450115	0.0001453	8	3.527e-06	0.002252	10/0	2.31181	PRR34-AS1;PRR34	0;0	nc_intron+nc_exon;TSS+intron+utr5+cds	CpG: 44	0	island	TRUE	0	12.6053	chr22	46449430	46450115	686	*	101	Promoter	chr22	46449726	46454402	4677	+	150381	uc011aqw.2	0		PRR34-AS1
cg26394940	chr22	46449461	0.259181	0.0544725	0.999996	0.327559	chr22:46449632-46450115	N_Shore	C22orf26;LOC150381	NM_018280;NR_027034	Body;TSS1500		22:46449447-46449565	Promoter_Associated	chr22	46449430	46450115	0.0001453	8	3.527e-06	0.002252	10/0	2.31181	PRR34-AS1;PRR34	0;0	nc_intron+nc_exon;TSS+intron+utr5+cds	CpG: 44	0	island	TRUE	0	12.6053	chr22	46449430	46450115	686	*	101	Promoter	chr22	46449726	46454402	4677	+	150381	uc011aqw.2	0		PRR34-AS1
cg09693106	chr22	46449821	0.195826	0.055227	0.999996	0.246319	chr22:46449632-46450115	Island	C22orf26;LOC150381	NM_018280;NR_027034	1stExon;Body				chr22	46449430	46450115	0.0001453	8	3.527e-06	0.002252	10/0	2.31181	PRR34-AS1;PRR34	0;0	nc_intron+nc_exon;TSS+intron+utr5+cds	CpG: 44	0	island	TRUE	0	12.6053	chr22	46449430	46450115	686	*	101	Promoter	chr22	46449726	46454402	4677	+	150381	uc011aqw.2	0		PRR34-AS1
cg11153400	chr22	46449498	0.279626	0.0579555	0.999996	0.345871	chr22:46449632-46450115	N_Shore	C22orf26;LOC150381	NM_018280;NR_027034	Body;TSS1500		22:46449447-46449565	Promoter_Associated	chr22	46449430	46450115	0.0001453	8	3.527e-06	0.002252	10/0	2.31181	PRR34-AS1;PRR34	0;0	nc_intron+nc_exon;TSS+intron+utr5+cds	CpG: 44	0	island	TRUE	0	12.6053	chr22	46449430	46450115	686	*	101	Promoter	chr22	46449726	46454402	4677	+	150381	uc011aqw.2	0		PRR34-AS1
cg23691090	chr22	46449981	0.217668	0.0608222	0.999996	0.26467	chr22:46449632-46450115	Island	C22orf26;C22orf26;LOC150381	NM_018280;NM_018280;NR_027034	1stExon;5'UTR;Body				chr22	46449430	46450115	0.0001453	8	3.527e-06	0.002252	10/0	2.31181	PRR34-AS1;PRR34	0;0	nc_intron+nc_exon;TSS+intron+utr5+cds	CpG: 44	0	island	TRUE	0	12.6053	chr22	46449430	46450115	686	*	101	Promoter	chr22	46449726	46454402	4677	+	150381	uc011aqw.2	0		PRR34-AS1
cg24349631	chr22	46449752	0.128566	0.186376	0.999996	0.093803	chr22:46449632-46450115	Island	C22orf26;LOC150381	NM_018280;NR_027034	1stExon;Body				chr22	46449430	46450115	0.0001453	8	3.527e-06	0.002252	10/0	2.31181	PRR34-AS1;PRR34	0;0	nc_intron+nc_exon;TSS+intron+utr5+cds	CpG: 44	0	island	TRUE	0	12.6053	chr22	46449430	46450115	686	*	101	Promoter	chr22	46449726	46454402	4677	+	150381	uc011aqw.2	0		PRR34-AS1
cg12983394	chr13	78493920	0.206769	0.000165232	0.999996	0.781981	chr13:78492425-78493382	S_Shore	EDNRB;EDNRB;EDNRB	NM_003991;NM_000115;NM_001122659	TSS1500;5'UTR;TSS1500	TRUE			chr13	78493920	78494172	1.113e-06	6	1.459e-06	0.002531	6/0	0.964017	EDNRB	0	intron+utr5	CpG: 70	538	shore	TRUE	0	5.62595	chr13	78493920	78494172	253	*	54	Promoter	chr13	78469616	78493903	24288	-	1910	uc001vkp.1	-17	ENSG00000136160	EDNRB
cg07974719	chr13	78494064	0.159751	0.00240913	0.999996	0.418251	chr13:78492425-78493382	S_Shore	EDNRB;EDNRB;EDNRB	NM_003991;NM_000115;NM_001122659	TSS1500;5'UTR;TSS1500				chr13	78493920	78494172	1.113e-06	6	1.459e-06	0.002531	6/0	0.964017	EDNRB	0	intron+utr5	CpG: 70	538	shore	TRUE	0	5.62595	chr13	78493920	78494172	253	*	54	Promoter	chr13	78469616	78493903	24288	-	1910	uc001vkp.1	-17	ENSG00000136160	EDNRB
cg19759502	chr13	78494067	0.146882	0.00827511	0.999996	0.305842	chr13:78492425-78493382	S_Shore	EDNRB;EDNRB;EDNRB	NM_003991;NM_000115;NM_001122659	TSS1500;5'UTR;TSS1500				chr13	78493920	78494172	1.113e-06	6	1.459e-06	0.002531	6/0	0.964017	EDNRB	0	intron+utr5	CpG: 70	538	shore	TRUE	0	5.62595	chr13	78493920	78494172	253	*	54	Promoter	chr13	78469616	78493903	24288	-	1910	uc001vkp.1	-17	ENSG00000136160	EDNRB
cg19111971	chr13	78494171	0.200411	0.01195	0.999996	0.385318	chr13:78492425-78493382	S_Shore	EDNRB;EDNRB;EDNRB	NM_003991;NM_000115;NM_001122659	TSS1500;5'UTR;TSS1500				chr13	78493920	78494172	1.113e-06	6	1.459e-06	0.002531	6/0	0.964017	EDNRB	0	intron+utr5	CpG: 70	538	shore	TRUE	0	5.62595	chr13	78493920	78494172	253	*	54	Promoter	chr13	78469616	78493903	24288	-	1910	uc001vkp.1	-17	ENSG00000136160	EDNRB
cg09786383	chr13	78494010	0.1384	0.054855	0.999996	0.174492	chr13:78492425-78493382	S_Shore	EDNRB;EDNRB;EDNRB	NM_003991;NM_000115;NM_001122659	TSS1500;5'UTR;TSS1500				chr13	78493920	78494172	1.113e-06	6	1.459e-06	0.002531	6/0	0.964017	EDNRB	0	intron+utr5	CpG: 70	538	shore	TRUE	0	5.62595	chr13	78493920	78494172	253	*	54	Promoter	chr13	78469616	78493903	24288	-	1910	uc001vkp.1	-17	ENSG00000136160	EDNRB
cg24745738	chr13	78493958	0.111803	0.257275	0.999996	0.0659191	chr13:78492425-78493382	S_Shore	EDNRB;EDNRB;EDNRB	NM_003991;NM_000115;NM_001122659	TSS1500;5'UTR;TSS1500				chr13	78493920	78494172	1.113e-06	6	1.459e-06	0.002531	6/0	0.964017	EDNRB	0	intron+utr5	CpG: 70	538	shore	TRUE	0	5.62595	chr13	78493920	78494172	253	*	54	Promoter	chr13	78469616	78493903	24288	-	1910	uc001vkp.1	-17	ENSG00000136160	EDNRB
cg13170705	chr15	100672282	0.2283	0.00061361	0.999996	0.733325		OpenSea	ADAMTS17	NM_139057	Body		15:100671885-100672834	Unclassified	chr15	100672282	100672380	9.183e-07	3	9.182e-07	0.004094	3/0	0.891627	ADAMTS17	0	intron+cds	CpG: 19	138910		TRUE	0	5.38281	chr15	100672282	100672380	99	*	493	Exon (uc002bvv.1/170691, exon 12 of 22)	chr15	100513161	100516476	3316	-	170691	uc002bvw.1	-155806	ENSG00000140470	ADAMTS17
cg08112929	chr15	100672325	0.336422	0.00097772	0.999996	1.01256		OpenSea	ADAMTS17	NM_139057	Body		15:100671885-100672834	Unclassified	chr15	100672282	100672380	9.183e-07	3	9.182e-07	0.004094	3/0	0.891627	ADAMTS17	0	intron+cds	CpG: 19	138910		TRUE	0	5.38281	chr15	100672282	100672380	99	*	493	Exon (uc002bvv.1/170691, exon 12 of 22)	chr15	100513161	100516476	3316	-	170691	uc002bvw.1	-155806	ENSG00000140470	ADAMTS17
cg24782378	chr15	100672379	0.326904	0.00582736	0.999996	0.730477		OpenSea	ADAMTS17	NM_139057	Body		15:100671885-100672834	Unclassified	chr15	100672282	100672380	9.183e-07	3	9.182e-07	0.004094	3/0	0.891627	ADAMTS17	0	intron+cds	CpG: 19	138910		TRUE	0	5.38281	chr15	100672282	100672380	99	*	493	Exon (uc002bvv.1/170691, exon 12 of 22)	chr15	100513161	100516476	3316	-	170691	uc002bvw.1	-155806	ENSG00000140470	ADAMTS17
cg15177855	chr11	70517411	0.45845	0.000103904	0.999996	1.82618		OpenSea	SHANK2	NM_012309	Body	TRUE			chr11	70517294	70517412	1.118e-06	3	1.118e-06	0.004138	3/0	0.857241	SHANK2	0	intron	CpG: 30	8677		TRUE	0	5.10192	chr11	70517294	70517412	119	*	1624	Intron (uc001oqc.3/22941, intron 10 of 21)	chr11	70313961	70507923	193963	-	22941	uc001opz.3	-9371	ENSG00000162105	SHANK2
cg27643147	chr11	70517294	0.250397	0.000135864	0.999996	0.968259		OpenSea	SHANK2	NM_012309	Body	TRUE			chr11	70517294	70517412	1.118e-06	3	1.118e-06	0.004138	3/0	0.857241	SHANK2	0	intron	CpG: 30	8677		TRUE	0	5.10192	chr11	70517294	70517412	119	*	1624	Intron (uc001oqc.3/22941, intron 10 of 21)	chr11	70313961	70507923	193963	-	22941	uc001opz.3	-9371	ENSG00000162105	SHANK2
cg06223539	chr11	70517374	0.148394	0.0766548	0.999996	0.165528		OpenSea	SHANK2	NM_012309	Body	TRUE			chr11	70517294	70517412	1.118e-06	3	1.118e-06	0.004138	3/0	0.857241	SHANK2	0	intron	CpG: 30	8677		TRUE	0	5.10192	chr11	70517294	70517412	119	*	1624	Intron (uc001oqc.3/22941, intron 10 of 21)	chr11	70313961	70507923	193963	-	22941	uc001opz.3	-9371	ENSG00000162105	SHANK2
cg00058163	chr18	5891948	0.233811	0.00151407	0.999996	0.659313	chr18:5890292-5891682	S_Shore	TMEM200C	NM_001080209	1stExon				chr18	5891948	5892246	1.873e-06	4	2.909e-06	0.004265	4/0	0.971397	TMEM200C	0	TSS+cds	CpG: 122	266	shore	TRUE	0	5.3779	chr18	5891948	5892246	299	*	24	Promoter	chr18	5890184	5892103	1920	-	645369	uc002kmx.1	0	ENSG00000206432	TMEM200C
cg17586988	chr18	5892245	0.267215	0.00274398	0.999996	0.684502	chr18:5890292-5891682	S_Shore	TMEM200C	NM_001080209	TSS200				chr18	5891948	5892246	1.873e-06	4	2.909e-06	0.004265	4/0	0.971397	TMEM200C	0	TSS+cds	CpG: 122	266	shore	TRUE	0	5.3779	chr18	5891948	5892246	299	*	24	Promoter	chr18	5890184	5892103	1920	-	645369	uc002kmx.1	0	ENSG00000206432	TMEM200C
cg26438105	chr18	5892119	0.235385	0.0146472	0.999996	0.431754	chr18:5890292-5891682	S_Shore	TMEM200C	NM_001080209	TSS200				chr18	5891948	5892246	1.873e-06	4	2.909e-06	0.004265	4/0	0.971397	TMEM200C	0	TSS+cds	CpG: 122	266	shore	TRUE	0	5.3779	chr18	5891948	5892246	299	*	24	Promoter	chr18	5890184	5892103	1920	-	645369	uc002kmx.1	0	ENSG00000206432	TMEM200C
cg27093273	chr18	5892213	0.234986	0.0234109	0.999996	0.383164	chr18:5890292-5891682	S_Shore	TMEM200C	NM_001080209	TSS200				chr18	5891948	5892246	1.873e-06	4	2.909e-06	0.004265	4/0	0.971397	TMEM200C	0	TSS+cds	CpG: 122	266	shore	TRUE	0	5.3779	chr18	5891948	5892246	299	*	24	Promoter	chr18	5890184	5892103	1920	-	645369	uc002kmx.1	0	ENSG00000206432	TMEM200C
cg18512336	chr8	70981068	0.182316	0.000983131	0.999996	0.548296	chr8:70981873-70984888	N_Shore	PRDM14	NM_024504	Body				chr8	70980488	70981346	0.0009831	4	8.542e-06	0.004349	4/0	0.619516	PRDM14	0	intron+cds	CpG: 253	-527	shore	TRUE	0	3.13998	chr8	70980488	70981346	859	*	558	Exon (uc003xym.3/63978, exon 3 of 8)	chr8	70963886	70983562	19677	-	63978	uc003xym.3	2216	ENSG00000147596	PRDM14
cg19518104	chr8	70981345	0.196893	0.00861682	0.999996	0.406516	chr8:70981873-70984888	N_Shore	PRDM14	NM_024504	Body		8:70981174-70981446	Unclassified_Cell_type_specific	chr8	70980488	70981346	0.0009831	4	8.542e-06	0.004349	4/0	0.619516	PRDM14	0	intron+cds	CpG: 253	-527	shore	TRUE	0	3.13998	chr8	70980488	70981346	859	*	558	Exon (uc003xym.3/63978, exon 3 of 8)	chr8	70963886	70983562	19677	-	63978	uc003xym.3	2216	ENSG00000147596	PRDM14
cg18570392	chr8	70980488	0.115251	0.0193026	0.999996	0.197585	chr8:70981873-70984888	N_Shore	PRDM14	NM_024504	Body				chr8	70980488	70981346	0.0009831	4	8.542e-06	0.004349	4/0	0.619516	PRDM14	0	intron+cds	CpG: 253	-527	shore	TRUE	0	3.13998	chr8	70980488	70981346	859	*	558	Exon (uc003xym.3/63978, exon 3 of 8)	chr8	70963886	70983562	19677	-	63978	uc003xym.3	2216	ENSG00000147596	PRDM14
cg14774755	chr8	70980603	0.125056	0.0705947	0.999996	0.143968	chr8:70981873-70984888	N_Shore	PRDM14	NM_024504	Body				chr8	70980488	70981346	0.0009831	4	8.542e-06	0.004349	4/0	0.619516	PRDM14	0	intron+cds	CpG: 253	-527	shore	TRUE	0	3.13998	chr8	70980488	70981346	859	*	558	Exon (uc003xym.3/63978, exon 3 of 8)	chr8	70963886	70983562	19677	-	63978	uc003xym.3	2216	ENSG00000147596	PRDM14
cg19655195	chr2	196933718	0.470041	0.000360908	0.999996	1.61816	chr2:196933310-196933665	S_Shore	DNAH7	NM_018897	TSS200	TRUE	2:196932896-196933774	Promoter_Associated	chr2	196933685	196933853	2.106e-06	3	2.106e-06	0.005474	3/0	1.18142	DNAH7	-149	intergenic	CpG: 34	20	shore	TRUE	-149	6.70636	chr2	196933685	196933853	169	*	1965	Promoter	chr2	196602427	196933536	331110	-	56171	uc002utj.4	-149	ENSG00000118997	DNAH7
cg19374305	chr2	196933852	0.470138	0.00174154	0.999996	1.29714	chr2:196933310-196933665	S_Shore	DNAH7	NM_018897	TSS1500	TRUE	2:196933804-196934013	Promoter_Associated	chr2	196933685	196933853	2.106e-06	3	2.106e-06	0.005474	3/0	1.18142	DNAH7	-149	intergenic	CpG: 34	20	shore	TRUE	-149	6.70636	chr2	196933685	196933853	169	*	1965	Promoter	chr2	196602427	196933536	331110	-	56171	uc002utj.4	-149	ENSG00000118997	DNAH7
cg00369640	chr2	196933685	0.241236	0.0127477	0.999996	0.457039	chr2:196933310-196933665	S_Shore	DNAH7	NM_018897	TSS200	TRUE	2:196932896-196933774	Promoter_Associated	chr2	196933685	196933853	2.106e-06	3	2.106e-06	0.005474	3/0	1.18142	DNAH7	-149	intergenic	CpG: 34	20	shore	TRUE	-149	6.70636	chr2	196933685	196933853	169	*	1965	Promoter	chr2	196602427	196933536	331110	-	56171	uc002utj.4	-149	ENSG00000118997	DNAH7
cg17429870	chr11	1463662	-0.448916	0.00274018	0.999996	1.15022	chr11:1464295-1464899	N_Shore	BRSK2	NM_003957	Body				chr11	1463541	1463663	1.76e-06	4	1.76e-06	0.006295	0/4	-1.74195	BRSK2	0;0	nc_intron;intron	CpG: 50	-632	shore	TRUE	0	10.024	chr11	1463541	1463663	123	*	1747	Promoter	chr11	1463720	1483919	20200	+	9024	uc010qwx.3	-57	ENSG00000174672	BRSK2
cg14064268	chr11	1463554	-0.380837	0.00442285	0.999996	0.896603	chr11:1464295-1464899	N_Shore	BRSK2	NM_003957	Body				chr11	1463541	1463663	1.76e-06	4	1.76e-06	0.006295	0/4	-1.74195	BRSK2	0;0	nc_intron;intron	CpG: 50	-632	shore	TRUE	0	10.024	chr11	1463541	1463663	123	*	1747	Promoter	chr11	1463720	1483919	20200	+	9024	uc010qwx.3	-57	ENSG00000174672	BRSK2
cg10590925	chr11	1463620	-0.469906	0.00744507	0.999996	1.00002	chr11:1464295-1464899	N_Shore	BRSK2	NM_003957	Body				chr11	1463541	1463663	1.76e-06	4	1.76e-06	0.006295	0/4	-1.74195	BRSK2	0;0	nc_intron;intron	CpG: 50	-632	shore	TRUE	0	10.024	chr11	1463541	1463663	123	*	1747	Promoter	chr11	1463720	1483919	20200	+	9024	uc010qwx.3	-57	ENSG00000174672	BRSK2
cg12186219	chr11	1463541	-0.442287	0.00773792	0.999996	0.933834	chr11:1464295-1464899	N_Shore	BRSK2	NM_003957	Body				chr11	1463541	1463663	1.76e-06	4	1.76e-06	0.006295	0/4	-1.74195	BRSK2	0;0	nc_intron;intron	CpG: 50	-632	shore	TRUE	0	10.024	chr11	1463541	1463663	123	*	1747	Promoter	chr11	1463720	1483919	20200	+	9024	uc010qwx.3	-57	ENSG00000174672	BRSK2
cg14340928	chr5	126408756	0.266973	0.00563493	0.999996	0.600451	chr5:126409006-126409327	N_Shore	FLJ44606;FLJ44606	NM_001164478;NM_001164479	5'UTR;5'UTR		5:126408222-126409580	Promoter_Associated	chr5	126408756	126409373	0.0001876	10	1.015e-05	0.007177	11/0	2.84442	C5orf63	0	TSS+intron+exon+utr5	CpG: 37	0	island	TRUE	0	14.2037	chr5	126408756	126409373	618	*	912	Promoter	chr5	126378250	126409184	30935	-	401207	uc003kug.2	0	ENSG00000164241	C5orf63
cg17848407	chr5	126408806	0.228857	0.0149241	0.999996	0.417918	chr5:126409006-126409327	N_Shore	FLJ44606;FLJ44606	NM_001164478;NM_001164479	5'UTR;5'UTR		5:126408222-126409580	Promoter_Associated	chr5	126408756	126409373	0.0001876	10	1.015e-05	0.007177	11/0	2.84442	C5orf63	0	TSS+intron+exon+utr5	CpG: 37	0	island	TRUE	0	14.2037	chr5	126408756	126409373	618	*	912	Promoter	chr5	126378250	126409184	30935	-	401207	uc003kug.2	0	ENSG00000164241	C5orf63
cg10812634	chr5	126409211	0.353607	0.0401221	0.999996	0.493853	chr5:126409006-126409327	Island	FLJ44606;FLJ44606	NM_001164478;NM_001164479	TSS200;TSS200		5:126408222-126409580	Promoter_Associated	chr5	126408756	126409373	0.0001876	10	1.015e-05	0.007177	11/0	2.84442	C5orf63	0	TSS+intron+exon+utr5	CpG: 37	0	island	TRUE	0	14.2037	chr5	126408756	126409373	618	*	912	Promoter	chr5	126378250	126409184	30935	-	401207	uc003kug.2	0	ENSG00000164241	C5orf63
cg02304092	chr5	126409227	0.400103	0.0480694	0.999996	0.527389	chr5:126409006-126409327	Island	FLJ44606;FLJ44606	NM_001164478;NM_001164479	TSS200;TSS200		5:126408222-126409580	Promoter_Associated	chr5	126408756	126409373	0.0001876	10	1.015e-05	0.007177	11/0	2.84442	C5orf63	0	TSS+intron+exon+utr5	CpG: 37	0	island	TRUE	0	14.2037	chr5	126408756	126409373	618	*	912	Promoter	chr5	126378250	126409184	30935	-	401207	uc003kug.2	0	ENSG00000164241	C5orf63
cg15405432	chr5	126409310	0.284502	0.0505695	0.999996	0.368746	chr5:126409006-126409327	Island	FLJ44606;FLJ44606	NM_001164478;NM_001164479	TSS200;TSS200		5:126408222-126409580	Promoter_Associated	chr5	126408756	126409373	0.0001876	10	1.015e-05	0.007177	11/0	2.84442	C5orf63	0	TSS+intron+exon+utr5	CpG: 37	0	island	TRUE	0	14.2037	chr5	126408756	126409373	618	*	912	Promoter	chr5	126378250	126409184	30935	-	401207	uc003kug.2	0	ENSG00000164241	C5orf63
cg21113900	chr5	126409308	0.18591	0.0633045	0.999996	0.222825	chr5:126409006-126409327	Island	FLJ44606;FLJ44606	NM_001164478;NM_001164479	TSS200;TSS200		5:126408222-126409580	Promoter_Associated	chr5	126408756	126409373	0.0001876	10	1.015e-05	0.007177	11/0	2.84442	C5orf63	0	TSS+intron+exon+utr5	CpG: 37	0	island	TRUE	0	14.2037	chr5	126408756	126409373	618	*	912	Promoter	chr5	126378250	126409184	30935	-	401207	uc003kug.2	0	ENSG00000164241	C5orf63
cg05001932	chr5	126409372	0.103022	0.0685282	0.999996	0.119932	chr5:126409006-126409327	S_Shore	FLJ44606;FLJ44606	NM_001164478;NM_001164479	TSS200;TSS200		5:126408222-126409580	Promoter_Associated	chr5	126408756	126409373	0.0001876	10	1.015e-05	0.007177	11/0	2.84442	C5orf63	0	TSS+intron+exon+utr5	CpG: 37	0	island	TRUE	0	14.2037	chr5	126408756	126409373	618	*	912	Promoter	chr5	126378250	126409184	30935	-	401207	uc003kug.2	0	ENSG00000164241	C5orf63
cg18710053	chr5	126409061	0.284497	0.0704832	0.999996	0.327716	chr5:126409006-126409327	Island	FLJ44606;FLJ44606	NM_001164478;NM_001164479	5'UTR;5'UTR		5:126408222-126409580	Promoter_Associated	chr5	126408756	126409373	0.0001876	10	1.015e-05	0.007177	11/0	2.84442	C5orf63	0	TSS+intron+exon+utr5	CpG: 37	0	island	TRUE	0	14.2037	chr5	126408756	126409373	618	*	912	Promoter	chr5	126378250	126409184	30935	-	401207	uc003kug.2	0	ENSG00000164241	C5orf63
cg22905511	chr5	126409198	0.283808	0.104643	0.999996	0.278214	chr5:126409006-126409327	Island	FLJ44606;FLJ44606	NM_001164478;NM_001164479	TSS200;TSS200		5:126408222-126409580	Promoter_Associated	chr5	126408756	126409373	0.0001876	10	1.015e-05	0.007177	11/0	2.84442	C5orf63	0	TSS+intron+exon+utr5	CpG: 37	0	island	TRUE	0	14.2037	chr5	126408756	126409373	618	*	912	Promoter	chr5	126378250	126409184	30935	-	401207	uc003kug.2	0	ENSG00000164241	C5orf63
cg27097438	chr5	126409153	0.288764	0.112687	0.999996	0.273785	chr5:126409006-126409327	Island	FLJ44606;FLJ44606;FLJ44606;FLJ44606	NM_001164478;NM_001164479;NM_001164479;NM_001164478	5'UTR;1stExon;5'UTR;1stExon		5:126408222-126409580	Promoter_Associated	chr5	126408756	126409373	0.0001876	10	1.015e-05	0.007177	11/0	2.84442	C5orf63	0	TSS+intron+exon+utr5	CpG: 37	0	island	TRUE	0	14.2037	chr5	126408756	126409373	618	*	912	Promoter	chr5	126378250	126409184	30935	-	401207	uc003kug.2	0	ENSG00000164241	C5orf63
cg10200291	chr5	126409007	0.164374	0.200258	0.999996	0.114801	chr5:126409006-126409327	Island	FLJ44606;FLJ44606	NM_001164478;NM_001164479	5'UTR;5'UTR		5:126408222-126409580	Promoter_Associated	chr5	126408756	126409373	0.0001876	10	1.015e-05	0.007177	11/0	2.84442	C5orf63	0	TSS+intron+exon+utr5	CpG: 37	0	island	TRUE	0	14.2037	chr5	126408756	126409373	618	*	912	Promoter	chr5	126378250	126409184	30935	-	401207	uc003kug.2	0	ENSG00000164241	C5orf63
cg21887373	chr2	115420260	0.26789	0.00175854	0.999996	0.737997	chr2:115419728-115420261	Island	DPP10	NM_020868	Body				chr2	115419729	115420261	3.073e-05	6	9.168e-06	0.007516	6/0	1.58966	DPP10	0;0	intron;intron+utr5	CpG: 51	0	island	TRUE	0	8.00828	chr2	115419729	115420261	533	*	2050	Intron (uc002tla.2/57628, intron 1 of 25)	chr2	115219180	116337819	1118640	+	57628	uc021vnb.1	200549	ENSG00000175497	DPP10
cg24723140	chr2	115420215	0.281501	0.00397694	0.999996	0.67573	chr2:115419728-115420261	Island	DPP10	NM_020868	Body				chr2	115419729	115420261	3.073e-05	6	9.168e-06	0.007516	6/0	1.58966	DPP10	0;0	intron;intron+utr5	CpG: 51	0	island	TRUE	0	8.00828	chr2	115419729	115420261	533	*	2050	Intron (uc002tla.2/57628, intron 1 of 25)	chr2	115219180	116337819	1118640	+	57628	uc021vnb.1	200549	ENSG00000175497	DPP10
cg22670147	chr2	115419740	0.368798	0.0217609	0.999996	0.613061	chr2:115419728-115420261	Island	DPP10	NM_020868	Body	TRUE			chr2	115419729	115420261	3.073e-05	6	9.168e-06	0.007516	6/0	1.58966	DPP10	0;0	intron;intron+utr5	CpG: 51	0	island	TRUE	0	8.00828	chr2	115419729	115420261	533	*	2050	Intron (uc002tla.2/57628, intron 1 of 25)	chr2	115219180	116337819	1118640	+	57628	uc021vnb.1	200549	ENSG00000175497	DPP10
cg24654266	chr2	115420053	0.27598	0.0444222	0.999996	0.373236	chr2:115419728-115420261	Island	DPP10	NM_020868	Body	TRUE			chr2	115419729	115420261	3.073e-05	6	9.168e-06	0.007516	6/0	1.58966	DPP10	0;0	intron;intron+utr5	CpG: 51	0	island	TRUE	0	8.00828	chr2	115419729	115420261	533	*	2050	Intron (uc002tla.2/57628, intron 1 of 25)	chr2	115219180	116337819	1118640	+	57628	uc021vnb.1	200549	ENSG00000175497	DPP10
cg19651219	chr2	115419729	0.239411	0.0923082	0.999996	0.247732	chr2:115419728-115420261	Island	DPP10	NM_020868	Body	TRUE			chr2	115419729	115420261	3.073e-05	6	9.168e-06	0.007516	6/0	1.58966	DPP10	0;0	intron;intron+utr5	CpG: 51	0	island	TRUE	0	8.00828	chr2	115419729	115420261	533	*	2050	Intron (uc002tla.2/57628, intron 1 of 25)	chr2	115219180	116337819	1118640	+	57628	uc021vnb.1	200549	ENSG00000175497	DPP10
cg01622385	chr2	115419846	0.156082	0.144797	0.999996	0.13099	chr2:115419728-115420261	Island	DPP10	NM_020868	Body	TRUE			chr2	115419729	115420261	3.073e-05	6	9.168e-06	0.007516	6/0	1.58966	DPP10	0;0	intron;intron+utr5	CpG: 51	0	island	TRUE	0	8.00828	chr2	115419729	115420261	533	*	2050	Intron (uc002tla.2/57628, intron 1 of 25)	chr2	115219180	116337819	1118640	+	57628	uc021vnb.1	200549	ENSG00000175497	DPP10
cg05626790	chr12	133187174	0.528136	0.00543996	0.999996	1.19591	chr12:133186737-133187103	S_Shore				TRUE	12:133186682-133187251	Unclassified_Cell_type_specific	chr12	133186923	133187453	0.0001263	4	1.001e-05	0.008233	4/0	1.72345	LRCOL1	0	TSS+exon+utr5	CpG: 25	0	island	TRUE	0	8.61653	chr12	133186923	133187453	531	*	1197	Promoter	chr12	133179736	133187037	7302	-	100507055	uc021rgr.1	0	ENSG00000204583	LRCOL1
cg09805252	chr12	133187452	0.268656	0.00647746	0.999996	0.58798	chr12:133186737-133187103	S_Shore				TRUE			chr12	133186923	133187453	0.0001263	4	1.001e-05	0.008233	4/0	1.72345	LRCOL1	0	TSS+exon+utr5	CpG: 25	0	island	TRUE	0	8.61653	chr12	133186923	133187453	531	*	1197	Promoter	chr12	133179736	133187037	7302	-	100507055	uc021rgr.1	0	ENSG00000204583	LRCOL1
cg27505492	chr12	133187045	0.621668	0.0184263	0.999996	1.07832	chr12:133186737-133187103	Island				TRUE	12:133186682-133187251	Unclassified_Cell_type_specific	chr12	133186923	133187453	0.0001263	4	1.001e-05	0.008233	4/0	1.72345	LRCOL1	0	TSS+exon+utr5	CpG: 25	0	island	TRUE	0	8.61653	chr12	133186923	133187453	531	*	1197	Promoter	chr12	133179736	133187037	7302	-	100507055	uc021rgr.1	0	ENSG00000204583	LRCOL1
cg15697225	chr12	133186923	0.304994	0.022253	0.999996	0.504037	chr12:133186737-133187103	Island				TRUE	12:133186682-133187251	Unclassified_Cell_type_specific	chr12	133186923	133187453	0.0001263	4	1.001e-05	0.008233	4/0	1.72345	LRCOL1	0	TSS+exon+utr5	CpG: 25	0	island	TRUE	0	8.61653	chr12	133186923	133187453	531	*	1197	Promoter	chr12	133179736	133187037	7302	-	100507055	uc021rgr.1	0	ENSG00000204583	LRCOL1
cg02200207	chr7	29605237	0.297594	0.000249022	0.999996	1.07246	chr7:29605827-29606290	N_Shore	PRR15	NM_175887	5'UTR				chr7	29605237	29605625	0.000249	2	7.527e-06	0.008457	2/0	0.533686	PRR15	0;0	intron+exon+utr5;intron+utr5	CpG: 42	-202	shore	TRUE	0	2.73427	chr7	29605237	29605625	389	*	1242	Intron (uc003tac.1/222171, intron 1 of 1)	chr7	29603427	29606911	3485	+	222171	uc003tac.1	1810	ENSG00000176532	PRR15
cg09635954	chr7	29605624	0.236092	0.00316661	0.999996	0.590089	chr7:29605827-29606290	N_Shore	PRR15	NM_175887	5'UTR				chr7	29605237	29605625	0.000249	2	7.527e-06	0.008457	2/0	0.533686	PRR15	0;0	intron+exon+utr5;intron+utr5	CpG: 42	-202	shore	TRUE	0	2.73427	chr7	29605237	29605625	389	*	1242	Intron (uc003tac.1/222171, intron 1 of 1)	chr7	29603427	29606911	3485	+	222171	uc003tac.1	1810	ENSG00000176532	PRR15
cg02389942	chr5	41869679	0.307672	0.000288643	0.999996	1.08905	chr5:41869663-41870876	Island	OXCT1	NM_000436	Body		5:41869237-41871226	Promoter_Associated	chr5	41869679	41870082	0.0002886	3	8.04e-06	0.008696	3/0	0.902552	OXCT1	0	intron	CpG: 104	0	island	TRUE	0	4.59827	chr5	41869679	41870082	404	*	960	Promoter	chr5	41730167	41870791	140625	-	5019	uc003jmn.3	709	ENSG00000083720	OXCT1
cg08590939	chr5	41869963	0.293862	0.0015981	0.999996	0.821755	chr5:41869663-41870876	Island	OXCT1	NM_000436	Body		5:41869237-41871226	Promoter_Associated	chr5	41869679	41870082	0.0002886	3	8.04e-06	0.008696	3/0	0.902552	OXCT1	0	intron	CpG: 104	0	island	TRUE	0	4.59827	chr5	41869679	41870082	404	*	960	Promoter	chr5	41730167	41870791	140625	-	5019	uc003jmn.3	709	ENSG00000083720	OXCT1
cg01060059	chr5	41870081	0.301018	0.0738807	0.999996	0.340592	chr5:41869663-41870876	Island	OXCT1	NM_000436	Body		5:41869237-41871226	Promoter_Associated	chr5	41869679	41870082	0.0002886	3	8.04e-06	0.008696	3/0	0.902552	OXCT1	0	intron	CpG: 104	0	island	TRUE	0	4.59827	chr5	41869679	41870082	404	*	960	Promoter	chr5	41730167	41870791	140625	-	5019	uc003jmn.3	709	ENSG00000083720	OXCT1
cg04593869	chrX	102862630	0.21028	0.00697654	0.999996	0.453439	chrX:102862719-102863148	N_Shore	TCEAL3;TCEAL3	NM_001006933;NM_032926	TSS1500;TSS1500		X:102862382-102863309	Promoter_Associated_Cell_type_specific	chrX	102862621	102863014	0.0001384	8	8.682e-06	0.009625	8/0	1.77624	TCEAL3	0	TSS+intron+exon+utr5	CpG: 42	0	island	TRUE	0	8.9902	chrX	102862621	102863014	394	*	441	Promoter	chrX	102862834	102864855	2022	+	85012	uc004ekq.3	0	ENSG00000196507	TCEAL3
cg18232722	chrX	102863013	0.378462	0.00861363	0.999996	0.781454	chrX:102862719-102863148	Island	TCEAL3;TCEAL3	NM_032926;NM_001006933	5'UTR;5'UTR		X:102862382-102863309	Promoter_Associated_Cell_type_specific	chrX	102862621	102863014	0.0001384	8	8.682e-06	0.009625	8/0	1.77624	TCEAL3	0	TSS+intron+exon+utr5	CpG: 42	0	island	TRUE	0	8.9902	chrX	102862621	102863014	394	*	441	Promoter	chrX	102862834	102864855	2022	+	85012	uc004ekq.3	0	ENSG00000196507	TCEAL3
cg08757719	chrX	102862789	0.321428	0.0105841	0.999996	0.634933	chrX:102862719-102863148	Island	TCEAL3;TCEAL3	NM_001006933;NM_032926	TSS200;TSS200		X:102862382-102863309	Promoter_Associated_Cell_type_specific	chrX	102862621	102863014	0.0001384	8	8.682e-06	0.009625	8/0	1.77624	TCEAL3	0	TSS+intron+exon+utr5	CpG: 42	0	island	TRUE	0	8.9902	chrX	102862621	102863014	394	*	441	Promoter	chrX	102862834	102864855	2022	+	85012	uc004ekq.3	0	ENSG00000196507	TCEAL3
cg24648715	chrX	102863004	0.203792	0.0262735	0.999996	0.32209	chrX:102862719-102863148	Island	TCEAL3;TCEAL3	NM_032926;NM_001006933	5'UTR;5'UTR		X:102862382-102863309	Promoter_Associated_Cell_type_specific	chrX	102862621	102863014	0.0001384	8	8.682e-06	0.009625	8/0	1.77624	TCEAL3	0	TSS+intron+exon+utr5	CpG: 42	0	island	TRUE	0	8.9902	chrX	102862621	102863014	394	*	441	Promoter	chrX	102862834	102864855	2022	+	85012	uc004ekq.3	0	ENSG00000196507	TCEAL3
cg00745293	chrX	102862621	0.138836	0.030685	0.999996	0.210069	chrX:102862719-102863148	N_Shore	TCEAL3;TCEAL3	NM_001006933;NM_032926	TSS1500;TSS1500		X:102862382-102863309	Promoter_Associated_Cell_type_specific	chrX	102862621	102863014	0.0001384	8	8.682e-06	0.009625	8/0	1.77624	TCEAL3	0	TSS+intron+exon+utr5	CpG: 42	0	island	TRUE	0	8.9902	chrX	102862621	102863014	394	*	441	Promoter	chrX	102862834	102864855	2022	+	85012	uc004ekq.3	0	ENSG00000196507	TCEAL3
cg01706033	chrX	102862807	0.221206	0.0768823	0.999996	0.246461	chrX:102862719-102863148	Island	TCEAL3;TCEAL3	NM_001006933;NM_032926	TSS200;TSS200		X:102862382-102863309	Promoter_Associated_Cell_type_specific	chrX	102862621	102863014	0.0001384	8	8.682e-06	0.009625	8/0	1.77624	TCEAL3	0	TSS+intron+exon+utr5	CpG: 42	0	island	TRUE	0	8.9902	chrX	102862621	102863014	394	*	441	Promoter	chrX	102862834	102864855	2022	+	85012	uc004ekq.3	0	ENSG00000196507	TCEAL3
cg07928156	chrX	102862813	0.186121	0.166493	0.999996	0.144914	chrX:102862719-102863148	Island	TCEAL3;TCEAL3	NM_001006933;NM_032926	TSS200;TSS200		X:102862382-102863309	Promoter_Associated_Cell_type_specific	chrX	102862621	102863014	0.0001384	8	8.682e-06	0.009625	8/0	1.77624	TCEAL3	0	TSS+intron+exon+utr5	CpG: 42	0	island	TRUE	0	8.9902	chrX	102862621	102863014	394	*	441	Promoter	chrX	102862834	102864855	2022	+	85012	uc004ekq.3	0	ENSG00000196507	TCEAL3
cg23218997	chrX	102862639	0.116111	0.180609	0.999996	0.0863008	chrX:102862719-102863148	N_Shore	TCEAL3;TCEAL3	NM_001006933;NM_032926	TSS200;TSS200		X:102862382-102863309	Promoter_Associated_Cell_type_specific	chrX	102862621	102863014	0.0001384	8	8.682e-06	0.009625	8/0	1.77624	TCEAL3	0	TSS+intron+exon+utr5	CpG: 42	0	island	TRUE	0	8.9902	chrX	102862621	102863014	394	*	441	Promoter	chrX	102862834	102864855	2022	+	85012	uc004ekq.3	0	ENSG00000196507	TCEAL3
cg23161024	chrX	9433097	0.429051	0.00279349	0.999996	1.09573	chrX:9432830-9434520	Island	TBL1X;TBL1X;TBL1X;TBL1X	NM_005647;NM_001139467;NM_001139466;NM_001139468	TSS200;5'UTR;5'UTR;5'UTR				chrX	9433097	9433598	0.000108	6	1.138e-05	0.009899	6/0	1.84876	TBL1X	0;0	TSS+intron+exon+utr5;intron+utr5	CpG: 168	0	island	TRUE	0	9.14001	chrX	9433097	9433598	502	*	409	Promoter	chrX	9433201	9687780	254580	+	6907	uc004csr.3	0	ENSG00000101849	TBL1X
cg14105781	chrX	9433597	0.399142	0.00768446	0.999996	0.843941	chrX:9432830-9434520	Island	TBL1X;TBL1X;TBL1X;TBL1X	NM_001139467;NM_005647;NM_001139466;NM_001139468	5'UTR;5'UTR;5'UTR;5'UTR				chrX	9433097	9433598	0.000108	6	1.138e-05	0.009899	6/0	1.84876	TBL1X	0;0	TSS+intron+exon+utr5;intron+utr5	CpG: 168	0	island	TRUE	0	9.14001	chrX	9433097	9433598	502	*	409	Promoter	chrX	9433201	9687780	254580	+	6907	uc004csr.3	0	ENSG00000101849	TBL1X
cg13225368	chrX	9433099	0.319296	0.0104935	0.999996	0.631912	chrX:9432830-9434520	Island	TBL1X;TBL1X;TBL1X;TBL1X	NM_005647;NM_001139467;NM_001139466;NM_001139468	TSS200;5'UTR;5'UTR;5'UTR				chrX	9433097	9433598	0.000108	6	1.138e-05	0.009899	6/0	1.84876	TBL1X	0;0	TSS+intron+exon+utr5;intron+utr5	CpG: 168	0	island	TRUE	0	9.14001	chrX	9433097	9433598	502	*	409	Promoter	chrX	9433201	9687780	254580	+	6907	uc004csr.3	0	ENSG00000101849	TBL1X
cg09524087	chrX	9433262	0.272981	0.051956	0.999996	0.350607	chrX:9432830-9434520	Island	TBL1X;TBL1X;TBL1X;TBL1X;TBL1X	NM_001139467;NM_005647;NM_005647;NM_001139466;NM_001139468	5'UTR;1stExon;5'UTR;5'UTR;5'UTR				chrX	9433097	9433598	0.000108	6	1.138e-05	0.009899	6/0	1.84876	TBL1X	0;0	TSS+intron+exon+utr5;intron+utr5	CpG: 168	0	island	TRUE	0	9.14001	chrX	9433097	9433598	502	*	409	Promoter	chrX	9433201	9687780	254580	+	6907	uc004csr.3	0	ENSG00000101849	TBL1X
cg02810043	chrX	9433103	0.285041	0.0588052	0.999996	0.350766	chrX:9432830-9434520	Island	TBL1X;TBL1X;TBL1X;TBL1X	NM_005647;NM_001139467;NM_001139466;NM_001139468	TSS200;5'UTR;5'UTR;5'UTR				chrX	9433097	9433598	0.000108	6	1.138e-05	0.009899	6/0	1.84876	TBL1X	0;0	TSS+intron+exon+utr5;intron+utr5	CpG: 168	0	island	TRUE	0	9.14001	chrX	9433097	9433598	502	*	409	Promoter	chrX	9433201	9687780	254580	+	6907	uc004csr.3	0	ENSG00000101849	TBL1X
cg13728104	chrX	9433105	0.14325	0.126297	0.999996	0.128726	chrX:9432830-9434520	Island	TBL1X;TBL1X;TBL1X;TBL1X	NM_005647;NM_001139467;NM_001139466;NM_001139468	TSS200;5'UTR;5'UTR;5'UTR				chrX	9433097	9433598	0.000108	6	1.138e-05	0.009899	6/0	1.84876	TBL1X	0;0	TSS+intron+exon+utr5;intron+utr5	CpG: 168	0	island	TRUE	0	9.14001	chrX	9433097	9433598	502	*	409	Promoter	chrX	9433201	9687780	254580	+	6907	uc004csr.3	0	ENSG00000101849	TBL1X
cg00489772	chr1	3775078	0.362834	0.00425346	0.999996	0.860374	chr1:3775077-3775369	Island	KIAA0562;DFFB	NM_014704;NM_004402	TSS1500;Body		1:3774670-3775819	Promoter_Associated	chr1	3774827	3775207	0.0004756	6	9.833e-06	0.01127	6/0	1.25618	DFFB	0;0;0	nc_intron;intron;intron+utr5	CpG: 21	0	island	TRUE	0	6.29007	chr1	3774827	3775207	381	*	2121	Promoter	chr1	3773845	3782564	8720	+	1677	uc009vln.1	982	ENSG00000169598	DFFB
cg06178315	chr1	3774858	0.218116	0.00915191	0.999996	0.444626	chr1:3775077-3775369	N_Shore	KIAA0562;DFFB	NM_014704;NM_004402	TSS1500;Body		1:3774670-3775819	Promoter_Associated	chr1	3774827	3775207	0.0004756	6	9.833e-06	0.01127	6/0	1.25618	DFFB	0;0;0	nc_intron;intron;intron+utr5	CpG: 21	0	island	TRUE	0	6.29007	chr1	3774827	3775207	381	*	2121	Promoter	chr1	3773845	3782564	8720	+	1677	uc009vln.1	982	ENSG00000169598	DFFB
cg16964673	chr1	3775206	0.173101	0.00969435	0.999996	0.348536	chr1:3775077-3775369	Island	KIAA0562;DFFB	NM_014704;NM_004402	TSS1500;Body		1:3774670-3775819	Promoter_Associated	chr1	3774827	3775207	0.0004756	6	9.833e-06	0.01127	6/0	1.25618	DFFB	0;0;0	nc_intron;intron;intron+utr5	CpG: 21	0	island	TRUE	0	6.29007	chr1	3774827	3775207	381	*	2121	Promoter	chr1	3773845	3782564	8720	+	1677	uc009vln.1	982	ENSG00000169598	DFFB
cg22157494	chr1	3774827	0.276791	0.0215397	0.999996	0.461344	chr1:3775077-3775369	N_Shore	KIAA0562;DFFB	NM_014704;NM_004402	TSS1500;Body		1:3774670-3775819	Promoter_Associated	chr1	3774827	3775207	0.0004756	6	9.833e-06	0.01127	6/0	1.25618	DFFB	0;0;0	nc_intron;intron;intron+utr5	CpG: 21	0	island	TRUE	0	6.29007	chr1	3774827	3775207	381	*	2121	Promoter	chr1	3773845	3782564	8720	+	1677	uc009vln.1	982	ENSG00000169598	DFFB
cg22671931	chr1	3774853	0.137512	0.0401223	0.999996	0.192052	chr1:3775077-3775369	N_Shore	KIAA0562;DFFB	NM_014704;NM_004402	TSS1500;Body		1:3774670-3775819	Promoter_Associated	chr1	3774827	3775207	0.0004756	6	9.833e-06	0.01127	6/0	1.25618	DFFB	0;0;0	nc_intron;intron;intron+utr5	CpG: 21	0	island	TRUE	0	6.29007	chr1	3774827	3775207	381	*	2121	Promoter	chr1	3773845	3782564	8720	+	1677	uc009vln.1	982	ENSG00000169598	DFFB
cg04289045	chr1	3775105	0.0878226	0.244815	0.999996	0.0536739	chr1:3775077-3775369	Island	KIAA0562;DFFB	NM_014704;NM_004402	TSS1500;Body		1:3774670-3775819	Promoter_Associated	chr1	3774827	3775207	0.0004756	6	9.833e-06	0.01127	6/0	1.25618	DFFB	0;0;0	nc_intron;intron;intron+utr5	CpG: 21	0	island	TRUE	0	6.29007	chr1	3774827	3775207	381	*	2121	Promoter	chr1	3773845	3782564	8720	+	1677	uc009vln.1	982	ENSG00000169598	DFFB
cg01308968	chr4	58061859	0.598944	0.000396747	0.999996	2.0373	chr4:58061751-58062115	Island							chr4	58061859	58061992	3.848e-06	2	3.847e-06	0.01258	2/0	0.975866	IGFBP7-AS1	0	nc_intron	CpG: 34	0	island	TRUE	0	5.28419	chr4	58061859	58061992	134	*	283	Intron (uc003hco.3/255130, intron 2 of 4)	chr4	57897237	57976551	79315	-	3490	uc003hcn.3	-85308	ENSG00000163453	IGFBP7
cg04742556	chr4	58061991	0.376922	0.000685404	0.999996	1.1926	chr4:58061751-58062115	Island							chr4	58061859	58061992	3.848e-06	2	3.847e-06	0.01258	2/0	0.975866	IGFBP7-AS1	0	nc_intron	CpG: 34	0	island	TRUE	0	5.28419	chr4	58061859	58061992	134	*	283	Intron (uc003hco.3/255130, intron 2 of 4)	chr4	57897237	57976551	79315	-	3490	uc003hcn.3	-85308	ENSG00000163453	IGFBP7
cg22120095	chr3	50488020	0.27955	0.00210561	0.999996	0.74825		OpenSea	CACNA2D2;CACNA2D2	NM_001005505;NM_006030	Body;Body		3:50487465-50488502	Unclassified_Cell_type_specific	chr3	50487955	50488231	3.916e-05	4	9.402e-06	0.0148	4/0	0.842987	CACNA2D2	0	intron	CpG: 86	-51989		TRUE	0	4.23751	chr3	50487955	50488231	277	*	1032	Intron (uc003dap.3/9254, intron 36 of 37)	chr3	50400231	50540892	140662	-	9254	uc003dap.3	52661	ENSG00000007402	CACNA2D2
cg09451427	chr3	50488230	0.242203	0.00783902	0.999996	0.510017		OpenSea	CACNA2D2;CACNA2D2	NM_001005505;NM_006030	Body;Body		3:50487465-50488502	Unclassified_Cell_type_specific	chr3	50487955	50488231	3.916e-05	4	9.402e-06	0.0148	4/0	0.842987	CACNA2D2	0	intron	CpG: 86	-51989		TRUE	0	4.23751	chr3	50487955	50488231	277	*	1032	Intron (uc003dap.3/9254, intron 36 of 37)	chr3	50400231	50540892	140662	-	9254	uc003dap.3	52661	ENSG00000007402	CACNA2D2
cg22670759	chr3	50487955	0.168844	0.0165241	0.999996	0.300861		OpenSea	CACNA2D2;CACNA2D2	NM_001005505;NM_006030	Body;Body		3:50487465-50488502	Unclassified_Cell_type_specific	chr3	50487955	50488231	3.916e-05	4	9.402e-06	0.0148	4/0	0.842987	CACNA2D2	0	intron	CpG: 86	-51989		TRUE	0	4.23751	chr3	50487955	50488231	277	*	1032	Intron (uc003dap.3/9254, intron 36 of 37)	chr3	50400231	50540892	140662	-	9254	uc003dap.3	52661	ENSG00000007402	CACNA2D2
cg00383793	chr3	50488162	0.152389	0.0293009	0.999996	0.23363		OpenSea	CACNA2D2;CACNA2D2	NM_001005505;NM_006030	Body;Body		3:50487465-50488502	Unclassified_Cell_type_specific	chr3	50487955	50488231	3.916e-05	4	9.402e-06	0.0148	4/0	0.842987	CACNA2D2	0	intron	CpG: 86	-51989		TRUE	0	4.23751	chr3	50487955	50488231	277	*	1032	Intron (uc003dap.3/9254, intron 36 of 37)	chr3	50400231	50540892	140662	-	9254	uc003dap.3	52661	ENSG00000007402	CACNA2D2
cg13581155	chr5	135415781	0.817231	0.0220523	0.999996	1.35378	chr5:135416204-135416475	N_Shore					5:135415053-135416202	Unclassified_Cell_type_specific	chr5	135415693	135416530	0.0005518	12	2.864e-05	0.01487	14/0	10.1309	VTRNA2-1	0	nc_gene	CpG: 24	0	island	TRUE	0	46.0248	chr5	135415693	135416530	838	*	1003	Promoter	chr5	135416187	135416286	100	-	100126299	uc021ydy.1	0	ENSG00000278815	VTRNA2-1
cg04515200	chr5	135415762	0.569831	0.0575555	0.999996	0.706541	chr5:135416204-135416475	N_Shore					5:135415053-135416202	Unclassified_Cell_type_specific	chr5	135415693	135416530	0.0005518	12	2.864e-05	0.01487	14/0	10.1309	VTRNA2-1	0	nc_gene	CpG: 24	0	island	TRUE	0	46.0248	chr5	135415693	135416530	838	*	1003	Promoter	chr5	135416187	135416286	100	-	100126299	uc021ydy.1	0	ENSG00000278815	VTRNA2-1
cg11978884	chr5	135415819	0.565081	0.0583653	0.999996	0.697223	chr5:135416204-135416475	N_Shore					5:135415053-135416202	Unclassified_Cell_type_specific	chr5	135415693	135416530	0.0005518	12	2.864e-05	0.01487	14/0	10.1309	VTRNA2-1	0	nc_gene	CpG: 24	0	island	TRUE	0	46.0248	chr5	135415693	135416530	838	*	1003	Promoter	chr5	135416187	135416286	100	-	100126299	uc021ydy.1	0	ENSG00000278815	VTRNA2-1
cg11608150	chr5	135415948	0.938567	0.0637657	0.999996	1.12198	chr5:135416204-135416475	N_Shore					5:135415053-135416202	Unclassified_Cell_type_specific	chr5	135415693	135416530	0.0005518	12	2.864e-05	0.01487	14/0	10.1309	VTRNA2-1	0	nc_gene	CpG: 24	0	island	TRUE	0	46.0248	chr5	135415693	135416530	838	*	1003	Promoter	chr5	135416187	135416286	100	-	100126299	uc021ydy.1	0	ENSG00000278815	VTRNA2-1
cg04481923	chr5	135416205	0.885789	0.0718754	0.999996	1.01283	chr5:135416204-135416475	Island	MIR886	NR_030583	Body				chr5	135415693	135416530	0.0005518	12	2.864e-05	0.01487	14/0	10.1309	VTRNA2-1	0	nc_gene	CpG: 24	0	island	TRUE	0	46.0248	chr5	135415693	135416530	838	*	1003	Promoter	chr5	135416187	135416286	100	-	100126299	uc021ydy.1	0	ENSG00000278815	VTRNA2-1
cg18678645	chr5	135416331	0.750413	0.075335	0.999996	0.842716	chr5:135416204-135416475	Island	MIR886	NR_030583	TSS200		5:135416212-135416626	Unclassified_Cell_type_specific	chr5	135415693	135416530	0.0005518	12	2.864e-05	0.01487	14/0	10.1309	VTRNA2-1	0	nc_gene	CpG: 24	0	island	TRUE	0	46.0248	chr5	135415693	135416530	838	*	1003	Promoter	chr5	135416187	135416286	100	-	100126299	uc021ydy.1	0	ENSG00000278815	VTRNA2-1
cg08745965	chr5	135416529	0.747762	0.0763247	0.999996	0.835501	chr5:135415069-135415307	S_Shore	MIR886	NR_030583	TSS1500		5:135416212-135416626	Unclassified_Cell_type_specific	chr5	135415693	135416530	0.0005518	12	2.864e-05	0.01487	14/0	10.1309	VTRNA2-1	0	nc_gene	CpG: 24	0	island	TRUE	0	46.0248	chr5	135415693	135416530	838	*	1003	Promoter	chr5	135416187	135416286	100	-	100126299	uc021ydy.1	0	ENSG00000278815	VTRNA2-1
cg07158503	chr5	135415693	0.792387	0.0763267	0.999996	0.885352	chr5:135416204-135416475	N_Shore					5:135415053-135416202	Unclassified_Cell_type_specific	chr5	135415693	135416530	0.0005518	12	2.864e-05	0.01487	14/0	10.1309	VTRNA2-1	0	nc_gene	CpG: 24	0	island	TRUE	0	46.0248	chr5	135415693	135416530	838	*	1003	Promoter	chr5	135416187	135416286	100	-	100126299	uc021ydy.1	0	ENSG00000278815	VTRNA2-1
cg06478886	chr5	135416029	0.47926	0.0780604	0.999996	0.530813	chr5:135416204-135416475	N_Shore					5:135415053-135416202	Unclassified_Cell_type_specific	chr5	135415693	135416530	0.0005518	12	2.864e-05	0.01487	14/0	10.1309	VTRNA2-1	0	nc_gene	CpG: 24	0	island	TRUE	0	46.0248	chr5	135415693	135416530	838	*	1003	Promoter	chr5	135416187	135416286	100	-	100126299	uc021ydy.1	0	ENSG00000278815	VTRNA2-1
cg26896946	chr5	135416405	0.57363	0.127187	0.999996	0.51372	chr5:135416204-135416475	Island	MIR886	NR_030583	TSS200		5:135416212-135416626	Unclassified_Cell_type_specific	chr5	135415693	135416530	0.0005518	12	2.864e-05	0.01487	14/0	10.1309	VTRNA2-1	0	nc_gene	CpG: 24	0	island	TRUE	0	46.0248	chr5	135415693	135416530	838	*	1003	Promoter	chr5	135416187	135416286	100	-	100126299	uc021ydy.1	0	ENSG00000278815	VTRNA2-1
cg25340688	chr5	135416398	0.797337	0.134664	0.999996	0.694279	chr5:135416204-135416475	Island	MIR886	NR_030583	TSS200		5:135416212-135416626	Unclassified_Cell_type_specific	chr5	135415693	135416530	0.0005518	12	2.864e-05	0.01487	14/0	10.1309	VTRNA2-1	0	nc_gene	CpG: 24	0	island	TRUE	0	46.0248	chr5	135415693	135416530	838	*	1003	Promoter	chr5	135416187	135416286	100	-	100126299	uc021ydy.1	0	ENSG00000278815	VTRNA2-1
cg00124993	chr5	135416412	0.791139	0.144277	0.999996	0.665193	chr5:135416204-135416475	Island	MIR886	NR_030583	TSS200		5:135416212-135416626	Unclassified_Cell_type_specific	chr5	135415693	135416530	0.0005518	12	2.864e-05	0.01487	14/0	10.1309	VTRNA2-1	0	nc_gene	CpG: 24	0	island	TRUE	0	46.0248	chr5	135415693	135416530	838	*	1003	Promoter	chr5	135416187	135416286	100	-	100126299	uc021ydy.1	0	ENSG00000278815	VTRNA2-1
cg26328633	chr5	135416394	0.718563	0.182006	0.999996	0.531675	chr5:135416204-135416475	Island	MIR886	NR_030583	TSS200		5:135416212-135416626	Unclassified_Cell_type_specific	chr5	135415693	135416530	0.0005518	12	2.864e-05	0.01487	14/0	10.1309	VTRNA2-1	0	nc_gene	CpG: 24	0	island	TRUE	0	46.0248	chr5	135415693	135416530	838	*	1003	Promoter	chr5	135416187	135416286	100	-	100126299	uc021ydy.1	0	ENSG00000278815	VTRNA2-1
cg06536614	chr5	135416381	0.703877	0.214275	0.999996	0.470913	chr5:135416204-135416475	Island	MIR886	NR_030583	TSS200		5:135416212-135416626	Unclassified_Cell_type_specific	chr5	135415693	135416530	0.0005518	12	2.864e-05	0.01487	14/0	10.1309	VTRNA2-1	0	nc_gene	CpG: 24	0	island	TRUE	0	46.0248	chr5	135415693	135416530	838	*	1003	Promoter	chr5	135416187	135416286	100	-	100126299	uc021ydy.1	0	ENSG00000278815	VTRNA2-1
cg06582394	chr3	121902622	0.214922	0.000718254	0.999996	0.675654	chr3:121902742-121903645	N_Shore	CASR;CASR	NM_000388;NM_000388	5'UTR;1stExon				chr3	121902442	121902623	6.844e-06	7	7.511e-06	0.018	7/0	1.03796	CASR	0	TSS+exon+utr5	CpG: 75	-119	shore	TRUE	0	5.31883	chr3	121902442	121902623	182	*	1087	Promoter	chr3	121902530	122005344	102815	+	846	uc003eev.4	0	ENSG00000036828	CASR
cg26855836	chr3	121902499	0.112428	0.0139328	0.999996	0.208662	chr3:121902742-121903645	N_Shore	CASR	NM_000388	TSS200				chr3	121902442	121902623	6.844e-06	7	7.511e-06	0.018	7/0	1.03796	CASR	0	TSS+exon+utr5	CpG: 75	-119	shore	TRUE	0	5.31883	chr3	121902442	121902623	182	*	1087	Promoter	chr3	121902530	122005344	102815	+	846	uc003eev.4	0	ENSG00000036828	CASR
cg11008866	chr3	121902442	0.204035	0.0340071	0.999996	0.299611	chr3:121902742-121903645	N_Shore	CASR	NM_000388	TSS200				chr3	121902442	121902623	6.844e-06	7	7.511e-06	0.018	7/0	1.03796	CASR	0	TSS+exon+utr5	CpG: 75	-119	shore	TRUE	0	5.31883	chr3	121902442	121902623	182	*	1087	Promoter	chr3	121902530	122005344	102815	+	846	uc003eev.4	0	ENSG00000036828	CASR
cg17453778	chr3	121902561	0.118548	0.0391538	0.999996	0.166824	chr3:121902742-121903645	N_Shore	CASR;CASR	NM_000388;NM_000388	5'UTR;1stExon				chr3	121902442	121902623	6.844e-06	7	7.511e-06	0.018	7/0	1.03796	CASR	0	TSS+exon+utr5	CpG: 75	-119	shore	TRUE	0	5.31883	chr3	121902442	121902623	182	*	1087	Promoter	chr3	121902530	122005344	102815	+	846	uc003eev.4	0	ENSG00000036828	CASR
cg04585378	chr3	121902497	0.117595	0.0420099	0.999996	0.161887	chr3:121902742-121903645	N_Shore	CASR	NM_000388	TSS200				chr3	121902442	121902623	6.844e-06	7	7.511e-06	0.018	7/0	1.03796	CASR	0	TSS+exon+utr5	CpG: 75	-119	shore	TRUE	0	5.31883	chr3	121902442	121902623	182	*	1087	Promoter	chr3	121902530	122005344	102815	+	846	uc003eev.4	0	ENSG00000036828	CASR
cg18159840	chr3	121902573	0.130738	0.0586137	0.999996	0.161069	chr3:121902742-121903645	N_Shore	CASR;CASR	NM_000388;NM_000388	5'UTR;1stExon				chr3	121902442	121902623	6.844e-06	7	7.511e-06	0.018	7/0	1.03796	CASR	0	TSS+exon+utr5	CpG: 75	-119	shore	TRUE	0	5.31883	chr3	121902442	121902623	182	*	1087	Promoter	chr3	121902530	122005344	102815	+	846	uc003eev.4	0	ENSG00000036828	CASR
cg19108881	chr3	121902510	0.139696	0.0731167	0.999996	0.158692	chr3:121902742-121903645	N_Shore	CASR	NM_000388	TSS200				chr3	121902442	121902623	6.844e-06	7	7.511e-06	0.018	7/0	1.03796	CASR	0	TSS+exon+utr5	CpG: 75	-119	shore	TRUE	0	5.31883	chr3	121902442	121902623	182	*	1087	Promoter	chr3	121902530	122005344	102815	+	846	uc003eev.4	0	ENSG00000036828	CASR
cg25033364	chr11	17760602	0.322268	0.00123698	0.999996	0.937037	chr11:17756056-17758286	S_Shelf	KCNC1;KCNC1	NM_004976;NM_001112741	Body;Body				chr11	17760574	17760957	0.0002389	3	1.796e-05	0.02033	3/0	0.730065	KCNC1	0	intron	CpG: 226	2288	shore	TRUE	0	3.46466	chr11	17760574	17760957	384	*	1662	Intron (uc001mnk.4/3746, intron 1 of 1)	chr11	17757495	17799377	41883	+	3746	uc001mnk.4	3079	ENSG00000129159	KCNC1
cg11889119	chr11	17760956	0.150104	0.00936609	0.999996	0.304477	chr11:17756056-17758286	S_Shelf	KCNC1;KCNC1	NM_004976;NM_001112741	Body;Body		11:17760902-17761131	Unclassified_Cell_type_specific	chr11	17760574	17760957	0.0002389	3	1.796e-05	0.02033	3/0	0.730065	KCNC1	0	intron	CpG: 226	2288	shore	TRUE	0	3.46466	chr11	17760574	17760957	384	*	1662	Intron (uc001mnk.4/3746, intron 1 of 1)	chr11	17757495	17799377	41883	+	3746	uc001mnk.4	3079	ENSG00000129159	KCNC1
cg09557556	chr11	17760574	0.257693	0.018205	0.999996	0.448337	chr11:17756056-17758286	S_Shelf	KCNC1;KCNC1	NM_004976;NM_001112741	Body;Body				chr11	17760574	17760957	0.0002389	3	1.796e-05	0.02033	3/0	0.730065	KCNC1	0	intron	CpG: 226	2288	shore	TRUE	0	3.46466	chr11	17760574	17760957	384	*	1662	Intron (uc001mnk.4/3746, intron 1 of 1)	chr11	17757495	17799377	41883	+	3746	uc001mnk.4	3079	ENSG00000129159	KCNC1
cg15834072	chr4	155411603	0.451676	0.000409383	0.999996	1.53022	chr4:155410623-155413393	Island	DCHS2;DCHS2	NM_001142552;NM_001142553	1stExon;1stExon		4:155411513-155411925	Unclassified	chr4	155411351	155411604	0.0004094	2	1.195e-05	0.02046	2/0	0.644836	DCHS2	0	cds	CpG: 246	0	island	TRUE	0	3.17429	chr4	155411351	155411604	254	*	289	Exon (uc003inx.2/54798, exon 1 of 8)	chr4	155243806	155412930	169125	-	54798	uc003inx.2	1326	ENSG00000197410	DCHS2
cg00760935	chr4	155411351	0.19316	0.00282222	0.999996	0.492444	chr4:155410623-155413393	Island	DCHS2;DCHS2	NM_001142552;NM_001142553	1stExon;1stExon				chr4	155411351	155411604	0.0004094	2	1.195e-05	0.02046	2/0	0.644836	DCHS2	0	cds	CpG: 246	0	island	TRUE	0	3.17429	chr4	155411351	155411604	254	*	289	Exon (uc003inx.2/54798, exon 1 of 8)	chr4	155243806	155412930	169125	-	54798	uc003inx.2	1326	ENSG00000197410	DCHS2
cg05730368	chr6	42146052	0.187954	0.000900374	0.999996	0.572427	chr6:42145847-42146053	Island	GUCA1A	NM_000409	Body				chr6	42145851	42146144	1.33e-05	4	1.485e-05	0.02195	4/0	0.590722	GUCA1A	0	intron+cds	CpG: 19	0	island	TRUE	0	2.85217	chr6	42145851	42146144	294	*	1890	Exon (uc003orx.3/2978, exon 4 of 6)	chr6	42151022	42162694	11673	-	2979	uc003orz.3	16550	ENSG00000112599	GUCA1B
cg19489494	chr6	42146143	0.134984	0.00988512	0.999996	0.270646	chr6:42145847-42146053	S_Shore	GUCA1A	NM_000409	Body				chr6	42145851	42146144	1.33e-05	4	1.485e-05	0.02195	4/0	0.590722	GUCA1A	0	intron+cds	CpG: 19	0	island	TRUE	0	2.85217	chr6	42145851	42146144	294	*	1890	Exon (uc003orx.3/2978, exon 4 of 6)	chr6	42151022	42162694	11673	-	2979	uc003orz.3	16550	ENSG00000112599	GUCA1B
cg19653212	chr6	42145954	0.169472	0.014869	0.999996	0.309747	chr6:42145847-42146053	Island	GUCA1A	NM_000409	Body				chr6	42145851	42146144	1.33e-05	4	1.485e-05	0.02195	4/0	0.590722	GUCA1A	0	intron+cds	CpG: 19	0	island	TRUE	0	2.85217	chr6	42145851	42146144	294	*	1890	Exon (uc003orx.3/2978, exon 4 of 6)	chr6	42151022	42162694	11673	-	2979	uc003orz.3	16550	ENSG00000112599	GUCA1B
cg09613495	chr6	42145851	0.0983129	0.0732832	0.999996	0.111585	chr6:42145847-42146053	Island	GUCA1A	NM_000409	Body	TRUE			chr6	42145851	42146144	1.33e-05	4	1.485e-05	0.02195	4/0	0.590722	GUCA1A	0	intron+cds	CpG: 19	0	island	TRUE	0	2.85217	chr6	42145851	42146144	294	*	1890	Exon (uc003orx.3/2978, exon 4 of 6)	chr6	42151022	42162694	11673	-	2979	uc003orz.3	16550	ENSG00000112599	GUCA1B
cg27277583	chr15	76484625	0.179163	0.00337607	0.999996	0.442818	chr15:76484093-76484580	S_Shore	C15orf27	NM_152335	Body		15:76484532-76484640	Unclassified_Cell_type_specific	chr15	76484102	76484626	0.0002653	4	2.702e-05	0.02232	4/0	0.785537	TMEM266	0	intron+cds	CpG: 49	0	island	TRUE	0	3.58858	chr15	76484102	76484626	525	*	475	Promoter	chr15	76483810	76497304	13495	+	123591	uc002bbs.3	292	ENSG00000169758	C15orf27
cg12226028	chr15	76484473	0.346476	0.00892404	0.999996	0.710081	chr15:76484093-76484580	Island	C15orf27	NM_152335	Body				chr15	76484102	76484626	0.0002653	4	2.702e-05	0.02232	4/0	0.785537	TMEM266	0	intron+cds	CpG: 49	0	island	TRUE	0	3.58858	chr15	76484102	76484626	525	*	475	Promoter	chr15	76483810	76497304	13495	+	123591	uc002bbs.3	292	ENSG00000169758	C15orf27
cg00300908	chr15	76484102	0.153933	0.00911857	0.999996	0.314035	chr15:76484093-76484580	Island	C15orf27	NM_152335	Body				chr15	76484102	76484626	0.0002653	4	2.702e-05	0.02232	4/0	0.785537	TMEM266	0	intron+cds	CpG: 49	0	island	TRUE	0	3.58858	chr15	76484102	76484626	525	*	475	Promoter	chr15	76483810	76497304	13495	+	123591	uc002bbs.3	292	ENSG00000169758	C15orf27
cg11972810	chr15	76484379	0.105965	0.114353	0.999996	0.0997927	chr15:76484093-76484580	Island	C15orf27	NM_152335	Body				chr15	76484102	76484626	0.0002653	4	2.702e-05	0.02232	4/0	0.785537	TMEM266	0	intron+cds	CpG: 49	0	island	TRUE	0	3.58858	chr15	76484102	76484626	525	*	475	Promoter	chr15	76483810	76497304	13495	+	123591	uc002bbs.3	292	ENSG00000169758	C15orf27
cg05951817	chr17	28562142	0.23618	0.0031222	0.999996	0.591757	chr17:28562387-28563186	N_Shore	SLC6A4	NM_001045	5'UTR				chr17	28562142	28562475	0.000335	3	1.742e-05	0.02264	3/0	0.612896	SLC6A4	0	intron+utr5	CpG: 81	0	island	TRUE	0	2.91674	chr17	28562142	28562475	334	*	1595	Promoter	chr17	28521337	28562986	41650	-	6532	uc002hey.5	511	ENSG00000108576	SLC6A4
cg03363743	chr17	28562474	0.168907	0.00500354	0.999996	0.388608	chr17:28562387-28563186	Island	SLC6A4	NM_001045	5'UTR		17:28562266-28563419	Unclassified_Cell_type_specific	chr17	28562142	28562475	0.000335	3	1.742e-05	0.02264	3/0	0.612896	SLC6A4	0	intron+utr5	CpG: 81	0	island	TRUE	0	2.91674	chr17	28562142	28562475	334	*	1595	Promoter	chr17	28521337	28562986	41650	-	6532	uc002hey.5	511	ENSG00000108576	SLC6A4
cg22584138	chr17	28562220	0.20781	0.0122164	0.999996	0.397552	chr17:28562387-28563186	N_Shore	SLC6A4	NM_001045	5'UTR				chr17	28562142	28562475	0.000335	3	1.742e-05	0.02264	3/0	0.612896	SLC6A4	0	intron+utr5	CpG: 81	0	island	TRUE	0	2.91674	chr17	28562142	28562475	334	*	1595	Promoter	chr17	28521337	28562986	41650	-	6532	uc002hey.5	511	ENSG00000108576	SLC6A4
cg16590910	chr6	42928470	0.224013	0.00869049	0.999996	0.46168	chr6:42928218-42928810	Island	GNMT	NM_018960	TSS200		6:42928116-42928827	Unclassified_Cell_type_specific	chr6	42928337	42928921	0.0001585	14	3.407e-05	0.02522	14/0	2.46312	CNPY3-GNMT;CNPY3-GNMT;GNMT;GNMT	0;0;0;0	nc_intron;intron;nc_intron+nc_exon;TSS+intron+utr5+cds	CpG: 57	0	island	TRUE	0	11.0043	chr6	42928337	42928921	585	*	1842	Promoter	chr6	42928500	42931618	3119	+	27232	uc003otd.3	0	ENSG00000124713	GNMT
cg26578923	chr6	42928546	0.248707	0.0120123	0.999996	0.47761	chr6:42928218-42928810	Island	GNMT	NM_018960	1stExon		6:42928116-42928827	Unclassified_Cell_type_specific	chr6	42928337	42928921	0.0001585	14	3.407e-05	0.02522	14/0	2.46312	CNPY3-GNMT;CNPY3-GNMT;GNMT;GNMT	0;0;0;0	nc_intron;intron;nc_intron+nc_exon;TSS+intron+utr5+cds	CpG: 57	0	island	TRUE	0	11.0043	chr6	42928337	42928921	585	*	1842	Promoter	chr6	42928500	42931618	3119	+	27232	uc003otd.3	0	ENSG00000124713	GNMT
cg24751129	chr6	42928920	0.138054	0.0178568	0.999996	0.241346	chr6:42928218-42928810	S_Shore	GNMT	NM_018960	Body				chr6	42928337	42928921	0.0001585	14	3.407e-05	0.02522	14/0	2.46312	CNPY3-GNMT;CNPY3-GNMT;GNMT;GNMT	0;0;0;0	nc_intron;intron;nc_intron+nc_exon;TSS+intron+utr5+cds	CpG: 57	0	island	TRUE	0	11.0043	chr6	42928337	42928921	585	*	1842	Promoter	chr6	42928500	42931618	3119	+	27232	uc003otd.3	0	ENSG00000124713	GNMT
cg05552183	chr6	42928497	0.242912	0.0285117	0.999996	0.375293	chr6:42928218-42928810	Island	GNMT	NM_018960	TSS200		6:42928116-42928827	Unclassified_Cell_type_specific	chr6	42928337	42928921	0.0001585	14	3.407e-05	0.02522	14/0	2.46312	CNPY3-GNMT;CNPY3-GNMT;GNMT;GNMT	0;0;0;0	nc_intron;intron;nc_intron+nc_exon;TSS+intron+utr5+cds	CpG: 57	0	island	TRUE	0	11.0043	chr6	42928337	42928921	585	*	1842	Promoter	chr6	42928500	42931618	3119	+	27232	uc003otd.3	0	ENSG00000124713	GNMT
cg13397359	chr6	42928475	0.309096	0.0336145	0.999996	0.455445	chr6:42928218-42928810	Island	GNMT	NM_018960	TSS200		6:42928116-42928827	Unclassified_Cell_type_specific	chr6	42928337	42928921	0.0001585	14	3.407e-05	0.02522	14/0	2.46312	CNPY3-GNMT;CNPY3-GNMT;GNMT;GNMT	0;0;0;0	nc_intron;intron;nc_intron+nc_exon;TSS+intron+utr5+cds	CpG: 57	0	island	TRUE	0	11.0043	chr6	42928337	42928921	585	*	1842	Promoter	chr6	42928500	42931618	3119	+	27232	uc003otd.3	0	ENSG00000124713	GNMT
cg19070139	chr6	42928517	0.156412	0.0478505	0.999996	0.206481	chr6:42928218-42928810	Island	GNMT	NM_018960	1stExon		6:42928116-42928827	Unclassified_Cell_type_specific	chr6	42928337	42928921	0.0001585	14	3.407e-05	0.02522	14/0	2.46312	CNPY3-GNMT;CNPY3-GNMT;GNMT;GNMT	0;0;0;0	nc_intron;intron;nc_intron+nc_exon;TSS+intron+utr5+cds	CpG: 57	0	island	TRUE	0	11.0043	chr6	42928337	42928921	585	*	1842	Promoter	chr6	42928500	42931618	3119	+	27232	uc003otd.3	0	ENSG00000124713	GNMT
cg10056627	chr6	42928773	0.107719	0.0499933	0.999996	0.140152	chr6:42928218-42928810	Island	GNMT	NM_018960	Body		6:42928116-42928827	Unclassified_Cell_type_specific	chr6	42928337	42928921	0.0001585	14	3.407e-05	0.02522	14/0	2.46312	CNPY3-GNMT;CNPY3-GNMT;GNMT;GNMT	0;0;0;0	nc_intron;intron;nc_intron+nc_exon;TSS+intron+utr5+cds	CpG: 57	0	island	TRUE	0	11.0043	chr6	42928337	42928921	585	*	1842	Promoter	chr6	42928500	42931618	3119	+	27232	uc003otd.3	0	ENSG00000124713	GNMT
cg02353165	chr6	42928485	0.310098	0.0544834	0.999996	0.391882	chr6:42928218-42928810	Island	GNMT	NM_018960	TSS200		6:42928116-42928827	Unclassified_Cell_type_specific	chr6	42928337	42928921	0.0001585	14	3.407e-05	0.02522	14/0	2.46312	CNPY3-GNMT;CNPY3-GNMT;GNMT;GNMT	0;0;0;0	nc_intron;intron;nc_intron+nc_exon;TSS+intron+utr5+cds	CpG: 57	0	island	TRUE	0	11.0043	chr6	42928337	42928921	585	*	1842	Promoter	chr6	42928500	42931618	3119	+	27232	uc003otd.3	0	ENSG00000124713	GNMT
cg11409096	chr6	42928337	0.116574	0.102176	0.999996	0.115484	chr6:42928218-42928810	Island	GNMT	NM_018960	TSS200		6:42928116-42928827	Unclassified_Cell_type_specific	chr6	42928337	42928921	0.0001585	14	3.407e-05	0.02522	14/0	2.46312	CNPY3-GNMT;CNPY3-GNMT;GNMT;GNMT	0;0;0;0	nc_intron;intron;nc_intron+nc_exon;TSS+intron+utr5+cds	CpG: 57	0	island	TRUE	0	11.0043	chr6	42928337	42928921	585	*	1842	Promoter	chr6	42928500	42931618	3119	+	27232	uc003otd.3	0	ENSG00000124713	GNMT
cg14338887	chr6	42928500	0.182205	0.132846	0.999996	0.15973	chr6:42928218-42928810	Island	GNMT;GNMT	NM_018960;NM_018960	1stExon;5'UTR		6:42928116-42928827	Unclassified_Cell_type_specific	chr6	42928337	42928921	0.0001585	14	3.407e-05	0.02522	14/0	2.46312	CNPY3-GNMT;CNPY3-GNMT;GNMT;GNMT	0;0;0;0	nc_intron;intron;nc_intron+nc_exon;TSS+intron+utr5+cds	CpG: 57	0	island	TRUE	0	11.0043	chr6	42928337	42928921	585	*	1842	Promoter	chr6	42928500	42931618	3119	+	27232	uc003otd.3	0	ENSG00000124713	GNMT
cg19051105	chr6	42928407	0.164677	0.155817	0.999996	0.132957	chr6:42928218-42928810	Island	GNMT	NM_018960	TSS200		6:42928116-42928827	Unclassified_Cell_type_specific	chr6	42928337	42928921	0.0001585	14	3.407e-05	0.02522	14/0	2.46312	CNPY3-GNMT;CNPY3-GNMT;GNMT;GNMT	0;0;0;0	nc_intron;intron;nc_intron+nc_exon;TSS+intron+utr5+cds	CpG: 57	0	island	TRUE	0	11.0043	chr6	42928337	42928921	585	*	1842	Promoter	chr6	42928500	42931618	3119	+	27232	uc003otd.3	0	ENSG00000124713	GNMT
cg23696834	chr6	42928345	0.0993381	0.229972	0.999996	0.0634099	chr6:42928218-42928810	Island	GNMT	NM_018960	TSS200		6:42928116-42928827	Unclassified_Cell_type_specific	chr6	42928337	42928921	0.0001585	14	3.407e-05	0.02522	14/0	2.46312	CNPY3-GNMT;CNPY3-GNMT;GNMT;GNMT	0;0;0;0	nc_intron;intron;nc_intron+nc_exon;TSS+intron+utr5+cds	CpG: 57	0	island	TRUE	0	11.0043	chr6	42928337	42928921	585	*	1842	Promoter	chr6	42928500	42931618	3119	+	27232	uc003otd.3	0	ENSG00000124713	GNMT
cg05642143	chr6	42928409	0.0846011	0.340667	0.999996	0.0395655	chr6:42928218-42928810	Island	GNMT	NM_018960	TSS200		6:42928116-42928827	Unclassified_Cell_type_specific	chr6	42928337	42928921	0.0001585	14	3.407e-05	0.02522	14/0	2.46312	CNPY3-GNMT;CNPY3-GNMT;GNMT;GNMT	0;0;0;0	nc_intron;intron;nc_intron+nc_exon;TSS+intron+utr5+cds	CpG: 57	0	island	TRUE	0	11.0043	chr6	42928337	42928921	585	*	1842	Promoter	chr6	42928500	42931618	3119	+	27232	uc003otd.3	0	ENSG00000124713	GNMT
cg24101359	chr6	42928495	0.0787198	0.445729	0.999996	0.0276251	chr6:42928218-42928810	Island	GNMT	NM_018960	TSS200		6:42928116-42928827	Unclassified_Cell_type_specific	chr6	42928337	42928921	0.0001585	14	3.407e-05	0.02522	14/0	2.46312	CNPY3-GNMT;CNPY3-GNMT;GNMT;GNMT	0;0;0;0	nc_intron;intron;nc_intron+nc_exon;TSS+intron+utr5+cds	CpG: 57	0	island	TRUE	0	11.0043	chr6	42928337	42928921	585	*	1842	Promoter	chr6	42928500	42931618	3119	+	27232	uc003otd.3	0	ENSG00000124713	GNMT
cg03351460	chr19	19007311	0.263908	0.0033874	0.999996	0.651888	chr19:19006031-19007546	Island	GDF1;LASS1;LASS1	NM_001492;NM_021267;NM_198207	TSS1500;TSS1500;TSS1500				chr19	19007311	19007648	0.0007354	5	2.33e-05	0.02981	5/0	0.912512	CERS1	0	TSS+intron+exon+utr5	CpG: 131	0	island	TRUE	0	4.22734	chr19	19007311	19007648	338	*	820	Promoter	chr19	18988718	19007536	18819	-	10715	uc010ebx.3	0	ENSG00000223802	CERS1
cg10556682	chr19	19007505	0.147945	0.0228569	0.999996	0.242775	chr19:19006031-19007546	Island	GDF1;LASS1;LASS1	NM_001492;NM_021267;NM_198207	TSS1500;TSS1500;TSS1500				chr19	19007311	19007648	0.0007354	5	2.33e-05	0.02981	5/0	0.912512	CERS1	0	TSS+intron+exon+utr5	CpG: 131	0	island	TRUE	0	4.22734	chr19	19007311	19007648	338	*	820	Promoter	chr19	18988718	19007536	18819	-	10715	uc010ebx.3	0	ENSG00000223802	CERS1
cg00773902	chr19	19007324	0.243547	0.0254054	0.999996	0.388475	chr19:19006031-19007546	Island	GDF1;LASS1;LASS1	NM_001492;NM_021267;NM_198207	TSS1500;TSS1500;TSS1500				chr19	19007311	19007648	0.0007354	5	2.33e-05	0.02981	5/0	0.912512	CERS1	0	TSS+intron+exon+utr5	CpG: 131	0	island	TRUE	0	4.22734	chr19	19007311	19007648	338	*	820	Promoter	chr19	18988718	19007536	18819	-	10715	uc010ebx.3	0	ENSG00000223802	CERS1
cg04384638	chr19	19007647	0.11564	0.0344957	0.999996	0.169092	chr19:19006031-19007546	S_Shore	GDF1;LASS1;LASS1	NM_001492;NM_021267;NM_198207	TSS1500;TSS1500;TSS1500		19:19007556-19007816	Unclassified_Cell_type_specific	chr19	19007311	19007648	0.0007354	5	2.33e-05	0.02981	5/0	0.912512	CERS1	0	TSS+intron+exon+utr5	CpG: 131	0	island	TRUE	0	4.22734	chr19	19007311	19007648	338	*	820	Promoter	chr19	18988718	19007536	18819	-	10715	uc010ebx.3	0	ENSG00000223802	CERS1
cg19114310	chr19	19007545	0.141473	0.051983	0.999996	0.18167	chr19:19006031-19007546	Island	GDF1;LASS1;LASS1	NM_001492;NM_021267;NM_198207	TSS1500;TSS1500;TSS1500				chr19	19007311	19007648	0.0007354	5	2.33e-05	0.02981	5/0	0.912512	CERS1	0	TSS+intron+exon+utr5	CpG: 131	0	island	TRUE	0	4.22734	chr19	19007311	19007648	338	*	820	Promoter	chr19	18988718	19007536	18819	-	10715	uc010ebx.3	0	ENSG00000223802	CERS1
cg23509665	chr7	158293697	0.367973	0.000321566	0.999996	1.28523		OpenSea	PTPRN2;PTPRN2;PTPRN2	NM_002847;NM_130842;NM_130843	Body;Body;Body	TRUE			chr7	158293463	158293698	1.321e-05	3	1.71e-05	0.03136	3/0	0.643396	PTPRN2	0	intron	CpG: 34	-7568		TRUE	0	3.06707	chr7	158293463	158293698	236	*	1357	Intron (uc011kwa.2/5799, intron 22 of 22)	chr7	158325410	158325505	96	-	693180	uc022aql.1	31807	ENSG00000207637	MIR595
cg22056595	chr7	158293463	0.189781	0.00190747	0.999996	0.516117		OpenSea	PTPRN2;PTPRN2;PTPRN2	NM_002847;NM_130842;NM_130843	Body;Body;Body	TRUE	7:158293391-158293501	Unclassified_Cell_type_specific	chr7	158293463	158293698	1.321e-05	3	1.71e-05	0.03136	3/0	0.643396	PTPRN2	0	intron	CpG: 34	-7568		TRUE	0	3.06707	chr7	158293463	158293698	236	*	1357	Intron (uc011kwa.2/5799, intron 22 of 22)	chr7	158325410	158325505	96	-	693180	uc022aql.1	31807	ENSG00000207637	MIR595
cg08827144	chr7	158293593	0.0856421	0.0930081	0.999996	0.088338		OpenSea	PTPRN2;PTPRN2;PTPRN2	NM_002847;NM_130842;NM_130843	Body;Body;Body	TRUE			chr7	158293463	158293698	1.321e-05	3	1.71e-05	0.03136	3/0	0.643396	PTPRN2	0	intron	CpG: 34	-7568		TRUE	0	3.06707	chr7	158293463	158293698	236	*	1357	Intron (uc011kwa.2/5799, intron 22 of 22)	chr7	158325410	158325505	96	-	693180	uc022aql.1	31807	ENSG00000207637	MIR595
cg23121394	chr6	168197410	0.439348	0.0104786	0.999996	0.869776	chr6:168197142-168198164	Island	C6orf123	NR_026773	Body				chr6	168197410	168197733	0.0001129	6	2.518e-05	0.03355	6/0	1.78178	LINC01558	0	nc_exon	CpG: 69	0	island	TRUE	0	8.1943	chr6	168197410	168197733	324	*	1907	Promoter	chr6	168185219	168197539	12321	-	26238	uc003sic.3	0	ENSG00000146521	LINC01558
cg04972046	chr6	168197732	0.309047	0.0112087	0.999996	0.60278	chr6:168197142-168198164	Island	C6orf123	NR_026773	TSS200				chr6	168197410	168197733	0.0001129	6	2.518e-05	0.03355	6/0	1.78178	LINC01558	0	nc_exon	CpG: 69	0	island	TRUE	0	8.1943	chr6	168197410	168197733	324	*	1907	Promoter	chr6	168185219	168197539	12321	-	26238	uc003sic.3	0	ENSG00000146521	LINC01558
cg00228390	chr6	168197667	0.316182	0.0117265	0.999996	0.610494	chr6:168197142-168198164	Island	C6orf123	NR_026773	TSS200				chr6	168197410	168197733	0.0001129	6	2.518e-05	0.03355	6/0	1.78178	LINC01558	0	nc_exon	CpG: 69	0	island	TRUE	0	8.1943	chr6	168197410	168197733	324	*	1907	Promoter	chr6	168185219	168197539	12321	-	26238	uc003sic.3	0	ENSG00000146521	LINC01558
cg23775883	chr6	168197505	0.426377	0.0143247	0.999996	0.786203	chr6:168197142-168198164	Island	C6orf123	NR_026773	Body				chr6	168197410	168197733	0.0001129	6	2.518e-05	0.03355	6/0	1.78178	LINC01558	0	nc_exon	CpG: 69	0	island	TRUE	0	8.1943	chr6	168197410	168197733	324	*	1907	Promoter	chr6	168185219	168197539	12321	-	26238	uc003sic.3	0	ENSG00000146521	LINC01558
cg23192346	chr6	168197699	0.175448	0.114179	0.999996	0.165345	chr6:168197142-168198164	Island	C6orf123	NR_026773	TSS200				chr6	168197410	168197733	0.0001129	6	2.518e-05	0.03355	6/0	1.78178	LINC01558	0	nc_exon	CpG: 69	0	island	TRUE	0	8.1943	chr6	168197410	168197733	324	*	1907	Promoter	chr6	168185219	168197539	12321	-	26238	uc003sic.3	0	ENSG00000146521	LINC01558
cg06889339	chr6	168197625	0.115376	0.127304	0.999996	0.10328	chr6:168197142-168198164	Island	C6orf123	NR_026773	TSS200		6:168197529-168197657	Unclassified_Cell_type_specific	chr6	168197410	168197733	0.0001129	6	2.518e-05	0.03355	6/0	1.78178	LINC01558	0	nc_exon	CpG: 69	0	island	TRUE	0	8.1943	chr6	168197410	168197733	324	*	1907	Promoter	chr6	168185219	168197539	12321	-	26238	uc003sic.3	0	ENSG00000146521	LINC01558
cg15942481	chr12	75785230	0.271962	0.0249768	0.999996	0.435808	chr12:75784799-75785241	Island	GLIPR1L2	NM_152436	Body		12:75784337-75785318	Promoter_Associated	chr12	75784855	75785233	0.0007886	8	3.053e-05	0.03475	8/0	2.24068	GLIPR1L2	0;0	nc_intron+nc_exon;intron+utr5+cds	CpG: 34	0	island	TRUE	0	10.1173	chr12	75784855	75785233	379	*	1193	Promoter	chr12	75784850	75817820	32971	+	144321	uc001sxp.2	5	ENSG00000180481	GLIPR1L2
cg00108944	chr12	75784855	0.317968	0.0274917	0.999996	0.496285	chr12:75784799-75785241	Island	GLIPR1L2	NM_152436	TSS200		12:75784337-75785318	Promoter_Associated	chr12	75784855	75785233	0.0007886	8	3.053e-05	0.03475	8/0	2.24068	GLIPR1L2	0;0	nc_intron+nc_exon;intron+utr5+cds	CpG: 34	0	island	TRUE	0	10.1173	chr12	75784855	75785233	379	*	1193	Promoter	chr12	75784850	75817820	32971	+	144321	uc001sxp.2	5	ENSG00000180481	GLIPR1L2
cg02415057	chr12	75784884	0.326678	0.0348476	0.999996	0.476239	chr12:75784799-75785241	Island	GLIPR1L2	NM_152436	TSS200		12:75784337-75785318	Promoter_Associated	chr12	75784855	75785233	0.0007886	8	3.053e-05	0.03475	8/0	2.24068	GLIPR1L2	0;0	nc_intron+nc_exon;intron+utr5+cds	CpG: 34	0	island	TRUE	0	10.1173	chr12	75784855	75785233	379	*	1193	Promoter	chr12	75784850	75817820	32971	+	144321	uc001sxp.2	5	ENSG00000180481	GLIPR1L2
cg07311024	chr12	75785089	0.311991	0.0367412	0.999996	0.447659	chr12:75784799-75785241	Island	GLIPR1L2	NM_152436	1stExon		12:75784337-75785318	Promoter_Associated	chr12	75784855	75785233	0.0007886	8	3.053e-05	0.03475	8/0	2.24068	GLIPR1L2	0;0	nc_intron+nc_exon;intron+utr5+cds	CpG: 34	0	island	TRUE	0	10.1173	chr12	75784855	75785233	379	*	1193	Promoter	chr12	75784850	75817820	32971	+	144321	uc001sxp.2	5	ENSG00000180481	GLIPR1L2
cg23588049	chr12	75784862	0.27192	0.0447881	0.999996	0.366775	chr12:75784799-75785241	Island	GLIPR1L2	NM_152436	TSS200		12:75784337-75785318	Promoter_Associated	chr12	75784855	75785233	0.0007886	8	3.053e-05	0.03475	8/0	2.24068	GLIPR1L2	0;0	nc_intron+nc_exon;intron+utr5+cds	CpG: 34	0	island	TRUE	0	10.1173	chr12	75784855	75785233	379	*	1193	Promoter	chr12	75784850	75817820	32971	+	144321	uc001sxp.2	5	ENSG00000180481	GLIPR1L2
cg21272279	chr12	75785232	0.326382	0.0550981	0.999996	0.41087	chr12:75784799-75785241	Island	GLIPR1L2	NM_152436	Body		12:75784337-75785318	Promoter_Associated	chr12	75784855	75785233	0.0007886	8	3.053e-05	0.03475	8/0	2.24068	GLIPR1L2	0;0	nc_intron+nc_exon;intron+utr5+cds	CpG: 34	0	island	TRUE	0	10.1173	chr12	75784855	75785233	379	*	1193	Promoter	chr12	75784850	75817820	32971	+	144321	uc001sxp.2	5	ENSG00000180481	GLIPR1L2
cg12351126	chr12	75784864	0.242504	0.0600415	0.999996	0.29623	chr12:75784799-75785241	Island	GLIPR1L2	NM_152436	TSS200		12:75784337-75785318	Promoter_Associated	chr12	75784855	75785233	0.0007886	8	3.053e-05	0.03475	8/0	2.24068	GLIPR1L2	0;0	nc_intron+nc_exon;intron+utr5+cds	CpG: 34	0	island	TRUE	0	10.1173	chr12	75784855	75785233	379	*	1193	Promoter	chr12	75784850	75817820	32971	+	144321	uc001sxp.2	5	ENSG00000180481	GLIPR1L2
cg02071292	chr12	75785097	0.171277	0.167042	0.999996	0.133112	chr12:75784799-75785241	Island	GLIPR1L2	NM_152436	1stExon		12:75784337-75785318	Promoter_Associated	chr12	75784855	75785233	0.0007886	8	3.053e-05	0.03475	8/0	2.24068	GLIPR1L2	0;0	nc_intron+nc_exon;intron+utr5+cds	CpG: 34	0	island	TRUE	0	10.1173	chr12	75784855	75785233	379	*	1193	Promoter	chr12	75784850	75817820	32971	+	144321	uc001sxp.2	5	ENSG00000180481	GLIPR1L2
cg26109017	chr2	23840268	0.218632	0.00483971	0.999996	0.506172		OpenSea	KLHL29	NM_052920	Body		2:23840073-23841022	Unclassified_Cell_type_specific	chr2	23840268	23840556	0.0003765	4	2.535e-05	0.0378	4/0	0.760478	KLHL29	0	intron	CpG: 22	-11284		TRUE	0	3.49517	chr2	23840268	23840556	289	*	2059	Intron (uc010ykg.2/114818, intron 3 of 13)	chr2	23785022	23920814	135793	+	114818	uc002reg.3	55246	ENSG00000119771	KLHL29
cg17129809	chr2	23840282	0.172926	0.00936508	0.999996	0.350778		OpenSea	KLHL29	NM_052920	Body		2:23840073-23841022	Unclassified_Cell_type_specific	chr2	23840268	23840556	0.0003765	4	2.535e-05	0.0378	4/0	0.760478	KLHL29	0	intron	CpG: 22	-11284		TRUE	0	3.49517	chr2	23840268	23840556	289	*	2059	Intron (uc010ykg.2/114818, intron 3 of 13)	chr2	23785022	23920814	135793	+	114818	uc002reg.3	55246	ENSG00000119771	KLHL29
cg14377922	chr2	23840537	0.161935	0.0265619	0.999996	0.255168		OpenSea	KLHL29	NM_052920	Body		2:23840073-23841022	Unclassified_Cell_type_specific	chr2	23840268	23840556	0.0003765	4	2.535e-05	0.0378	4/0	0.760478	KLHL29	0	intron	CpG: 22	-11284		TRUE	0	3.49517	chr2	23840268	23840556	289	*	2059	Intron (uc010ykg.2/114818, intron 3 of 13)	chr2	23785022	23920814	135793	+	114818	uc002reg.3	55246	ENSG00000119771	KLHL29
cg17419888	chr2	23840555	0.206986	0.0295585	0.999996	0.316547		OpenSea	KLHL29	NM_052920	Body		2:23840073-23841022	Unclassified_Cell_type_specific	chr2	23840268	23840556	0.0003765	4	2.535e-05	0.0378	4/0	0.760478	KLHL29	0	intron	CpG: 22	-11284		TRUE	0	3.49517	chr2	23840268	23840556	289	*	2059	Intron (uc010ykg.2/114818, intron 3 of 13)	chr2	23785022	23920814	135793	+	114818	uc002reg.3	55246	ENSG00000119771	KLHL29
cg19626725	chr5	178986131	0.3573	0.0129654	0.999996	0.674302	chr5:178986513-178986999	N_Shore	RUFY1;RUFY1;RUFY1	NM_001040452;NM_025158;NM_001040451	TSS1500;Body;TSS1500				chr5	178986131	178986831	0.0003676	7	7.54e-05	0.04607	8/0	3.4828	RUFY1	0;0	TSS+exon+utr5;intron	CpG: 37	0	island	TRUE	0	14.3583	chr5	178986131	178986831	701	*	917	Promoter	chr5	178986693	179037027	50335	+	80230	uc003mkb.2	0	ENSG00000176783	RUFY1
cg21226059	chr5	178986404	0.565177	0.0344	0.999996	0.827103	chr5:178986513-178986999	N_Shore	RUFY1;RUFY1;RUFY1	NM_001040452;NM_025158;NM_001040451	TSS1500;Body;TSS1500		5:178986177-178986948	Promoter_Associated	chr5	178986131	178986831	0.0003676	7	7.54e-05	0.04607	8/0	3.4828	RUFY1	0;0	TSS+exon+utr5;intron	CpG: 37	0	island	TRUE	0	14.3583	chr5	178986131	178986831	701	*	917	Promoter	chr5	178986693	179037027	50335	+	80230	uc003mkb.2	0	ENSG00000176783	RUFY1
cg14820908	chr5	178986412	0.505847	0.0499274	0.999996	0.658441	chr5:178986513-178986999	N_Shore	RUFY1;RUFY1;RUFY1	NM_001040452;NM_025158;NM_001040451	TSS1500;Body;TSS1500		5:178986177-178986948	Promoter_Associated	chr5	178986131	178986831	0.0003676	7	7.54e-05	0.04607	8/0	3.4828	RUFY1	0;0	TSS+exon+utr5;intron	CpG: 37	0	island	TRUE	0	14.3583	chr5	178986131	178986831	701	*	917	Promoter	chr5	178986693	179037027	50335	+	80230	uc003mkb.2	0	ENSG00000176783	RUFY1
cg09060608	chr5	178986726	0.483121	0.0603921	0.999996	0.588934	chr5:178986513-178986999	Island	RUFY1;RUFY1;RUFY1	NM_001040452;NM_025158;NM_001040451	TSS200;Body;TSS200		5:178986177-178986948	Promoter_Associated	chr5	178986131	178986831	0.0003676	7	7.54e-05	0.04607	8/0	3.4828	RUFY1	0;0	TSS+exon+utr5;intron	CpG: 37	0	island	TRUE	0	14.3583	chr5	178986131	178986831	701	*	917	Promoter	chr5	178986693	179037027	50335	+	80230	uc003mkb.2	0	ENSG00000176783	RUFY1
cg00080972	chr5	178986291	0.36927	0.0616774	0.999996	0.44677	chr5:178986513-178986999	N_Shore	RUFY1;RUFY1;RUFY1	NM_001040452;NM_025158;NM_001040451	TSS1500;Body;TSS1500		5:178986177-178986948	Promoter_Associated	chr5	178986131	178986831	0.0003676	7	7.54e-05	0.04607	8/0	3.4828	RUFY1	0;0	TSS+exon+utr5;intron	CpG: 37	0	island	TRUE	0	14.3583	chr5	178986131	178986831	701	*	917	Promoter	chr5	178986693	179037027	50335	+	80230	uc003mkb.2	0	ENSG00000176783	RUFY1
cg22764044	chr5	178986830	0.41028	0.0666646	0.999996	0.482533	chr5:178986513-178986999	Island	RUFY1;RUFY1;RUFY1;RUFY1;RUFY1	NM_001040452;NM_001040452;NM_025158;NM_001040451;NM_001040451	1stExon;5'UTR;Body;1stExon;5'UTR		5:178986177-178986948	Promoter_Associated	chr5	178986131	178986831	0.0003676	7	7.54e-05	0.04607	8/0	3.4828	RUFY1	0;0	TSS+exon+utr5;intron	CpG: 37	0	island	TRUE	0	14.3583	chr5	178986131	178986831	701	*	917	Promoter	chr5	178986693	179037027	50335	+	80230	uc003mkb.2	0	ENSG00000176783	RUFY1
cg05457628	chr5	178986728	0.496729	0.0799536	0.999996	0.544993	chr5:178986513-178986999	Island	RUFY1;RUFY1;RUFY1	NM_001040452;NM_025158;NM_001040451	TSS200;Body;TSS200		5:178986177-178986948	Promoter_Associated	chr5	178986131	178986831	0.0003676	7	7.54e-05	0.04607	8/0	3.4828	RUFY1	0;0	TSS+exon+utr5;intron	CpG: 37	0	island	TRUE	0	14.3583	chr5	178986131	178986831	701	*	917	Promoter	chr5	178986693	179037027	50335	+	80230	uc003mkb.2	0	ENSG00000176783	RUFY1
cg02136620	chr5	178986620	0.295071	0.237121	0.999996	0.184428	chr5:178986513-178986999	Island	RUFY1;RUFY1;RUFY1	NM_001040452;NM_025158;NM_001040451	TSS200;Body;TSS200		5:178986177-178986948	Promoter_Associated	chr5	178986131	178986831	0.0003676	7	7.54e-05	0.04607	8/0	3.4828	RUFY1	0;0	TSS+exon+utr5;intron	CpG: 37	0	island	TRUE	0	14.3583	chr5	178986131	178986831	701	*	917	Promoter	chr5	178986693	179037027	50335	+	80230	uc003mkb.2	0	ENSG00000176783	RUFY1
[truncated: 1 more columns]

## Sheet: cpgs_regions_cord
ID	CHR	pos	mFc	nom_p	indfdr	score	Islands_Name	Relation_to_Island	UCSC_RefGene_Name	UCSC_RefGene_Accession	UCSC_RefGene_Group	Enhancer	Regulatory_Feature_Name	Regulatory_Feature_Group	X.chrom	start	end	min_p	n_probes	z_p	z_sidak_p	t.pos.t.neg	t.sum	refGene_name	refGene_distance	refGene_feature	cpgIslandExt_name	cpgIslandExt_distance	cpgIslandExt_feature	sameDir	geneDis	score	seqnames	start.1	end.1	width	strand	id	annotation	geneChr	geneStart	geneEnd	geneLength	geneStrand	geneId	transcriptId	distanceToTSS	ENSEMBL	SYMBOL
cg11544420	chr15	99409957	0.29623	5.84708e-06	0.479377	1.55019		OpenSea	IGF1R	NM_000875	Body	TRUE	15:99409917-99410233	Unclassified_Cell_type_specific	chr15	99408636	99409958	5.856e-10	10	7.415e-16	2.573e-13	10/0	2.24927	IGF1R	0	intron	CpG: 40	12660		TRUE	0	34.0311	chr15	99408636	99409958	1323	*	417	Intron (uc010urq.2/3480, intron 2 of 10)	chr15	99454544	99460184	5641	+	3480	uc010urr.1	-44586	ENSG00000140443	IGF1R
cg17074431	chr15	99409948	0.296366	1.59237e-05	0.644293	1.42195		OpenSea	IGF1R	NM_000875	Body	TRUE	15:99409917-99410233	Unclassified_Cell_type_specific	chr15	99408636	99409958	5.856e-10	10	7.415e-16	2.573e-13	10/0	2.24927	IGF1R	0	intron	CpG: 40	12660		TRUE	0	34.0311	chr15	99408636	99409958	1323	*	417	Intron (uc010urq.2/3480, intron 2 of 10)	chr15	99454544	99460184	5641	+	3480	uc010urr.1	-44586	ENSG00000140443	IGF1R
cg13812291	chr15	99409411	0.225117	0.000853625	0.890567	0.690825		OpenSea	IGF1R	NM_000875	Body	TRUE	15:99408462-99409708	Promoter_Associated_Cell_type_specific	chr15	99408636	99409958	5.856e-10	10	7.415e-16	2.573e-13	10/0	2.24927	IGF1R	0	intron	CpG: 40	12660		TRUE	0	34.0311	chr15	99408636	99409958	1323	*	417	Intron (uc010urq.2/3480, intron 2 of 10)	chr15	99454544	99460184	5641	+	3480	uc010urr.1	-44586	ENSG00000140443	IGF1R
cg07615383	chr15	99409194	0.206	0.00115637	0.890567	0.605003		OpenSea	IGF1R	NM_000875	Body		15:99408462-99409708	Promoter_Associated_Cell_type_specific	chr15	99408636	99409958	5.856e-10	10	7.415e-16	2.573e-13	10/0	2.24927	IGF1R	0	intron	CpG: 40	12660		TRUE	0	34.0311	chr15	99408636	99409958	1323	*	417	Intron (uc010urq.2/3480, intron 2 of 10)	chr15	99454544	99460184	5641	+	3480	uc010urr.1	-44586	ENSG00000140443	IGF1R
cg03380198	chr15	99409506	0.248613	0.00148564	0.890567	0.7031		OpenSea	IGF1R	NM_000875	Body	TRUE	15:99408462-99409708	Promoter_Associated_Cell_type_specific	chr15	99408636	99409958	5.856e-10	10	7.415e-16	2.573e-13	10/0	2.24927	IGF1R	0	intron	CpG: 40	12660		TRUE	0	34.0311	chr15	99408636	99409958	1323	*	417	Intron (uc010urq.2/3480, intron 2 of 10)	chr15	99454544	99460184	5641	+	3480	uc010urr.1	-44586	ENSG00000140443	IGF1R
cg25404375	chr15	99409942	0.262744	0.00224557	0.890567	0.695923		OpenSea	IGF1R	NM_000875	Body	TRUE	15:99409917-99410233	Unclassified_Cell_type_specific	chr15	99408636	99409958	5.856e-10	10	7.415e-16	2.573e-13	10/0	2.24927	IGF1R	0	intron	CpG: 40	12660		TRUE	0	34.0311	chr15	99408636	99409958	1323	*	417	Intron (uc010urq.2/3480, intron 2 of 10)	chr15	99454544	99460184	5641	+	3480	uc010urr.1	-44586	ENSG00000140443	IGF1R
cg21746425	chr15	99408804	0.17697	0.00514353	0.890567	0.405038		OpenSea	IGF1R	NM_000875	Body		15:99408462-99409708	Promoter_Associated_Cell_type_specific	chr15	99408636	99409958	5.856e-10	10	7.415e-16	2.573e-13	10/0	2.24927	IGF1R	0	intron	CpG: 40	12660		TRUE	0	34.0311	chr15	99408636	99409958	1323	*	417	Intron (uc010urq.2/3480, intron 2 of 10)	chr15	99454544	99460184	5641	+	3480	uc010urr.1	-44586	ENSG00000140443	IGF1R
cg00098799	chr15	99409360	0.197771	0.0115585	0.890567	0.383103		OpenSea	IGF1R	NM_000875	Body	TRUE	15:99408462-99409708	Promoter_Associated_Cell_type_specific	chr15	99408636	99409958	5.856e-10	10	7.415e-16	2.573e-13	10/0	2.24927	IGF1R	0	intron	CpG: 40	12660		TRUE	0	34.0311	chr15	99408636	99409958	1323	*	417	Intron (uc010urq.2/3480, intron 2 of 10)	chr15	99454544	99460184	5641	+	3480	uc010urr.1	-44586	ENSG00000140443	IGF1R
cg19322380	chr15	99408636	0.202065	0.0186072	0.890567	0.349636		OpenSea	IGF1R	NM_000875	Body		15:99408462-99409708	Promoter_Associated_Cell_type_specific	chr15	99408636	99409958	5.856e-10	10	7.415e-16	2.573e-13	10/0	2.24927	IGF1R	0	intron	CpG: 40	12660		TRUE	0	34.0311	chr15	99408636	99409958	1323	*	417	Intron (uc010urq.2/3480, intron 2 of 10)	chr15	99454544	99460184	5641	+	3480	uc010urr.1	-44586	ENSG00000140443	IGF1R
cg12553689	chr15	99408958	0.137388	0.0690832	0.890567	0.159457		OpenSea	IGF1R	NM_000875	Body		15:99408462-99409708	Promoter_Associated_Cell_type_specific	chr15	99408636	99409958	5.856e-10	10	7.415e-16	2.573e-13	10/0	2.24927	IGF1R	0	intron	CpG: 40	12660		TRUE	0	34.0311	chr15	99408636	99409958	1323	*	417	Intron (uc010urq.2/3480, intron 2 of 10)	chr15	99454544	99460184	5641	+	3480	uc010urr.1	-44586	ENSG00000140443	IGF1R
cg10887366	chr10	49892861	-0.311693	0.000461991	0.890567	1.03961		OpenSea	WDFY4	NM_020945	TSS1500		10:49892825-49893001	Unclassified_Cell_type_specific	chr10	49892741	49893550	6.26e-11	15	6.281e-14	3.401e-11	0/15	-3.59013	WDFY4	0	TSS+exon+utr5	CpG: 88	28140		TRUE	0	47.3968	chr10	49892741	49893550	810	*	3024	Promoter	chr10	49892921	49944287	51367	+	57705	uc001jgy.3	0	ENSG00000128815	WDFY4
cg20504007	chr10	49892954	-0.294674	0.000632948	0.890567	0.942553		OpenSea	WDFY4	NM_020945	TSS1500		10:49892825-49893001	Unclassified_Cell_type_specific	chr10	49892741	49893550	6.26e-11	15	6.281e-14	3.401e-11	0/15	-3.59013	WDFY4	0	TSS+exon+utr5	CpG: 88	28140		TRUE	0	47.3968	chr10	49892741	49893550	810	*	3024	Promoter	chr10	49892921	49944287	51367	+	57705	uc001jgy.3	0	ENSG00000128815	WDFY4
cg12024826	chr10	49893336	-0.303746	0.00215535	0.890567	0.809933		OpenSea	WDFY4	NM_020945	TSS200				chr10	49892741	49893550	6.26e-11	15	6.281e-14	3.401e-11	0/15	-3.59013	WDFY4	0	TSS+exon+utr5	CpG: 88	28140		TRUE	0	47.3968	chr10	49892741	49893550	810	*	3024	Promoter	chr10	49892921	49944287	51367	+	57705	uc001jgy.3	0	ENSG00000128815	WDFY4
cg18768238	chr10	49892829	-0.272411	0.00254241	0.890567	0.70684		OpenSea	WDFY4	NM_020945	TSS1500		10:49892825-49893001	Unclassified_Cell_type_specific	chr10	49892741	49893550	6.26e-11	15	6.281e-14	3.401e-11	0/15	-3.59013	WDFY4	0	TSS+exon+utr5	CpG: 88	28140		TRUE	0	47.3968	chr10	49892741	49893550	810	*	3024	Promoter	chr10	49892921	49944287	51367	+	57705	uc001jgy.3	0	ENSG00000128815	WDFY4
cg26246740	chr10	49893026	-0.198102	0.00271704	0.890567	0.50831		OpenSea	WDFY4	NM_020945	TSS1500				chr10	49892741	49893550	6.26e-11	15	6.281e-14	3.401e-11	0/15	-3.59013	WDFY4	0	TSS+exon+utr5	CpG: 88	28140		TRUE	0	47.3968	chr10	49892741	49893550	810	*	3024	Promoter	chr10	49892921	49944287	51367	+	57705	uc001jgy.3	0	ENSG00000128815	WDFY4
cg17967780	chr10	49893445	-0.20318	0.00306686	0.890567	0.510655		OpenSea	WDFY4	NM_020945	TSS200				chr10	49892741	49893550	6.26e-11	15	6.281e-14	3.401e-11	0/15	-3.59013	WDFY4	0	TSS+exon+utr5	CpG: 88	28140		TRUE	0	47.3968	chr10	49892741	49893550	810	*	3024	Promoter	chr10	49892921	49944287	51367	+	57705	uc001jgy.3	0	ENSG00000128815	WDFY4
cg27459529	chr10	49892943	-0.254587	0.00325052	0.890567	0.633425		OpenSea	WDFY4	NM_020945	TSS1500		10:49892825-49893001	Unclassified_Cell_type_specific	chr10	49892741	49893550	6.26e-11	15	6.281e-14	3.401e-11	0/15	-3.59013	WDFY4	0	TSS+exon+utr5	CpG: 88	28140		TRUE	0	47.3968	chr10	49892741	49893550	810	*	3024	Promoter	chr10	49892921	49944287	51367	+	57705	uc001jgy.3	0	ENSG00000128815	WDFY4
cg26437842	chr10	49893423	-0.277856	0.00332215	0.890567	0.688687		OpenSea	WDFY4	NM_020945	TSS200				chr10	49892741	49893550	6.26e-11	15	6.281e-14	3.401e-11	0/15	-3.59013	WDFY4	0	TSS+exon+utr5	CpG: 88	28140		TRUE	0	47.3968	chr10	49892741	49893550	810	*	3024	Promoter	chr10	49892921	49944287	51367	+	57705	uc001jgy.3	0	ENSG00000128815	WDFY4
cg17526462	chr10	49892927	-0.232822	0.00486515	0.890567	0.538496		OpenSea	WDFY4	NM_020945	TSS1500		10:49892825-49893001	Unclassified_Cell_type_specific	chr10	49892741	49893550	6.26e-11	15	6.281e-14	3.401e-11	0/15	-3.59013	WDFY4	0	TSS+exon+utr5	CpG: 88	28140		TRUE	0	47.3968	chr10	49892741	49893550	810	*	3024	Promoter	chr10	49892921	49944287	51367	+	57705	uc001jgy.3	0	ENSG00000128815	WDFY4
cg00404025	chr10	49892741	-0.204853	0.0101969	0.890567	0.407971		OpenSea	WDFY4	NM_020945	TSS1500				chr10	49892741	49893550	6.26e-11	15	6.281e-14	3.401e-11	0/15	-3.59013	WDFY4	0	TSS+exon+utr5	CpG: 88	28140		TRUE	0	47.3968	chr10	49892741	49893550	810	*	3024	Promoter	chr10	49892921	49944287	51367	+	57705	uc001jgy.3	0	ENSG00000128815	WDFY4
cg15164194	chr10	49892930	-0.228424	0.0126155	0.890567	0.433799		OpenSea	WDFY4	NM_020945	TSS1500		10:49892825-49893001	Unclassified_Cell_type_specific	chr10	49892741	49893550	6.26e-11	15	6.281e-14	3.401e-11	0/15	-3.59013	WDFY4	0	TSS+exon+utr5	CpG: 88	28140		TRUE	0	47.3968	chr10	49892741	49893550	810	*	3024	Promoter	chr10	49892921	49944287	51367	+	57705	uc001jgy.3	0	ENSG00000128815	WDFY4
cg07345108	chr10	49893463	-0.222004	0.0189615	0.890567	0.382319		OpenSea	WDFY4	NM_020945	TSS200				chr10	49892741	49893550	6.26e-11	15	6.281e-14	3.401e-11	0/15	-3.59013	WDFY4	0	TSS+exon+utr5	CpG: 88	28140		TRUE	0	47.3968	chr10	49892741	49893550	810	*	3024	Promoter	chr10	49892921	49944287	51367	+	57705	uc001jgy.3	0	ENSG00000128815	WDFY4
cg20434666	chr10	49893406	-0.192647	0.019439	0.890567	0.329682		OpenSea	WDFY4	NM_020945	TSS200				chr10	49892741	49893550	6.26e-11	15	6.281e-14	3.401e-11	0/15	-3.59013	WDFY4	0	TSS+exon+utr5	CpG: 88	28140		TRUE	0	47.3968	chr10	49892741	49893550	810	*	3024	Promoter	chr10	49892921	49944287	51367	+	57705	uc001jgy.3	0	ENSG00000128815	WDFY4
cg09897604	chr10	49893549	-0.216132	0.0208427	0.890567	0.363328		OpenSea	WDFY4;WDFY4	NM_020945;NM_020945	5'UTR;1stExon				chr10	49892741	49893550	6.26e-11	15	6.281e-14	3.401e-11	0/15	-3.59013	WDFY4	0	TSS+exon+utr5	CpG: 88	28140		TRUE	0	47.3968	chr10	49892741	49893550	810	*	3024	Promoter	chr10	49892921	49944287	51367	+	57705	uc001jgy.3	0	ENSG00000128815	WDFY4
cg04749316	chr10	49893346	-0.176997	0.142448	0.89496	0.1498		OpenSea	WDFY4	NM_020945	TSS200				chr10	49892741	49893550	6.26e-11	15	6.281e-14	3.401e-11	0/15	-3.59013	WDFY4	0	TSS+exon+utr5	CpG: 88	28140		TRUE	0	47.3968	chr10	49892741	49893550	810	*	3024	Promoter	chr10	49892921	49944287	51367	+	57705	uc001jgy.3	0	ENSG00000128815	WDFY4
cg18770446	chr1	1109983	0.537281	0.000109674	0.817138	2.12758	chr1:1109314-1110145	Island	TTLL10	NM_001130045	5'UTR				chr1	1108820	1110108	3.23e-05	10	3.193e-10	1.085e-07	10/0	3.4819	TTLL10	0	TSS+intron+exon+utr5	CpG: 59	0	island	TRUE	0	33.0634	chr1	1108820	1110108	1289	*	3678	Promoter	chr1	1109286	1133313	24028	+	254173	uc001acy.2	0	ENSG00000162571	TTLL10
cg10143960	chr1	1109486	0.626508	0.00102001	0.890567	1.87413	chr1:1109314-1110145	Island	TTLL10	NM_001130045	5'UTR	TRUE	1:1108800-1109567	Unclassified_Cell_type_specific	chr1	1108820	1110108	3.23e-05	10	3.193e-10	1.085e-07	10/0	3.4819	TTLL10	0	TSS+intron+exon+utr5	CpG: 59	0	island	TRUE	0	33.0634	chr1	1108820	1110108	1289	*	3678	Promoter	chr1	1109286	1133313	24028	+	254173	uc001acy.2	0	ENSG00000162571	TTLL10
cg21288685	chr1	1109244	0.254234	0.00495093	0.890567	0.586089	chr1:1109314-1110145	N_Shore	TTLL10	NM_001130045	TSS200	TRUE	1:1108800-1109567	Unclassified_Cell_type_specific	chr1	1108820	1110108	3.23e-05	10	3.193e-10	1.085e-07	10/0	3.4819	TTLL10	0	TSS+intron+exon+utr5	CpG: 59	0	island	TRUE	0	33.0634	chr1	1108820	1110108	1289	*	3678	Promoter	chr1	1109286	1133313	24028	+	254173	uc001acy.2	0	ENSG00000162571	TTLL10
cg01961752	chr1	1109012	0.508471	0.00520421	0.890567	1.16117	chr1:1109314-1110145	N_Shore	TTLL10	NM_001130045	TSS1500	TRUE	1:1108800-1109567	Unclassified_Cell_type_specific	chr1	1108820	1110108	3.23e-05	10	3.193e-10	1.085e-07	10/0	3.4819	TTLL10	0	TSS+intron+exon+utr5	CpG: 59	0	island	TRUE	0	33.0634	chr1	1108820	1110108	1289	*	3678	Promoter	chr1	1109286	1133313	24028	+	254173	uc001acy.2	0	ENSG00000162571	TTLL10
cg01511231	chr1	1109676	0.331621	0.0090789	0.890567	0.677159	chr1:1109314-1110145	Island	TTLL10	NM_001130045	5'UTR				chr1	1108820	1110108	3.23e-05	10	3.193e-10	1.085e-07	10/0	3.4819	TTLL10	0	TSS+intron+exon+utr5	CpG: 59	0	island	TRUE	0	33.0634	chr1	1108820	1110108	1289	*	3678	Promoter	chr1	1109286	1133313	24028	+	254173	uc001acy.2	0	ENSG00000162571	TTLL10
cg14709479	chr1	1108924	0.378339	0.0126085	0.890567	0.718594	chr1:1109314-1110145	N_Shore	TTLL10	NM_001130045	TSS1500	TRUE	1:1108800-1109567	Unclassified_Cell_type_specific	chr1	1108820	1110108	3.23e-05	10	3.193e-10	1.085e-07	10/0	3.4819	TTLL10	0	TSS+intron+exon+utr5	CpG: 59	0	island	TRUE	0	33.0634	chr1	1108820	1110108	1289	*	3678	Promoter	chr1	1109286	1133313	24028	+	254173	uc001acy.2	0	ENSG00000162571	TTLL10
cg22047469	chr1	1110107	0.289171	0.0448273	0.890567	0.389935	chr1:1109314-1110145	Island	TTLL10	NM_001130045	5'UTR				chr1	1108820	1110108	3.23e-05	10	3.193e-10	1.085e-07	10/0	3.4819	TTLL10	0	TSS+intron+exon+utr5	CpG: 59	0	island	TRUE	0	33.0634	chr1	1108820	1110108	1289	*	3678	Promoter	chr1	1109286	1133313	24028	+	254173	uc001acy.2	0	ENSG00000162571	TTLL10
cg10056813	chr1	1108860	0.157909	0.0566759	0.890567	0.196849	chr1:1109314-1110145	N_Shore	TTLL10	NM_001130045	TSS1500	TRUE	1:1108800-1109567	Unclassified_Cell_type_specific	chr1	1108820	1110108	3.23e-05	10	3.193e-10	1.085e-07	10/0	3.4819	TTLL10	0	TSS+intron+exon+utr5	CpG: 59	0	island	TRUE	0	33.0634	chr1	1108820	1110108	1289	*	3678	Promoter	chr1	1109286	1133313	24028	+	254173	uc001acy.2	0	ENSG00000162571	TTLL10
cg27631599	chr1	1108820	0.175178	0.0841862	0.890567	0.188274	chr1:1109314-1110145	N_Shore	TTLL10	NM_001130045	TSS1500	TRUE	1:1108800-1109567	Unclassified_Cell_type_specific	chr1	1108820	1110108	3.23e-05	10	3.193e-10	1.085e-07	10/0	3.4819	TTLL10	0	TSS+intron+exon+utr5	CpG: 59	0	island	TRUE	0	33.0634	chr1	1108820	1110108	1289	*	3678	Promoter	chr1	1109286	1133313	24028	+	254173	uc001acy.2	0	ENSG00000162571	TTLL10
cg03278726	chr1	1109832	0.223184	0.107967	0.890567	0.215754	chr1:1109314-1110145	Island	TTLL10	NM_001130045	5'UTR				chr1	1108820	1110108	3.23e-05	10	3.193e-10	1.085e-07	10/0	3.4819	TTLL10	0	TSS+intron+exon+utr5	CpG: 59	0	island	TRUE	0	33.0634	chr1	1108820	1110108	1289	*	3678	Promoter	chr1	1109286	1133313	24028	+	254173	uc001acy.2	0	ENSG00000162571	TTLL10
cg19163049	chr4	104641124	-0.307504	0.000538153	0.890567	1.00526	chr4:104640559-104640797	S_Shore	TACR3	NM_001059	TSS200				chr4	104640489	104641320	1.186e-06	11	3.012e-10	1.587e-07	0/11	-2.80702	TACR3	0	TSS+utr5+cds	CpG: 19	0	island	TRUE	0	26.7261	chr4	104640489	104641320	832	*	773	Promoter	chr4	104510625	104640973	130349	-	6870	uc003hxe.1	0	ENSG00000169836	TACR3
cg14664621	chr4	104640772	-0.222324	0.00103429	0.890567	0.663716	chr4:104640559-104640797	Island	TACR3	NM_001059	1stExon				chr4	104640489	104641320	1.186e-06	11	3.012e-10	1.587e-07	0/11	-2.80702	TACR3	0	TSS+utr5+cds	CpG: 19	0	island	TRUE	0	26.7261	chr4	104640489	104641320	832	*	773	Promoter	chr4	104510625	104640973	130349	-	6870	uc003hxe.1	0	ENSG00000169836	TACR3
cg00875511	chr4	104641146	-0.275184	0.00225216	0.890567	0.728522	chr4:104640559-104640797	S_Shore	TACR3	NM_001059	TSS200				chr4	104640489	104641320	1.186e-06	11	3.012e-10	1.587e-07	0/11	-2.80702	TACR3	0	TSS+utr5+cds	CpG: 19	0	island	TRUE	0	26.7261	chr4	104640489	104641320	832	*	773	Promoter	chr4	104510625	104640973	130349	-	6870	uc003hxe.1	0	ENSG00000169836	TACR3
cg18538958	chr4	104640662	-0.456237	0.00408452	0.890567	1.08989	chr4:104640559-104640797	Island	TACR3	NM_001059	1stExon				chr4	104640489	104641320	1.186e-06	11	3.012e-10	1.587e-07	0/11	-2.80702	TACR3	0	TSS+utr5+cds	CpG: 19	0	island	TRUE	0	26.7261	chr4	104640489	104641320	832	*	773	Promoter	chr4	104510625	104640973	130349	-	6870	uc003hxe.1	0	ENSG00000169836	TACR3
cg04263186	chr4	104640489	-0.237649	0.015127	0.890567	0.432581	chr4:104640559-104640797	N_Shore	TACR3	NM_001059	1stExon				chr4	104640489	104641320	1.186e-06	11	3.012e-10	1.587e-07	0/11	-2.80702	TACR3	0	TSS+utr5+cds	CpG: 19	0	island	TRUE	0	26.7261	chr4	104640489	104641320	832	*	773	Promoter	chr4	104510625	104640973	130349	-	6870	uc003hxe.1	0	ENSG00000169836	TACR3
cg17160751	chr4	104641250	-0.269886	0.0200844	0.890567	0.458035	chr4:104640559-104640797	S_Shore	TACR3	NM_001059	TSS1500				chr4	104640489	104641320	1.186e-06	11	3.012e-10	1.587e-07	0/11	-2.80702	TACR3	0	TSS+utr5+cds	CpG: 19	0	island	TRUE	0	26.7261	chr4	104640489	104641320	832	*	773	Promoter	chr4	104510625	104640973	130349	-	6870	uc003hxe.1	0	ENSG00000169836	TACR3
cg05389335	chr4	104641319	-0.235922	0.021009	0.890567	0.395782	chr4:104640559-104640797	S_Shore	TACR3	NM_001059	TSS1500				chr4	104640489	104641320	1.186e-06	11	3.012e-10	1.587e-07	0/11	-2.80702	TACR3	0	TSS+utr5+cds	CpG: 19	0	island	TRUE	0	26.7261	chr4	104640489	104641320	832	*	773	Promoter	chr4	104510625	104640973	130349	-	6870	uc003hxe.1	0	ENSG00000169836	TACR3
cg04535008	chr4	104641033	-0.26475	0.0260977	0.890567	0.419205	chr4:104640559-104640797	S_Shore	TACR3	NM_001059	TSS200				chr4	104640489	104641320	1.186e-06	11	3.012e-10	1.587e-07	0/11	-2.80702	TACR3	0	TSS+utr5+cds	CpG: 19	0	island	TRUE	0	26.7261	chr4	104640489	104641320	832	*	773	Promoter	chr4	104510625	104640973	130349	-	6870	uc003hxe.1	0	ENSG00000169836	TACR3
cg24090629	chr4	104641072	-0.227642	0.0423222	0.890567	0.312651	chr4:104640559-104640797	S_Shore	TACR3	NM_001059	TSS200				chr4	104640489	104641320	1.186e-06	11	3.012e-10	1.587e-07	0/11	-2.80702	TACR3	0	TSS+utr5+cds	CpG: 19	0	island	TRUE	0	26.7261	chr4	104640489	104641320	832	*	773	Promoter	chr4	104510625	104640973	130349	-	6870	uc003hxe.1	0	ENSG00000169836	TACR3
cg20128928	chr4	104640560	-0.112556	0.0521223	0.890567	0.144407	chr4:104640559-104640797	Island	TACR3	NM_001059	1stExon				chr4	104640489	104641320	1.186e-06	11	3.012e-10	1.587e-07	0/11	-2.80702	TACR3	0	TSS+utr5+cds	CpG: 19	0	island	TRUE	0	26.7261	chr4	104640489	104641320	832	*	773	Promoter	chr4	104510625	104640973	130349	-	6870	uc003hxe.1	0	ENSG00000169836	TACR3
cg16461251	chr4	104640833	-0.197366	0.071473	0.890567	0.226154	chr4:104640559-104640797	S_Shore	TACR3;TACR3	NM_001059;NM_001059	1stExon;5'UTR				chr4	104640489	104641320	1.186e-06	11	3.012e-10	1.587e-07	0/11	-2.80702	TACR3	0	TSS+utr5+cds	CpG: 19	0	island	TRUE	0	26.7261	chr4	104640489	104641320	832	*	773	Promoter	chr4	104510625	104640973	130349	-	6870	uc003hxe.1	0	ENSG00000169836	TACR3
cg27544288	chr4	103940923	0.431121	0.00121773	0.890567	1.25648	chr4:103940668-103940951	Island	NHEDC1;NHEDC1	NM_001100874;NM_139173	TSS200;TSS200		4:103940315-103941370	Promoter_Associated	chr4	103940711	103941301	4.31e-08	11	1.71e-09	1.269e-06	11/0	4.20294	SLC9B1	0;0	TSS+intron+exon+utr5;nc_intron+nc_exon	CpG: 34	0	island	TRUE	0	36.8472	chr4	103940711	103941301	591	*	764	Promoter	chr4	103806205	103940896	134692	-	150159	uc003hwu.3	0	ENSG00000164037	SLC9B1
cg00308984	chr4	103941189	0.400684	0.00126313	0.890567	1.1614	chr4:103940668-103940951	S_Shore	NHEDC1;NHEDC1	NM_001100874;NM_139173	TSS1500;TSS1500		4:103940315-103941370	Promoter_Associated	chr4	103940711	103941301	4.31e-08	11	1.71e-09	1.269e-06	11/0	4.20294	SLC9B1	0;0	TSS+intron+exon+utr5;nc_intron+nc_exon	CpG: 34	0	island	TRUE	0	36.8472	chr4	103940711	103941301	591	*	764	Promoter	chr4	103806205	103940896	134692	-	150159	uc003hwu.3	0	ENSG00000164037	SLC9B1
cg10364301	chr4	103941205	0.380286	0.00194409	0.890567	1.03106	chr4:103940668-103940951	S_Shore	NHEDC1;NHEDC1	NM_001100874;NM_139173	TSS1500;TSS1500		4:103940315-103941370	Promoter_Associated	chr4	103940711	103941301	4.31e-08	11	1.71e-09	1.269e-06	11/0	4.20294	SLC9B1	0;0	TSS+intron+exon+utr5;nc_intron+nc_exon	CpG: 34	0	island	TRUE	0	36.8472	chr4	103940711	103941301	591	*	764	Promoter	chr4	103806205	103940896	134692	-	150159	uc003hwu.3	0	ENSG00000164037	SLC9B1
cg03618211	chr4	103941300	0.257632	0.00644894	0.890567	0.564346	chr4:103940668-103940951	S_Shore	NHEDC1;NHEDC1	NM_001100874;NM_139173	TSS1500;TSS1500		4:103940315-103941370	Promoter_Associated	chr4	103940711	103941301	4.31e-08	11	1.71e-09	1.269e-06	11/0	4.20294	SLC9B1	0;0	TSS+intron+exon+utr5;nc_intron+nc_exon	CpG: 34	0	island	TRUE	0	36.8472	chr4	103940711	103941301	591	*	764	Promoter	chr4	103806205	103940896	134692	-	150159	uc003hwu.3	0	ENSG00000164037	SLC9B1
cg19672271	chr4	103940878	0.527862	0.00879766	0.890567	1.08509	chr4:103940668-103940951	Island	NHEDC1;NHEDC1	NM_001100874;NM_139173	TSS200;TSS200		4:103940315-103941370	Promoter_Associated	chr4	103940711	103941301	4.31e-08	11	1.71e-09	1.269e-06	11/0	4.20294	SLC9B1	0;0	TSS+intron+exon+utr5;nc_intron+nc_exon	CpG: 34	0	island	TRUE	0	36.8472	chr4	103940711	103941301	591	*	764	Promoter	chr4	103806205	103940896	134692	-	150159	uc003hwu.3	0	ENSG00000164037	SLC9B1
cg13868111	chr4	103940711	0.504223	0.00917798	0.890567	1.02723	chr4:103940668-103940951	Island	NHEDC1;NHEDC1	NM_139173;NM_001100874	5'UTR;5'UTR		4:103940315-103941370	Promoter_Associated	chr4	103940711	103941301	4.31e-08	11	1.71e-09	1.269e-06	11/0	4.20294	SLC9B1	0;0	TSS+intron+exon+utr5;nc_intron+nc_exon	CpG: 34	0	island	TRUE	0	36.8472	chr4	103940711	103941301	591	*	764	Promoter	chr4	103806205	103940896	134692	-	150159	uc003hwu.3	0	ENSG00000164037	SLC9B1
cg21197425	chr4	103940854	0.58478	0.0092173	0.890567	1.19026	chr4:103940668-103940951	Island	NHEDC1;NHEDC1;NHEDC1;NHEDC1	NM_001100874;NM_139173;NM_139173;NM_001100874	1stExon;1stExon;5'UTR;5'UTR		4:103940315-103941370	Promoter_Associated	chr4	103940711	103941301	4.31e-08	11	1.71e-09	1.269e-06	11/0	4.20294	SLC9B1	0;0	TSS+intron+exon+utr5;nc_intron+nc_exon	CpG: 34	0	island	TRUE	0	36.8472	chr4	103940711	103941301	591	*	764	Promoter	chr4	103806205	103940896	134692	-	150159	uc003hwu.3	0	ENSG00000164037	SLC9B1
cg05605371	chr4	103940876	0.435971	0.0225713	0.890567	0.717802	chr4:103940668-103940951	Island	NHEDC1;NHEDC1	NM_001100874;NM_139173	TSS200;TSS200		4:103940315-103941370	Promoter_Associated	chr4	103940711	103941301	4.31e-08	11	1.71e-09	1.269e-06	11/0	4.20294	SLC9B1	0;0	TSS+intron+exon+utr5;nc_intron+nc_exon	CpG: 34	0	island	TRUE	0	36.8472	chr4	103940711	103941301	591	*	764	Promoter	chr4	103806205	103940896	134692	-	150159	uc003hwu.3	0	ENSG00000164037	SLC9B1
cg06618713	chr4	103941039	0.256386	0.0280147	0.890567	0.398069	chr4:103940668-103940951	S_Shore	NHEDC1;NHEDC1	NM_001100874;NM_139173	TSS200;TSS200		4:103940315-103941370	Promoter_Associated	chr4	103940711	103941301	4.31e-08	11	1.71e-09	1.269e-06	11/0	4.20294	SLC9B1	0;0	TSS+intron+exon+utr5;nc_intron+nc_exon	CpG: 34	0	island	TRUE	0	36.8472	chr4	103940711	103941301	591	*	764	Promoter	chr4	103806205	103940896	134692	-	150159	uc003hwu.3	0	ENSG00000164037	SLC9B1
cg03208010	chr4	103940950	0.181405	0.0536017	0.890567	0.230533	chr4:103940668-103940951	Island	NHEDC1;NHEDC1	NM_001100874;NM_139173	TSS200;TSS200		4:103940315-103941370	Promoter_Associated	chr4	103940711	103941301	4.31e-08	11	1.71e-09	1.269e-06	11/0	4.20294	SLC9B1	0;0	TSS+intron+exon+utr5;nc_intron+nc_exon	CpG: 34	0	island	TRUE	0	36.8472	chr4	103940711	103941301	591	*	764	Promoter	chr4	103806205	103940896	134692	-	150159	uc003hwu.3	0	ENSG00000164037	SLC9B1
cg06999381	chr4	103940936	0.242591	0.17755	0.90248	0.182108	chr4:103940668-103940951	Island	NHEDC1;NHEDC1	NM_001100874;NM_139173	TSS200;TSS200		4:103940315-103941370	Promoter_Associated	chr4	103940711	103941301	4.31e-08	11	1.71e-09	1.269e-06	11/0	4.20294	SLC9B1	0;0	TSS+intron+exon+utr5;nc_intron+nc_exon	CpG: 34	0	island	TRUE	0	36.8472	chr4	103940711	103941301	591	*	764	Promoter	chr4	103806205	103940896	134692	-	150159	uc003hwu.3	0	ENSG00000164037	SLC9B1
cg07366670	chr12	111619077	-0.370664	0.000684303	0.890567	1.17306		OpenSea	CUX2	NM_015267	Body				chr12	111618925	111619191	4.516e-09	5	9.154e-09	1.507e-05	0/5	-1.56876	CUX2	0	intron	CpG: 18	-128987		TRUE	0	12.6103	chr12	111618925	111619191	267	*	1059	Intron (uc001tsa.2/23316, intron 1 of 21)	chr12	111537321	111733213	195893	+	23316	uc001tsb.2	81604	ENSG00000111249	CUX2
cg23489038	chr12	111619190	-0.27372	0.000971834	0.890567	0.824557		OpenSea	CUX2	NM_015267	Body				chr12	111618925	111619191	4.516e-09	5	9.154e-09	1.507e-05	0/5	-1.56876	CUX2	0	intron	CpG: 18	-128987		TRUE	0	12.6103	chr12	111618925	111619191	267	*	1059	Intron (uc001tsa.2/23316, intron 1 of 21)	chr12	111537321	111733213	195893	+	23316	uc001tsb.2	81604	ENSG00000111249	CUX2
cg26416887	chr12	111618925	-0.401862	0.00158247	0.890567	1.12548		OpenSea	CUX2	NM_015267	Body				chr12	111618925	111619191	4.516e-09	5	9.154e-09	1.507e-05	0/5	-1.56876	CUX2	0	intron	CpG: 18	-128987		TRUE	0	12.6103	chr12	111618925	111619191	267	*	1059	Intron (uc001tsa.2/23316, intron 1 of 21)	chr12	111537321	111733213	195893	+	23316	uc001tsb.2	81604	ENSG00000111249	CUX2
cg26874693	chr12	111618936	-0.270222	0.00551973	0.890567	0.610184		OpenSea	CUX2	NM_015267	Body				chr12	111618925	111619191	4.516e-09	5	9.154e-09	1.507e-05	0/5	-1.56876	CUX2	0	intron	CpG: 18	-128987		TRUE	0	12.6103	chr12	111618925	111619191	267	*	1059	Intron (uc001tsa.2/23316, intron 1 of 21)	chr12	111537321	111733213	195893	+	23316	uc001tsb.2	81604	ENSG00000111249	CUX2
cg00807464	chr12	111618977	-0.252291	0.00648154	0.890567	0.552094		OpenSea	CUX2	NM_015267	Body				chr12	111618925	111619191	4.516e-09	5	9.154e-09	1.507e-05	0/5	-1.56876	CUX2	0	intron	CpG: 18	-128987		TRUE	0	12.6103	chr12	111618925	111619191	267	*	1059	Intron (uc001tsa.2/23316, intron 1 of 21)	chr12	111537321	111733213	195893	+	23316	uc001tsb.2	81604	ENSG00000111249	CUX2
cg27084712	chr3	42977845	0.334407	0.000661976	0.890567	1.06313	chr3:42977830-42978090	Island							chr3	42977777	42978181	2.235e-07	7	1.977e-08	2.142e-05	7/0	1.70445	KRBOX1-AS1;KRBOX1	0;0	nc_exon;TSS+intron+exon+utr5	CpG: 24	0	island	TRUE	0	13.131	chr3	42977777	42978181	405	*	2030	Promoter	chr3	42977834	42984283	6450	+	100506243	uc003cmm.4	0	ENSG00000240747	KRBOX1
cg08364654	chr3	42978180	0.305288	0.00149227	0.890567	0.86279	chr3:42977830-42978090	S_Shore							chr3	42977777	42978181	2.235e-07	7	1.977e-08	2.142e-05	7/0	1.70445	KRBOX1-AS1;KRBOX1	0;0	nc_exon;TSS+intron+exon+utr5	CpG: 24	0	island	TRUE	0	13.131	chr3	42977777	42978181	405	*	2030	Promoter	chr3	42977834	42984283	6450	+	100506243	uc003cmm.4	0	ENSG00000240747	KRBOX1
cg21104412	chr3	42978026	0.289493	0.00237391	0.890567	0.759785	chr3:42977830-42978090	Island							chr3	42977777	42978181	2.235e-07	7	1.977e-08	2.142e-05	7/0	1.70445	KRBOX1-AS1;KRBOX1	0;0	nc_exon;TSS+intron+exon+utr5	CpG: 24	0	island	TRUE	0	13.131	chr3	42977777	42978181	405	*	2030	Promoter	chr3	42977834	42984283	6450	+	100506243	uc003cmm.4	0	ENSG00000240747	KRBOX1
cg01990997	chr3	42977777	0.230581	0.00261091	0.890567	0.595638	chr3:42977830-42978090	N_Shore							chr3	42977777	42978181	2.235e-07	7	1.977e-08	2.142e-05	7/0	1.70445	KRBOX1-AS1;KRBOX1	0;0	nc_exon;TSS+intron+exon+utr5	CpG: 24	0	island	TRUE	0	13.131	chr3	42977777	42978181	405	*	2030	Promoter	chr3	42977834	42984283	6450	+	100506243	uc003cmm.4	0	ENSG00000240747	KRBOX1
cg08111629	chr3	42977953	0.217139	0.00703531	0.890567	0.467438	chr3:42977830-42978090	Island							chr3	42977777	42978181	2.235e-07	7	1.977e-08	2.142e-05	7/0	1.70445	KRBOX1-AS1;KRBOX1	0;0	nc_exon;TSS+intron+exon+utr5	CpG: 24	0	island	TRUE	0	13.131	chr3	42977777	42978181	405	*	2030	Promoter	chr3	42977834	42984283	6450	+	100506243	uc003cmm.4	0	ENSG00000240747	KRBOX1
cg11303738	chr3	42977889	0.183485	0.031483	0.890567	0.27558	chr3:42977830-42978090	Island							chr3	42977777	42978181	2.235e-07	7	1.977e-08	2.142e-05	7/0	1.70445	KRBOX1-AS1;KRBOX1	0;0	nc_exon;TSS+intron+exon+utr5	CpG: 24	0	island	TRUE	0	13.131	chr3	42977777	42978181	405	*	2030	Promoter	chr3	42977834	42984283	6450	+	100506243	uc003cmm.4	0	ENSG00000240747	KRBOX1
cg22714811	chr3	42977896	0.144054	0.127239	0.893065	0.128983	chr3:42977830-42978090	Island							chr3	42977777	42978181	2.235e-07	7	1.977e-08	2.142e-05	7/0	1.70445	KRBOX1-AS1;KRBOX1	0;0	nc_exon;TSS+intron+exon+utr5	CpG: 24	0	island	TRUE	0	13.131	chr3	42977777	42978181	405	*	2030	Promoter	chr3	42977834	42984283	6450	+	100506243	uc003cmm.4	0	ENSG00000240747	KRBOX1
cg27198632	chr4	174429263	-0.3096	0.000763196	0.890567	0.965137	chr4:174430386-174430861	N_Shore				TRUE			chr4	174429263	174430142	5.532e-06	8	6.608e-08	3.291e-05	0/9	-1.95971	SCRG1	0	intron+utr5	CpG: 58	-244	shore	TRUE	0	14.0706	chr4	174429263	174430142	880	*	745	Distal Intergenic	chr4	174447652	174450530	2879	-	9464	uc003itg.1	20388	ENSG00000164107	HAND2
cg16329589	chr4	174430141	-0.285691	0.00539815	0.890567	0.647878	chr4:174430386-174430861	N_Shore					4:174429952-174430188	Unclassified_Cell_type_specific	chr4	174429263	174430142	5.532e-06	8	6.608e-08	3.291e-05	0/9	-1.95971	SCRG1	0	intron+utr5	CpG: 58	-244	shore	TRUE	0	14.0706	chr4	174429263	174430142	880	*	745	Distal Intergenic	chr4	174447652	174450530	2879	-	9464	uc003itg.1	20388	ENSG00000164107	HAND2
cg11930926	chr4	174429326	-0.243807	0.0135221	0.890567	0.455665	chr4:174430386-174430861	N_Shore				TRUE			chr4	174429263	174430142	5.532e-06	8	6.608e-08	3.291e-05	0/9	-1.95971	SCRG1	0	intron+utr5	CpG: 58	-244	shore	TRUE	0	14.0706	chr4	174429263	174430142	880	*	745	Distal Intergenic	chr4	174447652	174450530	2879	-	9464	uc003itg.1	20388	ENSG00000164107	HAND2
cg00070383	chr4	174429374	-0.20965	0.0142636	0.890567	0.386966	chr4:174430386-174430861	N_Shore				TRUE			chr4	174429263	174430142	5.532e-06	8	6.608e-08	3.291e-05	0/9	-1.95971	SCRG1	0	intron+utr5	CpG: 58	-244	shore	TRUE	0	14.0706	chr4	174429263	174430142	880	*	745	Distal Intergenic	chr4	174447652	174450530	2879	-	9464	uc003itg.1	20388	ENSG00000164107	HAND2
cg07409418	chr4	174429649	-0.307823	0.0238369	0.890567	0.499519	chr4:174430386-174430861	N_Shore							chr4	174429263	174430142	5.532e-06	8	6.608e-08	3.291e-05	0/9	-1.95971	SCRG1	0	intron+utr5	CpG: 58	-244	shore	TRUE	0	14.0706	chr4	174429263	174430142	880	*	745	Distal Intergenic	chr4	174447652	174450530	2879	-	9464	uc003itg.1	20388	ENSG00000164107	HAND2
cg07328317	chr4	174429872	-0.206336	0.0352039	0.890567	0.299891	chr4:174430386-174430861	N_Shore							chr4	174429263	174430142	5.532e-06	8	6.608e-08	3.291e-05	0/9	-1.95971	SCRG1	0	intron+utr5	CpG: 58	-244	shore	TRUE	0	14.0706	chr4	174429263	174430142	880	*	745	Distal Intergenic	chr4	174447652	174450530	2879	-	9464	uc003itg.1	20388	ENSG00000164107	HAND2
cg02897230	chr4	174429541	-0.110766	0.0362744	0.890567	0.159548	chr4:174430386-174430861	N_Shore				TRUE			chr4	174429263	174430142	5.532e-06	8	6.608e-08	3.291e-05	0/9	-1.95971	SCRG1	0	intron+utr5	CpG: 58	-244	shore	TRUE	0	14.0706	chr4	174429263	174430142	880	*	745	Distal Intergenic	chr4	174447652	174450530	2879	-	9464	uc003itg.1	20388	ENSG00000164107	HAND2
cg10839823	chr4	174429370	-0.14138	0.0511211	0.890567	0.182578	chr4:174430386-174430861	N_Shore				TRUE			chr4	174429263	174430142	5.532e-06	8	6.608e-08	3.291e-05	0/9	-1.95971	SCRG1	0	intron+utr5	CpG: 58	-244	shore	TRUE	0	14.0706	chr4	174429263	174430142	880	*	745	Distal Intergenic	chr4	174447652	174450530	2879	-	9464	uc003itg.1	20388	ENSG00000164107	HAND2
cg19788317	chr4	174429300	-0.144661	0.0755643	0.890567	0.162264	chr4:174430386-174430861	N_Shore				TRUE			chr4	174429263	174430142	5.532e-06	8	6.608e-08	3.291e-05	0/9	-1.95971	SCRG1	0	intron+utr5	CpG: 58	-244	shore	TRUE	0	14.0706	chr4	174429263	174430142	880	*	745	Distal Intergenic	chr4	174447652	174450530	2879	-	9464	uc003itg.1	20388	ENSG00000164107	HAND2
cg13007871	chr6	30458519	0.285559	9.79566e-05	0.817138	1.1448	chr6:30457369-30458175	S_Shore	HLA-E	NM_005516	Body				chr6	30458519	30458731	1.405e-08	4	1.872e-08	3.866e-05	4/0	1.14518	HLA-E	0	intron	CpG: 76	344	shore	TRUE	0	8.84957	chr6	30458519	30458731	213	*	2484	Intron (uc011dmg.2/3133, intron 3 of 6)	chr6	30457289	30461982	4694	+	3133	uc011dmh.2	1230	ENSG00000204592	HLA-E
cg00340855	chr6	30458586	0.319399	0.000308749	0.890567	1.12122	chr6:30457369-30458175	S_Shore	HLA-E	NM_005516	Body				chr6	30458519	30458731	1.405e-08	4	1.872e-08	3.866e-05	4/0	1.14518	HLA-E	0	intron	CpG: 76	344	shore	TRUE	0	8.84957	chr6	30458519	30458731	213	*	2484	Intron (uc011dmg.2/3133, intron 3 of 6)	chr6	30457289	30461982	4694	+	3133	uc011dmh.2	1230	ENSG00000204592	HLA-E
cg21758773	chr6	30458730	0.242836	0.00247319	0.890567	0.633012	chr6:30457369-30458175	S_Shore	HLA-E	NM_005516	Body				chr6	30458519	30458731	1.405e-08	4	1.872e-08	3.866e-05	4/0	1.14518	HLA-E	0	intron	CpG: 76	344	shore	TRUE	0	8.84957	chr6	30458519	30458731	213	*	2484	Intron (uc011dmg.2/3133, intron 3 of 6)	chr6	30457289	30461982	4694	+	3133	uc011dmh.2	1230	ENSG00000204592	HLA-E
cg11594821	chr6	30458601	0.297381	0.0121537	0.890567	0.569571	chr6:30457369-30458175	S_Shore	HLA-E	NM_005516	Body				chr6	30458519	30458731	1.405e-08	4	1.872e-08	3.866e-05	4/0	1.14518	HLA-E	0	intron	CpG: 76	344	shore	TRUE	0	8.84957	chr6	30458519	30458731	213	*	2484	Intron (uc011dmg.2/3133, intron 3 of 6)	chr6	30457289	30461982	4694	+	3133	uc011dmh.2	1230	ENSG00000204592	HLA-E
cg03762994	chr17	6899332	-0.684214	0.0038707	0.890567	1.65047	chr17:6898820-6900427	Island	ALOX12	NM_000697	TSS200	TRUE			chr17	6899085	6899578	5.44e-07	11	6.249e-08	5.55e-05	0/11	-5.74723	ALOX12-AS1;ALOX12	0;0	nc_intron;TSS+intron+utr5+cds	CpG: 131	0	island	TRUE	0	41.4041	chr17	6899085	6899578	494	*	2710	Promoter	chr17	6899384	6914055	14672	+	239	uc002gdx.4	0	ENSG00000108839	ALOX12
cg09737314	chr17	6899359	-0.689421	0.0126661	0.890567	1.30808	chr17:6898820-6900427	Island	ALOX12	NM_000697	TSS200	TRUE			chr17	6899085	6899578	5.44e-07	11	6.249e-08	5.55e-05	0/11	-5.74723	ALOX12-AS1;ALOX12	0;0	nc_intron;TSS+intron+utr5+cds	CpG: 131	0	island	TRUE	0	41.4041	chr17	6899085	6899578	494	*	2710	Promoter	chr17	6899384	6914055	14672	+	239	uc002gdx.4	0	ENSG00000108839	ALOX12
cg12262378	chr17	6899522	-0.572877	0.0131989	0.890567	1.0767	chr17:6898820-6900427	Island	ALOX12	NM_000697	1stExon	TRUE			chr17	6899085	6899578	5.44e-07	11	6.249e-08	5.55e-05	0/11	-5.74723	ALOX12-AS1;ALOX12	0;0	nc_intron;TSS+intron+utr5+cds	CpG: 131	0	island	TRUE	0	41.4041	chr17	6899085	6899578	494	*	2710	Promoter	chr17	6899384	6914055	14672	+	239	uc002gdx.4	0	ENSG00000108839	ALOX12
cg03760483	chr17	6899297	-0.416628	0.0143602	0.890567	0.767778	chr17:6898820-6900427	Island	ALOX12	NM_000697	TSS200	TRUE			chr17	6899085	6899578	5.44e-07	11	6.249e-08	5.55e-05	0/11	-5.74723	ALOX12-AS1;ALOX12	0;0	nc_intron;TSS+intron+utr5+cds	CpG: 131	0	island	TRUE	0	41.4041	chr17	6899085	6899578	494	*	2710	Promoter	chr17	6899384	6914055	14672	+	239	uc002gdx.4	0	ENSG00000108839	ALOX12
cg02493798	chr17	6899577	-0.615062	0.0160538	0.890567	1.10368	chr17:6898820-6900427	Island	ALOX12	NM_000697	Body	TRUE			chr17	6899085	6899578	5.44e-07	11	6.249e-08	5.55e-05	0/11	-5.74723	ALOX12-AS1;ALOX12	0;0	nc_intron;TSS+intron+utr5+cds	CpG: 131	0	island	TRUE	0	41.4041	chr17	6899085	6899578	494	*	2710	Promoter	chr17	6899384	6914055	14672	+	239	uc002gdx.4	0	ENSG00000108839	ALOX12
cg03407747	chr17	6899364	-0.686156	0.0233888	0.890567	1.11912	chr17:6898820-6900427	Island	ALOX12	NM_000697	TSS200	TRUE			chr17	6899085	6899578	5.44e-07	11	6.249e-08	5.55e-05	0/11	-5.74723	ALOX12-AS1;ALOX12	0;0	nc_intron;TSS+intron+utr5+cds	CpG: 131	0	island	TRUE	0	41.4041	chr17	6899085	6899578	494	*	2710	Promoter	chr17	6899384	6914055	14672	+	239	uc002gdx.4	0	ENSG00000108839	ALOX12
cg03404566	chr17	6899310	-0.406911	0.0236744	0.890567	0.661523	chr17:6898820-6900427	Island	ALOX12	NM_000697	TSS200	TRUE			chr17	6899085	6899578	5.44e-07	11	6.249e-08	5.55e-05	0/11	-5.74723	ALOX12-AS1;ALOX12	0;0	nc_intron;TSS+intron+utr5+cds	CpG: 131	0	island	TRUE	0	41.4041	chr17	6899085	6899578	494	*	2710	Promoter	chr17	6899384	6914055	14672	+	239	uc002gdx.4	0	ENSG00000108839	ALOX12
cg21237687	chr17	6899380	-0.693218	0.0266386	0.890567	1.09146	chr17:6898820-6900427	Island	ALOX12	NM_000697	TSS200	TRUE			chr17	6899085	6899578	5.44e-07	11	6.249e-08	5.55e-05	0/11	-5.74723	ALOX12-AS1;ALOX12	0;0	nc_intron;TSS+intron+utr5+cds	CpG: 131	0	island	TRUE	0	41.4041	chr17	6899085	6899578	494	*	2710	Promoter	chr17	6899384	6914055	14672	+	239	uc002gdx.4	0	ENSG00000108839	ALOX12
cg19536664	chr17	6899085	-0.454014	0.0269994	0.890567	0.712186	chr17:6898820-6900427	Island	ALOX12	NM_000697	TSS1500	TRUE			chr17	6899085	6899578	5.44e-07	11	6.249e-08	5.55e-05	0/11	-5.74723	ALOX12-AS1;ALOX12	0;0	nc_intron;TSS+intron+utr5+cds	CpG: 131	0	island	TRUE	0	41.4041	chr17	6899085	6899578	494	*	2710	Promoter	chr17	6899384	6914055	14672	+	239	uc002gdx.4	0	ENSG00000108839	ALOX12
cg14375499	chr17	6899207	-0.275778	0.0587026	0.890567	0.339577	chr17:6898820-6900427	Island	ALOX12	NM_000697	TSS200	TRUE			chr17	6899085	6899578	5.44e-07	11	6.249e-08	5.55e-05	0/11	-5.74723	ALOX12-AS1;ALOX12	0;0	nc_intron;TSS+intron+utr5+cds	CpG: 131	0	island	TRUE	0	41.4041	chr17	6899085	6899578	494	*	2710	Promoter	chr17	6899384	6914055	14672	+	239	uc002gdx.4	0	ENSG00000108839	ALOX12
cg05215272	chr17	6899095	-0.252949	0.064611	0.890567	0.300932	chr17:6898820-6900427	Island	ALOX12	NM_000697	TSS1500	TRUE			chr17	6899085	6899578	5.44e-07	11	6.249e-08	5.55e-05	0/11	-5.74723	ALOX12-AS1;ALOX12	0;0	nc_intron;TSS+intron+utr5+cds	CpG: 131	0	island	TRUE	0	41.4041	chr17	6899085	6899578	494	*	2710	Promoter	chr17	6899384	6914055	14672	+	239	uc002gdx.4	0	ENSG00000108839	ALOX12
cg16964673	chr1	3775206	0.233015	0.00114192	0.890567	0.685615	chr1:3775077-3775369	Island	KIAA0562;DFFB	NM_014704;NM_004402	TSS1500;Body		1:3774670-3775819	Promoter_Associated	chr1	3774827	3775207	4.872e-06	6	8.514e-08	9.809e-05	6/0	1.57994	DFFB	0;0;0	nc_intron;intron;intron+utr5	CpG: 21	0	island	TRUE	0	11.17	chr1	3774827	3775207	381	*	3610	Promoter	chr1	3773845	3782564	8720	+	1677	uc009vln.1	982	ENSG00000169598	DFFB
cg00489772	chr1	3775078	0.42437	0.00172675	0.890567	1.17244	chr1:3775077-3775369	Island	KIAA0562;DFFB	NM_014704;NM_004402	TSS1500;Body		1:3774670-3775819	Promoter_Associated	chr1	3774827	3775207	4.872e-06	6	8.514e-08	9.809e-05	6/0	1.57994	DFFB	0;0;0	nc_intron;intron;intron+utr5	CpG: 21	0	island	TRUE	0	11.17	chr1	3774827	3775207	381	*	3610	Promoter	chr1	3773845	3782564	8720	+	1677	uc009vln.1	982	ENSG00000169598	DFFB
cg22157494	chr1	3774827	0.368101	0.0042401	0.890567	0.873366	chr1:3775077-3775369	N_Shore	KIAA0562;DFFB	NM_014704;NM_004402	TSS1500;Body		1:3774670-3775819	Promoter_Associated	chr1	3774827	3775207	4.872e-06	6	8.514e-08	9.809e-05	6/0	1.57994	DFFB	0;0;0	nc_intron;intron;intron+utr5	CpG: 21	0	island	TRUE	0	11.17	chr1	3774827	3775207	381	*	3610	Promoter	chr1	3773845	3782564	8720	+	1677	uc009vln.1	982	ENSG00000169598	DFFB
cg04289045	chr1	3775105	0.20666	0.0106947	0.890567	0.407291	chr1:3775077-3775369	Island	KIAA0562;DFFB	NM_014704;NM_004402	TSS1500;Body		1:3774670-3775819	Promoter_Associated	chr1	3774827	3775207	4.872e-06	6	8.514e-08	9.809e-05	6/0	1.57994	DFFB	0;0;0	nc_intron;intron;intron+utr5	CpG: 21	0	island	TRUE	0	11.17	chr1	3774827	3775207	381	*	3610	Promoter	chr1	3773845	3782564	8720	+	1677	uc009vln.1	982	ENSG00000169598	DFFB
cg06178315	chr1	3774858	0.227074	0.0107772	0.890567	0.446766	chr1:3775077-3775369	N_Shore	KIAA0562;DFFB	NM_014704;NM_004402	TSS1500;Body		1:3774670-3775819	Promoter_Associated	chr1	3774827	3775207	4.872e-06	6	8.514e-08	9.809e-05	6/0	1.57994	DFFB	0;0;0	nc_intron;intron;intron+utr5	CpG: 21	0	island	TRUE	0	11.17	chr1	3774827	3775207	381	*	3610	Promoter	chr1	3773845	3782564	8720	+	1677	uc009vln.1	982	ENSG00000169598	DFFB
cg22671931	chr1	3774853	0.120723	0.0899344	0.890567	0.126285	chr1:3775077-3775369	N_Shore	KIAA0562;DFFB	NM_014704;NM_004402	TSS1500;Body		1:3774670-3775819	Promoter_Associated	chr1	3774827	3775207	4.872e-06	6	8.514e-08	9.809e-05	6/0	1.57994	DFFB	0;0;0	nc_intron;intron;intron+utr5	CpG: 21	0	island	TRUE	0	11.17	chr1	3774827	3775207	381	*	3610	Promoter	chr1	3773845	3782564	8720	+	1677	uc009vln.1	982	ENSG00000169598	DFFB
cg19386336	chrX	100546064	0.322228	0.000132633	0.84241	1.24939	chrX:100546063-100546550	Island	TAF7L;TAF7L	NM_024885;NM_001168474	Body;5'UTR				chrX	100545995	100546357	3.157e-05	4	1.233e-07	0.0001491	4/0	1.25927	TAF7L	0;0	TSS+intron+exon+utr5;intron	CpG: 53	0	island	TRUE	0	8.70034	chrX	100545995	100546357	363	*	673	Promoter	chrX	100523241	100546325	23085	-	54457	uc004ehc.2	0	ENSG00000102387	TAF7L
cg01538344	chrX	100546291	0.435819	0.00118256	0.890567	1.27572	chrX:100546063-100546550	Island	TAF7L;TAF7L;TAF7L	NM_001168474;NM_024885;NM_001168474	1stExon;Body;5'UTR				chrX	100545995	100546357	3.157e-05	4	1.233e-07	0.0001491	4/0	1.25927	TAF7L	0;0	TSS+intron+exon+utr5;intron	CpG: 53	0	island	TRUE	0	8.70034	chrX	100545995	100546357	363	*	673	Promoter	chrX	100523241	100546325	23085	-	54457	uc004ehc.2	0	ENSG00000102387	TAF7L
cg08704539	chrX	100546356	0.354484	0.00218935	0.890567	0.942815	chrX:100546063-100546550	Island	TAF7L;TAF7L	NM_024885;NM_001168474	Body;TSS200				chrX	100545995	100546357	3.157e-05	4	1.233e-07	0.0001491	4/0	1.25927	TAF7L	0;0	TSS+intron+exon+utr5;intron	CpG: 53	0	island	TRUE	0	8.70034	chrX	100545995	100546357	363	*	673	Promoter	chrX	100523241	100546325	23085	-	54457	uc004ehc.2	0	ENSG00000102387	TAF7L
cg00695046	chrX	100545995	0.146739	0.0533143	0.890567	0.186821	chrX:100546063-100546550	N_Shore	TAF7L;TAF7L	NM_024885;NM_001168474	Body;5'UTR				chrX	100545995	100546357	3.157e-05	4	1.233e-07	0.0001491	4/0	1.25927	TAF7L	0;0	TSS+intron+exon+utr5;intron	CpG: 53	0	island	TRUE	0	8.70034	chrX	100545995	100546357	363	*	673	Promoter	chrX	100523241	100546325	23085	-	54457	uc004ehc.2	0	ENSG00000102387	TAF7L
cg10658779	chr10	77871675	0.397226	0.000332213	0.890567	1.38179	chr10:77872083-77872305	N_Shore	C10orf11	NM_032024	Body	TRUE			chr10	77871618	77872085	9.711e-06	5	4.622e-07	0.0004332	5/0	1.57165	C10orf11	0;0	nc_intron;intron	CpG: 19	0	island	TRUE	0	9.95665	chr10	77871618	77872085	468	*	2839	Intron (uc001jxi.3/83938, intron 4 of 5)	chr10	77542519	78317126	774608	+	83938	uc001jxi.3	329099	ENSG00000148655	C10orf11
cg08481464	chr10	77871618	0.316117	0.00689521	0.890567	0.683272	chr10:77872083-77872305	N_Shore	C10orf11	NM_032024	Body	TRUE			chr10	77871618	77872085	9.711e-06	5	4.622e-07	0.0004332	5/0	1.57165	C10orf11	0;0	nc_intron;intron	CpG: 19	0	island	TRUE	0	9.95665	chr10	77871618	77872085	468	*	2839	Intron (uc001jxi.3/83938, intron 4 of 5)	chr10	77542519	78317126	774608	+	83938	uc001jxi.3	329099	ENSG00000148655	C10orf11
cg24280832	chr10	77871958	0.334055	0.0133602	0.890567	0.626082	chr10:77872083-77872305	N_Shore	C10orf11	NM_032024	Body	TRUE			chr10	77871618	77872085	9.711e-06	5	4.622e-07	0.0004332	5/0	1.57165	C10orf11	0;0	nc_intron;intron	CpG: 19	0	island	TRUE	0	9.95665	chr10	77871618	77872085	468	*	2839	Intron (uc001jxi.3/83938, intron 4 of 5)	chr10	77542519	78317126	774608	+	83938	uc001jxi.3	329099	ENSG00000148655	C10orf11
cg25830307	chr10	77871644	0.306533	0.0167483	0.890567	0.544411	chr10:77872083-77872305	N_Shore	C10orf11	NM_032024	Body	TRUE			chr10	77871618	77872085	9.711e-06	5	4.622e-07	0.0004332	5/0	1.57165	C10orf11	0;0	nc_intron;intron	CpG: 19	0	island	TRUE	0	9.95665	chr10	77871618	77872085	468	*	2839	Intron (uc001jxi.3/83938, intron 4 of 5)	chr10	77542519	78317126	774608	+	83938	uc001jxi.3	329099	ENSG00000148655	C10orf11
cg04850999	chr10	77872084	0.217715	0.0256587	0.890567	0.346334	chr10:77872083-77872305	Island	C10orf11	NM_032024	Body	TRUE			chr10	77871618	77872085	9.711e-06	5	4.622e-07	0.0004332	5/0	1.57165	C10orf11	0;0	nc_intron;intron	CpG: 19	0	island	TRUE	0	9.95665	chr10	77871618	77872085	468	*	2839	Intron (uc001jxi.3/83938, intron 4 of 5)	chr10	77542519	78317126	774608	+	83938	uc001jxi.3	329099	ENSG00000148655	C10orf11
cg06085985	chr11	830527	-0.216957	0.00247678	0.890567	0.565414	chr11:829284-833558	Island	EFCAB4A	NM_173584	Body		11:829828-831432	Unclassified	chr11	829616	830528	0.0007152	5	1.292e-06	0.0006201	0/5	-1.06497	CRACR2B	0	intron+cds	CpG: 294	0	island	TRUE	0	6.27131	chr11	829616	830528	913	*	1941	Promoter	chr11	829297	831991	2695	+	283229	uc001lrw.2	319	ENSG00000177685	CRACR2B
cg16570157	chr11	829783	-0.314041	0.00580291	0.890567	0.702306	chr11:829284-833558	Island	EFCAB4A	NM_173584	Body				chr11	829616	830528	0.0007152	5	1.292e-06	0.0006201	0/5	-1.06497	CRACR2B	0	intron+cds	CpG: 294	0	island	TRUE	0	6.27131	chr11	829616	830528	913	*	1941	Promoter	chr11	829297	831991	2695	+	283229	uc001lrw.2	319	ENSG00000177685	CRACR2B
cg20801007	chr11	830320	-0.264087	0.014779	0.890567	0.483372	chr11:829284-833558	Island	EFCAB4A	NM_173584	Body		11:829828-831432	Unclassified	chr11	829616	830528	0.0007152	5	1.292e-06	0.0006201	0/5	-1.06497	CRACR2B	0	intron+cds	CpG: 294	0	island	TRUE	0	6.27131	chr11	829616	830528	913	*	1941	Promoter	chr11	829297	831991	2695	+	283229	uc001lrw.2	319	ENSG00000177685	CRACR2B
cg05221455	chr11	829616	-0.14571	0.015011	0.890567	0.265715	chr11:829284-833558	Island	EFCAB4A	NM_173584	Body				chr11	829616	830528	0.0007152	5	1.292e-06	0.0006201	0/5	-1.06497	CRACR2B	0	intron+cds	CpG: 294	0	island	TRUE	0	6.27131	chr11	829616	830528	913	*	1941	Promoter	chr11	829297	831991	2695	+	283229	uc001lrw.2	319	ENSG00000177685	CRACR2B
cg00420348	chr11	830190	-0.124172	0.0532358	0.890567	0.15817	chr11:829284-833558	Island	EFCAB4A	NM_173584	Body		11:829828-831432	Unclassified	chr11	829616	830528	0.0007152	5	1.292e-06	0.0006201	0/5	-1.06497	CRACR2B	0	intron+cds	CpG: 294	0	island	TRUE	0	6.27131	chr11	829616	830528	913	*	1941	Promoter	chr11	829297	831991	2695	+	283229	uc001lrw.2	319	ENSG00000177685	CRACR2B
cg19806221	chr8	37824765	0.302386	0.000335498	0.890567	1.05058	chr8:37822486-37824008	S_Shore	ADRB3	NM_000025	TSS1500				chr8	37824340	37824766	5.366e-05	4	6.262e-07	0.0006433	4/0	0.856537	ADRB3	-156	intergenic	CpG: 137	332	shore	TRUE	-156	5.31335	chr8	37824340	37824766	427	*	926	Promoter	chr8	37820514	37824184	3671	-	155	uc003xkr.2	-156	ENSG00000188778	ADRB3
cg10357888	chr8	37824496	0.211536	0.00446022	0.890567	0.497245	chr8:37822486-37824008	S_Shore	ADRB3	NM_000025	TSS1500		8:37824075-37824724	Unclassified	chr8	37824340	37824766	5.366e-05	4	6.262e-07	0.0006433	4/0	0.856537	ADRB3	-156	intergenic	CpG: 137	332	shore	TRUE	-156	5.31335	chr8	37824340	37824766	427	*	926	Promoter	chr8	37820514	37824184	3671	-	155	uc003xkr.2	-156	ENSG00000188778	ADRB3
cg23460057	chr8	37824340	0.147208	0.012407	0.890567	0.280627	chr8:37822486-37824008	S_Shore	ADRB3	NM_000025	TSS200		8:37824075-37824724	Unclassified	chr8	37824340	37824766	5.366e-05	4	6.262e-07	0.0006433	4/0	0.856537	ADRB3	-156	intergenic	CpG: 137	332	shore	TRUE	-156	5.31335	chr8	37824340	37824766	427	*	926	Promoter	chr8	37820514	37824184	3671	-	155	uc003xkr.2	-156	ENSG00000188778	ADRB3
cg01386493	chr8	37824529	0.195408	0.0134357	0.890567	0.365752	chr8:37822486-37824008	S_Shore	ADRB3	NM_000025	TSS1500		8:37824075-37824724	Unclassified	chr8	37824340	37824766	5.366e-05	4	6.262e-07	0.0006433	4/0	0.856537	ADRB3	-156	intergenic	CpG: 137	332	shore	TRUE	-156	5.31335	chr8	37824340	37824766	427	*	926	Promoter	chr8	37820514	37824184	3671	-	155	uc003xkr.2	-156	ENSG00000188778	ADRB3
cg21581873	chr1	204329307	-0.246563	0.00180616	0.890567	0.676381		OpenSea	PLEKHA6	NM_014935	TSS1500				chr1	204329004	204329308	2.92e-07	7	5.169e-07	0.0007442	0/7	-1.26749	PLEKHA6	0	TSS+exon+utr5	CpG: 54	-17424		TRUE	0	7.96822	chr1	204329004	204329308	305	*	3646	Promoter	chr1	204187979	204329057	141079	-	22874	uc001hau.4	0	ENSG00000143850	PLEKHA6
cg09085216	chr1	204329081	-0.134155	0.00514641	0.890567	0.307014		OpenSea	PLEKHA6	NM_014935	TSS200				chr1	204329004	204329308	2.92e-07	7	5.169e-07	0.0007442	0/7	-1.26749	PLEKHA6	0	TSS+exon+utr5	CpG: 54	-17424		TRUE	0	7.96822	chr1	204329004	204329308	305	*	3646	Promoter	chr1	204187979	204329057	141079	-	22874	uc001hau.4	0	ENSG00000143850	PLEKHA6
cg26895569	chr1	204329222	-0.218585	0.00870131	0.890567	0.450376		OpenSea	PLEKHA6	NM_014935	TSS200				chr1	204329004	204329308	2.92e-07	7	5.169e-07	0.0007442	0/7	-1.26749	PLEKHA6	0	TSS+exon+utr5	CpG: 54	-17424		TRUE	0	7.96822	chr1	204329004	204329308	305	*	3646	Promoter	chr1	204187979	204329057	141079	-	22874	uc001hau.4	0	ENSG00000143850	PLEKHA6
cg06807117	chr1	204329004	-0.140846	0.0221479	0.890567	0.233054		OpenSea	PLEKHA6;PLEKHA6	NM_014935;NM_014935	5'UTR;1stExon				chr1	204329004	204329308	2.92e-07	7	5.169e-07	0.0007442	0/7	-1.26749	PLEKHA6	0	TSS+exon+utr5	CpG: 54	-17424		TRUE	0	7.96822	chr1	204329004	204329308	305	*	3646	Promoter	chr1	204187979	204329057	141079	-	22874	uc001hau.4	0	ENSG00000143850	PLEKHA6
cg04705659	chr1	204329107	-0.163358	0.0226685	0.890567	0.268655		OpenSea	PLEKHA6	NM_014935	TSS200				chr1	204329004	204329308	2.92e-07	7	5.169e-07	0.0007442	0/7	-1.26749	PLEKHA6	0	TSS+exon+utr5	CpG: 54	-17424		TRUE	0	7.96822	chr1	204329004	204329308	305	*	3646	Promoter	chr1	204187979	204329057	141079	-	22874	uc001hau.4	0	ENSG00000143850	PLEKHA6
cg23094674	chr1	204329186	-0.129207	0.0305206	0.890567	0.195802		OpenSea	PLEKHA6	NM_014935	TSS200				chr1	204329004	204329308	2.92e-07	7	5.169e-07	0.0007442	0/7	-1.26749	PLEKHA6	0	TSS+exon+utr5	CpG: 54	-17424		TRUE	0	7.96822	chr1	204329004	204329308	305	*	3646	Promoter	chr1	204187979	204329057	141079	-	22874	uc001hau.4	0	ENSG00000143850	PLEKHA6
cg24864241	chr1	204329158	-0.23478	0.0359336	0.890567	0.339139		OpenSea	PLEKHA6	NM_014935	TSS200				chr1	204329004	204329308	2.92e-07	7	5.169e-07	0.0007442	0/7	-1.26749	PLEKHA6	0	TSS+exon+utr5	CpG: 54	-17424		TRUE	0	7.96822	chr1	204329004	204329308	305	*	3646	Promoter	chr1	204187979	204329057	141079	-	22874	uc001hau.4	0	ENSG00000143850	PLEKHA6
cg00305774	chr1	1361077	0.39567	0.00390475	0.890567	0.952933	chr1:1361560-1361787	N_Shore	TMEM88B	NM_001146685	TSS1500		1:1360903-1361520	Unclassified_Cell_type_specific	chr1	1360970	1361730	0.0001573	6	1.361e-06	0.0007837	6/0	1.43839	TMEM88B	0	TSS+cds	CpG: 20	0	island	TRUE	0	8.43782	chr1	1360970	1361730	761	*	3416	Promoter	chr1	1361508	1363167	1660	+	643965	uc010nyp.2	0	ENSG00000205116	TMEM88B
cg26863172	chr1	1361729	0.304978	0.00621196	0.890567	0.673018	chr1:1361560-1361787	Island	TMEM88B	NM_001146685	1stExon				chr1	1360970	1361730	0.0001573	6	1.361e-06	0.0007837	6/0	1.43839	TMEM88B	0	TSS+cds	CpG: 20	0	island	TRUE	0	8.43782	chr1	1360970	1361730	761	*	3416	Promoter	chr1	1361508	1363167	1660	+	643965	uc010nyp.2	0	ENSG00000205116	TMEM88B
cg12208770	chr1	1361666	0.184698	0.0166875	0.890567	0.32832	chr1:1361560-1361787	Island	TMEM88B	NM_001146685	1stExon				chr1	1360970	1361730	0.0001573	6	1.361e-06	0.0007837	6/0	1.43839	TMEM88B	0	TSS+cds	CpG: 20	0	island	TRUE	0	8.43782	chr1	1360970	1361730	761	*	3416	Promoter	chr1	1361508	1363167	1660	+	643965	uc010nyp.2	0	ENSG00000205116	TMEM88B
cg09368716	chr1	1361655	0.180699	0.0172453	0.890567	0.318632	chr1:1361560-1361787	Island	TMEM88B	NM_001146685	1stExon				chr1	1360970	1361730	0.0001573	6	1.361e-06	0.0007837	6/0	1.43839	TMEM88B	0	TSS+cds	CpG: 20	0	island	TRUE	0	8.43782	chr1	1360970	1361730	761	*	3416	Promoter	chr1	1361508	1363167	1660	+	643965	uc010nyp.2	0	ENSG00000205116	TMEM88B
cg21285198	chr1	1360970	0.186193	0.043146	0.890567	0.254165	chr1:1361560-1361787	N_Shore	TMEM88B	NM_001146685	TSS1500		1:1360903-1361520	Unclassified_Cell_type_specific	chr1	1360970	1361730	0.0001573	6	1.361e-06	0.0007837	6/0	1.43839	TMEM88B	0	TSS+cds	CpG: 20	0	island	TRUE	0	8.43782	chr1	1360970	1361730	761	*	3416	Promoter	chr1	1361508	1363167	1660	+	643965	uc010nyp.2	0	ENSG00000205116	TMEM88B
cg22517356	chr1	1361216	0.186156	0.0553692	0.890567	0.233948	chr1:1361560-1361787	N_Shore	TMEM88B	NM_001146685	TSS1500		1:1360903-1361520	Unclassified_Cell_type_specific	chr1	1360970	1361730	0.0001573	6	1.361e-06	0.0007837	6/0	1.43839	TMEM88B	0	TSS+cds	CpG: 20	0	island	TRUE	0	8.43782	chr1	1360970	1361730	761	*	3416	Promoter	chr1	1361508	1363167	1660	+	643965	uc010nyp.2	0	ENSG00000205116	TMEM88B
cg00442389	chr6	32160074	0.210666	0.0125204	0.890567	0.400767	chr6:32163292-32164383	N_Shelf	GPSM3	NM_022107	Body				chr6	32158927	32160075	0.001542	8	2.062e-06	0.0007862	8/0	1.60997	GPSM3	0	intron+utr3+cds	CpG: 92	-3217		TRUE	0	9.15382	chr6	32158927	32160075	1149	*	2411	Promoter	chr6	32158543	32160692	2150	-	63940	uc003oay.4	617	ENSG00000213654	GPSM3
cg21386484	chr6	32159527	0.293438	0.0164934	0.890567	0.523109	chr6:32163292-32164383	N_Shelf	GPSM3	NM_022107	Body	TRUE			chr6	32158927	32160075	0.001542	8	2.062e-06	0.0007862	8/0	1.60997	GPSM3	0	intron+utr3+cds	CpG: 92	-3217		TRUE	0	9.15382	chr6	32158927	32160075	1149	*	2411	Promoter	chr6	32158543	32160692	2150	-	63940	uc003oay.4	617	ENSG00000213654	GPSM3
cg19555708	chr6	32159604	0.14397	0.0202808	0.890567	0.243729	chr6:32163292-32164383	N_Shelf	GPSM3	NM_022107	Body	TRUE			chr6	32158927	32160075	0.001542	8	2.062e-06	0.0007862	8/0	1.60997	GPSM3	0	intron+utr3+cds	CpG: 92	-3217		TRUE	0	9.15382	chr6	32158927	32160075	1149	*	2411	Promoter	chr6	32158543	32160692	2150	-	63940	uc003oay.4	617	ENSG00000213654	GPSM3
cg16609995	chr6	32159036	0.227799	0.0324954	0.890567	0.339005		OpenSea	PBX2;GPSM3	NM_002586;NM_022107	TSS1500;3'UTR	TRUE			chr6	32158927	32160075	0.001542	8	2.062e-06	0.0007862	8/0	1.60997	GPSM3	0	intron+utr3+cds	CpG: 92	-3217		TRUE	0	9.15382	chr6	32158927	32160075	1149	*	2411	Promoter	chr6	32158543	32160692	2150	-	63940	uc003oay.4	617	ENSG00000213654	GPSM3
cg19321684	chr6	32159933	0.32731	0.0379924	0.890567	0.464879	chr6:32163292-32164383	N_Shelf	GPSM3	NM_022107	Body				chr6	32158927	32160075	0.001542	8	2.062e-06	0.0007862	8/0	1.60997	GPSM3	0	intron+utr3+cds	CpG: 92	-3217		TRUE	0	9.15382	chr6	32158927	32160075	1149	*	2411	Promoter	chr6	32158543	32160692	2150	-	63940	uc003oay.4	617	ENSG00000213654	GPSM3
cg03280235	chr6	32158953	0.14955	0.0477903	0.890567	0.197504		OpenSea	PBX2;GPSM3	NM_002586;NM_022107	TSS1500;3'UTR	TRUE			chr6	32158927	32160075	0.001542	8	2.062e-06	0.0007862	8/0	1.60997	GPSM3	0	intron+utr3+cds	CpG: 92	-3217		TRUE	0	9.15382	chr6	32158927	32160075	1149	*	2411	Promoter	chr6	32158543	32160692	2150	-	63940	uc003oay.4	617	ENSG00000213654	GPSM3
cg17851795	chr6	32158927	0.124822	0.054684	0.890567	0.157543		OpenSea	PBX2;GPSM3	NM_002586;NM_022107	TSS1500;3'UTR	TRUE			chr6	32158927	32160075	0.001542	8	2.062e-06	0.0007862	8/0	1.60997	GPSM3	0	intron+utr3+cds	CpG: 92	-3217		TRUE	0	9.15382	chr6	32158927	32160075	1149	*	2411	Promoter	chr6	32158543	32160692	2150	-	63940	uc003oay.4	617	ENSG00000213654	GPSM3
cg06194738	chr6	32159607	0.132415	0.0873603	0.890567	0.140186	chr6:32163292-32164383	N_Shelf	GPSM3	NM_022107	Body	TRUE			chr6	32158927	32160075	0.001542	8	2.062e-06	0.0007862	8/0	1.60997	GPSM3	0	intron+utr3+cds	CpG: 92	-3217		TRUE	0	9.15382	chr6	32158927	32160075	1149	*	2411	Promoter	chr6	32158543	32160692	2150	-	63940	uc003oay.4	617	ENSG00000213654	GPSM3
cg19397885	chr7	12444115	0.539433	0.00236231	0.890567	1.41691	chr7:12443163-12443705	S_Shore	VWDE	NM_001135924	TSS1500	TRUE			chr7	12443880	12444116	9.594e-06	5	7.471e-07	0.001385	5/0	2.7207	VWDE	-313	intergenic	CpG: 45	175	shore	TRUE	-313	16.6687	chr7	12443880	12444116	237	*	2344	Promoter	chr7	12370509	12443852	73344	-	221806	uc003ssj.2	-28	ENSG00000146530	VWDE
cg03579179	chr7	12444095	0.534395	0.00286031	0.890567	1.35928	chr7:12443163-12443705	S_Shore	VWDE	NM_001135924	TSS1500	TRUE			chr7	12443880	12444116	9.594e-06	5	7.471e-07	0.001385	5/0	2.7207	VWDE	-313	intergenic	CpG: 45	175	shore	TRUE	-313	16.6687	chr7	12443880	12444116	237	*	2344	Promoter	chr7	12370509	12443852	73344	-	221806	uc003ssj.2	-28	ENSG00000146530	VWDE
cg06484146	chr7	12443880	0.709663	0.00319588	0.890567	1.7709	chr7:12443163-12443705	S_Shore	VWDE	NM_001135924	TSS200	TRUE			chr7	12443880	12444116	9.594e-06	5	7.471e-07	0.001385	5/0	2.7207	VWDE	-313	intergenic	CpG: 45	175	shore	TRUE	-313	16.6687	chr7	12443880	12444116	237	*	2344	Promoter	chr7	12370509	12443852	73344	-	221806	uc003ssj.2	-28	ENSG00000146530	VWDE
cg20607287	chr7	12443886	0.623746	0.0112207	0.890567	1.21629	chr7:12443163-12443705	S_Shore	VWDE	NM_001135924	TSS200	TRUE			chr7	12443880	12444116	9.594e-06	5	7.471e-07	0.001385	5/0	2.7207	VWDE	-313	intergenic	CpG: 45	175	shore	TRUE	-313	16.6687	chr7	12443880	12444116	237	*	2344	Promoter	chr7	12370509	12443852	73344	-	221806	uc003ssj.2	-28	ENSG00000146530	VWDE
cg10578991	chr7	12443926	0.313458	0.0719044	0.890567	0.35836	chr7:12443163-12443705	S_Shore	VWDE	NM_001135924	TSS200	TRUE			chr7	12443880	12444116	9.594e-06	5	7.471e-07	0.001385	5/0	2.7207	VWDE	-313	intergenic	CpG: 45	175	shore	TRUE	-313	16.6687	chr7	12443880	12444116	237	*	2344	Promoter	chr7	12370509	12443852	73344	-	221806	uc003ssj.2	-28	ENSG00000146530	VWDE
cg17586988	chr18	5892245	0.320439	0.000771458	0.890567	0.997428	chr18:5890292-5891682	S_Shore	TMEM200C	NM_001080209	TSS200				chr18	5891602	5892246	1.819e-05	5	2.043e-06	0.001388	5/0	1.20584	TMEM200C	0	TSS+cds	CpG: 122	0	island	TRUE	0	6.86091	chr18	5891602	5892246	645	*	39	Promoter	chr18	5890184	5892103	1920	-	645369	uc002kmx.1	0	ENSG00000206432	TMEM200C
cg00058163	chr18	5891948	0.247809	0.00158656	0.890567	0.693752	chr18:5890292-5891682	S_Shore	TMEM200C	NM_001080209	1stExon				chr18	5891602	5892246	1.819e-05	5	2.043e-06	0.001388	5/0	1.20584	TMEM200C	0	TSS+cds	CpG: 122	0	island	TRUE	0	6.86091	chr18	5891602	5892246	645	*	39	Promoter	chr18	5890184	5892103	1920	-	645369	uc002kmx.1	0	ENSG00000206432	TMEM200C
cg12899381	chr18	5891602	0.267389	0.00816744	0.890567	0.558285	chr18:5890292-5891682	Island	TMEM200C	NM_001080209	1stExon				chr18	5891602	5892246	1.819e-05	5	2.043e-06	0.001388	5/0	1.20584	TMEM200C	0	TSS+cds	CpG: 122	0	island	TRUE	0	6.86091	chr18	5891602	5892246	645	*	39	Promoter	chr18	5890184	5892103	1920	-	645369	uc002kmx.1	0	ENSG00000206432	TMEM200C
cg26438105	chr18	5892119	0.213513	0.037111	0.890567	0.30543	chr18:5890292-5891682	S_Shore	TMEM200C	NM_001080209	TSS200				chr18	5891602	5892246	1.819e-05	5	2.043e-06	0.001388	5/0	1.20584	TMEM200C	0	TSS+cds	CpG: 122	0	island	TRUE	0	6.86091	chr18	5891602	5892246	645	*	39	Promoter	chr18	5890184	5892103	1920	-	645369	uc002kmx.1	0	ENSG00000206432	TMEM200C
cg27093273	chr18	5892213	0.15669	0.153907	0.897966	0.127348	chr18:5890292-5891682	S_Shore	TMEM200C	NM_001080209	TSS200				chr18	5891602	5892246	1.819e-05	5	2.043e-06	0.001388	5/0	1.20584	TMEM200C	0	TSS+cds	CpG: 122	0	island	TRUE	0	6.86091	chr18	5891602	5892246	645	*	39	Promoter	chr18	5890184	5892103	1920	-	645369	uc002kmx.1	0	ENSG00000206432	TMEM200C
cg23231163	chr10	75533350	0.295713	0.000616582	0.890567	0.94924	chr10:75531970-75532817	S_Shore	FUT11	NM_173540	Body		10:75531531-75533496	Promoter_Associated	chr10	75533350	75533432	2.849e-07	3	2.849e-07	0.00152	3/0	1.45328	FUT11	0	cds	CpG: 111	533	shore	TRUE	0	9.51213	chr10	75533350	75533432	83	*	3031	3' UTR	chr10	75532049	75534881	2833	+	170384	uc001juy.1	1301	ENSG00000196968	FUT11
cg19442545	chr10	75533431	0.66049	0.000728716	0.890567	2.07225	chr10:75531970-75532817	S_Shore	FUT11	NM_173540	Body		10:75531531-75533496	Promoter_Associated	chr10	75533350	75533432	2.849e-07	3	2.849e-07	0.00152	3/0	1.45328	FUT11	0	cds	CpG: 111	533	shore	TRUE	0	9.51213	chr10	75533350	75533432	83	*	3031	3' UTR	chr10	75532049	75534881	2833	+	170384	uc001juy.1	1301	ENSG00000196968	FUT11
cg15838173	chr10	75533400	0.497073	0.00162021	0.890567	1.38705	chr10:75531970-75532817	S_Shore	FUT11	NM_173540	Body		10:75531531-75533496	Promoter_Associated	chr10	75533350	75533432	2.849e-07	3	2.849e-07	0.00152	3/0	1.45328	FUT11	0	cds	CpG: 111	533	shore	TRUE	0	9.51213	chr10	75533350	75533432	83	*	3031	3' UTR	chr10	75532049	75534881	2833	+	170384	uc001juy.1	1301	ENSG00000196968	FUT11
cg18997188	chr20	57463270	0.232526	3.75878e-05	0.817138	1.02892	chr20:57463652-57467739	N_Shore	GNAS;GNAS;GNAS;GNAS	NM_001077490;NM_016592;NR_003259;NM_080425	3'UTR;3'UTR;TSS1500;Body				chr20	57463265	57463398	3.438e-06	7	4.849e-07	0.001595	7/0	0.996999	LOC101927932;GNAS;GNAS;GNAS	0;0;0;0	nc_intron;intron;intron+utr5;intron+utr3	CpG: 320	-254	shore	TRUE	0	6.2954	chr20	57463265	57463398	134	*	153	Intron (uc002xzt.3/2778, intron 1 of 12)	chr20	57464180	57486250	22071	+	2778	uc002xzx.3	-782	ENSG00000087460	GNAS
cg26791489	chr20	57463330	0.161671	0.000523792	0.890567	0.530418	chr20:57463652-57467739	N_Shore	GNAS;GNAS;GNAS;GNAS	NM_001077490;NM_016592;NR_003259;NM_080425	3'UTR;3'UTR;TSS1500;Body				chr20	57463265	57463398	3.438e-06	7	4.849e-07	0.001595	7/0	0.996999	LOC101927932;GNAS;GNAS;GNAS	0;0;0;0	nc_intron;intron;intron+utr5;intron+utr3	CpG: 320	-254	shore	TRUE	0	6.2954	chr20	57463265	57463398	134	*	153	Intron (uc002xzt.3/2778, intron 1 of 12)	chr20	57464180	57486250	22071	+	2778	uc002xzx.3	-782	ENSG00000087460	GNAS
cg22741626	chr20	57463265	0.184875	0.00218181	0.890567	0.491987	chr20:57463652-57467739	N_Shore	GNAS;GNAS;GNAS;GNAS	NM_001077490;NM_016592;NR_003259;NM_080425	3'UTR;3'UTR;TSS1500;Body				chr20	57463265	57463398	3.438e-06	7	4.849e-07	0.001595	7/0	0.996999	LOC101927932;GNAS;GNAS;GNAS	0;0;0;0	nc_intron;intron;intron+utr5;intron+utr3	CpG: 320	-254	shore	TRUE	0	6.2954	chr20	57463265	57463398	134	*	153	Intron (uc002xzt.3/2778, intron 1 of 12)	chr20	57464180	57486250	22071	+	2778	uc002xzx.3	-782	ENSG00000087460	GNAS
cg20213508	chr20	57463325	0.148014	0.0187356	0.890567	0.25567	chr20:57463652-57467739	N_Shore	GNAS;GNAS;GNAS;GNAS	NM_001077490;NM_016592;NR_003259;NM_080425	3'UTR;3'UTR;TSS1500;Body				chr20	57463265	57463398	3.438e-06	7	4.849e-07	0.001595	7/0	0.996999	LOC101927932;GNAS;GNAS;GNAS	0;0;0;0	nc_intron;intron;intron+utr5;intron+utr3	CpG: 320	-254	shore	TRUE	0	6.2954	chr20	57463265	57463398	134	*	153	Intron (uc002xzt.3/2778, intron 1 of 12)	chr20	57464180	57486250	22071	+	2778	uc002xzx.3	-782	ENSG00000087460	GNAS
cg04779428	chr20	57463355	0.113263	0.0640473	0.890567	0.135179	chr20:57463652-57467739	N_Shore	GNAS;GNAS;GNAS;GNAS	NM_001077490;NM_016592;NR_003259;NM_080425	3'UTR;3'UTR;TSS1500;Body				chr20	57463265	57463398	3.438e-06	7	4.849e-07	0.001595	7/0	0.996999	LOC101927932;GNAS;GNAS;GNAS	0;0;0;0	nc_intron;intron;intron+utr5;intron+utr3	CpG: 320	-254	shore	TRUE	0	6.2954	chr20	57463265	57463398	134	*	153	Intron (uc002xzt.3/2778, intron 1 of 12)	chr20	57464180	57486250	22071	+	2778	uc002xzx.3	-782	ENSG00000087460	GNAS
cg04019914	chr20	57463357	0.112642	0.0855315	0.890567	0.120288	chr20:57463652-57467739	N_Shore	GNAS;GNAS;GNAS;GNAS	NM_001077490;NM_016592;NR_003259;NM_080425	3'UTR;3'UTR;TSS1500;Body				chr20	57463265	57463398	3.438e-06	7	4.849e-07	0.001595	7/0	0.996999	LOC101927932;GNAS;GNAS;GNAS	0;0;0;0	nc_intron;intron;intron+utr5;intron+utr3	CpG: 320	-254	shore	TRUE	0	6.2954	chr20	57463265	57463398	134	*	153	Intron (uc002xzt.3/2778, intron 1 of 12)	chr20	57464180	57486250	22071	+	2778	uc002xzx.3	-782	ENSG00000087460	GNAS
cg11357538	chr20	57463397	0.0440075	0.206418	0.905345	0.0301562	chr20:57463652-57467739	N_Shore	GNAS;GNAS;GNAS;GNAS	NM_001077490;NM_016592;NR_003259;NM_080425	3'UTR;3'UTR;TSS1500;Body				chr20	57463265	57463398	3.438e-06	7	4.849e-07	0.001595	7/0	0.996999	LOC101927932;GNAS;GNAS;GNAS	0;0;0;0	nc_intron;intron;intron+utr5;intron+utr3	CpG: 320	-254	shore	TRUE	0	6.2954	chr20	57463265	57463398	134	*	153	Intron (uc002xzt.3/2778, intron 1 of 12)	chr20	57464180	57486250	22071	+	2778	uc002xzx.3	-782	ENSG00000087460	GNAS
cg09150232	chr7	50849639	0.340784	0.000434553	0.890567	1.1457	chr7:50849752-50850871	N_Shore	GRB10	NM_001001555	5'UTR	TRUE	7:50848969-50850782	Promoter_Associated_Cell_type_specific	chr7	50849168	50849724	0.0001017	5	2.095e-06	0.001649	5/0	1.24562	GRB10	0	intron+utr5	CpG: 118	-28	shore	TRUE	0	7.07367	chr7	50849168	50849724	557	*	2254	Promoter	chr7	50657760	50850264	192505	-	2887	uc003tpk.2	540	ENSG00000106070	GRB10
cg05998930	chr7	50849285	0.333819	0.00422037	0.890567	0.792703	chr7:50849752-50850871	N_Shore	GRB10	NM_001001555	5'UTR	TRUE	7:50848969-50850782	Promoter_Associated_Cell_type_specific	chr7	50849168	50849724	0.0001017	5	2.095e-06	0.001649	5/0	1.24562	GRB10	0	intron+utr5	CpG: 118	-28	shore	TRUE	0	7.07367	chr7	50849168	50849724	557	*	2254	Promoter	chr7	50657760	50850264	192505	-	2887	uc003tpk.2	540	ENSG00000106070	GRB10
cg03104936	chr7	50849168	0.266065	0.0104131	0.890567	0.527453	chr7:50849752-50850871	N_Shore	GRB10	NM_001001555	5'UTR	TRUE	7:50848969-50850782	Promoter_Associated_Cell_type_specific	chr7	50849168	50849724	0.0001017	5	2.095e-06	0.001649	5/0	1.24562	GRB10	0	intron+utr5	CpG: 118	-28	shore	TRUE	0	7.07367	chr7	50849168	50849724	557	*	2254	Promoter	chr7	50657760	50850264	192505	-	2887	uc003tpk.2	540	ENSG00000106070	GRB10
cg25915982	chr7	50849415	0.215729	0.0330275	0.890567	0.319522	chr7:50849752-50850871	N_Shore	GRB10	NM_001001555	5'UTR	TRUE	7:50848969-50850782	Promoter_Associated_Cell_type_specific	chr7	50849168	50849724	0.0001017	5	2.095e-06	0.001649	5/0	1.24562	GRB10	0	intron+utr5	CpG: 118	-28	shore	TRUE	0	7.07367	chr7	50849168	50849724	557	*	2254	Promoter	chr7	50657760	50850264	192505	-	2887	uc003tpk.2	540	ENSG00000106070	GRB10
cg16349612	chr7	50849723	0.0892264	0.120758	0.89228	0.0819173	chr7:50849752-50850871	N_Shore	GRB10	NM_001001555	5'UTR		7:50848969-50850782	Promoter_Associated_Cell_type_specific	chr7	50849168	50849724	0.0001017	5	2.095e-06	0.001649	5/0	1.24562	GRB10	0	intron+utr5	CpG: 118	-28	shore	TRUE	0	7.07367	chr7	50849168	50849724	557	*	2254	Promoter	chr7	50657760	50850264	192505	-	2887	uc003tpk.2	540	ENSG00000106070	GRB10
cg19303748	chr11	844085	-0.336138	0.0061649	0.890567	0.74289	chr11:842293-843396	S_Shore	TSPAN4;TSPAN4;TSPAN4;TSPAN4;TSPAN4;TSPAN4;TSPAN4;TSPAN4	NM_001025236;NM_001025239;NM_001025237;NM_001025238;NM_001025234;NM_001025235;NM_003271;NM_001025234	5'UTR;5'UTR;TSS1500;5'UTR;1stExon;5'UTR;5'UTR;5'UTR				chr11	843915	844687	0.0004946	9	4.161e-06	0.002357	0/10	-1.84986	TSPAN4	0;0	TSS+intron+exon+utr5;intron+utr5	CpG: 125	519	shore	TRUE	0	9.95372	chr11	843915	844687	773	*	1953	Promoter	chr11	844081	867116	23036	+	7106	uc001lsi.1	0	ENSG00000214063	TSPAN4
cg01636582	chr11	844593	-0.17603	0.00699651	0.890567	0.379365	chr11:842293-843396	S_Shore	TSPAN4;TSPAN4;TSPAN4;TSPAN4;TSPAN4;TSPAN4;TSPAN4	NM_001025236;NM_001025239;NM_001025238;NM_001025235;NM_003271;NM_001025237;NM_001025234	5'UTR;5'UTR;5'UTR;5'UTR;5'UTR;5'UTR;5'UTR		11:844312-845097	Unclassified	chr11	843915	844687	0.0004946	9	4.161e-06	0.002357	0/10	-1.84986	TSPAN4	0;0	TSS+intron+exon+utr5;intron+utr5	CpG: 125	519	shore	TRUE	0	9.95372	chr11	843915	844687	773	*	1953	Promoter	chr11	844081	867116	23036	+	7106	uc001lsi.1	0	ENSG00000214063	TSPAN4
cg26071135	chr11	843943	-0.2312	0.0183234	0.890567	0.401593	chr11:842293-843396	S_Shore	TSPAN4;TSPAN4;TSPAN4;TSPAN4;TSPAN4;POLR2L;TSPAN4;TSPAN4	NM_001025237;NM_001025238;NM_001025234;NM_001025239;NM_001025236;NM_021128;NM_003271;NM_001025235	TSS1500;5'UTR;TSS200;5'UTR;5'UTR;TSS1500;5'UTR;5'UTR				chr11	843915	844687	0.0004946	9	4.161e-06	0.002357	0/10	-1.84986	TSPAN4	0;0	TSS+intron+exon+utr5;intron+utr5	CpG: 125	519	shore	TRUE	0	9.95372	chr11	843915	844687	773	*	1953	Promoter	chr11	844081	867116	23036	+	7106	uc001lsi.1	0	ENSG00000214063	TSPAN4
cg19386379	chr11	844284	-0.153986	0.0384702	0.890567	0.217871	chr11:842293-843396	S_Shore	TSPAN4;TSPAN4;TSPAN4;TSPAN4;TSPAN4;TSPAN4;TSPAN4	NM_001025237;NM_001025236;NM_001025239;NM_001025238;NM_001025235;NM_003271;NM_001025234	TSS200;5'UTR;5'UTR;5'UTR;5'UTR;5'UTR;5'UTR				chr11	843915	844687	0.0004946	9	4.161e-06	0.002357	0/10	-1.84986	TSPAN4	0;0	TSS+intron+exon+utr5;intron+utr5	CpG: 125	519	shore	TRUE	0	9.95372	chr11	843915	844687	773	*	1953	Promoter	chr11	844081	867116	23036	+	7106	uc001lsi.1	0	ENSG00000214063	TSPAN4
cg08639843	chr11	844536	-0.130738	0.0408763	0.890567	0.181534	chr11:842293-843396	S_Shore	TSPAN4;TSPAN4;TSPAN4;TSPAN4;TSPAN4;TSPAN4;TSPAN4;TSPAN4	NM_001025236;NM_001025239;NM_001025238;NM_001025235;NM_003271;NM_001025237;NM_001025237;NM_001025234	5'UTR;5'UTR;5'UTR;5'UTR;5'UTR;5'UTR;1stExon;5'UTR		11:844312-845097	Unclassified	chr11	843915	844687	0.0004946	9	4.161e-06	0.002357	0/10	-1.84986	TSPAN4	0;0	TSS+intron+exon+utr5;intron+utr5	CpG: 125	519	shore	TRUE	0	9.95372	chr11	843915	844687	773	*	1953	Promoter	chr11	844081	867116	23036	+	7106	uc001lsi.1	0	ENSG00000214063	TSPAN4
cg04552852	chr11	844390	-0.153066	0.0450162	0.890567	0.206123	chr11:842293-843396	S_Shore	TSPAN4;TSPAN4;TSPAN4;TSPAN4;TSPAN4;TSPAN4;TSPAN4	NM_001025237;NM_001025236;NM_001025239;NM_001025238;NM_001025235;NM_003271;NM_001025234	TSS200;5'UTR;5'UTR;5'UTR;5'UTR;5'UTR;5'UTR		11:844312-845097	Unclassified	chr11	843915	844687	0.0004946	9	4.161e-06	0.002357	0/10	-1.84986	TSPAN4	0;0	TSS+intron+exon+utr5;intron+utr5	CpG: 125	519	shore	TRUE	0	9.95372	chr11	843915	844687	773	*	1953	Promoter	chr11	844081	867116	23036	+	7106	uc001lsi.1	0	ENSG00000214063	TSPAN4
cg07047068	chr11	844686	-0.189239	0.0727557	0.890567	0.215379	chr11:842293-843396	S_Shore	TSPAN4;TSPAN4;TSPAN4;TSPAN4;TSPAN4;TSPAN4;TSPAN4	NM_001025236;NM_001025239;NM_001025238;NM_001025235;NM_003271;NM_001025237;NM_001025234	5'UTR;5'UTR;5'UTR;5'UTR;5'UTR;5'UTR;5'UTR		11:844312-845097	Unclassified	chr11	843915	844687	0.0004946	9	4.161e-06	0.002357	0/10	-1.84986	TSPAN4	0;0	TSS+intron+exon+utr5;intron+utr5	CpG: 125	519	shore	TRUE	0	9.95372	chr11	843915	844687	773	*	1953	Promoter	chr11	844081	867116	23036	+	7106	uc001lsi.1	0	ENSG00000214063	TSPAN4
cg13104938	chr11	843956	-0.208566	0.0776341	0.890567	0.231497	chr11:842293-843396	S_Shore	TSPAN4;TSPAN4;TSPAN4;TSPAN4;TSPAN4;POLR2L;TSPAN4;TSPAN4	NM_001025237;NM_001025238;NM_001025234;NM_001025239;NM_001025236;NM_021128;NM_003271;NM_001025235	TSS1500;5'UTR;TSS200;5'UTR;5'UTR;TSS1500;5'UTR;5'UTR				chr11	843915	844687	0.0004946	9	4.161e-06	0.002357	0/10	-1.84986	TSPAN4	0;0	TSS+intron+exon+utr5;intron+utr5	CpG: 125	519	shore	TRUE	0	9.95372	chr11	843915	844687	773	*	1953	Promoter	chr11	844081	867116	23036	+	7106	uc001lsi.1	0	ENSG00000214063	TSPAN4
cg07269682	chr11	843915	-0.152983	0.143801	0.895189	0.128848	chr11:842293-843396	S_Shore	TSPAN4;TSPAN4;TSPAN4;TSPAN4;TSPAN4;POLR2L;TSPAN4;TSPAN4	NM_001025237;NM_001025238;NM_001025234;NM_001025239;NM_001025236;NM_021128;NM_003271;NM_001025235	TSS1500;5'UTR;TSS200;5'UTR;5'UTR;TSS1500;5'UTR;5'UTR				chr11	843915	844687	0.0004946	9	4.161e-06	0.002357	0/10	-1.84986	TSPAN4	0;0	TSS+intron+exon+utr5;intron+utr5	CpG: 125	519	shore	TRUE	0	9.95372	chr11	843915	844687	773	*	1953	Promoter	chr11	844081	867116	23036	+	7106	uc001lsi.1	0	ENSG00000214063	TSPAN4
cg12464638	chr11	844400	-0.117913	0.235627	0.9098	0.0740226	chr11:842293-843396	S_Shore	TSPAN4;TSPAN4;TSPAN4;TSPAN4;TSPAN4;TSPAN4;TSPAN4	NM_001025237;NM_001025236;NM_001025239;NM_001025238;NM_001025235;NM_003271;NM_001025234	TSS200;5'UTR;5'UTR;5'UTR;5'UTR;5'UTR;5'UTR		11:844312-845097	Unclassified	chr11	843915	844687	0.0004946	9	4.161e-06	0.002357	0/10	-1.84986	TSPAN4	0;0	TSS+intron+exon+utr5;intron+utr5	CpG: 125	519	shore	TRUE	0	9.95372	chr11	843915	844687	773	*	1953	Promoter	chr11	844081	867116	23036	+	7106	uc001lsi.1	0	ENSG00000214063	TSPAN4
cg21295838	chr1	17634713	-0.23562	0.00127613	0.890567	0.681909		OpenSea	PADI4;PADI4	NM_012387;NM_012387	1stExon;5'UTR				chr1	17634543	17634717	8.525e-07	4	1.058e-06	0.002658	0/4	-0.878016	PADI4	0	TSS+utr5+cds	CpG: 18	-99718		TRUE	0	5.2466	chr1	17634543	17634717	175	*	3618	Promoter	chr1	17634690	17674911	40222	+	23569	uc009vpc.2	0	ENSG00000159339	PADI4
cg18333690	chr1	17634716	-0.218595	0.00346791	0.890567	0.53773		OpenSea	PADI4;PADI4	NM_012387;NM_012387	1stExon;5'UTR				chr1	17634543	17634717	8.525e-07	4	1.058e-06	0.002658	0/4	-0.878016	PADI4	0	TSS+utr5+cds	CpG: 18	-99718		TRUE	0	5.2466	chr1	17634543	17634717	175	*	3618	Promoter	chr1	17634690	17674911	40222	+	23569	uc009vpc.2	0	ENSG00000159339	PADI4
cg16091981	chr1	17634543	-0.252286	0.00514143	0.890567	0.577462		OpenSea	PADI4	NM_012387	TSS200				chr1	17634543	17634717	8.525e-07	4	1.058e-06	0.002658	0/4	-0.878016	PADI4	0	TSS+utr5+cds	CpG: 18	-99718		TRUE	0	5.2466	chr1	17634543	17634717	175	*	3618	Promoter	chr1	17634690	17674911	40222	+	23569	uc009vpc.2	0	ENSG00000159339	PADI4
cg26918754	chr1	17634629	-0.171514	0.0125375	0.890567	0.326184		OpenSea	PADI4	NM_012387	TSS200				chr1	17634543	17634717	8.525e-07	4	1.058e-06	0.002658	0/4	-0.878016	PADI4	0	TSS+utr5+cds	CpG: 18	-99718		TRUE	0	5.2466	chr1	17634543	17634717	175	*	3618	Promoter	chr1	17634690	17674911	40222	+	23569	uc009vpc.2	0	ENSG00000159339	PADI4
cg13358186	chr17	7461775	-0.222205	0.00352886	0.890567	0.544928	chr17:7464666-7465823	N_Shelf	TNFSF13;TNFSF13;TNFSF13;TNFSF13;TNFSF12-TNFSF13;TNFSF13;TNFSF13	NM_003808;NM_172087;NM_003808;NM_172087;NM_172089;NM_172088;NM_172088	5'UTR;5'UTR;1stExon;1stExon;Body;1stExon;5'UTR				chr17	7461260	7461776	2.174e-05	6	4.384e-06	0.003713	0/6	-1.43951	TNFSF13;TNFSF13;TNFSF13;TNFSF12-TNFSF13	0;0;0;0	TSS+intron+exon+utr5;TSS+exon+utr5;nc_exon;intron	CpG: 108	-2890	shore	TRUE	0	7.7131	chr17	7461260	7461776	517	*	2828	Promoter	chr17	7461609	7464925	3317	+	8741	uc002ghj.2	0	ENSG00000161955	TNFSF13
cg10479431	chr17	7461421	-0.282119	0.00472465	0.890567	0.656104	chr17:7464666-7465823	N_Shelf	TNFSF12-TNFSF13;TNFSF13;TNFSF13;TNFSF13	NM_172089;NM_172087;NM_003808;NM_172088	Body;TSS200;TSS200;TSS200		17:7461366-7461673	Promoter_Associated_Cell_type_specific	chr17	7461260	7461776	2.174e-05	6	4.384e-06	0.003713	0/6	-1.43951	TNFSF13;TNFSF13;TNFSF13;TNFSF12-TNFSF13	0;0;0;0	TSS+intron+exon+utr5;TSS+exon+utr5;nc_exon;intron	CpG: 108	-2890	shore	TRUE	0	7.7131	chr17	7461260	7461776	517	*	2828	Promoter	chr17	7461609	7464925	3317	+	8741	uc002ghj.2	0	ENSG00000161955	TNFSF13
cg05514680	chr17	7461556	-0.295859	0.00736657	0.890567	0.630989	chr17:7464666-7465823	N_Shelf	TNFSF12-TNFSF13;TNFSF13;TNFSF13;TNFSF13	NM_172089;NM_172087;NM_003808;NM_172088	Body;TSS200;TSS200;TSS200		17:7461366-7461673	Promoter_Associated_Cell_type_specific	chr17	7461260	7461776	2.174e-05	6	4.384e-06	0.003713	0/6	-1.43951	TNFSF13;TNFSF13;TNFSF13;TNFSF12-TNFSF13	0;0;0;0	TSS+intron+exon+utr5;TSS+exon+utr5;nc_exon;intron	CpG: 108	-2890	shore	TRUE	0	7.7131	chr17	7461260	7461776	517	*	2828	Promoter	chr17	7461609	7464925	3317	+	8741	uc002ghj.2	0	ENSG00000161955	TNFSF13
cg23161218	chr17	7461638	-0.262709	0.00985156	0.890567	0.527125	chr17:7464666-7465823	N_Shelf	TNFSF13;TNFSF13;TNFSF13;TNFSF13;TNFSF12-TNFSF13;TNFSF13;TNFSF13	NM_003808;NM_172087;NM_003808;NM_172087;NM_172089;NM_172088;NM_172088	5'UTR;5'UTR;1stExon;1stExon;Body;1stExon;5'UTR		17:7461366-7461673	Promoter_Associated_Cell_type_specific	chr17	7461260	7461776	2.174e-05	6	4.384e-06	0.003713	0/6	-1.43951	TNFSF13;TNFSF13;TNFSF13;TNFSF12-TNFSF13	0;0;0;0	TSS+intron+exon+utr5;TSS+exon+utr5;nc_exon;intron	CpG: 108	-2890	shore	TRUE	0	7.7131	chr17	7461260	7461776	517	*	2828	Promoter	chr17	7461609	7464925	3317	+	8741	uc002ghj.2	0	ENSG00000161955	TNFSF13
cg05872923	chr17	7461260	-0.218515	0.085212	0.890567	0.233702	chr17:7464666-7465823	N_Shelf	TNFSF13;TNFSF13;TNFSF12-TNFSF13;TNFSF13	NM_003808;NM_172088;NM_172089;NM_172087	TSS1500;TSS1500;Body;TSS1500				chr17	7461260	7461776	2.174e-05	6	4.384e-06	0.003713	0/6	-1.43951	TNFSF13;TNFSF13;TNFSF13;TNFSF12-TNFSF13	0;0;0;0	TSS+intron+exon+utr5;TSS+exon+utr5;nc_exon;intron	CpG: 108	-2890	shore	TRUE	0	7.7131	chr17	7461260	7461776	517	*	2828	Promoter	chr17	7461609	7464925	3317	+	8741	uc002ghj.2	0	ENSG00000161955	TNFSF13
cg00816039	chr17	7461272	-0.158106	0.18914	0.903044	0.114345	chr17:7464666-7465823	N_Shelf	TNFSF13;TNFSF13;TNFSF12-TNFSF13;TNFSF13	NM_003808;NM_172088;NM_172089;NM_172087	TSS1500;TSS1500;Body;TSS1500				chr17	7461260	7461776	2.174e-05	6	4.384e-06	0.003713	0/6	-1.43951	TNFSF13;TNFSF13;TNFSF13;TNFSF12-TNFSF13	0;0;0;0	TSS+intron+exon+utr5;TSS+exon+utr5;nc_exon;intron	CpG: 108	-2890	shore	TRUE	0	7.7131	chr17	7461260	7461776	517	*	2828	Promoter	chr17	7461609	7464925	3317	+	8741	uc002ghj.2	0	ENSG00000161955	TNFSF13
cg09060608	chr5	178986726	0.628055	0.0221482	0.890567	1.03922	chr5:178986513-178986999	Island	RUFY1;RUFY1;RUFY1	NM_001040452;NM_025158;NM_001040451	TSS200;Body;TSS200		5:178986177-178986948	Promoter_Associated	chr5	178986131	178986907	0.0003868	9	6.896e-06	0.003883	9/0	4.51971	RUFY1	0;0;0	TSS+exon+utr5;TSS+intron+exon+utr5;intron	CpG: 37	0	island	TRUE	0	23.328	chr5	178986131	178986907	777	*	1472	Promoter	chr5	178986693	179037027	50335	+	80230	uc003mkb.2	0	ENSG00000176783	RUFY1
cg21226059	chr5	178986404	0.632489	0.0262637	0.890567	0.99974	chr5:178986513-178986999	N_Shore	RUFY1;RUFY1;RUFY1	NM_001040452;NM_025158;NM_001040451	TSS1500;Body;TSS1500		5:178986177-178986948	Promoter_Associated	chr5	178986131	178986907	0.0003868	9	6.896e-06	0.003883	9/0	4.51971	RUFY1	0;0;0	TSS+exon+utr5;TSS+intron+exon+utr5;intron	CpG: 37	0	island	TRUE	0	23.328	chr5	178986131	178986907	777	*	1472	Promoter	chr5	178986693	179037027	50335	+	80230	uc003mkb.2	0	ENSG00000176783	RUFY1
cg00080972	chr5	178986291	0.440792	0.0363776	0.890567	0.634373	chr5:178986513-178986999	N_Shore	RUFY1;RUFY1;RUFY1	NM_001040452;NM_025158;NM_001040451	TSS1500;Body;TSS1500		5:178986177-178986948	Promoter_Associated	chr5	178986131	178986907	0.0003868	9	6.896e-06	0.003883	9/0	4.51971	RUFY1	0;0;0	TSS+exon+utr5;TSS+intron+exon+utr5;intron	CpG: 37	0	island	TRUE	0	23.328	chr5	178986131	178986907	777	*	1472	Promoter	chr5	178986693	179037027	50335	+	80230	uc003mkb.2	0	ENSG00000176783	RUFY1
cg26516362	chr5	178986906	0.482889	0.0377865	0.890567	0.686988	chr5:178986513-178986999	Island	RUFY1;RUFY1;RUFY1;RUFY1	NM_001040452;NM_025158;NM_001040451;NM_001040451	5'UTR;Body;1stExon;5'UTR		5:178986177-178986948	Promoter_Associated	chr5	178986131	178986907	0.0003868	9	6.896e-06	0.003883	9/0	4.51971	RUFY1	0;0;0	TSS+exon+utr5;TSS+intron+exon+utr5;intron	CpG: 37	0	island	TRUE	0	23.328	chr5	178986131	178986907	777	*	1472	Promoter	chr5	178986693	179037027	50335	+	80230	uc003mkb.2	0	ENSG00000176783	RUFY1
cg22764044	chr5	178986830	0.48805	0.0406669	0.890567	0.678761	chr5:178986513-178986999	Island	RUFY1;RUFY1;RUFY1;RUFY1;RUFY1	NM_001040452;NM_001040452;NM_025158;NM_001040451;NM_001040451	1stExon;5'UTR;Body;1stExon;5'UTR		5:178986177-178986948	Promoter_Associated	chr5	178986131	178986907	0.0003868	9	6.896e-06	0.003883	9/0	4.51971	RUFY1	0;0;0	TSS+exon+utr5;TSS+intron+exon+utr5;intron	CpG: 37	0	island	TRUE	0	23.328	chr5	178986131	178986907	777	*	1472	Promoter	chr5	178986693	179037027	50335	+	80230	uc003mkb.2	0	ENSG00000176783	RUFY1
cg05457628	chr5	178986728	0.616446	0.04154	0.890567	0.851641	chr5:178986513-178986999	Island	RUFY1;RUFY1;RUFY1	NM_001040452;NM_025158;NM_001040451	TSS200;Body;TSS200		5:178986177-178986948	Promoter_Associated	chr5	178986131	178986907	0.0003868	9	6.896e-06	0.003883	9/0	4.51971	RUFY1	0;0;0	TSS+exon+utr5;TSS+intron+exon+utr5;intron	CpG: 37	0	island	TRUE	0	23.328	chr5	178986131	178986907	777	*	1472	Promoter	chr5	178986693	179037027	50335	+	80230	uc003mkb.2	0	ENSG00000176783	RUFY1
cg19626725	chr5	178986131	0.308793	0.0430749	0.890567	0.421742	chr5:178986513-178986999	N_Shore	RUFY1;RUFY1;RUFY1	NM_001040452;NM_025158;NM_001040451	TSS1500;Body;TSS1500				chr5	178986131	178986907	0.0003868	9	6.896e-06	0.003883	9/0	4.51971	RUFY1	0;0;0	TSS+exon+utr5;TSS+intron+exon+utr5;intron	CpG: 37	0	island	TRUE	0	23.328	chr5	178986131	178986907	777	*	1472	Promoter	chr5	178986693	179037027	50335	+	80230	uc003mkb.2	0	ENSG00000176783	RUFY1
cg14820908	chr5	178986412	0.54023	0.0492065	0.890567	0.706609	chr5:178986513-178986999	N_Shore	RUFY1;RUFY1;RUFY1	NM_001040452;NM_025158;NM_001040451	TSS1500;Body;TSS1500		5:178986177-178986948	Promoter_Associated	chr5	178986131	178986907	0.0003868	9	6.896e-06	0.003883	9/0	4.51971	RUFY1	0;0;0	TSS+exon+utr5;TSS+intron+exon+utr5;intron	CpG: 37	0	island	TRUE	0	23.328	chr5	178986131	178986907	777	*	1472	Promoter	chr5	178986693	179037027	50335	+	80230	uc003mkb.2	0	ENSG00000176783	RUFY1
cg02136620	chr5	178986620	0.381962	0.150942	0.897166	0.313663	chr5:178986513-178986999	Island	RUFY1;RUFY1;RUFY1	NM_001040452;NM_025158;NM_001040451	TSS200;Body;TSS200		5:178986177-178986948	Promoter_Associated	chr5	178986131	178986907	0.0003868	9	6.896e-06	0.003883	9/0	4.51971	RUFY1	0;0;0	TSS+exon+utr5;TSS+intron+exon+utr5;intron	CpG: 37	0	island	TRUE	0	23.328	chr5	178986131	178986907	777	*	1472	Promoter	chr5	178986693	179037027	50335	+	80230	uc003mkb.2	0	ENSG00000176783	RUFY1
cg18808777	chr6	31431503	0.337697	0.0018446	0.890567	0.923296		OpenSea	HCP5	NM_006674	3'UTR				chr6	31431312	31431574	1.548e-06	4	2.351e-06	0.003921	4/0	1.37191	HCP5	0	nc_exon	CpG: 39	-30112		TRUE	0	7.72211	chr6	31431312	31431574	263	*	2380	Promoter	chr6	31430957	31433586	2630	+	10866	uc003ntl.3	355	ENSG00000206337	HCP5
cg00218406	chr6	31431407	0.357565	0.00419143	0.890567	0.850161		OpenSea	HCP5	NM_006674	3'UTR		6:31430369-31431494	Promoter_Associated	chr6	31431312	31431574	1.548e-06	4	2.351e-06	0.003921	4/0	1.37191	HCP5	0	nc_exon	CpG: 39	-30112		TRUE	0	7.72211	chr6	31431312	31431574	263	*	2380	Promoter	chr6	31430957	31433586	2630	+	10866	uc003ntl.3	355	ENSG00000206337	HCP5
cg25843003	chr6	31431312	0.329419	0.00693519	0.890567	0.711197		OpenSea	HCP5	NM_006674	3'UTR	TRUE	6:31430369-31431494	Promoter_Associated	chr6	31431312	31431574	1.548e-06	4	2.351e-06	0.003921	4/0	1.37191	HCP5	0	nc_exon	CpG: 39	-30112		TRUE	0	7.72211	chr6	31431312	31431574	263	*	2380	Promoter	chr6	31430957	31433586	2630	+	10866	uc003ntl.3	355	ENSG00000206337	HCP5
cg21684411	chr6	31431573	0.347225	0.0188793	0.890567	0.598621		OpenSea	HCP5	NM_006674	3'UTR				chr6	31431312	31431574	1.548e-06	4	2.351e-06	0.003921	4/0	1.37191	HCP5	0	nc_exon	CpG: 39	-30112		TRUE	0	7.72211	chr6	31431312	31431574	263	*	2380	Promoter	chr6	31430957	31433586	2630	+	10866	uc003ntl.3	355	ENSG00000206337	HCP5
cg23085662	chr18	59000860	-0.265157	7.67959e-05	0.817138	1.09103	chr18:59000683-59001692	Island							chr18	59000498	59000861	6.076e-05	3	3.476e-06	0.004184	0/3	-0.619995	CDH20	0	TSS+exon+utr5	CpG: 101	0	island	TRUE	0	3.38451	chr18	59000498	59000861	364	*	68	Promoter	chr18	59000988	59222365	221378	+	28316	uc002lif.2	-127	ENSG00000101542	CDH20
cg26046467	chr18	59000498	-0.164234	0.00558152	0.890567	0.37006	chr18:59000683-59001692	N_Shore							chr18	59000498	59000861	6.076e-05	3	3.476e-06	0.004184	0/3	-0.619995	CDH20	0	TSS+exon+utr5	CpG: 101	0	island	TRUE	0	3.38451	chr18	59000498	59000861	364	*	68	Promoter	chr18	59000988	59222365	221378	+	28316	uc002lif.2	-127	ENSG00000101542	CDH20
cg15264806	chr18	59000800	-0.190605	0.0305908	0.890567	0.288654	chr18:59000683-59001692	Island							chr18	59000498	59000861	6.076e-05	3	3.476e-06	0.004184	0/3	-0.619995	CDH20	0	TSS+exon+utr5	CpG: 101	0	island	TRUE	0	3.38451	chr18	59000498	59000861	364	*	68	Promoter	chr18	59000988	59222365	221378	+	28316	uc002lif.2	-127	ENSG00000101542	CDH20
cg26394940	chr22	46449461	0.36946	0.0103235	0.890567	0.733812	chr22:46449632-46450115	N_Shore	C22orf26;LOC150381	NM_018280;NR_027034	Body;TSS1500		22:46449447-46449565	Promoter_Associated	chr22	46449430	46450115	0.0001188	8	6.86e-06	0.004375	10/0	2.49903	PRR34-AS1;PRR34	0;0	nc_intron+nc_exon;TSS+intron+utr5+cds	CpG: 44	0	island	TRUE	0	12.9042	chr22	46449430	46450115	686	*	304	Promoter	chr22	46449726	46454402	4677	+	150381	uc011aqw.2	0		PRR34-AS1
cg27140247	chr22	46450102	0.357159	0.0120071	0.890567	0.685946	chr22:46449632-46450115	Island	C22orf26;LOC150381	NM_018280;NR_027034	TSS200;Body				chr22	46449430	46450115	0.0001188	8	6.86e-06	0.004375	10/0	2.49903	PRR34-AS1;PRR34	0;0	nc_intron+nc_exon;TSS+intron+utr5+cds	CpG: 44	0	island	TRUE	0	12.9042	chr22	46449430	46450115	686	*	304	Promoter	chr22	46449726	46454402	4677	+	150381	uc011aqw.2	0		PRR34-AS1
cg27131176	chr22	46450114	0.258866	0.0122952	0.890567	0.494502	chr22:46449632-46450115	Island	C22orf26;LOC150381	NM_018280;NR_027034	TSS200;Body				chr22	46449430	46450115	0.0001188	8	6.86e-06	0.004375	10/0	2.49903	PRR34-AS1;PRR34	0;0	nc_intron+nc_exon;TSS+intron+utr5+cds	CpG: 44	0	island	TRUE	0	12.9042	chr22	46449430	46450115	686	*	304	Promoter	chr22	46449726	46454402	4677	+	150381	uc011aqw.2	0		PRR34-AS1
cg23595222	chr22	46449430	0.249829	0.01931	0.890567	0.428262	chr22:46449632-46450115	N_Shore	C22orf26;LOC150381	NM_018280;NR_027034	Body;TSS1500				chr22	46449430	46450115	0.0001188	8	6.86e-06	0.004375	10/0	2.49903	PRR34-AS1;PRR34	0;0	nc_intron+nc_exon;TSS+intron+utr5+cds	CpG: 44	0	island	TRUE	0	12.9042	chr22	46449430	46450115	686	*	304	Promoter	chr22	46449726	46454402	4677	+	150381	uc011aqw.2	0		PRR34-AS1
cg13269407	chr22	46450107	0.299244	0.0255645	0.890567	0.476505	chr22:46449632-46450115	Island	C22orf26;LOC150381	NM_018280;NR_027034	TSS200;Body				chr22	46449430	46450115	0.0001188	8	6.86e-06	0.004375	10/0	2.49903	PRR34-AS1;PRR34	0;0	nc_intron+nc_exon;TSS+intron+utr5+cds	CpG: 44	0	island	TRUE	0	12.9042	chr22	46449430	46450115	686	*	304	Promoter	chr22	46449726	46454402	4677	+	150381	uc011aqw.2	0		PRR34-AS1
cg11153400	chr22	46449498	0.338249	0.0314479	0.890567	0.508187	chr22:46449632-46450115	N_Shore	C22orf26;LOC150381	NM_018280;NR_027034	Body;TSS1500		22:46449447-46449565	Promoter_Associated	chr22	46449430	46450115	0.0001188	8	6.86e-06	0.004375	10/0	2.49903	PRR34-AS1;PRR34	0;0	nc_intron+nc_exon;TSS+intron+utr5+cds	CpG: 44	0	island	TRUE	0	12.9042	chr22	46449430	46450115	686	*	304	Promoter	chr22	46449726	46454402	4677	+	150381	uc011aqw.2	0		PRR34-AS1
cg23691090	chr22	46449981	0.25573	0.0387467	0.890567	0.36103	chr22:46449632-46450115	Island	C22orf26;C22orf26;LOC150381	NM_018280;NM_018280;NR_027034	1stExon;5'UTR;Body				chr22	46449430	46450115	0.0001188	8	6.86e-06	0.004375	10/0	2.49903	PRR34-AS1;PRR34	0;0	nc_intron+nc_exon;TSS+intron+utr5+cds	CpG: 44	0	island	TRUE	0	12.9042	chr22	46449430	46450115	686	*	304	Promoter	chr22	46449726	46454402	4677	+	150381	uc011aqw.2	0		PRR34-AS1
cg01080924	chr22	46449550	0.171423	0.117373	0.891456	0.159497	chr22:46449632-46450115	N_Shore	C22orf26;LOC150381	NM_018280;NR_027034	Body;TSS200		22:46449447-46449565	Promoter_Associated	chr22	46449430	46450115	0.0001188	8	6.86e-06	0.004375	10/0	2.49903	PRR34-AS1;PRR34	0;0	nc_intron+nc_exon;TSS+intron+utr5+cds	CpG: 44	0	island	TRUE	0	12.9042	chr22	46449430	46450115	686	*	304	Promoter	chr22	46449726	46454402	4677	+	150381	uc011aqw.2	0		PRR34-AS1
cg24349631	chr22	46449752	0.105829	0.306442	0.919267	0.0543595	chr22:46449632-46450115	Island	C22orf26;LOC150381	NM_018280;NR_027034	1stExon;Body				chr22	46449430	46450115	0.0001188	8	6.86e-06	0.004375	10/0	2.49903	PRR34-AS1;PRR34	0;0	nc_intron+nc_exon;TSS+intron+utr5+cds	CpG: 44	0	island	TRUE	0	12.9042	chr22	46449430	46450115	686	*	304	Promoter	chr22	46449726	46454402	4677	+	150381	uc011aqw.2	0		PRR34-AS1
cg09693106	chr22	46449821	0.0932413	0.389275	0.92992	0.038205	chr22:46449632-46450115	Island	C22orf26;LOC150381	NM_018280;NR_027034	1stExon;Body				chr22	46449430	46450115	0.0001188	8	6.86e-06	0.004375	10/0	2.49903	PRR34-AS1;PRR34	0;0	nc_intron+nc_exon;TSS+intron+utr5+cds	CpG: 44	0	island	TRUE	0	12.9042	chr22	46449430	46450115	686	*	304	Promoter	chr22	46449726	46454402	4677	+	150381	uc011aqw.2	0		PRR34-AS1
cg17928895	chr20	57583091	-0.297466	0.0133179	0.890567	0.557918	chr20:57581902-57582595	S_Shore	CTSZ	NM_001336	TSS1500		20:57582783-57583151	Promoter_Associated	chr20	57582706	57583189	1.886e-05	11	4.896e-06	0.004428	0/11	-2.78267	CTSZ	-397	intergenic	CpG: 53	111	shore	TRUE	-397	14.7764	chr20	57582706	57583189	484	*	83	Promoter	chr20	57570242	57582309	12068	-	1522	uc002yai.2	-397	ENSG00000101160	CTSZ
cg18245281	chr20	57583076	-0.24523	0.0249813	0.890567	0.392953	chr20:57581902-57582595	S_Shore	CTSZ	NM_001336	TSS1500		20:57582783-57583151	Promoter_Associated	chr20	57582706	57583189	1.886e-05	11	4.896e-06	0.004428	0/11	-2.78267	CTSZ	-397	intergenic	CpG: 53	111	shore	TRUE	-397	14.7764	chr20	57582706	57583189	484	*	83	Promoter	chr20	57570242	57582309	12068	-	1522	uc002yai.2	-397	ENSG00000101160	CTSZ
cg01623438	chr20	57582894	-0.254465	0.0254892	0.890567	0.405526	chr20:57581902-57582595	S_Shore	CTSZ	NM_001336	TSS1500		20:57582783-57583151	Promoter_Associated	chr20	57582706	57583189	1.886e-05	11	4.896e-06	0.004428	0/11	-2.78267	CTSZ	-397	intergenic	CpG: 53	111	shore	TRUE	-397	14.7764	chr20	57582706	57583189	484	*	83	Promoter	chr20	57570242	57582309	12068	-	1522	uc002yai.2	-397	ENSG00000101160	CTSZ
cg02744249	chr20	57582918	-0.333167	0.0267649	0.890567	0.523883	chr20:57581902-57582595	S_Shore	CTSZ	NM_001336	TSS1500		20:57582783-57583151	Promoter_Associated	chr20	57582706	57583189	1.886e-05	11	4.896e-06	0.004428	0/11	-2.78267	CTSZ	-397	intergenic	CpG: 53	111	shore	TRUE	-397	14.7764	chr20	57582706	57583189	484	*	83	Promoter	chr20	57570242	57582309	12068	-	1522	uc002yai.2	-397	ENSG00000101160	CTSZ
cg22145559	chr20	57583009	-0.293143	0.032049	0.890567	0.43801	chr20:57581902-57582595	S_Shore	CTSZ	NM_001336	TSS1500		20:57582783-57583151	Promoter_Associated	chr20	57582706	57583189	1.886e-05	11	4.896e-06	0.004428	0/11	-2.78267	CTSZ	-397	intergenic	CpG: 53	111	shore	TRUE	-397	14.7764	chr20	57582706	57583189	484	*	83	Promoter	chr20	57570242	57582309	12068	-	1522	uc002yai.2	-397	ENSG00000101160	CTSZ
cg21331324	chr20	57583000	-0.273647	0.0355898	0.890567	0.396425	chr20:57581902-57582595	S_Shore	CTSZ	NM_001336	TSS1500		20:57582783-57583151	Promoter_Associated	chr20	57582706	57583189	1.886e-05	11	4.896e-06	0.004428	0/11	-2.78267	CTSZ	-397	intergenic	CpG: 53	111	shore	TRUE	-397	14.7764	chr20	57582706	57583189	484	*	83	Promoter	chr20	57570242	57582309	12068	-	1522	uc002yai.2	-397	ENSG00000101160	CTSZ
cg17398227	chr20	57582787	-0.253493	0.0399788	0.890567	0.354426	chr20:57581902-57582595	S_Shore	CTSZ	NM_001336	TSS1500		20:57582783-57583151	Promoter_Associated	chr20	57582706	57583189	1.886e-05	11	4.896e-06	0.004428	0/11	-2.78267	CTSZ	-397	intergenic	CpG: 53	111	shore	TRUE	-397	14.7764	chr20	57582706	57583189	484	*	83	Promoter	chr20	57570242	57582309	12068	-	1522	uc002yai.2	-397	ENSG00000101160	CTSZ
cg13795831	chr20	57582706	-0.194048	0.0614196	0.890567	0.235126	chr20:57581902-57582595	S_Shore	CTSZ	NM_001336	TSS1500				chr20	57582706	57583189	1.886e-05	11	4.896e-06	0.004428	0/11	-2.78267	CTSZ	-397	intergenic	CpG: 53	111	shore	TRUE	-397	14.7764	chr20	57582706	57583189	484	*	83	Promoter	chr20	57570242	57582309	12068	-	1522	uc002yai.2	-397	ENSG00000101160	CTSZ
cg12831034	chr20	57582971	-0.17374	0.0847416	0.890567	0.186232	chr20:57581902-57582595	S_Shore	CTSZ	NM_001336	TSS1500		20:57582783-57583151	Promoter_Associated	chr20	57582706	57583189	1.886e-05	11	4.896e-06	0.004428	0/11	-2.78267	CTSZ	-397	intergenic	CpG: 53	111	shore	TRUE	-397	14.7764	chr20	57582706	57583189	484	*	83	Promoter	chr20	57570242	57582309	12068	-	1522	uc002yai.2	-397	ENSG00000101160	CTSZ
cg12787553	chr20	57583188	-0.210508	0.0862135	0.890567	0.22407	chr20:57581902-57582595	S_Shore	CTSZ	NM_001336	TSS1500				chr20	57582706	57583189	1.886e-05	11	4.896e-06	0.004428	0/11	-2.78267	CTSZ	-397	intergenic	CpG: 53	111	shore	TRUE	-397	14.7764	chr20	57582706	57583189	484	*	83	Promoter	chr20	57570242	57582309	12068	-	1522	uc002yai.2	-397	ENSG00000101160	CTSZ
cg08545593	chr20	57582856	-0.253766	0.137226	0.89453	0.218889	chr20:57581902-57582595	S_Shore	CTSZ	NM_001336	TSS1500		20:57582783-57583151	Promoter_Associated	chr20	57582706	57583189	1.886e-05	11	4.896e-06	0.004428	0/11	-2.78267	CTSZ	-397	intergenic	CpG: 53	111	shore	TRUE	-397	14.7764	chr20	57582706	57583189	484	*	83	Promoter	chr20	57570242	57582309	12068	-	1522	uc002yai.2	-397	ENSG00000101160	CTSZ
cg16517172	chr11	47400156	-0.187371	0.00552308	0.890567	0.42305	chr11:47399788-47400006	S_Shore	SPI1;SPI1	NM_001080547;NM_003120	TSS200;TSS200		11:47399952-47400269	Promoter_Associated_Cell_type_specific	chr11	47399813	47400157	5.172e-06	8	4.183e-06	0.00531	0/8	-1.7461	SPI1	0	TSS+intron+utr5+cds	CpG: 16	0	island	TRUE	0	9.39144	chr11	47399813	47400157	345	*	1796	Promoter	chr11	47376409	47400127	23719	-	6688	uc001nfb.1	0	ENSG00000066336	SPI1
cg03565868	chr11	47400146	-0.255858	0.0119717	0.890567	0.491719	chr11:47399788-47400006	S_Shore	SPI1;SPI1	NM_001080547;NM_003120	TSS200;TSS200		11:47399952-47400269	Promoter_Associated_Cell_type_specific	chr11	47399813	47400157	5.172e-06	8	4.183e-06	0.00531	0/8	-1.7461	SPI1	0	TSS+intron+utr5+cds	CpG: 16	0	island	TRUE	0	9.39144	chr11	47399813	47400157	345	*	1796	Promoter	chr11	47376409	47400127	23719	-	6688	uc001nfb.1	0	ENSG00000066336	SPI1
cg14088811	chr11	47399994	-0.238794	0.0141654	0.890567	0.441475	chr11:47399788-47400006	Island	SPI1;SPI1;SPI1;SPI1	NM_001080547;NM_003120;NM_001080547;NM_003120	5'UTR;5'UTR;1stExon;1stExon		11:47399952-47400269	Promoter_Associated_Cell_type_specific	chr11	47399813	47400157	5.172e-06	8	4.183e-06	0.00531	0/8	-1.7461	SPI1	0	TSS+intron+utr5+cds	CpG: 16	0	island	TRUE	0	9.39144	chr11	47399813	47400157	345	*	1796	Promoter	chr11	47376409	47400127	23719	-	6688	uc001nfb.1	0	ENSG00000066336	SPI1
cg07675031	chr11	47399893	-0.227613	0.0197415	0.890567	0.387993	chr11:47399788-47400006	Island	SPI1;SPI1	NM_001080547;NM_003120	1stExon;1stExon				chr11	47399813	47400157	5.172e-06	8	4.183e-06	0.00531	0/8	-1.7461	SPI1	0	TSS+intron+utr5+cds	CpG: 16	0	island	TRUE	0	9.39144	chr11	47399813	47400157	345	*	1796	Promoter	chr11	47376409	47400127	23719	-	6688	uc001nfb.1	0	ENSG00000066336	SPI1
cg10435245	chr11	47399998	-0.232886	0.0313035	0.890567	0.350356	chr11:47399788-47400006	Island	SPI1;SPI1;SPI1;SPI1	NM_001080547;NM_003120;NM_001080547;NM_003120	5'UTR;5'UTR;1stExon;1stExon		11:47399952-47400269	Promoter_Associated_Cell_type_specific	chr11	47399813	47400157	5.172e-06	8	4.183e-06	0.00531	0/8	-1.7461	SPI1	0	TSS+intron+utr5+cds	CpG: 16	0	island	TRUE	0	9.39144	chr11	47399813	47400157	345	*	1796	Promoter	chr11	47376409	47400127	23719	-	6688	uc001nfb.1	0	ENSG00000066336	SPI1
cg15982099	chr11	47399813	-0.243529	0.0579199	0.890567	0.301288	chr11:47399788-47400006	Island	SPI1;SPI1	NM_003120;NM_001080547	Body;Body				chr11	47399813	47400157	5.172e-06	8	4.183e-06	0.00531	0/8	-1.7461	SPI1	0	TSS+intron+utr5+cds	CpG: 16	0	island	TRUE	0	9.39144	chr11	47399813	47400157	345	*	1796	Promoter	chr11	47376409	47400127	23719	-	6688	uc001nfb.1	0	ENSG00000066336	SPI1
cg06147863	chr11	47400113	-0.143434	0.0703609	0.890567	0.165332	chr11:47399788-47400006	S_Shore	SPI1;SPI1;SPI1;SPI1	NM_001080547;NM_003120;NM_001080547;NM_003120	5'UTR;5'UTR;1stExon;1stExon		11:47399952-47400269	Promoter_Associated_Cell_type_specific	chr11	47399813	47400157	5.172e-06	8	4.183e-06	0.00531	0/8	-1.7461	SPI1	0	TSS+intron+utr5+cds	CpG: 16	0	island	TRUE	0	9.39144	chr11	47399813	47400157	345	*	1796	Promoter	chr11	47376409	47400127	23719	-	6688	uc001nfb.1	0	ENSG00000066336	SPI1
cg03106245	chr11	47399980	-0.216619	0.0738783	0.890567	0.245101	chr11:47399788-47400006	Island	SPI1;SPI1;SPI1;SPI1	NM_001080547;NM_003120;NM_001080547;NM_003120	5'UTR;5'UTR;1stExon;1stExon		11:47399952-47400269	Promoter_Associated_Cell_type_specific	chr11	47399813	47400157	5.172e-06	8	4.183e-06	0.00531	0/8	-1.7461	SPI1	0	TSS+intron+utr5+cds	CpG: 16	0	island	TRUE	0	9.39144	chr11	47399813	47400157	345	*	1796	Promoter	chr11	47376409	47400127	23719	-	6688	uc001nfb.1	0	ENSG00000066336	SPI1
cg02289903	chr6	166876736	-0.373621	0.00313533	0.890567	0.935442		OpenSea	RPS6KA2;RPS6KA2	NM_021135;NM_001006932	Body;Body				chr6	166876585	166877039	0.0004147	5	5.567e-06	0.005354	0/5	-1.53516	RPS6KA2;RPS6KA2-IT1	0;0	intron;nc_intron+nc_exon	CpG: 35	7355		TRUE	0	8.0663	chr6	166876585	166877039	455	*	2548	Exon (uc031src.1/100874353, exon 2 of 4)	chr6	166874151	166878871	4721	-	100874353	uc031src.1	1832	ENSG00000232082	RPS6KA2-IT1
cg02287007	chr6	166877038	-0.298967	0.00598974	0.890567	0.664483		OpenSea	RPS6KA2;RPS6KA2	NM_021135;NM_001006932	Body;Body				chr6	166876585	166877039	0.0004147	5	5.567e-06	0.005354	0/5	-1.53516	RPS6KA2;RPS6KA2-IT1	0;0	intron;nc_intron+nc_exon	CpG: 35	7355		TRUE	0	8.0663	chr6	166876585	166877039	455	*	2548	Exon (uc031src.1/100874353, exon 2 of 4)	chr6	166874151	166878871	4721	-	100874353	uc031src.1	1832	ENSG00000232082	RPS6KA2-IT1
cg07253384	chr6	166877002	-0.281726	0.0132289	0.890567	0.529215		OpenSea	RPS6KA2;RPS6KA2	NM_021135;NM_001006932	Body;Body				chr6	166876585	166877039	0.0004147	5	5.567e-06	0.005354	0/5	-1.53516	RPS6KA2;RPS6KA2-IT1	0;0	intron;nc_intron+nc_exon	CpG: 35	7355		TRUE	0	8.0663	chr6	166876585	166877039	455	*	2548	Exon (uc031src.1/100874353, exon 2 of 4)	chr6	166874151	166878871	4721	-	100874353	uc031src.1	1832	ENSG00000232082	RPS6KA2-IT1
cg11744817	chr6	166876826	-0.382316	0.016149	0.890567	0.685054		OpenSea	RPS6KA2;RPS6KA2	NM_021135;NM_001006932	Body;Body				chr6	166876585	166877039	0.0004147	5	5.567e-06	0.005354	0/5	-1.53516	RPS6KA2;RPS6KA2-IT1	0;0	intron;nc_intron+nc_exon	CpG: 35	7355		TRUE	0	8.0663	chr6	166876585	166877039	455	*	2548	Exon (uc031src.1/100874353, exon 2 of 4)	chr6	166874151	166878871	4721	-	100874353	uc031src.1	1832	ENSG00000232082	RPS6KA2-IT1
cg07404200	chr6	166876585	-0.198527	0.109374	0.890874	0.190801		OpenSea	RPS6KA2;RPS6KA2	NM_021135;NM_001006932	Body;Body				chr6	166876585	166877039	0.0004147	5	5.567e-06	0.005354	0/5	-1.53516	RPS6KA2;RPS6KA2-IT1	0;0	intron;nc_intron+nc_exon	CpG: 35	7355		TRUE	0	8.0663	chr6	166876585	166877039	455	*	2548	Exon (uc031src.1/100874353, exon 2 of 4)	chr6	166874151	166878871	4721	-	100874353	uc031src.1	1832	ENSG00000232082	RPS6KA2-IT1
cg06478823	chr16	20774873	0.429276	0.000154843	0.890567	1.63559		OpenSea	ACSM3;ACSM3	NM_202000;NM_005622	TSS1500;TSS1500	TRUE	16:20774762-20775659	Promoter_Associated	chr16	20774873	20775167	2.477e-06	4	3.699e-06	0.005493	4/0	1.20818	ACSM3	-144	intergenic	CpG: 65	21593		TRUE	-144	6.56274	chr16	20774873	20775167	295	*	1667	Promoter	chr16	20775312	20797638	22327	+	6296	uc002dhq.3	-145	ENSG00000005187	ACSM3
cg10060338	chr16	20774960	0.360084	0.00583958	0.890567	0.804291		OpenSea	ACSM3;ACSM3	NM_202000;NM_005622	TSS1500;TSS1500	TRUE	16:20774762-20775659	Promoter_Associated	chr16	20774873	20775167	2.477e-06	4	3.699e-06	0.005493	4/0	1.20818	ACSM3	-144	intergenic	CpG: 65	21593		TRUE	-144	6.56274	chr16	20774873	20775167	295	*	1667	Promoter	chr16	20775312	20797638	22327	+	6296	uc002dhq.3	-145	ENSG00000005187	ACSM3
cg00394823	chr16	20775166	0.184685	0.0176043	0.890567	0.324008		OpenSea	ACSM3;ACSM3	NM_202000;NM_005622	TSS200;TSS200	TRUE	16:20774762-20775659	Promoter_Associated	chr16	20774873	20775167	2.477e-06	4	3.699e-06	0.005493	4/0	1.20818	ACSM3	-144	intergenic	CpG: 65	21593		TRUE	-144	6.56274	chr16	20774873	20775167	295	*	1667	Promoter	chr16	20775312	20797638	22327	+	6296	uc002dhq.3	-145	ENSG00000005187	ACSM3
cg10078415	chr16	20775011	0.234136	0.0513076	0.890567	0.301993		OpenSea	ACSM3;ACSM3	NM_202000;NM_005622	TSS1500;TSS1500	TRUE	16:20774762-20775659	Promoter_Associated	chr16	20774873	20775167	2.477e-06	4	3.699e-06	0.005493	4/0	1.20818	ACSM3	-144	intergenic	CpG: 65	21593		TRUE	-144	6.56274	chr16	20774873	20775167	295	*	1667	Promoter	chr16	20775312	20797638	22327	+	6296	uc002dhq.3	-145	ENSG00000005187	ACSM3
cg19432033	chr17	7517220	0.257218	0.000111787	0.817138	1.01643	chr17:7517690-7518748	N_Shore	FXR2;SHBG	NM_004860;NR_027463	Body;TSS200		17:7516997-7518931	Promoter_Associated	chr17	7517138	7517259	1.321e-06	4	1.657e-06	0.005977	4/0	0.845043	FXR2	0	intron	CpG: 82	-431	shore	TRUE	0	4.88492	chr17	7517138	7517259	122	*	2636	Promoter	chr17	7517382	7536700	19319	+	6462	uc010cmo.2	-123	ENSG00000129214	SHBG
cg13074687	chr17	7517258	0.225308	0.000708069	0.890567	0.709703	chr17:7517690-7518748	N_Shore	FXR2;SHBG	NM_004860;NR_027463	Body;TSS200		17:7516997-7518931	Promoter_Associated	chr17	7517138	7517259	1.321e-06	4	1.657e-06	0.005977	4/0	0.845043	FXR2	0	intron	CpG: 82	-431	shore	TRUE	0	4.88492	chr17	7517138	7517259	122	*	2636	Promoter	chr17	7517382	7536700	19319	+	6462	uc010cmo.2	-123	ENSG00000129214	SHBG
cg09141338	chr17	7517217	0.160694	0.013215	0.890567	0.301933	chr17:7517690-7518748	N_Shore	FXR2;SHBG	NM_004860;NR_027463	Body;TSS200		17:7516997-7518931	Promoter_Associated	chr17	7517138	7517259	1.321e-06	4	1.657e-06	0.005977	4/0	0.845043	FXR2	0	intron	CpG: 82	-431	shore	TRUE	0	4.88492	chr17	7517138	7517259	122	*	2636	Promoter	chr17	7517382	7536700	19319	+	6462	uc010cmo.2	-123	ENSG00000129214	SHBG
cg00688810	chr17	7517138	0.201823	0.0969544	0.890567	0.204534	chr17:7517690-7518748	N_Shore	SHBG;FXR2	NR_027463;NM_004860	TSS1500;Body		17:7516997-7518931	Promoter_Associated	chr17	7517138	7517259	1.321e-06	4	1.657e-06	0.005977	4/0	0.845043	FXR2	0	intron	CpG: 82	-431	shore	TRUE	0	4.88492	chr17	7517138	7517259	122	*	2636	Promoter	chr17	7517382	7536700	19319	+	6462	uc010cmo.2	-123	ENSG00000129214	SHBG
cg22120095	chr3	50488020	0.322562	0.000882858	0.890567	0.985139		OpenSea	CACNA2D2;CACNA2D2	NM_001005505;NM_006030	Body;Body		3:50487465-50488502	Unclassified_Cell_type_specific	chr3	50487955	50488231	1.411e-05	4	4.151e-06	0.006564	4/0	0.927713	CACNA2D2	0	intron	CpG: 86	-51989		TRUE	0	4.99281	chr3	50487955	50488231	277	*	2047	Intron (uc003dap.3/9254, intron 36 of 37)	chr3	50400231	50540892	140662	-	9254	uc003dap.3	52661	ENSG00000007402	CACNA2D2
cg22670759	chr3	50487955	0.214661	0.00432705	0.890567	0.507418		OpenSea	CACNA2D2;CACNA2D2	NM_001005505;NM_006030	Body;Body		3:50487465-50488502	Unclassified_Cell_type_specific	chr3	50487955	50488231	1.411e-05	4	4.151e-06	0.006564	4/0	0.927713	CACNA2D2	0	intron	CpG: 86	-51989		TRUE	0	4.99281	chr3	50487955	50488231	277	*	2047	Intron (uc003dap.3/9254, intron 36 of 37)	chr3	50400231	50540892	140662	-	9254	uc003dap.3	52661	ENSG00000007402	CACNA2D2
cg09451427	chr3	50488230	0.228099	0.0184152	0.890567	0.395711		OpenSea	CACNA2D2;CACNA2D2	NM_001005505;NM_006030	Body;Body		3:50487465-50488502	Unclassified_Cell_type_specific	chr3	50487955	50488231	1.411e-05	4	4.151e-06	0.006564	4/0	0.927713	CACNA2D2	0	intron	CpG: 86	-51989		TRUE	0	4.99281	chr3	50487955	50488231	277	*	2047	Intron (uc003dap.3/9254, intron 36 of 37)	chr3	50400231	50540892	140662	-	9254	uc003dap.3	52661	ENSG00000007402	CACNA2D2
cg00383793	chr3	50488162	0.162391	0.0291401	0.890567	0.249353		OpenSea	CACNA2D2;CACNA2D2	NM_001005505;NM_006030	Body;Body		3:50487465-50488502	Unclassified_Cell_type_specific	chr3	50487955	50488231	1.411e-05	4	4.151e-06	0.006564	4/0	0.927713	CACNA2D2	0	intron	CpG: 86	-51989		TRUE	0	4.99281	chr3	50487955	50488231	277	*	2047	Intron (uc003dap.3/9254, intron 36 of 37)	chr3	50400231	50540892	140662	-	9254	uc003dap.3	52661	ENSG00000007402	CACNA2D2
cg21242356	chr17	46667683	-0.293318	0.0041034	0.890567	0.700107	chr17:46669434-46669811	N_Shore	LOC404266;LOC404266	NR_033201;NR_033202	TSS200;TSS200				chr17	46667587	46667813	2.761e-06	5	3.71e-06	0.007161	0/5	-1.28372	HOXB-AS3	0	nc_exon	CpG: 31	-1621	shore	TRUE	0	6.97141	chr17	46667587	46667813	227	*	2761	Promoter	chr17	46626232	46667631	41400	-	3213	uc010dbf.3	0	ENSG00000120093	HOXB3
cg10588962	chr17	46667587	-0.313736	0.00477294	0.890567	0.728249	chr17:46669434-46669811	N_Shore	LOC404266;LOC404266	NR_033201;NR_033202	TSS1500;TSS1500				chr17	46667587	46667813	2.761e-06	5	3.71e-06	0.007161	0/5	-1.28372	HOXB-AS3	0	nc_exon	CpG: 31	-1621	shore	TRUE	0	6.97141	chr17	46667587	46667813	227	*	2761	Promoter	chr17	46626232	46667631	41400	-	3213	uc010dbf.3	0	ENSG00000120093	HOXB3
cg01351315	chr17	46667737	-0.246497	0.0111719	0.890567	0.481132	chr17:46669434-46669811	N_Shore	LOC404266;LOC404266	NR_033201;NR_033202	TSS200;TSS200				chr17	46667587	46667813	2.761e-06	5	3.71e-06	0.007161	0/5	-1.28372	HOXB-AS3	0	nc_exon	CpG: 31	-1621	shore	TRUE	0	6.97141	chr17	46667587	46667813	227	*	2761	Promoter	chr17	46626232	46667631	41400	-	3213	uc010dbf.3	0	ENSG00000120093	HOXB3
cg25960038	chr17	46667789	-0.216302	0.0159972	0.890567	0.388469	chr17:46669434-46669811	N_Shore	LOC404266;LOC404266	NR_033201;NR_033202	TSS200;TSS200				chr17	46667587	46667813	2.761e-06	5	3.71e-06	0.007161	0/5	-1.28372	HOXB-AS3	0	nc_exon	CpG: 31	-1621	shore	TRUE	0	6.97141	chr17	46667587	46667813	227	*	2761	Promoter	chr17	46626232	46667631	41400	-	3213	uc010dbf.3	0	ENSG00000120093	HOXB3
cg09595185	chr17	46667812	-0.213868	0.0380232	0.890567	0.303682	chr17:46669434-46669811	N_Shore	LOC404266;LOC404266	NR_033201;NR_033202	TSS200;TSS200				chr17	46667587	46667813	2.761e-06	5	3.71e-06	0.007161	0/5	-1.28372	HOXB-AS3	0	nc_exon	CpG: 31	-1621	shore	TRUE	0	6.97141	chr17	46667587	46667813	227	*	2761	Promoter	chr17	46626232	46667631	41400	-	3213	uc010dbf.3	0	ENSG00000120093	HOXB3
cg11326255	chr19	3786583	-0.518342	1.27667e-05	0.644293	2.53672	chr19:3785511-3786653	Island	MATK;MATK;MATK	NM_002378;NM_139355;NM_139354	Body;TSS200;TSS200				chr19	3786125	3786644	0.000589	5	1.103e-05	0.009265	0/5	-1.18746	MATK;MATK;MIR1268A	0;0;0	intron;TSS+intron+exon+utr5;nc_intron	CpG: 110	0	island	TRUE	0	5.88676	chr19	3786125	3786644	520	*	1380	Promoter	chr19	3777967	3786415	8449	-	4145	uc002lyt.3	0	ENSG00000007264	MATK
cg17429382	chr19	3786246	-0.276669	0.0065629	0.890567	0.603942	chr19:3785511-3786653	Island	MATK;MATK;MATK;MATK;MATK	NM_139355;NM_002378;NM_139354;NM_139354;NM_139355	5'UTR;Body;1stExon;5'UTR;1stExon		19:3785469-3786529	Unclassified_Cell_type_specific	chr19	3786125	3786644	0.000589	5	1.103e-05	0.009265	0/5	-1.18746	MATK;MATK;MIR1268A	0;0;0	intron;TSS+intron+exon+utr5;nc_intron	CpG: 110	0	island	TRUE	0	5.88676	chr19	3786125	3786644	520	*	1380	Promoter	chr19	3777967	3786415	8449	-	4145	uc002lyt.3	0	ENSG00000007264	MATK
cg13535593	chr19	3786125	-0.180112	0.0273865	0.890567	0.281419	chr19:3785511-3786653	Island	MATK;MATK;MATK	NM_139355;NM_002378;NM_139354	5'UTR;Body;5'UTR		19:3785469-3786529	Unclassified_Cell_type_specific	chr19	3786125	3786644	0.000589	5	1.103e-05	0.009265	0/5	-1.18746	MATK;MATK;MIR1268A	0;0;0	intron;TSS+intron+exon+utr5;nc_intron	CpG: 110	0	island	TRUE	0	5.88676	chr19	3786125	3786644	520	*	1380	Promoter	chr19	3777967	3786415	8449	-	4145	uc002lyt.3	0	ENSG00000007264	MATK
cg17845532	chr19	3786643	-0.150066	0.110029	0.891177	0.143838	chr19:3785511-3786653	Island	MATK;MATK;MATK	NM_139355;NM_002378;NM_139354	TSS1500;Body;TSS1500				chr19	3786125	3786644	0.000589	5	1.103e-05	0.009265	0/5	-1.18746	MATK;MATK;MIR1268A	0;0;0	intron;TSS+intron+exon+utr5;nc_intron	CpG: 110	0	island	TRUE	0	5.88676	chr19	3786125	3786644	520	*	1380	Promoter	chr19	3777967	3786415	8449	-	4145	uc002lyt.3	0	ENSG00000007264	MATK
cg07752026	chr19	3786483	-0.0622739	0.263056	0.912902	0.0361158	chr19:3785511-3786653	Island	MATK;MATK;MATK	NM_002378;NM_139355;NM_139354	Body;TSS200;TSS200		19:3785469-3786529	Unclassified_Cell_type_specific	chr19	3786125	3786644	0.000589	5	1.103e-05	0.009265	0/5	-1.18746	MATK;MATK;MIR1268A	0;0;0	intron;TSS+intron+exon+utr5;nc_intron	CpG: 110	0	island	TRUE	0	5.88676	chr19	3786125	3786644	520	*	1380	Promoter	chr19	3777967	3786415	8449	-	4145	uc002lyt.3	0	ENSG00000007264	MATK
cg15870818	chr3	180319597	0.309856	4.75535e-05	0.817138	1.33945	chr3:180319823-180320393	N_Shore	TTC14;TTC14	NM_001042601;NM_133462	TSS1500;TSS1500		3:180319099-180320648	Promoter_Associated	chr3	180319597	180319719	2.759e-06	2	2.759e-06	0.009851	2/0	0.562261	TTC14	-198	intergenic	CpG: 55	-104	shore	TRUE	-198	3.12575	chr3	180319597	180319719	123	*	2016	Promoter	chr3	180319918	180328918	9001	+	151613	uc003fkk.3	-199	ENSG00000163728	TTC14
cg10459387	chr3	180319718	0.252405	0.00266345	0.890567	0.64983	chr3:180319823-180320393	N_Shore	TTC14;TTC14	NM_001042601;NM_133462	TSS200;TSS200		3:180319099-180320648	Promoter_Associated	chr3	180319597	180319719	2.759e-06	2	2.759e-06	0.009851	2/0	0.562261	TTC14	-198	intergenic	CpG: 55	-104	shore	TRUE	-198	3.12575	chr3	180319597	180319719	123	*	2016	Promoter	chr3	180319918	180328918	9001	+	151613	uc003fkk.3	-199	ENSG00000163728	TTC14
cg26320504	chr7	157809385	-0.317196	0.00218126	0.890567	0.844152		OpenSea	PTPRN2;PTPRN2;PTPRN2	NM_002847;NM_130842;NM_130843	Body;Body;Body				chr7	157809325	157809597	4.711e-06	4	6.876e-06	0.01101	0/4	-1.05367	PTPRN2	0	intron	CpG: 62	-81059		TRUE	0	5.43976	chr7	157809325	157809597	273	*	2279	Intron (uc011kwa.2/5799, intron 12 of 22)	chr7	157647277	157658782	11506	+	100506585	uc003wns.3	162048	ENSG00000233038	LOC100506585
cg23455837	chr7	157809325	-0.247953	0.0108498	0.890567	0.487123		OpenSea	PTPRN2;PTPRN2;PTPRN2	NM_002847;NM_130842;NM_130843	Body;Body;Body				chr7	157809325	157809597	4.711e-06	4	6.876e-06	0.01101	0/4	-1.05367	PTPRN2	0	intron	CpG: 62	-81059		TRUE	0	5.43976	chr7	157809325	157809597	273	*	2279	Intron (uc011kwa.2/5799, intron 12 of 22)	chr7	157647277	157658782	11506	+	100506585	uc003wns.3	162048	ENSG00000233038	LOC100506585
cg24072927	chr7	157809451	-0.267363	0.0113311	0.890567	0.520216		OpenSea	PTPRN2;PTPRN2;PTPRN2	NM_002847;NM_130842;NM_130843	Body;Body;Body	TRUE			chr7	157809325	157809597	4.711e-06	4	6.876e-06	0.01101	0/4	-1.05367	PTPRN2	0	intron	CpG: 62	-81059		TRUE	0	5.43976	chr7	157809325	157809597	273	*	2279	Intron (uc011kwa.2/5799, intron 12 of 22)	chr7	157647277	157658782	11506	+	100506585	uc003wns.3	162048	ENSG00000233038	LOC100506585
cg00239915	chr7	157809596	-0.221161	0.0159201	0.890567	0.39766		OpenSea	PTPRN2;PTPRN2;PTPRN2	NM_002847;NM_130842;NM_130843	Body;Body;Body	TRUE			chr7	157809325	157809597	4.711e-06	4	6.876e-06	0.01101	0/4	-1.05367	PTPRN2	0	intron	CpG: 62	-81059		TRUE	0	5.43976	chr7	157809325	157809597	273	*	2279	Intron (uc011kwa.2/5799, intron 12 of 22)	chr7	157647277	157658782	11506	+	100506585	uc003wns.3	162048	ENSG00000233038	LOC100506585
cg00843634	chr8	10584169	0.518796	0.000162624	0.890567	1.96562	chr8:10583816-10584170	Island	SOX7	NM_031439	Body				chr8	10583827	10584170	0.0001626	2	9.051e-06	0.01149	2/0	0.757343	SOX7	0	cds	CpG: 33	0	island	TRUE	0	3.81951	chr8	10583827	10584170	344	*	1014	Exon (uc003wtf.3/83595, exon 2 of 2)	chr8	10581278	10588022	6745	-	83595	uc003wtf.3	3852	ENSG00000171056	SOX7
cg05938889	chr8	10583827	0.238548	0.00463117	0.890567	0.556844	chr8:10583816-10584170	Island	SOX7	NM_031439	Body				chr8	10583827	10584170	0.0001626	2	9.051e-06	0.01149	2/0	0.757343	SOX7	0	cds	CpG: 33	0	island	TRUE	0	3.81951	chr8	10583827	10584170	344	*	1014	Exon (uc003wtf.3/83595, exon 2 of 2)	chr8	10581278	10588022	6745	-	83595	uc003wtf.3	3852	ENSG00000171056	SOX7
cg27598956	chr8	9758788	0.262945	3.9022e-05	0.817138	1.15924	chr8:9760750-9761643	N_Shore	LOC157627	NR_024281	Body	TRUE			chr8	9758788	9758848	1.884e-06	2	1.884e-06	0.01366	2/0	0.511416	LINC00599	0	nc_exon	CpG: 60	1795	shore	TRUE	0	2.92782	chr8	9758788	9758848	61	*	923	3' UTR	chr8	9757574	9760839	3266	-	157627	uc003wsu.2	1991	ENSG00000253230	LINC00599
cg01454752	chr8	9758847	0.248471	0.00214265	0.890567	0.663181	chr8:9760750-9761643	N_Shore	LOC157627	NR_024281	Body	TRUE			chr8	9758788	9758848	1.884e-06	2	1.884e-06	0.01366	2/0	0.511416	LINC00599	0	nc_exon	CpG: 60	1795	shore	TRUE	0	2.92782	chr8	9758788	9758848	61	*	923	3' UTR	chr8	9757574	9760839	3266	-	157627	uc003wsu.2	1991	ENSG00000253230	LINC00599
cg13535626	chr4	206267	-0.222458	0.00288461	0.890567	0.565023	chr4:206377-206892	N_Shore	ZNF876P	NR_027481	TSS200				chr4	206112	206563	2.672e-05	8	1.565e-05	0.01508	0/8	-1.4781	ZNF876P	0	nc_exon	CpG: 49	0	island	TRUE	0	7.10298	chr4	206112	206563	452	*	765	Promoter	chr4	206389	249773	43385	+	642280	uc010iba.4	0	ENSG00000198155	ZNF876P
[truncated: 137 more rows]
[truncated: 1 more columns]
