# Supplementary material for: DNA Methylation Levels in Mononuclear Leukocytes from the Mother and Her Child Are Associated with IgE Sensitization to Allergens in Early Life
Source: Int J Mol Sci. 2021 Jan 14;22(2):801. doi: 10.3390/ijms22020801 (PMC7830007; doi:10.3390/ijms22020801)
Supplement: Supplementary file 1 [file ijms-22-00801-s001.zip › Supplementary materials/spreadsheet file S5_Maternal DMRs_aladdin.xlsx]

## Sheet: README
Spreadsheetfile S5. DMRs detected in maternal PBMC samples associated with airborne sensitization at 5Y
dmr_mother_airborne
cpgs_in_regions_mother_airborne

## Sheet: dmr_mother_airborne
chrom	start	end	min_p	n_probes	z_p	z_sidak_p	t.pos.t.neg	t.sum	refGene_name	refGene_distance	refGene_feature	cpgIslandExt_name	cpgIslandExt_distance	cpgIslandExt_feature	sameDir	geneDis	score	seqnames	start_1	end_1	width	strand	id	annotation	geneChr	geneStart	geneEnd	geneLength	geneStrand	geneId	transcriptId	distanceToTSS	ENSEMBL	SYMBOL	GENENAME
chr17	6796745	6797772	9.193e-12	9	1.104e-18	4.705e-16	0/9	-2.54812	ALOX12P2	0	nc_intron+nc_exon	CpG: 21	0	island	TRUE	0	45.7567	chr17	6796745	6797772	1028	*	824	Promoter	chr17	6797101	6803668	6568	+	245	uc002gdw.3	0	ENSG00000262943	ALOX12P2	arachidonate 12-lipoxygenase pseudogene 2
chr14	105944604	105945700	1.143e-05	7	2.78e-11	1.111e-08	0/7	-2.04799	CRIP2	0;0	nc_intron+nc_exon;intron+cds	CpG: 110	0	island	TRUE	0	21.6185	chr14	105944604	105945700	1097	*	211	3' UTR	chr14	105943583	105946507	2925	+	1397	uc001yrg.3	1021	ENSG00000182809	CRIP2	cysteine-rich protein 2
chr5	178986131	178986907	1.656e-05	9	1.031e-08	5.815e-06	9/0	4.32857	RUFY1	0;0;0	TSS+exon+utr5;TSS+intron+exon+utr5;intron	CpG: 37	0	island	TRUE	0	34.5712	chr5	178986131	178986907	777	*	1069	Promoter	chr5	178986693	179037027	50335	+	80230	uc003mkb.2	0	ENSG00000176783	RUFY1	RUN and FYVE domain containing 1
chr1	153599479	153600157	1.568e-05	8	1.096e-08	7.076e-06	0/8	-3.21444	S100A13	0;0;0;0	TSS+exon+utr5;intron+exon+utr5;TSS+intron+exon+utr5;intron+utr5	CpG: 68	-6020		TRUE	0	25.5876	chr1	153599479	153600157	679	*	1745	Promoter	chr1	153591276	153599539	8264	-	6284	uc001fcf.4	0	ENSG00000189171	S100A13	S100 calcium binding protein A13
chr6	28911468	28912167	2.919e-07	12	4.083e-08	2.557e-05	0/12	-3.2394	LINC01556	0	nc_exon	CpG: 119	19455		TRUE	0	23.936	chr6	28911468	28912167	700	*	1542	Exon (uc021ytj.1/uc021ytj.1, exon 1 of 1)	chr6	28870779	28891768	20990	-	5987	uc003nlr.3	-19700	ENSG00000204713	TRIM27	tripartite motif containing 27
chr19	50249464	50249928	6.135e-07	6	4.32e-08	4.076e-05	0/6	-1.526	TSKS	0	intron+cds	CpG: 34	0	island	TRUE	0	11.2382	chr19	50249464	50249928	465	*	724	Exon (uc002ppm.3/60385, exon 6 of 11)	chr19	50243011	50266515	23505	-	60385	uc002ppm.3	16587	ENSG00000126467	TSKS	testis-specific serine kinase substrate
chr11	43290958	43291211	1.14e-07	5	2.748e-07	0.0004754	5/0	1.24399	HNRNPKP3	-39	intergenic	CpG: 49	-42228		TRUE	-39	8.1618	chr11	43290958	43291211	254	*	1382	Promoter	chr11	43283054	43290919	7866	-	399881	uc001mxe.2	-39	ENSG00000251557	HNRNPKP3	heterogeneous nuclear ribonucleoprotein K pseudogene 3
chr22	30901249	30901648	4.558e-05	4	3e-06	0.003286	0/4	-0.95675	SEC14L4	0	intron+utr5+cds	CpG: 38	0	island	TRUE	0	5.28401	chr22	30901249	30901648	400	*	37	Promoter	chr22	30884898	30901698	16801	-	284904	uc003aid.2	50	ENSG00000133488	SEC14L4	SEC14-like lipid binding 4
chr10	77164987	77165751	0.0001579	7	7.115e-06	0.004069	0/7	-1.3073	ZNF503-AS2	0	nc_intron	CpG: 987	0	island	TRUE	0	6.72974	chr10	77164987	77165751	765	*	1121	Intron (uc010qlf.2/100131213, intron 1 of 1)	chr10	77163514	77168740	5227	+	100131213	uc010qlg.2	1473	ENSG00000237149	ZNF503-AS2	ZNF503 antisense RNA 2
chr20	36148604	36149272	2.449e-05	30	7.755e-06	0.00507	0/30	-3.71582	BLCAP	0;0	TSS+intron+exon+utr5;intron+utr5	CpG: 120	0	island	TRUE	0	18.9894	chr20	36148604	36149272	669	*	130	Promoter	chr20	36149607	36152090	2484	+	4826	uc002xhd.3	-335	ENSG00000053438	NNAT	neuronatin
chr11	133658009	133658114	1.651e-06	2	1.651e-06	0.006862	0/2	-1.21811	LOC646522	0	nc_intron	CpG: 73	-44938		TRUE	0	7.0434	chr11	133658009	133658114	106	*	1344	Distal Intergenic	chr11	133710517	133715392	4876	-	219938	uc001qgv.1	57278	ENSG00000166118	SPATA19	spermatogenesis associated 19
chr17	78754318	78754373	1.103e-06	2	1.103e-06	0.008739	0/2	-0.694968	RPTOR	0	intron	CpG: 24	-21218		TRUE	0	4.14022	chr17	78754318	78754373	56	*	874	Intron (uc002jys.3/57521, intron 6 of 8)	chr17	78923236	78940173	16938	+	57521	uc002jyu.1	-168863	ENSG00000141564	RPTOR	regulatory associated protein of MTOR, complex 1
chr6	26044204	26044461	3.642e-06	6	7.018e-06	0.01188	0/6	-1.10693	HIST1H2BB	-319	intergenic	CpG: 22	0	island	TRUE	-319	5.70489	chr6	26044204	26044461	258	*	1554	Promoter	chr6	26043455	26043885	431	-	3018	uc003nfu.3	-319	ENSG00000276410	HIST1H2BB	histone cluster 1, H2bb
chr17	42733527	42733730	4.042e-06	8	5.707e-06	0.01223	0/8	-1.63718	MEIOC	-31	intergenic	CpG: 101	0	island	TRUE	-31	8.5847	chr17	42733527	42733730	204	*	904	Promoter	chr17	42733762	42753165	19404	+	284071	uc002iha.3	-32	ENSG00000180336	C17orf104	chromosome 17 open reading frame 104
chr3	53700141	53700264	3.64e-06	3	3.641e-06	0.01287	0/3	-1.06054	CACNA1D	0	intron	CpG: 61	-157128		TRUE	0	5.76807	chr3	53700141	53700264	124	*	623	Promoter	chr3	53700366	53846492	146127	+	776	uc003dgw.4	-102	ENSG00000157388	CACNA1D	calcium channel, voltage-dependent, L type, alpha 1D subunit
chr1	110282274	110282836	0.002101	5	1.845e-05	0.01427	0/5	-1.2204	GSTM3	0;0	intron+cds;nc_intron	CpG: 93	0	island	TRUE	0	5.77738	chr1	110282274	110282836	563	*	1792	Promoter	chr1	110280001	110283133	3133	-	2947	uc010ovv.2	297	ENSG00000134202	GSTM3	glutathione S-transferase mu 3 (brain)
chr10	77542302	77542586	5.056e-06	9	1.44e-05	0.02196	0/9	-2.04416	C10orf11	0;0;0	TSS+exon+utr5;nc_intron;intron	CpG: 19	-329497		TRUE	0	9.89709	chr10	77542302	77542586	285	*	1106	Promoter	chr10	77542519	78317126	774608	+	83938	uc001jxi.3	0	ENSG00000148655	C10orf11	chromosome 10 open reading frame 11
chr3	191048308	191048440	7.325e-06	5	7.324e-06	0.024	5/0	0.817952	UTS2B;CCDC50	0;0	TSS+exon+utr5;intron	CpG: 81	598	shore	TRUE	0	4.20039	chr3	191048308	191048440	133	*	681	Promoter	chr3	190984944	191048325	63382	-	257313	uc003fsu.3	0	ENSG00000188958	UTS2B	urotensin 2B
chr2	20871002	20871402	0.000116	5	2.581e-05	0.02785	0/5	-2.55933	GDF7	0	utr3+cds	CpG: 135	0	island	TRUE	0	11.7428	chr2	20871002	20871402	401	*	1682	3' UTR	chr2	20866424	20871250	4827	+	151449	uc002rdz.1	4578	ENSG00000143869	GDF7	growth differentiation factor 7
chrX	135730236	135730446	9.889e-06	6	1.748e-05	0.03579	0/6	-0.715129	CD40LG	0	TSS+utr5+cds	CpG: 104	-118584		TRUE	0	3.4022	chrX	135730236	135730446	211	*	180	Promoter	chrX	135730336	135742549	12214	+	959	uc004faa.3	0	ENSG00000102245	CD40LG	CD40 ligand
chr16	8806531	8807044	0.0002705	12	5.299e-05	0.04421	0/12	-1.95822	ABAT	0;0	TSS+exon+utr5;intron+utr5	CpG: 45	37912		TRUE	0	8.37298	chr16	8806531	8807044	514	*	965	Promoter	chr16	8806826	8878432	71607	+	18	uc002czd.4	0	ENSG00000183044	ABAT	4-aminobutyrate aminotransferase
chr12	49318735	49319559	0.001537	11	8.853e-05	0.04595	0/14	-2.45327	FKBP11	0	TSS+intron+utr5+cds	CpG: 71	0	island	TRUE	0	9.9429	chr12	49318735	49319559	825	*	450	Promoter	chr12	49315742	49319330	3589	-	51303	uc001rsp.3	0	ENSG00000134285	FKBP11	FK506 binding protein 11, 19 kDa
chr1	2106222	2106401	1.601e-05	3	2.093e-05	0.04991	0/3	-0.662875	PRKCZ	0	intron+cds	CpG: 34	-10031		TRUE	0	3.10174	chr1	2106222	2106401	180	*	1756	Exon (uc001aiq.3/5590, exon 15 of 18)	chr1	2100287	2116834	16548	+	5590	uc001ait.3	5935	ENSG00000067606	PRKCZ	protein kinase C, zeta
chr11	67417958	67418406	5.666e-05	13	5.251e-05	0.05002	0/13	-2.13763	ACY3	0	TSS+intron+exon+utr5	CpG: 22	-14349		TRUE	0	9.14855	chr11	67417958	67418406	449	*	1358	Promoter	chr11	67410026	67418130	8105	-	91703	uc001omq.3	0	ENSG00000132744	ACY3	aminoacylase 3
chr3	195578011	195578281	0.0003949	6	3.186e-05	0.05036	0/6	-2.6404	LINC01983	0	nc_intron	CpG: 27	12994		TRUE	0	11.8732	chr3	195578011	195578281	271	*	642	Distal Intergenic	chr3	195590236	195596561	6326	-	10188	uc003fvq.1	18280	ENSG00000061938	TNK2	tyrosine kinase, non-receptor, 2
chr6	31913759	31913810	6.287e-06	3	6.287e-06	0.05254	0/3	-0.486949	CFB	0	exon+utr5	CpG: 52	-12679		TRUE	0	2.53289	chr6	31913759	31913810	52	*	1494	Promoter	chr6	31913721	31914897	1177	+	629	uc011dos.1	38	ENSG00000243649	CFB	complement factor B
chr10	4868328	4868399	5.378e-06	6	9.224e-06	0.05529	0/6	-1.35841	AKR1E2	0;0	TSS+exon+utr5;nc_exon	CpG: 75	0	island	TRUE	0	6.83973	chr10	4868328	4868399	72	*	1112	Promoter	chr10	4868369	4888391	20023	+	83592	uc010qam.2	0	ENSG00000165568	AKR1E2	aldo-keto reductase family 1, member E2
chr1	115397374	115397617	1.842e-05	5	3.256e-05	0.05697	5/0	0.80509	SYCP1	0;0	nc_exon;TSS+exon+utr5	CpG: 37	0	island	TRUE	0	3.61269	chr1	115397374	115397617	244	*	1761	Promoter	chr1	115397455	115537990	140536	+	6847	uc001efq.3	0	ENSG00000198765	SYCP1	synaptonemal complex protein 1
chr1	48449895	48450219	0.0001705	4	4.505e-05	0.05905	0/4	-0.610246	TRABD2B	0	intron	CpG: 36	0	island	TRUE	0	2.65232	chr1	48449895	48450219	325	*	1808	Intron (uc021ong.1/388630, intron 5 of 6)	chr1	48226200	48462562	236363	-	388630	uc021ong.1	12343	ENSG00000269113	TRABD2B	TraB domain containing 2B
chr1	84326462	84326768	4.063e-05	6	5.5e-05	0.07568	0/6	-1.05236	LINC01725	0	nc_intron+nc_exon	CpG: 50	0	island	TRUE	0	4.48267	chr1	84326462	84326768	307	*	1744	Exon (uc001diz.4/uc001diz.4, exon 1 of 3)	chr1	84259598	84379059	119462	-	100847084	uc031pmy.1	52291	ENSG00000264406	MIR548AP	microRNA 548ap
chr6	170580947	170581503	0.0004775	7	0.0001079	0.08148	0/7	-1.42318	LOC285804	0	nc_intron	CpG: 16	0	island	TRUE	0	5.64571	chr6	170580947	170581503	557	*	1551	Distal Intergenic	chr6	170563422	170571657	8236	-	154449	uc003qxl.2	-9290	ENSG00000230960	LOC154449	uncharacterized LOC154449
chr17	46673442	46673626	0.001255	2	3.616e-05	0.08244	0/2	-0.601048	HOXB-AS3;HOXB6;HOXB-AS3	0;0;0	nc_intron+nc_exon;exon+utr3;nc_intron	CpG: 54	0	island	TRUE	0	2.66972	chr17	46673442	46673626	185	*	847	Promoter	chr17	46673320	46679703	6384	+	404266	uc021tzk.1	122	ENSG00000233101	HOXB-AS3	HOXB cluster antisense RNA 3
chr1	247171234	247171729	0.0001935	9	0.0001111	0.09358	0/9	-1.94213	ZNF695;ZNF670-ZNF695;ZNF695	0;0;0	TSS+exon+utr5;nc_intron;nc_exon	CpG: 53	0	island	TRUE	0	7.67973	chr1	247171234	247171729	496	*	1850	Promoter	chr1	247108849	247171395	62547	-	57116	uc001ibx.3	0	ENSG00000197472	ZNF695	zinc finger protein 695
chr7	94023483	94023989	0.001233	9	0.0001285	0.1052	0/9	-1.26517	COL1A2	0	TSS+exon+utr5	CpG: 85	-115042		TRUE	0	4.9229	chr7	94023483	94023989	507	*	1223	Promoter	chr7	94023873	94060544	36672	+	1278	uc003ung.1	0	ENSG00000164692	COL1A2	collagen, type I, alpha 2
chrX	130037150	130037333	3.684e-05	5	4.773e-05	0.1079	5/0	0.714089	ENOX2	0	TSS+exon+utr5	CpG: 37	0	island	TRUE	0	3.08573	chrX	130037150	130037333	184	*	156	Promoter	chrX	129757357	130037208	279852	-	10495	uc004evw.3	0	ENSG00000165675	ENOX2	ecto-NOX disulfide-thiol exchanger 2
chrX	153046451	153046578	3.652e-05	4	3.652e-05	0.1183	0/4	-0.514876	SRPK3	0	TSS+utr5+cds	CpG: 37	0	island	TRUE	0	2.28475	chrX	153046451	153046578	128	*	172	Promoter	chrX	153046456	153051187	4732	+	26576	uc004fil.3	0	ENSG00000184343	SRPK3	SRSF protein kinase 3
chr2	50201413	50201512	3.028e-05	4	3.028e-05	0.1253	4/0	1.13071	NRXN1	0	intron	CpG: 73	-372533		TRUE	0	5.10949	chr2	50201413	50201512	100	*	1621	Promoter	chr2	50145643	50201304	55662	-	9378	uc002rxa.4	-109	ENSG00000179915	NRXN1	neurexin 1
chr4	81109888	81110206	0.001215	2	9.846e-05	0.1268	2/0	0.534415	PRDM8	0	intron+utr5	CpG: 46	0	island	TRUE	0	2.14126	chr4	81109888	81110206	319	*	603	Intron (uc010ijo.3/56978, intron 1 of 7)	chr4	81106424	81125482	19059	+	56978	uc003hmb.4	3464	ENSG00000152784	PRDM8	PR domain containing 8
chr12	9217510	9217908	0.0002045	9	0.0001309	0.1341	9/0	1.972	LINC00612;A2M-AS1	0;0	nc_exon;nc_intron+nc_exon	CpG: 36	0	island	TRUE	0	7.65738	chr12	9217510	9217908	399	*	522	Promoter	chr12	9217773	9220651	2879	+	144571	uc009zgj.1	0	ENSG00000245105	A2M-AS1	A2M antisense RNA 1 (head to head)
chr4	3464653	3465005	0.0009573	7	0.0001225	0.1413	0/7	-0.938684	DOK7	-27	intergenic	CpG: 55	0	island	TRUE	-27	3.672	chr4	3464653	3465005	353	*	594	Promoter	chr4	3465033	3496209	31177	+	285489	uc003ghd.3	-28	ENSG00000175920	DOK7	docking protein 7
chr16	54404353	54404571	5.919e-05	4	8.214e-05	0.1521	0/4	-0.632051	LINC02140	0;0	nc_exon;nc_intron+nc_exon	CpG: 51	78650		TRUE	0	2.58221	chr16	54404353	54404571	219	*	945	Distal Intergenic	chr16	54317212	54320378	3167	-	79191	uc002eht.1	-83975	ENSG00000177508	IRX3	iroquois homeobox 3
chr1	214724440	214724900	0.002333	5	0.0001738	0.1525	0/5	-0.729451	PTPN14	0	intron+exon+utr5	CpG: 88	0	island	TRUE	0	2.7427	chr1	214724440	214724900	461	*	1766	Promoter	chr1	214522039	214725024	202986	-	5784	uc001hkk.2	124	ENSG00000152104	PTPN14	protein tyrosine phosphatase, non-receptor type 14
chr11	7110074	7110197	4.913e-05	5	4.913e-05	0.1604	5/0	1.20105	RBMXL2	0	TSS+exon	CpG: 149	0	island	TRUE	0	5.17491	chr11	7110074	7110197	124	*	1372	Promoter	chr11	7110165	7112379	2215	+	27288	uc001mfc.2	0	ENSG00000170748	RBMXL2	RNA binding motif protein, X-linked-like 2
chr6	32118204	32118458	6.686e-05	14	0.0001119	0.1754	0/14	-1.34218	PRRT1	0	cds	CpG: 35	0	island	TRUE	0	5.30319	chr6	32118204	32118458	255	*	1515	Exon (uc003nzs.3/80863, exon 1 of 3)	chr6	32116140	32119700	3561	-	80863	uc003nzs.3	1242	ENSG00000204314	PRRT1	proline-rich transmembrane protein 1
chr11	126873471	126873690	8.147e-05	3	0.0001018	0.1841	0/3	-0.422157	KIRREL3-AS3	0	nc_exon	CpG: 65	0	island	TRUE	0	1.68536	chr11	126873471	126873690	220	*	1326	Promoter	chr11	126419179	126873355	454177	-	84623	uc001qed.4	-116	ENSG00000149571	KIRREL3	kin of IRRE like 3 (Drosophila)
chr10	72973765	72973895	7.309e-05	2	7.307e-05	0.2182	0/2	-0.347142	UNC5B	0	intron	CpG: 162	0	island	TRUE	0	1.43587	chr10	72973765	72973895	131	*	1165	Intron (uc001jro.3/219699, intron 1 of 16)	chr10	72972292	73062635	90344	+	219699	uc001jro.3	1473	ENSG00000107731	UNC5B	unc-5 netrin receptor B
chr13	51640142	51640443	0.000129	5	0.0001805	0.2309	0/5	-0.900187	GUCY1B2	0	nc_exon	CpG: 94	155551		TRUE	0	3.36987	chr13	51640142	51640443	302	*	89	Promoter	chr13	51568647	51640293	71647	-	2974	uc001vfc.4	0	ENSG00000123201	GUCY1B2	guanylate cyclase 1, soluble, beta 2 (pseudogene)
chr2	198650009	198650209	0.000104	4	0.0001209	0.2326	4/0	0.954111	BOLL	0;0;0	intron;intron+utr5;TSS+exon+utr5	CpG: 166	0	island	TRUE	0	3.7378	chr2	198650009	198650209	201	*	1654	Promoter	chr2	198591603	198650074	58472	-	66037	uc002uus.2	0	ENSG00000152430	BOLL	boule-like RNA-binding protein
chr8	101225252	101225362	7.138e-05	3	7.139e-05	0.2473	0/3	-1.0418	SPAG1	0	intron+cds	CpG: 72	0	island	TRUE	0	4.31968	chr8	101225252	101225362	111	*	351	Exon (uc003yjh.2/6674, exon 11 of 19)	chr8	101170563	101254132	83570	+	6674	uc003yji.2	54689	ENSG00000104450	SPAG1	sperm associated antigen 1
chr19	51411737	51411941	0.000124	4	0.0001437	0.2655	0/4	-0.817487	KLK4	0;0	intron+cds;nc_intron+nc_exon	CpG: 27	0	island	TRUE	0	3.14123	chr19	51411737	51411941	205	*	793	Promoter	chr19	51411615	51412392	778	-	9622	uc002pud.1	451	ENSG00000167749	KLK4	kallikrein-related peptidase 4
chr8	10386039	10386223	0.003776	2	0.0001306	0.2672	0/2	-0.610727	PRSS55	0	intron	CpG: 19	-83572		TRUE	0	2.3721	chr8	10386039	10386223	185	*	376	Intron (uc003wta.3/203074, intron 1 of 4)	chr8	10386922	10402708	15787	+	203074	uc003wtb.3	-699	ENSG00000184647	PRSS55	protease, serine, 55
chr13	78494064	78494172	0.0009113	3	8.186e-05	0.2824	3/0	0.479747	EDNRB	0	intron+utr5	CpG: 70	682	shore	TRUE	0	1.96069	chr13	78494064	78494172	109	*	61	Promoter	chr13	78469616	78493903	24288	-	1910	uc001vkp.1	-161	ENSG00000136160	EDNRB	endothelin receptor type B
chr12	4829464	4829637	0.000151	4	0.0001509	0.3175	4/0	0.618749	GALNT8	-114	intergenic	CpG: 23	71033		TRUE	-114	2.36443	chr12	4829464	4829637	174	*	470	Promoter	chr12	4829752	4881892	52141	+	26290	uc001qne.1	-115	ENSG00000130035	GALNT8	polypeptide N-acetylgalactosaminyltransferase 8
chr7	130126018	130126183	0.0001551	5	0.0001551	0.3373	5/0	1.44287	MEST	0	exon+utr5	CpG: 66	0	island	TRUE	0	5.49647	chr7	130126018	130126183	166	*	1271	Promoter	chr7	130126016	130146138	20123	+	4232	uc003vqc.3	2	ENSG00000106484	MEST	mesoderm specific transcript
chr15	93616894	93617169	0.0001388	12	0.000271	0.3505	0/12	-1.53218	RGMA	0;0;0;0	intron+utr5+cds;intron;intron+utr5;TSS+exon+utr5	CpG: 115	0	island	TRUE	0	5.46532	chr15	93616894	93617169	276	*	300	Promoter	chr15	93586636	93616939	30304	-	56963	uc002bsr.2	0	ENSG00000182175	RGMA	repulsive guidance molecule family member a
chr6	163730796	163730854	5.768e-05	3	5.769e-05	0.353	0/3	-0.537967	PACRG	0	intron	CpG: 46	159982		TRUE	0	2.28039	chr6	163730796	163730854	59	*	1531	Intron (uc003qua.3/135138, intron 5 of 6)	chr6	163731017	163745505	14489	-	285796	uc011egh.2	14651	ENSG00000281692	PACRG-AS1	PACRG antisense RNA 1
chr15	65368982	65369214	0.0001876	5	0.0002317	0.3542	0/5	-0.837705	KBTBD13	0	TSS+cds	CpG: 169	0	island	TRUE	0	3.04512	chr15	65368982	65369214	233	*	307	Promoter	chr15	65369154	65372276	3123	+	390594	uc010uis.2	0	ENSG00000234438	KBTBD13	kelch repeat and BTB (POZ) domain containing 13
chr12	28123718	28124135	0.004482	3	0.0004211	0.3574	0/3	-0.424602	PTHLH	0	intron+utr5	CpG: 95	0	island	TRUE	0	1.43329	chr12	28123718	28124135	418	*	451	Promoter	chr12	28111017	28124916	13900	-	5744	uc001ril.3	781	ENSG00000087494	PTHLH	parathyroid hormone-like hormone
chr17	707032	707142	0.0001114	3	0.0001115	0.3583	0/3	-0.869083	NXN	0	intron+cds	CpG: 24	-1177	shore	TRUE	0	3.43525	chr17	707032	707142	111	*	861	Exon (uc010vqd.2/64359, exon 3 of 4)	chr17	702553	725697	23145	-	64359	uc010vqd.2	18555	ENSG00000167693	NXN	nucleoredoxin
chr2	20870087	20870363	0.0002306	3	0.0002798	0.3585	0/3	-1.41343	GDF7	0	intron+cds	CpG: 135	0	island	TRUE	0	5.02213	chr2	20870087	20870363	277	*	1578	Exon (uc002rdz.1/151449, exon 2 of 2)	chr2	20866424	20871250	4827	+	151449	uc002rdz.1	3663	ENSG00000143869	GDF7	growth differentiation factor 7
chr4	165898666	165898968	0.0002145	8	0.0003169	0.3684	8/0	1.55329	TRIM61	0	TSS+intron+exon+utr5	CpG: 38	20220		TRUE	0	5.4351	chr4	165898666	165898968	303	*	525	Promoter	chr4	165875598	165898818	23221	-	391712	uc003iqw.3	0	ENSG00000183439	TRIM61	tripartite motif containing 61
chr16	30409908	30410430	0.007584	3	0.0005511	0.3702	0/3	-0.561662	ZNF48	0	utr3+cds	CpG: 62	-995	shore	TRUE	0	1.83033	chr16	30409908	30410430	523	*	932	3' UTR	chr16	30406740	30411429	4690	+	197407	uc002dya.2	3168	ENSG00000180035	ZNF48	zinc finger protein 48
chr17	46656543	46656691	0.0001671	4	0.0001671	0.3899	0/4	-0.707375	HOXB3	0	intron+utr5	CpG: 44	939	shore	TRUE	0	2.67177	chr17	46656543	46656691	149	*	840	Promoter	chr17	46657200	46657309	110	-	406902	uc002inq.3	618	ENSG00000274592	MIR10A	microRNA 10a
chr7	155150681	155150877	0.0001969	3	0.0002401	0.4152	0/3	-1.05476	BLACE	0	nc_exon	CpG: 62	7214		TRUE	0	3.81783	chr7	155150681	155150877	197	*	1205	Distal Intergenic	chr7	155089486	155101945	12460	+	3638	uc003wly.3	61195	ENSG00000186480	INSIG1	insulin induced gene 1
chr7	4065931	4066092	0.0002032	2	0.0002032	0.4245	0/2	-0.275165	SDK1	0	intron	CpG: 21	-87553		TRUE	0	1.01593	chr7	4065931	4066092	162	*	1220	Intron (uc003smx.3/221935, intron 17 of 44)	chr7	4050598	4308631	258034	+	221935	uc010kso.3	15333	ENSG00000146555	SDK1	sidekick cell adhesion molecule 1
chr1	154127952	154128042	0.0001203	3	0.0001203	0.4429	0/3	-0.570622	TPM3	0;0	exon+utr3;nc_exon	CpG: 49	-27226		TRUE	0	2.23669	chr1	154127952	154128042	91	*	1692	Promoter	chr1	153965168	154127592	162425	-	91181	uc001fdw.3	-360	ENSG00000143552	NUP210L	nucleoporin 210kDa-like
chr17	152089	152351	0.0002771	4	0.0003618	0.4537	0/4	-1.12205	RPH3AL	0	intron	CpG: 23	0	island	TRUE	0	3.86156	chr17	152089	152351	263	*	831	Intron (uc010vpy.2/9501, intron 4 of 6)	chr17	62180	177370	115191	-	9501	uc010vpy.2	25019	ENSG00000181031	RPH3AL	rabphilin 3A-like (without C2 domains)
chr2	241562424	241562758	0.0008784	5	0.0004749	0.4635	5/0	1.5119	GPR35	0	intron	CpG: 38	0	island	TRUE	0	5.02466	chr2	241562424	241562758	335	*	1599	Intron (uc010fzh.2/2859, intron 5 of 5)	chr2	241564662	241570676	6015	+	2859	uc021vze.1	-1904	ENSG00000178623	GPR35	G protein-coupled receptor 35
chr15	62457456	62457682	0.000268	4	0.0003506	0.493	0/4	-0.43157	C2CD4B	0	TSS+exon+utr5	CpG: 166	0	island	TRUE	0	1.49116	chr15	62457456	62457682	227	*	319	Promoter	chr15	62455737	62457482	1746	-	388125	uc002ahg.2	0	ENSG00000205502	C2CD4B	C2 calcium-dependent domain containing 4B
chr11	1948933	1949114	0.0002676	5	0.0002956	0.5108	5/0	1.53411	TNNT3	0	intron	CpG: 20	0	island	TRUE	0	5.41432	chr11	1948933	1949114	182	*	1343	Intron (uc001lun.2/7140, intron 7 of 9)	chr11	1944087	1953744	9658	+	7140	uc001lus.1	4846	ENSG00000130595	TNNT3	troponin T type 3 (skeletal, fast)
chr7	44104860	44105167	0.001128	4	0.0005089	0.5161	4/0	0.824315	PGAM2	0	utr5+cds	CpG: 27	0	island	TRUE	0	2.71477	chr7	44104860	44105167	308	*	1287	Promoter	chr7	44102326	44105186	2861	-	5224	uc003tjs.3	19	ENSG00000164708	PGAM2	phosphoglycerate mutase 2 (muscle)
chr10	11574300	11574617	0.007645	3	0.0006102	0.5696	3/0	0.788672	USP6NL	0	intron	CpG: 41	68534		TRUE	0	2.53521	chr10	11574300	11574617	318	*	1178	Promoter	chr10	11502509	11574274	71766	-	9712	uc001iks.1	-26	ENSG00000148429	USP6NL	USP6 N-terminal like
chr17	17110120	17110354	0.0003392	5	0.0004549	0.5731	5/0	0.871988	PLD6	-474	intergenic	CpG: 32	0	island	TRUE	-474	2.91426	chr17	17110120	17110354	235	*	875	Promoter	chr17	17104309	17109646	5338	-	201164	uc002gqz.3	-474	ENSG00000179598	PLD6	phospholipase D family, member 6
chr5	176514085	176514433	0.0006796	4	0.0007432	0.6075	0/4	-0.422928	FGFR4	0	intron+utr5	CpG: 58	0	island	TRUE	0	1.3233	chr5	176514085	176514433	349	*	1056	Promoter	chr5	176513921	176525126	11206	+	2264	uc003mfl.3	164	ENSG00000160867	FGFR4	fibroblast growth factor receptor 4
chr7	27281216	27281466	0.000149	7	0.0005485	0.6174	0/7	-0.824992	EVX1-AS	0	nc_intron+nc_exon	CpG: 81	-620	shore	TRUE	0	2.69015	chr7	27281216	27281466	251	*	1255	Distal Intergenic	chr7	27282164	27286192	4029	+	2128	uc003szd.1	-698	ENSG00000106038	EVX1	even-skipped homeobox 1
chr6	32014476	32014740	0.0003851	7	0.0005944	0.6269	0/7	-0.762888	TNXB	0	intron	CpG: 22	-32075		TRUE	0	2.46102	chr6	32014476	32014740	265	*	1524	Promoter	chr6	32008932	32014384	5453	-	7148	uc003nzh.1	-92	ENSG00000168477	TNXB	tenascin XB
chr6	33282736	33283022	0.0005744	13	0.0006762	0.6449	0/13	-1.48719	ZBTB22	0	utr3+cds	CpG: 31	0	island	TRUE	0	4.71427	chr6	33282736	33283022	287	*	1519	3' UTR	chr6	33267472	33282164	14693	-	6892	uc003odx.2	-572	ENSG00000231925	TAPBP	TAP binding protein (tapasin)
chr18	6414974	6415253	0.000423	8	0.0006689	0.65	0/8	-1.41336	L3MBTL4	-56	intergenic	CpG: 106	101	shore	TRUE	-56	4.4869	chr18	6414974	6415253	280	*	40	Promoter	chr18	5954705	6414910	460206	-	91133	uc010dkt.3	-64	ENSG00000154655	L3MBTL4	l(3)mbt-like 4 (Drosophila)
chr6	29895175	29895261	0.0002091	4	0.0002092	0.6552	4/0	1.86866	HCG4B	-183	intergenic	CpG: 86	58	shore	TRUE	-183	6.87563	chr6	29895175	29895261	87	*	1488	Exon (uc003noi.3/uc003noi.3, exon 1 of 5)	chr6	29892369	29893428	1060	-	80868	uc003noh.1	-1747		HCG4B	HLA complex group 4B (non-protein coding)
chr16	30102457	30102543	0.0002133	2	0.0002133	0.6625	0/2	-0.3855	TBX6	0	utr5+cds	CpG: 77	-273	shore	TRUE	0	1.41517	chr16	30102457	30102543	87	*	942	Promoter	chr16	30097115	30103205	6091	-	6911	uc010veh.2	662	ENSG00000149922	TBX6	T-box 6
chr11	133800685	133800914	0.0005137	3	0.0006099	0.6885	3/0	0.682544	IGSF9B	0	intron+cds	CpG: 21	0	island	TRUE	0	2.1942	chr11	133800685	133800914	230	*	1306	Exon (uc031qfh.1/22997, exon 11 of 20)	chr11	133792464	133807995	15532	-	22997	uc001qgy.1	7081	ENSG00000080854	IGSF9B	immunoglobulin superfamily, member 9B
chr1	217308156	217308277	0.0003359	2	0.0003359	0.7034	0/2	-0.284677	ESRRG	0	intron+utr5	CpG: 102	0	island	TRUE	0	0.98891	chr1	217308156	217308277	122	*	1690	Intron (uc001hlc.1/2104, intron 8 of 8)	chr1	216676588	217311097	634510	-	2104	uc001hlc.1	2820	ENSG00000196482	ESRRG	estrogen-related receptor gamma
chr19	863136	863245	0.0001327	3	0.0003053	0.7067	0/3	-0.517328	CFD	0	utr3+cds	CpG: 35	0	island	TRUE	0	1.81855	chr19	863136	863245	110	*	732	3' UTR	chr19	859665	863610	3946	+	1675	uc002lqc.3	3471	ENSG00000197766	CFD	complement factor D (adipsin)
chr19	39466575	39466758	0.0004413	3	0.000526	0.716	0/3	-0.541848	FBXO17	-122	intergenic	CpG: 53	172	shore	TRUE	-122	1.77673	chr19	39466575	39466758	184	*	755	Promoter	chr19	39432042	39466380	34339	-	115290	uc002okg.1	-195	ENSG00000269190	FBXO17	F-box protein 17
chr12	57595353	57595393	0.0001214	3	0.0001214	0.7353	0/3	-0.455018	LRP1	0	cds	CpG: 29	-1575	shore	TRUE	0	1.78175	chr12	57595353	57595393	41	*	463	Exon (uc001snd.3/4035, exon 66 of 89)	chr12	57588287	57588359	73	+	100302201	uc021qzh.1	7066	ENSG00000221365	MIR1228	microRNA 1228
chr8	72987762	72988023	0.0006742	7	0.0008063	0.7415	0/7	-0.921904	TRPA1	0	TSS+exon+utr5	CpG: 53	0	island	TRUE	0	2.85191	chr8	72987762	72988023	262	*	392	Promoter	chr8	72933486	72987819	54334	-	8989	uc003xza.3	0	ENSG00000104321	TRPA1	transient receptor potential cation channel, subfamily A, member 1
chr17	42907937	42908053	0.0003728	2	0.0003729	0.7552	0/2	-0.310574	GJC1	0	intron+exon+utr5	CpG: 148	0	island	TRUE	0	1.06477	chr17	42907937	42908053	117	*	850	Promoter	chr17	42875816	42908179	32364	-	10052	uc002ihl.3	126	ENSG00000182963	GJC1	gap junction protein, gamma 1, 45kDa
chr1	38156545	38156653	1.116e-05	3	0.0003508	0.7588	3/0	1.3044	C1orf109	-278	intergenic	CpG: 19	266	shore	TRUE	-278	4.50661	chr1	38156545	38156653	109	*	1807	Promoter	chr1	38147242	38156192	8951	-	54955	uc001cbp.3	-353	ENSG00000116922	C1orf109	chromosome 1 open reading frame 109
chr4	183370445	183370513	0.0002304	3	0.0002304	0.7732	0/3	-0.43696	TENM3	0	intron	CpG: 125	0	island	TRUE	0	1.58945	chr4	183370445	183370513	69	*	563	Intron (uc021xux.1/55714, intron 1 of 2)	chr4	183245099	183550042	304944	+	55714	uc021xux.1	125346	ENSG00000218336	TENM3	teneurin transmembrane protein 3
chr1	45189743	45189876	0.0004631	2	0.0004632	0.7824	0/2	-0.270709	C1orf228	0	intron+cds	CpG: 79	0	island	TRUE	0	0.902607	chr1	45189743	45189876	134	*	1817	Exon (uc001cmf.2/339541, exon 7 of 12)	chr1	45205490	45233438	27949	+	11004	uc001cmg.4	-15614	ENSG00000142945	KIF2C	kinesin family member 2C
chr5	132158840	132159004	0.0005782	3	0.0005782	0.7865	0/3	-0.424863	SHROOM1	0	intron+cds	CpG: 64	0	island	TRUE	0	1.37567	chr5	132158840	132159004	165	*	1032	Exon (uc003kxy.2/134549, exon 6 of 7)	chr5	132157833	132162002	4170	-	134549	uc003kxy.2	2998	ENSG00000164403	SHROOM1	shroom family member 1
chr6	33739406	33739654	0.0007106	4	0.0008948	0.7941	0/4	-0.69346	LEMD2	0	exon+utr3	CpG: 32	0	island	TRUE	0	2.11386	chr6	33739406	33739654	249	*	1527	3' UTR	chr6	33738990	33748076	9087	-	221496	uc010jvg.3	8422	ENSG00000161904	LEMD2	LEM domain containing 2
chr1	11771376	11771377	3.702e-06	1	3.702e-06	0.8022	0/1	-0.198433	DRAXIN	0	intron	CpG: 34	-8189		TRUE	0	1.0778	chr1	11771376	11771377	2	*	1748	Intron (uc001asr.1/374946, intron 3 of 6)	chr1	11751781	11780336	28556	+	374946	uc001asr.1	19595	ENSG00000162490	DRAXIN	dorsal inhibitory axon guidance protein
chr1	45187810	45187947	0.0005077	2	0.0005075	0.8025	0/2	-0.476537	C1orf228	0	intron	CpG: 79	-1758	shore	TRUE	0	1.56998	chr1	45187810	45187947	138	*	1827	Intron (uc001cmf.2/339541, intron 6 of 11)	chr1	45205490	45233438	27949	+	11004	uc001cmg.4	-17543	ENSG00000142945	KIF2C	kinesin family member 2C
chr1	236925877	236925966	0.0003558	3	0.0003556	0.8262	0/3	-0.579998	ACTN2	0	utr3+cds	CpG: 84	-32348		TRUE	0	2.00043	chr1	236925877	236925966	90	*	1712	3' UTR	chr1	236894533	236927558	33026	+	88	uc010pxu.1	31344	ENSG00000077522	ACTN2	actinin, alpha 2
chr7	24797680	24797885	0.0003833	6	0.000828	0.8295	0/6	-0.759122	DFNA5	-41	intergenic	CpG: 102	193	shore	TRUE	-41	2.33959	chr7	24797680	24797885	206	*	1257	Promoter	chr7	24737974	24797639	59666	-	1687	uc003sxa.1	-41	ENSG00000105928	DFNA5	deafness, autosomal dominant 5
chr1	10056837	10056958	0.0004998	4	0.0004998	0.8362	0/4	-0.497478	RBP7	-296	intergenic	CpG: 92	-163	shore	TRUE	-296	1.64228	chr1	10056837	10056958	122	*	1805	Promoter	chr1	10057255	10076078	18824	+	116362	uc001aqq.3	-297	ENSG00000162444	RBP7	retinol binding protein 7, cellular
chr15	61521910	61522113	0.0007076	5	0.0008409	0.837	0/5	-0.641867	RORA	-408	intergenic	CpG: 101	194	shore	TRUE	-408	1.9739	chr15	61521910	61522113	204	*	337	Promoter	chr15	60780483	61521502	741020	-	6095	uc002agx.3	-408	ENSG00000069667	RORA	RAR-related orphan receptor A
chr19	55549722	55549843	0.0002156	6	0.0005125	0.8435	0/6	-1.54074	GP6	-90	intergenic	CpG: 85	4800		TRUE	-90	5.06951	chr19	55549722	55549843	122	*	726	Promoter	chr19	55525075	55549632	24558	-	51206	uc002qik.3	-90	ENSG00000088053	GP6	glycoprotein VI (platelet)
chr6	31781814	31781968	0.00067	3	0.0006699	0.8512	0/3	-0.444745	HSPA1L	0	intron+utr5	CpG: 185	-904	shore	TRUE	0	1.41162	chr6	31781814	31781968	155	*	1546	Promoter	chr6	31777396	31782835	5440	-	3305	uc003nxh.3	867	ENSG00000204390	HSPA1L	heat shock 70kDa protein 1-like
chr17	72951240	72951371	0.0005711	2	0.000571	0.8517	0/2	-0.291924	HID1	0	intron	CpG: 93	-16796		TRUE	0	0.946817	chr17	72951240	72951371	132	*	858	Promoter	chr17	72946839	72951067	4229	-	283987	uc002jmi.3	-173	ENSG00000167861	HID1	HID1 domain containing
chrX	57163746	57163889	0.0006267	3	0.0006268	0.8533	3/0	0.484989	SPIN2A	0	exon+utr5	CpG: 22	0	island	TRUE	0	1.55336	chrX	57163746	57163889	144	*	154	Promoter	chrX	57162083	57164058	1976	-	54466	uc004dvb.3	169	ENSG00000147059	SPIN2A	spindlin family, member 2A
chr10	47151300	47151329	0.0001282	2	0.0001281	0.8555	0/2	-0.270045	LINC00842	0	nc_exon	CpG: 24	-95	shore	TRUE	0	1.05114	chr10	47151300	47151329	30	*	1096	Promoter	chr10	47096454	47151400	54947	-	643650	uc001jef.3	71	ENSG00000264230	LINC00842	long intergenic non-protein coding RNA 842
chr1	201951234	201951875	0.0024	4	0.002833	0.856	0/6	-0.627883	RNPEP	0;0	TSS+utr5+cds;TSS+exon+utr5	CpG: 79	0	island	TRUE	0	1.59969	chr1	201951234	201951875	642	*	1714	Promoter	chr1	201951766	201975275	23510	+	6051	uc001gxd.3	0	ENSG00000176393	RNPEP	arginyl aminopeptidase (aminopeptidase B)
chr4	99064322	99064747	0.002689	6	0.001957	0.8671	6/0	1.20781	STPG2	0	TSS+exon+utr5	CpG: 19	0	island	TRUE	0	3.27126	chr4	99064322	99064747	426	*	553	Promoter	chr4	98480025	99064391	584367	-	285555	uc003htt.2	0	ENSG00000163116	STPG2	sperm-tail PG-rich repeat containing 2
chr2	71127220	71127370	0.0003378	7	0.0006944	0.8683	0/7	-0.75844	VAX2	-349	intergenic	CpG: 185	0	island	TRUE	-349	2.39545	chr2	71127220	71127370	151	*	1569	Promoter	chr2	71127720	71160575	32856	+	25806	uc002shh.3	-350	ENSG00000116035	VAX2	ventral anterior homeobox 2
chr17	47092072	47092273	0.0007988	4	0.0009484	0.8734	4/0	0.883972	IGF2BP1	0	intron	CpG: 18	0	island	TRUE	0	2.67226	chr17	47092072	47092273	202	*	829	Intron (uc002iom.3/10642, intron 2 of 14)	chr17	47074774	47133507	58734	+	10642	uc002iom.3	17298	ENSG00000159217	IGF2BP1	insulin-like growth factor 2 mRNA binding protein 1
chr10	18550033	18550224	0.0007999	3	0.0009382	0.8837	3/0	0.685874	CACNB2	0;0	utr5+cds;intron	CpG: 124	119799		TRUE	0	2.07662	chr10	18550033	18550224	192	*	1159	Promoter	chr10	18549584	18830688	281105	+	783	uc001ipw.2	449	ENSG00000165995	CACNB2	calcium channel, voltage-dependent, beta 2 subunit
chr8	144635361	144635611	0.001019	4	0.001265	0.891	0/4	-0.609924	GSDMD	0	TSS+exon+utr5	CpG: 59	0	island	TRUE	0	1.7675	chr8	144635361	144635611	251	*	386	Promoter	chr8	144635557	144645231	9675	+	79792	uc010mfe.3	0	ENSG00000104518	GSDMD	gasdermin D
chr6	32064764	32064946	0.002285	8	0.0009513	0.8987	0/8	-0.893127	TNXB	0	cds	CpG: 150	0	island	TRUE	0	2.69875	chr6	32064764	32064946	183	*	1403	Exon (uc003nzl.2/7148, exon 3 of 44)	chr6	32008932	32077151	68220	-	7148	uc003nzl.2	12205	ENSG00000168477	TNXB	tenascin XB
chr1	21835492	21835621	0.002061	2	0.0006877	0.9032	0/2	-0.30537	ALPL	-229	intergenic	CpG: 77	0	island	TRUE	-229	0.965763	chr1	21835492	21835621	130	*	1723	Promoter	chr1	21835858	21904905	69048	+	249	uc001bet.3	-237	ENSG00000162551	ALPL	alkaline phosphatase, liver/bone/kidney
chr7	55955076	55955170	0.0005148	3	0.0005149	0.9091	0/3	-0.996463	ZNF713	0	exon+utr5	CpG: 41	0	island	TRUE	0	3.27665	chr7	55955076	55955170	95	*	1201	Promoter	chr7	55955149	56008433	53285	+	349075	uc003tra.2	0	ENSG00000178665	ZNF713	zinc finger protein 713
chr3	195530091	195530152	0.0003429	3	0.0003428	0.9146	0/3	-0.715121	MUC4	0	intron	CpG: 27	-34595		TRUE	0	2.47787	chr3	195530091	195530152	62	*	671	Intron (uc003fvo.3/4585, intron 23 of 23)	chr3	195473638	195538844	65207	-	4585	uc003fvo.3	8692	ENSG00000145113	MUC4	mucin 4, cell surface associated
chr4	111544235	111544292	0.0004589	4	0.0003292	0.9203	0/4	-0.591301	PITX2	0;0	TSS+exon+utr5;intron	CpG: 196	0	island	TRUE	0	2.05923	chr4	111544235	111544292	58	*	578	Promoter	chr4	111538580	111544254	5675	-	5308	uc003iac.3	0	ENSG00000164093	PITX2	paired-like homeodomain 2
chr1	153606037	153606179	0.0008543	2	0.0008541	0.9282	2/0	0.424075	S100A13	0	intron+utr5	CpG: 68	0	island	TRUE	0	1.30127	chr1	153606037	153606179	143	*	1775	Promoter	chr1	153606458	153611374	4917	+	26097	uc009woi.2	-279	ENSG00000160679	CHTOP	chromatin target of PRMT1
chr19	44306565	44306686	0.0007933	3	0.0007931	0.9433	3/0	0.6248	LYPD5	0;0	intron+utr5;TSS+exon+utr5	CpG: 56	3389		TRUE	0	1.9373	chr19	44306565	44306686	122	*	727	Promoter	chr19	44300079	44306613	6535	-	284348	uc002oxm.4	0	ENSG00000159871	LYPD5	LY6/PLAUR domain containing 5
chr12	133201736	133201892	0.001026	2	0.001026	0.944	0/2	-0.405258	POLE	0	intron	CpG: 50	5180		TRUE	0	1.21126	chr12	133201736	133201892	157	*	513	Intron (uc001ukq.1/5426, intron 2 of 10)	chr12	133195403	133198972	3570	+	22953	uc001uki.1	6333	ENSG00000187848	P2RX2	purinergic receptor P2X, ligand gated ion channel, 2
chr11	32457727	32457879	0.001001	2	0.001001	0.9441	0/2	-0.284015	WT1-AS	0;0	nc_exon;nc_intron	CpG: 188	416	shore	TRUE	0	0.851922	chr11	32457727	32457879	153	*	1385	Promoter	chr11	32457585	32461620	4036	+	51352	uc010red.2	142	ENSG00000183242	WT1-AS	WT1 antisense RNA
chr4	10020882	10021026	0.0009669	2	0.0009671	0.9472	0/2	-0.814361	SLC2A9	0	intron	CpG: 49	0	island	TRUE	0	2.45492	chr4	10020882	10021026	145	*	595	Intron (uc003gmc.3/56606, intron 11 of 11)	chr4	9827848	10023114	195267	-	56606	uc003gmc.3	2088	ENSG00000109667	SLC2A9	solute carrier family 2 (facilitated glucose transporter), member 9
chr17	72462417	72462636	0.001205	4	0.001486	0.9488	0/4	-1.06564	CD300A	0	TSS+exon+utr5	CpG: 55	11800		TRUE	0	3.01362	chr17	72462417	72462636	220	*	833	Promoter	chr17	72462522	72480937	18416	+	11314	uc002jkv.4	0	ENSG00000167851	CD300A	CD300a molecule
chr12	1739687	1739918	0.001389	3	0.001605	0.9524	0/3	-0.374964	WNT5B	0	intron+utr5	CpG: 56	0	island	TRUE	0	1.04785	chr12	1739687	1739918	232	*	507	Promoter	chr12	1739978	1756378	16401	+	81029	uc001qjl.3	-60	ENSG00000111186	WNT5B	wingless-type MMTV integration site family, member 5B
chr17	8868541	8868835	0.001915	4	0.002107	0.9567	0/4	-0.505215	PIK3R5	0	intron+utr5	CpG: 87	0	island	TRUE	0	1.35212	chr17	8868541	8868835	295	*	860	Promoter	chr17	8782233	8869029	86797	-	23533	uc002glu.4	194	ENSG00000141506	PIK3R5	phosphoinositide-3-kinase, regulatory subunit 5
chr17	40937270	40937366	0.0006939	3	0.0006941	0.9578	0/3	-0.810049	WNK4	0	intron+cds	CpG: 21	0	island	TRUE	0	2.5586	chr17	40937270	40937366	97	*	873	Promoter	chr17	40937284	40946507	9224	+	65266	uc010wgy.1	0	ENSG00000126562	WNK4	WNK lysine deficient protein kinase 4
chr20	4795836	4796000	0.001199	5	0.001199	0.9593	0/5	-0.597219	RASSF2	0	intron+utr5	CpG: 96	-7013		TRUE	0	1.74458	chr20	4795836	4796000	165	*	120	Promoter	chr20	4760669	4795769	35101	-	9770	uc002wld.3	-67	ENSG00000101265	RASSF2	Ras association (RalGDS/AF-6) domain family member 2
chr4	134070369	134070442	0.000552	6	0.000552	0.9635	0/6	-0.897287	PCDH10	-2	intergenic	CpG: 90	0	island	TRUE	-2	2.92342	chr4	134070369	134070442	74	*	582	Promoter	chr4	134070470	134074404	3935	+	57575	uc003igz.3	-28	ENSG00000138650	PCDH10	protocadherin 10
chr8	106331160	106331318	0.001233	3	0.001233	0.9672	0/3	-0.618965	ZFPM2	0	intron+utr5+cds	CpG: 145	0	island	TRUE	0	1.80059	chr8	106331160	106331318	159	*	399	Promoter	chr8	106331147	106816767	485621	+	23414	uc003ymd.3	13	ENSG00000169946	ZFPM2	zinc finger protein, FOG family member 2
chr15	42749748	42749886	0.001115	2	0.001115	0.971	2/0	0.287844	ZNF106	0;0	TSS+exon+utr5;intron	CpG: 40	-33073		TRUE	0	0.849924	chr15	42749748	42749886	139	*	289	Promoter	chr15	42705021	42749754	44734	-	64397	uc001zpv.3	0	ENSG00000103994	ZNF106	zinc finger protein 106
chr3	192127327	192127458	0.00106	4	0.00106	0.9711	0/4	-0.701495	FGF12	0	intron	CpG: 176	0	island	TRUE	0	2.08673	chr3	192127327	192127458	132	*	622	Promoter	chr3	191857182	192126838	269657	-	2257	uc003fsx.3	-489	ENSG00000114279	FGF12	fibroblast growth factor 12
chr3	16216094	16216216	0.001035	4	0.001035	0.9757	0/4	-0.573367	GALNT15	0;0	exon+utr5;TSS+exon+utr5	CpG: 69	-89920		TRUE	0	1.71153	chr3	16216094	16216216	123	*	700	Promoter	chr3	16216184	16271253	55070	+	117248	uc003car.4	0	ENSG00000131386	GALNT15	polypeptide N-acetylgalactosaminyltransferase 15
chr19	310296	310513	0.001614	3	0.001858	0.9765	0/3	-0.541321	MIER2	0	intron	CpG: 26	0	island	TRUE	0	1.47832	chr19	310296	310513	218	*	706	Intron (uc002lok.1/54531, intron 4 of 13)	chr19	281044	291435	10392	-	8612	uc002loi.3	-18861	ENSG00000141934	PPAP2C	phosphatidic acid phosphatase type 2C
chr7	27286684	27286814	0.001113	2	0.001113	0.9765	0/2	-0.279007	EVX1;EVX1-AS	0;0	exon+utr3;nc_exon	CpG: 132	447	shore	TRUE	0	0.824048	chr7	27286684	27286814	131	*	1283	Downstream (<1kb)	chr7	27282319	27286192	3874	+	2128	uc010kuy.1	4365	ENSG00000106038	EVX1	even-skipped homeobox 1
chr6	117086850	117087084	0.001883	7	0.002062	0.979	0/7	-0.733363	FAM162B	0	TSS+exon+utr5	CpG: 112	0	island	TRUE	0	1.9696	chr6	117086850	117087084	235	*	1470	Promoter	chr6	117073360	117086886	13527	-	221303	uc003pxi.2	0	ENSG00000183807	FAM162B	family with sequence similarity 162, member B
chr9	124990165	124990277	0.001011	2	0.001011	0.9808	2/0	1.36398	LHX6	0	intron	CpG: 254	0	island	TRUE	0	4.08545	chr9	124990165	124990277	113	*	283	Promoter	chr9	124964856	124989865	25010	-	26468	uc010mvw.3	-300	ENSG00000106852	LHX6	LIM homeobox 6
chr4	72897613	72897869	0.00214	4	0.002348	0.982	4/0	0.81011	NPFFR2	0	utr5+cds	CpG: 30	0	island	TRUE	0	2.13002	chr4	72897613	72897869	257	*	611	Promoter	chr4	72897521	73013918	116398	+	10886	uc003hgg.2	92	ENSG00000056291	NPFFR2	neuropeptide FF receptor 2
chrX	47077266	47077525	0.002229	7	0.002435	0.9838	7/0	1.95947	CDK16	-2	intergenic	CpG: 123	0	island	TRUE	-2	5.12109	chrX	47077266	47077525	260	*	149	Promoter	chrX	47077528	47089394	11867	+	5127	uc011mli.2	-3	ENSG00000102225	CDK16	cyclin-dependent kinase 16
chr11	70563131	70563265	0.001285	2	0.001286	0.985	0/2	-0.378548	SHANK2	0	intron	CpG: 16	-399	shore	TRUE	0	1.09429	chr11	70563131	70563265	135	*	1299	Intron (uc001oqc.3/22941, intron 11 of 21)	chr11	70313961	70507923	193963	-	22941	uc001opz.3	-55208	ENSG00000162105	SHANK2	SH3 and multiple ankyrin repeat domains 2
chr6	29692111	29692400	0.0009087	6	0.002784	0.9854	6/0	0.802825	HLA-F	0	intron+cds	CpG: 92	18	shore	TRUE	0	2.05148	chr6	29692111	29692400	290	*	1469	Promoter	chr6	29691435	29706966	15532	+	3134	uc011dly.1	676	ENSG00000204642	HLA-F	major histocompatibility complex, class I, F
chr17	40835920	40836126	0.0005636	3	0.002026	0.9866	0/3	-0.410335	CNTNAP1	0	intron+cds	CpG: 39	0	island	TRUE	0	1.10518	chr17	40835920	40836126	207	*	895	Exon (uc002iay.3/8506, exon 2 of 24)	chr17	40834632	40852011	17380	+	8506	uc002iay.3	1288	ENSG00000108797	CNTNAP1	contactin associated protein 1
chr1	33160791	33160901	0.001093	2	0.001093	0.9871	0/2	-0.467626	SYNC	0	cds	CpG: 61	-7118		TRUE	0	1.38482	chr1	33160791	33160901	111	*	1819	Exon (uc001bvt.2/81493, exon 2 of 5)	chr1	33145507	33168361	22855	-	81493	uc001bvt.2	7460	ENSG00000162520	SYNC	syncoilin, intermediate filament protein
chr8	99954432	99954558	0.001282	2	0.001282	0.9884	0/2	-0.304001	STK3	0	intron+utr5	CpG: 222	0	island	TRUE	0	0.879204	chr8	99954432	99954558	127	*	349	Promoter	chr8	99466859	99954799	487941	-	6788	uc003yio.4	241	ENSG00000104375	STK3	serine/threonine kinase 3
chr1	871308	871547	0.002127	3	0.00243	0.9884	0/3	-0.824546	SAMD11	0	intron	CpG: 178	0	island	TRUE	0	2.15569	chr1	871308	871547	240	*	1702	Intron (uc001abw.1/148398, intron 5 of 13)	chr1	874655	879533	4879	+	148398	uc031pko.1	-3108	ENSG00000187634	SAMD11	sterile alpha motif domain containing 11
chr16	1609393	1609530	0.001403	3	0.001403	0.9888	0/3	-0.410142	IFT140	0	intron	CpG: 30	4048		TRUE	0	1.17011	chr16	1609393	1609530	138	*	919	Intron (uc002clz.3/9742, intron 13 of 21)	chr16	1583658	1605581	21924	+	79652	uc002cmd.3	25735	ENSG00000131634	TMEM204	transmembrane protein 204
chr20	3218331	3218580	0.002213	8	0.002567	0.9891	0/8	-0.801908	SLC4A11	0;0;0;0	intron+cds;intron;TSS+exon+utr5;nc_intron	CpG: 247	0	island	TRUE	0	2.0774	chr20	3218331	3218580	250	*	127	Promoter	chr20	3208063	3218373	10311	-	83959	uc002wig.3	0	ENSG00000088836	SLC4A11	solute carrier family 4, sodium borate transporter, member 11
chr6	72130407	72130616	0.001902	6	0.002292	0.9918	0/6	-0.825618	LINC00472	0	nc_exon	CpG: 138	0	island	TRUE	0	2.17945	chr6	72130407	72130616	210	*	1484	Promoter	chr6	72124149	72130448	6300	-	79940	uc003pfz.1	0		LINC00472	long intergenic non-protein coding RNA 472
chr15	54270557	54270694	0.001547	3	0.001547	0.9929	0/3	-0.412282	UNC13C	0	exon+utr5	CpG: 33	218553		TRUE	0	1.15872	chr15	54270557	54270694	138	*	294	Distal Intergenic	chr15	54305101	54920806	615706	+	440279	uc021smr.1	-34407	ENSG00000137766	UNC13C	unc-13 homolog C (C. elegans)
chr7	100136710	100136911	0.002067	4	0.002269	0.9929	0/4	-0.474711	AGFG2	0	TSS+exon+utr5	CpG: 45	0	island	TRUE	0	1.25521	chr7	100136710	100136911	202	*	1235	Promoter	chr7	100136834	100153990	17157	+	3268	uc003uvg.1	0	ENSG00000106351	AGFG2	ArfGAP with FG repeats 2
chr1	14924535	14924713	0.001753	3	0.002012	0.9929	0/3	-0.299838	KAZN	-499	intergenic	CpG: 119	0	island	TRUE	-499	0.808475	chr1	14924535	14924713	179	*	1849	Promoter	chr1	14925213	15394651	469439	+	23254	uc009vog.1	-500	ENSG00000189337	KAZN	kazrin, periplakin interacting protein
chr9	124989241	124989338	0.001103	3	0.001103	0.9931	3/0	1.62512	LHX6	0	intron+cds	CpG: 254	0	island	TRUE	0	4.80618	chr9	124989241	124989338	98	*	272	Promoter	chr9	124964856	124989865	25010	-	26468	uc010mvw.3	527	ENSG00000106852	LHX6	LIM homeobox 6
chr20	61979433	61979564	0.001493	2	0.001493	0.9932	0/2	-0.435882	CHRNA4	0;0	nc_intron;intron	CpG: 23	0	island	TRUE	0	1.23178	chr20	61979433	61979564	132	*	117	Intron (uc002yes.3/1137, intron 1 of 5)	chr20	61977803	61991051	13249	-	1137	uc010gke.1	11487	ENSG00000101204	CHRNA4	cholinergic receptor, nicotinic, alpha 4 (neuronal)
chr8	110656096	110656246	0.001717	3	0.001717	0.9934	0/3	-0.311841	SYBU	0;0	intron;intron+utr5	CpG: 67	-549	shore	TRUE	0	0.862312	chr8	110656096	110656246	151	*	369	Intron (uc003ynj.4/55638, intron 6 of 6)	chr8	110586405	110655419	69015	-	55638	uc003yni.4	-677	ENSG00000147642	SYBU	syntabulin (syntaxin-interacting)
chr12	56075321	56075512	0.001617	5	0.002255	0.9943	0/5	-0.587351	METTL7B	0	TSS+exon+utr5	CpG: 33	-25700		TRUE	0	1.55463	chr12	56075321	56075512	192	*	434	Promoter	chr12	56075330	56078394	3065	+	196410	uc010spr.2	0	ENSG00000170439	METTL7B	methyltransferase like 7B
chr12	54447283	54447597	0.002686	6	0.003716	0.9944	0/6	-0.547124	HOXC4	0	intron+utr5	CpG: 30	-147	shore	TRUE	0	1.32947	chr12	54447283	54447597	315	*	442	Promoter	chr12	54447661	54449814	2154	+	3221	uc001sex.3	-64	ENSG00000198353	HOXC4	homeobox C4
chr6	169613593	169613723	0.00155	2	0.00155	0.9946	2/0	0.293306	LOC101929523	0	nc_intron+nc_exon	CpG: 20	-8574		TRUE	0	0.824093	chr6	169613593	169613723	131	*	1462	Distal Intergenic	chr6	169615875	169654137	38263	-	7058	uc003qwt.3	40414	ENSG00000186340	THBS2	thrombospondin 2
chr5	177913434	177913486	0.0006345	3	0.0006345	0.9952	0/3	-1.0162	COL23A1	0	intron	CpG: 42	-32322		TRUE	0	3.24938	chr5	177913434	177913486	53	*	1036	Intron (uc021yiy.1/91522, intron 27 of 28)	chr5	177664617	178017556	352940	-	91522	uc021yiy.1	104070	ENSG00000050767	COL23A1	collagen, type XXIII, alpha 1
chr10	118924620	118924760	0.001743	2	0.001743	0.9957	0/2	-0.309187	MIR3663HG	0	nc_intron	CpG: 26	-511	shore	TRUE	0	0.852956	chr10	118924620	118924760	141	*	1177	Intron (uc031pxi.1/uc031pxi.1, intron 1 of 1)	chr10	118927189	118927285	97	-	100500893	uc021pzl.1	2525	ENSG00000266782	MIR3663	microRNA 3663
chr3	149374761	149374915	0.000741	3	0.001943	0.996	0/3	-0.569866	WWTR1	0	cds	CpG: 124	0	island	TRUE	0	1.54521	chr3	149374761	149374915	155	*	663	Promoter	chr3	149235022	149375109	140088	-	25937	uc003exe.3	194	ENSG00000018408	WWTR1	WW domain containing transcription regulator 1
chr10	128975183	128975279	0.001255	2	0.001255	0.9967	2/0	0.388265	DOCK1;FAM196A	0;0	intron;exon+utr5	CpG: 32	1119	shore	TRUE	0	1.1265	chr10	128975183	128975279	97	*	1146	Promoter	chr10	128933690	128975403	41714	-	642938	uc010quo.1	124	ENSG00000188916	FAM196A	family with sequence similarity 196, member A
chr7	47621223	47621333	0.001476	2	0.001476	0.9972	0/2	-0.347499	TNS3	0	intron+utr5	CpG: 75	0	island	TRUE	0	0.983739	chr7	47621223	47621333	111	*	1214	Promoter	chr7	47314752	47621742	306991	-	64759	uc003tnw.3	409	ENSG00000136205	TNS3	tensin 3
chr6	31846924	31847029	0.001245	6	0.001447	0.9976	0/6	-1.09588	SLC44A4	-101	intergenic	CpG: 18	-9867		TRUE	-101	3.1118	chr6	31846924	31847029	106	*	1433	Promoter	chr6	31830970	31846823	15854	-	80736	uc010jti.3	-101	ENSG00000204385	SLC44A4	solute carrier family 44, member 4
chr15	78729989	78730059	0.0009939	2	0.0009937	0.998	0/2	-0.425046	IREB2	-458	intergenic	CpG: 92	-36	shore	TRUE	-458	1.2763	chr15	78729989	78730059	71	*	321	Promoter	chr15	78730518	78766164	35647	+	3658	uc002bdq.3	-459	ENSG00000136381	IREB2	iron-responsive element binding protein 2
chrX	109246229	109246373	0.002055	7	0.002055	0.9981	7/0	1.09632	TMEM164	0;0	intron+utr5;TSS+exon+utr5	CpG: 77	0	island	TRUE	0	2.94601	chrX	109246229	109246373	145	*	144	Promoter	chrX	109246342	109421016	174675	+	84187	uc004eom.3	0	ENSG00000157600	TMEM164	transmembrane protein 164
chr8	11560763	11560852	0.001287	5	0.001287	0.9982	0/5	-0.465787	GATA4	0	intron+utr5	CpG: 221	0	island	TRUE	0	1.34632	chr8	11560763	11560852	90	*	404	Intron (uc011kxb.1/2626, intron 2 of 2)	chr8	11561717	11566437	4721	+	2626	uc010lrz.1	-865	ENSG00000136574	GATA4	GATA binding protein 4
chr7	157531216	157531240	0.0003533	2	0.0003532	0.9984	0/2	-0.315517	PTPRN2	0	intron	CpG: 186	4475		TRUE	0	1.08916	chr7	157531216	157531240	25	*	1280	Intron (uc011kwa.2/5799, intron 11 of 22)	chr7	157647277	157658782	11506	+	100506585	uc003wns.3	-116037	ENSG00000233038	LOC100506585	uncharacterized LOC100506585
chr1	153330068	153330201	0.001959	3	0.00196	0.9984	0/3	-0.401845	S100A9	-128	intergenic	CpG: 40	-178223		TRUE	-128	1.08809	chr1	153330068	153330201	134	*	1740	Promoter	chr1	153330330	153333503	3174	+	6280	uc001fbq.3	-129	ENSG00000163220	S100A9	S100 calcium binding protein A9
chr14	60977961	60978095	0.002399	2	0.002032	0.9987	0/2	-0.254004	SIX6	0	utr3+cds	CpG: 178	0	island	TRUE	0	0.683798	chr14	60977961	60978095	135	*	206	3' UTR	chr14	60975938	60978525	2588	+	4990	uc001xfa.4	2023	ENSG00000184302	SIX6	SIX homeobox 6
chr12	88974375	88974522	0.00223	6	0.00223	0.9987	0/6	-0.666147	KITLG	-125	intergenic	CpG: 104	0	island	TRUE	-125	1.76642	chr12	88974375	88974522	148	*	445	Promoter	chr12	88886570	88974250	87681	-	4254	uc001tav.3	-125	ENSG00000049130	KITLG	KIT ligand
chr3	147109629	147109785	0.000192	2	0.002516	0.9991	0/2	-0.268442	ZIC4	0;0;0	intron;nc_intron;nc_intron+nc_exon	CpG: 210	0	island	TRUE	0	0.697758	chr3	147109629	147109785	157	*	653	Promoter	chr3	147103835	147110217	6383	-	84107	uc021xfc.1	432	ENSG00000174963	ZIC4	Zic family member 4
chr19	42811017	42811174	0.002523	4	0.002523	0.9991	0/4	-0.837591	PRR19	0	intron+utr5	CpG: 21	0	island	TRUE	0	2.17613	chr19	42811017	42811174	158	*	766	Intron (uc002oth.1/284338, intron 1 of 1)	chr19	42812926	42814973	2048	+	284338	uc002otj.3	-1752	ENSG00000188368	PRR19	proline rich 19
chr1	59042931	59043209	0.003245	6	0.00443	0.9991	0/6	-1.3784	TACSTD2	0	TSS+exon	CpG: 146	0	island	TRUE	0	3.2442	chr1	59042931	59043209	279	*	1825	Promoter	chr1	59041095	59043166	2072	-	4070	uc001cyz.4	0	ENSG00000184292	TACSTD2	tumor-associated calcium signal transducer 2
chr6	24358236	24358328	0.001536	5	0.001536	0.9993	0/5	-0.835535	KAAG1;DCDC2;DCDC2	0;0;0	exon;intron+utr5;TSS+exon+utr5	CpG: 56	0	island	TRUE	0	2.35087	chr6	24358236	24358328	93	*	1468	Promoter	chr6	24171983	24358280	186298	-	51473	uc003ndx.3	0	ENSG00000146038	DCDC2	doublecortin domain containing 2
chr22	36600911	36600980	0.00119	2	0.00119	0.9995	2/0	0.529393	APOL4	-32	intergenic	CpG: 24	-117470		TRUE	-32	1.54819	chr22	36600911	36600980	70	*	26	Promoter	chr22	36585176	36600879	15704	-	80832	uc003aow.3	-32	ENSG00000100336	APOL4	apolipoprotein L, 4
chr18	72917101	72917164	0.001108	2	0.001108	0.9995	2/0	0.916329	ZADH2	0;0	intron;intron+exon+utr5	CpG: 102	0	island	TRUE	0	2.70818	chr18	72917101	72917164	64	*	58	Promoter	chr18	72909278	72917468	8191	-	284273	uc010dqv.3	304	ENSG00000180011	ZADH2	zinc binding alcohol dehydrogenase domain containing 2
chr10	81003020	81003176	0.002731	2	0.00273	0.9995	0/2	-0.437253	ZMIZ1	0	intron	CpG: 139	0	island	TRUE	0	1.12105	chr10	81003020	81003176	157	*	1130	Promoter	chr10	81003425	81076285	72861	+	57178	uc001kag.2	-249	ENSG00000108175	ZMIZ1	zinc finger, MIZ-type containing 1
chr10	102996464	102996572	0.001851	3	0.001851	0.9995	0/3	-0.275779	LBX1-AS1	0	nc_intron	CpG: 40	0	island	TRUE	0	0.753591	chr10	102996464	102996572	109	*	1150	Intron (uc010qpy.2/399806, intron 2 of 2)	chr10	102989351	102998616	9266	+	399806	uc010qpy.2	7113		LBX1-AS1	LBX1 antisense RNA 1 (head to head)
chr6	31683051	31683132	0.001399	5	0.001399	0.9995	0/5	-0.626682	LY6G6D	0	TSS+cds	CpG: 26	-8293		TRUE	0	1.78867	chr6	31683051	31683132	82	*	1404	Promoter	chr6	31683133	31685581	2449	+	58530	uc003nwf.1	-1	ENSG00000244355	LY6G6D	lymphocyte antigen 6 complex, locus G6D
chr2	223916502	223916623	0.0006733	3	0.002125	0.9995	3/0	0.559333	KCNE4	-24	intergenic	CpG: 33	-953	shore	TRUE	-24	1.4949	chr2	223916502	223916623	122	*	1624	Promoter	chr2	223916648	223920357	3710	+	23704	uc002vnl.5	-25	ENSG00000152049	KCNE4	potassium channel, voltage gated subfamily E regulatory beta subunit 4
chr4	802229	802349	0.002181	2	0.002181	0.9997	0/2	-0.295515	CPLX1	0	intron	CpG: 48	3245		TRUE	0	0.786468	chr4	802229	802349	121	*	570	Intron (uc003gbi.3/10815, intron 2 of 3)	chr4	778745	819945	41201	-	10815	uc003gbi.3	17596	ENSG00000168993	CPLX1	complexin 1
chr15	58844359	58844501	0.002814	2	0.002814	0.9998	0/2	-0.423234	LIPC	0	intron	CpG: 114	-196580		TRUE	0	1.07953	chr15	58844359	58844501	143	*	331	Intron (uc010bfz.1/3990, intron 7 of 8)	chr15	58901357	58913820	12464	-	102	uc002aff.1	69319	ENSG00000137845	ADAM10	ADAM metallopeptidase domain 10
chr3	156273297	156273459	0.003185	3	0.003185	0.9998	0/3	-0.584944	SSR3	-308	intergenic	CpG: 49	198	shore	TRUE	-308	1.46054	chr3	156273297	156273459	163	*	655	Promoter	chr3	156257929	156272973	15045	-	6747	uc003fau.3	-324	ENSG00000114850	SSR3	signal sequence receptor, gamma (translocon-associated protein gamma)
chr17	7123860	7123995	0.002611	3	0.00261	0.9998	0/3	-0.29814	ACADVL	0;0	intron+cds;intron+utr5+cds	CpG: 62	142	shore	TRUE	0	0.770203	chr17	7123860	7123995	136	*	865	Promoter	chr17	7093210	7123369	30160	-	1742	uc002get.4	-491	ENSG00000132535	DLG4	discs, large homolog 4 (Drosophila)
chr7	100841473	100841555	0.001623	3	0.001622	0.9998	0/3	-0.393808	MOGAT3	0	cds	CpG: 66	-3495		TRUE	0	1.0987	chr7	100841473	100841555	83	*	1194	Exon (uc003uyc.3/346606, exon 5 of 7)	chr7	100839013	100844302	5290	-	346606	uc003uyc.3	2747	ENSG00000106384	MOGAT3	monoacylglycerol O-acyltransferase 3
chr11	5442434	5442512	0.001541	3	0.001541	0.9998	0/3	-0.585667	OR51B5	0;0	nc_intron;intron+utr5	CpG: 34	812904		TRUE	0	1.64701	chr11	5442434	5442512	79	*	1370	Intron (uc001mak.1/3048, intron 3 of 6)	chr11	5443341	5444436	1096	+	390061	uc010qzd.2	-829	ENSG00000167360	OR51Q1	olfactory receptor, family 51, subfamily Q, member 1 (gene/pseudogene)
chr6	161836525	161836666	0.002714	3	0.002714	0.9998	0/3	-0.655363	PARK2	0	intron	CpG: 76	-230251		TRUE	0	1.68192	chr6	161836525	161836666	142	*	1544	Intron (uc011egf.2/5071, intron 3 of 6)	chr6	161551057	161695107	144051	-	56895	uc003qtr.1	-141418	ENSG00000026652	AGPAT4	1-acylglycerol-3-phosphate O-acyltransferase 4
chr12	52627272	52627439	0.003521	3	0.003521	0.9999	0/3	-0.407574	KRT7	0	intron+cds	CpG: 79	0	island	TRUE	0	0.999916	chr12	52627272	52627439	168	*	503	Promoter	chr12	52626954	52642709	15756	+	3855	uc001saa.1	318	ENSG00000135480	KRT7	keratin 7, type II
chr10	52834067	52834190	0.001513	5	0.002485	0.9999	0/5	-0.639236	PRKG1	0	intron	CpG: 99	0	island	TRUE	0	1.665	chr10	52834067	52834190	124	*	1169	Promoter	chr10	52834234	53822616	988383	+	5592	uc001jjn.2	-44	ENSG00000185532	PRKG1	protein kinase, cGMP-dependent, type I
chr11	20134160	20134290	0.002866	2	0.002866	0.9999	0/2	-0.315588	NAV2	0	intron	CpG: 98	-43318		TRUE	0	0.802454	chr11	20134160	20134290	131	*	1380	Intron (uc001mpp.3/89797, intron 36 of 37)	chr11	20125757	20143147	17391	+	89797	uc001mpv.3	8403	ENSG00000166833	NAV2	neuron navigator 2
chr2	66664798	66664961	0.001585	3	0.003441	0.9999	0/3	-0.516911	MEIS1	0	intron+cds	CpG: 23	2460	shore	TRUE	0	1.27331	chr2	66664798	66664961	164	*	1642	Promoter	chr2	66664869	66799891	135023	+	4211	uc010yqh.2	0	ENSG00000143995	MEIS1	Meis homeobox 1
chr21	33957290	33957291	0.0008665	1	0.0008665	1	0/1	-0.257713	TCP10L	0	intron+utr5	CpG: 47	15026		TRUE	0	0.789178	chr21	33957290	33957291	2	*	3	Promoter	chr21	33947151	33957845	10695	-	140290	uc002ypw.4	554	ENSG00000242220	TCP10L	t-complex 10-like
chr21	43639440	43639441	0.0007644	1	0.0007644	1	0/1	-0.209498	ABCG1	0;0	intron;intron+utr5	CpG: 113	0	island	TRUE	0	0.652937	chr21	43639440	43639441	2	*	6	Promoter	chr21	43639267	43717354	78088	+	9619	uc002zap.3	173	ENSG00000160179	ABCG1	ATP-binding cassette, sub-family G (WHITE), member 1
chr21	45875534	45875535	0.007879	1	0.007879	1	0/1	-0.100659	LRRC3	0	exon+utr5	CpG: 131	0	island	TRUE	0	0.21174	chr21	45875534	45875535	2	*	7	Promoter	chr21	45875393	45878739	3347	+	81543	uc002zfa.3	141	ENSG00000160233	LRRC3	leucine rich repeat containing 3
chr21	44104950	44104951	0.003242	1	0.003242	1	0/1	-0.168219	PDE9A	0;0	intron+utr5;intron	CpG: 29	-286	shore	TRUE	0	0.418727	chr21	44104950	44104951	2	*	8	Intron (uc002zbm.3/5152, intron 1 of 19)	chr21	44073862	44195618	121757	+	5152	uc002zbm.3	31088	ENSG00000160191	PDE9A	phosphodiesterase 9A
chr21	33784522	33784559	0.007102	2	0.007103	1	0/2	-0.268832	EVA1C	0	intron+utr5	CpG: 173	0	island	TRUE	0	0.577602	chr21	33784522	33784559	38	*	9	Promoter	chr21	33784752	33887697	102946	+	59271	uc002ypr.1	-193	ENSG00000166979	EVA1C	eva-1 homolog C (C. elegans)
chr21	46056170	46056171	0.00616	1	0.00616	1	0/1	-0.168457	TSPEAR	0;0	intron+utr5;intron	CpG: 17	-70719		TRUE	0	0.372361	chr21	46056170	46056171	2	*	11	Intron (uc002zfe.1/54084, intron 11 of 11)	chr21	46057273	46058372	1100	+	353333	uc002zfq.3	-1102	ENSG00000221859	KRTAP10-10	keratin associated protein 10-10
chr21	34401201	34401202	0.008504	1	0.008504	1	0/1	-0.193114	OLIG2	0	exon+utr3	CpG: 348	956	shore	TRUE	0	0.399819	chr21	34401201	34401202	2	*	12	3' UTR	chr21	34398216	34401503	3288	+	10215	uc002yqx.2	2985	ENSG00000205927	OLIG2	oligodendrocyte lineage transcription factor 2
chr21	39288348	39288379	0.0012	2	0.0012	1	0/2	-0.255744	KCNJ6	0	exon+utr5	CpG: 107	0	island	TRUE	0	0.746983	chr21	39288348	39288379	32	*	13	Promoter	chr21	38996785	39288741	291957	-	3763	uc002ywo.3	362	ENSG00000157542	KCNJ6	potassium channel, inwardly rectifying subfamily J, member 6
chr21	39644216	39644355	0.005393	4	0.005396	1	0/4	-0.77853	KCNJ15	0;0	TSS+exon+utr5;intron+utr5	CpG: 107	354949		TRUE	0	1.76565	chr21	39644216	39644355	140	*	15	Promoter	chr21	39644342	39673746	29405	+	3772	uc002ywx.4	0	ENSG00000157551	KCNJ15	potassium channel, inwardly rectifying subfamily J, member 15
chr21	36089405	36089406	0.002398	1	0.002398	1	0/1	-0.145168	CLIC6	0	exon+utr3	CpG: 204	46181		TRUE	0	0.380362	chr21	36089405	36089406	2	*	16	3' UTR	chr21	36096105	36109479	13375	-	54064	uc031rvf.1	20073	ENSG00000230978	LINC00160	long intergenic non-protein coding RNA 160
chr22	18985632	18985692	0.004194	2	0.004195	1	2/0	0.497723	DGCR5	0	nc_intron	CpG: 18	0	island	TRUE	0	1.18322	chr22	18985632	18985692	61	*	19	Intron (uc002zon.2/26220, intron 4 of 5)	chr22	19005347	19007761	2415	+	25787	uc002zop.3	-19655	ENSG00000273032	DGCR9	DiGeorge syndrome critical region gene 9 (non-protein coding)
chr22	29105478	29105479	0.008409	1	0.008409	1	1/0	0.230663	CHEK2	0	intron	CpG: 114	29259		TRUE	0	0.478684	chr22	29105478	29105479	2	*	21	Intron (uc003adr.1/11200, intron 8 of 12)	chr22	29083731	29130715	46985	-	11200	uc003adr.1	25236	ENSG00000183765	CHEK2	checkpoint kinase 2
chr22	43627148	43627149	0.003384	1	0.003384	1	0/1	-0.167921	SCUBE1	0	intron	CpG: 21	3481		TRUE	0	0.414861	chr22	43627148	43627149	2	*	22	Intron (uc003bdt.2/80274, intron 14 of 21)	chr22	43562628	43583137	20510	-	23170	uc003bdq.3	-44011	ENSG00000100304	TTLL12	tubulin tyrosine ligase-like family member 12
chr22	27299879	27299995	0.0098	2	0.009803	1	0/2	-0.233237	LINC01422	0	nc_intron	CpG: 37	146746		TRUE	0	0.46849	chr22	27299879	27299995	117	*	23	Distal Intergenic	chr22	27053446	27072440	18995	+	440823	uc003ada.2	246433	ENSG00000225783	MIAT	myocardial infarction associated transcript (non-protein coding)
chr22	51141829	51141830	0.005311	1	0.005311	1	0/1	-0.148677	SHANK3	0	intron	CpG: 38	-972	shore	TRUE	0	0.338215	chr22	51141829	51141830	2	*	28	Intron (uc031ryd.1/85358, intron 12 of 21)	chr22	51135992	51160865	24874	+	85358	uc003bnf.2	5837		SHANK3	SH3 and multiple ankyrin repeat domains 3
chr22	25759225	25759226	0.007774	1	0.007774	1	1/0	0.189147	LRP5L	0	intron+utr5	CpG: 17	3061		TRUE	0	0.398978	chr22	25759225	25759226	2	*	29	Intron (uc011ajz.2/91355, intron 4 of 5)	chr22	25747385	25758524	11140	-	91355	uc003abs.3	-701	ENSG00000100068	LRP5L	low density lipoprotein receptor-related protein 5-like
chr22	30127118	30127119	0.00642	1	0.00642	1	0/1	-0.161632	CABP7;ZMAT5	0;0	exon+utr3;exon+utr3	CpG: 25	1453	shore	TRUE	0	0.354372	chr22	30127118	30127119	2	*	30	3' UTR	chr22	30116344	30127820	11477	+	164633	uc003agl.3	10774	ENSG00000100314	CABP7	calcium binding protein 7
chr22	43410455	43410456	0.002862	1	0.002862	1	0/1	-0.190703	PACSIN2	0	intron+utr5	CpG: 96	0	island	TRUE	0	0.48502	chr22	43410455	43410456	2	*	31	Promoter	chr22	43265772	43411184	145413	-	11252	uc003bdg.4	728	ENSG00000100266	PACSIN2	protein kinase C and casein kinase substrate in neurons 2
chr22	26667643	26667644	0.005508	1	0.005508	1	0/1	-0.189429	SEZ6L	0	intron	CpG: 58	101657		TRUE	0	0.427922	chr22	26667643	26667644	2	*	35	Intron (uc003acb.3/23544, intron 1 of 16)	chr22	26688217	26773741	85525	+	23544	uc003acf.1	-20573	ENSG00000100095	SEZ6L	seizure related 6 homolog (mouse)-like
chr18	72916311	72916394	0.002707	2	0.002708	1	2/0	0.674849	ZADH2	0;0	intron;intron+utr5	CpG: 102	0	island	TRUE	0	1.73257	chr18	72916311	72916394	84	*	39	Intron (uc010dqv.3/284273, intron 1 of 1)	chr18	72909278	72917468	8191	-	284273	uc010dqv.3	1074	ENSG00000180011	ZADH2	zinc binding alcohol dehydrogenase domain containing 2
chr18	9141063	9141064	0.003496	1	0.003496	1	0/1	-0.339994	ANKRD12	0	intron+utr5	CpG: 150	3469		TRUE	0	0.835172	chr18	9141063	9141064	2	*	41	Intron (uc010wzn.2/23253, intron 1 of 8)	chr18	9137561	9285983	148423	+	23253	uc002knx.3	3502	ENSG00000101745	ANKRD12	ankyrin repeat domain 12
chr18	9547085	9547086	0.004404	1	0.004404	1	1/0	0.17336	PPP4R1	0;0	exon+utr3;nc_exon	CpG: 39	68165		TRUE	0	0.408464	chr18	9547085	9547086	2	*	45	3' UTR	chr18	9546789	9614268	67480	-	9989	uc010wzo.2	67182	ENSG00000154845	PPP4R1	protein phosphatase 4, regulatory subunit 1
chr18	60383467	60383468	0.008899	1	0.008899	1	0/1	-0.153046	PHLPP1	0	cds	CpG: 189	0	island	TRUE	0	0.313846	chr18	60383467	60383468	2	*	50	Promoter	chr18	60382672	60647676	265005	+	23239	uc021ule.1	795	ENSG00000081913	PHLPP1	PH domain and leucine rich repeat protein phosphatase 1
chr18	59997484	59997485	0.0005582	1	0.0005582	1	0/1	-0.13814	TNFRSF11A	0	intron	CpG: 120	3928		TRUE	0	0.4494	chr18	59997484	59997485	2	*	51	Intron (uc002lin.4/8792, intron 1 of 9)	chr18	59992520	60054943	62424	+	8792	uc002lin.4	4964	ENSG00000141655	TNFRSF11A	tumor necrosis factor receptor superfamily, member 11a, NFKB activator
chr18	24127237	24127238	0.001517	1	0.001517	1	0/1	-0.270683	KCTD1	0;0;0	intron;cds;intron+utr5	CpG: 360	0	island	TRUE	0	0.763058	chr18	24127237	24127238	2	*	52	Exon (uc010xbj.3/284252, exon 1 of 5)	chr18	24034874	24128500	93627	-	284252	uc010xbj.3	1262	ENSG00000134504	KCTD1	potassium channel tetramerization domain containing 1
chr18	33767797	33767798	0.001807	1	0.001807	1	0/1	-0.191953	MOCOS	0	intron	CpG: 141	0	island	TRUE	0	0.526534	chr18	33767797	33767798	2	*	53	Promoter	chr18	33767480	33848685	81206	+	55034	uc002kzq.4	317	ENSG00000075643	MOCOS	molybdenum cofactor sulfurase
chr18	5196738	5196875	0.006392	2	0.006392	1	0/2	-0.322295	AKAIN1	0	intron	CpG: 82	0	island	TRUE	0	0.707232	chr18	5196738	5196875	138	*	54	Promoter	chr18	5143672	5197255	53584	-	642597	uc010wzc.1	380	ENSG00000231824	C18orf42	chromosome 18 open reading frame 42
chr18	51884793	51884798	0.002047	2	0.002046	1	0/2	-0.30446	C18orf54	0;0	nc_intron;intron+utr5	CpG: 82	0	island	TRUE	0	0.818722	chr18	51884793	51884798	6	*	56	Promoter	chr18	51885144	51908404	23261	+	162681	uc031rij.1	-346	ENSG00000166845	C18orf54	chromosome 18 open reading frame 54
chr18	77673604	77673605	0.009362	1	0.009362	1	0/1	-0.431443	PQLC1	0	intron	CpG: 21	-1593	shore	TRUE	0	0.875239	chr18	77673604	77673605	2	*	59	Intron (uc010dre.2/80148, intron 1 of 5)	chr18	77662420	77711025	48606	-	80148	uc010dre.2	37420	ENSG00000122490	PQLC1	PQ loop repeat containing 1
chr18	43194482	43194483	0.008346	1	0.008346	1	1/0	0.144335	SLC14A2	0	intron+utr5	CpG: 37	-160835		TRUE	0	0.300003	chr18	43194482	43194483	2	*	60	Promoter	chr18	43194766	43263060	68295	+	8170	uc002lbe.3	-283	ENSG00000132874	SLC14A2	solute carrier family 14 (urea transporter), member 2
chr13	111048520	111048521	0.002862	1	0.002862	1	1/0	0.31476	COL4A2	0	intron	CpG: 24	10119		TRUE	0	0.800537	chr13	111048520	111048521	2	*	62	Intron (uc001vqx.3/1284, intron 4 of 47)	chr13	110959631	111165373	205743	+	1284	uc001vqx.3	88889	ENSG00000134871	COL4A2	collagen, type IV, alpha 2
chr13	39261734	39261797	0.002479	2	0.002479	1	0/2	-0.291452	FREM2	0	cds	CpG: 99	0	island	TRUE	0	0.759442	chr13	39261734	39261797	64	*	64	Promoter	chr13	39261173	39461267	200095	+	341640	uc001uwv.3	561	ENSG00000150893	FREM2	FRAS1 related extracellular matrix protein 2
chr13	52205944	52205945	0.003489	1	0.003489	1	0/1	-0.229211	WDFY2	0	intron	CpG: 110	46709		TRUE	0	0.56324	chr13	52205944	52205945	2	*	65	Intron (uc010ads.1/115825, intron 1 of 7)	chr13	52158484	52325801	167318	+	115825	uc010ads.1	47460	ENSG00000139668	WDFY2	WD repeat and FYVE domain containing 2
chr13	28875661	28875662	0.00716	1	0.00716	1	1/0	0.171547	FLT1	0	exon+utr3	CpG: 119	162208		TRUE	0	0.367982	chr13	28875661	28875662	2	*	70	3' UTR	chr13	28874483	28882571	8089	-	2321	uc031qkv.1	6909	ENSG00000102755	FLT1	fms-related tyrosine kinase 1
chr13	76444798	76444851	0.001453	4	0.001453	1	0/4	-0.678865	LMO7DN	-322	intergenic	CpG: 137	233585		TRUE	-322	1.92644	chr13	76444798	76444851	54	*	71	Promoter	chr13	76445174	76457948	12775	+	729420	uc001vjy.2	-323	ENSG00000178734	LMO7DN	LMO7 downstream neighbor
chr13	33169818	33169819	0.006621	1	0.006621	1	0/1	-0.310892	PDS5B	0	intron+utr5	CpG: 45	7983		TRUE	0	0.677457	chr13	33169818	33169819	2	*	72	Intron (uc001uun.3/23047, intron 1 of 2)	chr13	33160564	33226715	66152	+	23047	uc001uun.3	9254	ENSG00000083642	PDS5B	PDS5 cohesin associated factor B
chr13	95359666	95359719	0.008097	2	0.008098	1	0/2	-0.263322	LOC101927248	0	nc_intron	CpG: 31	0	island	TRUE	0	0.550769	chr13	95359666	95359719	54	*	77	Distal Intergenic	chr13	95361879	95364389	2511	-	11166	uc001vma.3	4670	ENSG00000125285	SOX21	SRY (sex determining region Y)-box 21
chr13	78109801	78109802	0.002805	1	0.002805	1	0/1	-0.178696	SCEL	-6	intergenic	CpG: 92	-161999		TRUE	-6	0.456045	chr13	78109801	78109802	2	*	78	Promoter	chr13	78109809	78219398	109590	+	8796	uc001vki.3	-7	ENSG00000136155	SCEL	sciellin
chr13	111164966	111164967	0.007714	1	0.007714	1	1/0	0.144161	COL4A2	0	exon+utr3	CpG: 23	419	shore	TRUE	0	0.304572	chr13	111164966	111164967	2	*	80	3' UTR	chr13	111154923	111160526	5604	-	100874203	uc031qnh.1	-4440	ENSG00000232814	COL4A2-AS1	COL4A2 antisense RNA 1
chr13	34392492	34392493	0.004151	1	0.004151	1	0/1	-0.178723	RFC3	0	intron	CpG: 38	0	island	TRUE	0	0.425691	chr13	34392492	34392493	2	*	82	Promoter	chr13	34392206	34410019	17814	+	5983	uc010ted.1	286	ENSG00000133119	RFC3	replication factor C (activator 1) 3, 38kDa
chr13	31192462	31192509	0.003807	2	0.003807	1	2/0	0.377405	USPL1	0	intron+utr5	CpG: 71	273	shore	TRUE	0	0.9131	chr13	31192462	31192509	48	*	86	Promoter	chr13	31191830	31226094	34265	+	10208	uc001utb.3	632	ENSG00000132952	USPL1	ubiquitin specific peptidase like 1
chr13	32892854	32892855	0.008508	1	0.008508	1	0/1	-0.225482	BRCA2	0	intron	CpG: 43	2954	shore	TRUE	0	0.466787	chr13	32892854	32892855	2	*	87	Intron (uc001uua.1/675, intron 2 of 9)	chr13	32889617	32907524	17908	+	675	uc001uua.1	3237	ENSG00000139618	BRCA2	breast cancer 2, early onset
chr13	32527171	32527291	0.007581	2	0.00758	1	2/0	0.177942	EEF1DP3	0	nc_intron	CpG: 33	0	island	TRUE	0	0.377297	chr13	32527171	32527291	121	*	88	3' UTR	chr13	32605437	32870776	265340	+	10129	uc001utx.3	-78146	ENSG00000073910	FRY	furry homolog (Drosophila)
chr13	111358291	111358292	0.007848	1	0.007848	1	0/1	-0.0933471	CARS2	0	cds	CpG: 77	0	island	TRUE	0	0.196518	chr13	111358291	111358292	2	*	92	Promoter	chr13	111293757	111358480	64724	-	79587	uc001vrd.2	188	ENSG00000134905	CARS2	cysteinyl-tRNA synthetase 2, mitochondrial (putative)
chr13	52437322	52437323	0.008414	1	0.008414	1	0/1	-0.176362	CCDC70	0	intron+utr5	CpG: 89	58749		TRUE	0	0.365951	chr13	52437322	52437323	2	*	93	Intron (uc001vfu.4/83446, intron 1 of 1)	chr13	52436117	52440372	4256	+	83446	uc001vfu.4	1205	ENSG00000123171	CCDC70	coiled-coil domain containing 70
chr13	94075842	94075843	0.002079	1	0.002079	1	0/1	-0.306656	GPC6	0	intron	CpG: 133	194965		TRUE	0	0.822496	chr13	94075842	94075843	2	*	97	Intron (uc010tig.1/10082, intron 1 of 5)	chr13	94197516	94484342	286827	+	10082	uc001vlu.1	-121673	ENSG00000183098	GPC6	glypican 6
chr13	98959770	98959800	0.005312	2	0.005313	1	0/2	-0.331912	FARP1	0	intron	CpG: 63	130385		TRUE	0	0.754986	chr13	98959770	98959800	31	*	101	Intron (uc001vnh.3/10160, intron 2 of 27)	chr13	98860778	98860854	77	+	100422881	uc021rlt.1	98992	ENSG00000263399	MIR3170	microRNA 3170
chr13	113875158	113875159	0.003606	1	0.003606	1	1/0	0.157556	CUL4A	0	intron	CpG: 16	4955		TRUE	0	0.384905	chr13	113875158	113875159	2	*	103	Intron (uc021rmu.1/8451, intron 3 of 19)	chr13	113882290	113919392	37103	+	8451	uc010agu.3	-7131	ENSG00000139842	CUL4A	cullin 4A
chr20	60860905	60860985	0.000533	2	0.00375	1	0/2	-0.318224	OSBPL2	0	intron	CpG: 22	0	island	TRUE	0	0.772001	chr20	60860905	60860985	81	*	104	3' UTR	chr20	60854170	60861505	7336	+	9885	uc002ycm.1	6735	ENSG00000130703	OSBPL2	oxysterol binding protein-like 2
chr20	62681243	62681429	0.0002867	3	0.008687	1	0/3	-0.381563	SOX18	-264	intergenic	CpG: 21	0	island	TRUE	-264	0.786452	chr20	62681243	62681429	187	*	106	Promoter	chr20	62679079	62680979	1901	-	54345	uc002yhs.3	-264	ENSG00000203883	SOX18	SRY (sex determining region Y)-box 18
chr20	34994278	34994315	0.00889	2	0.008888	1	0/2	-0.193438	DLGAP4	0	intron+utr5	CpG: 20	-65742		TRUE	0	0.396779	chr20	34994278	34994315	38	*	107	Intron (uc002xff.3/22839, intron 1 of 12)	chr20	34995448	35157040	161593	+	22839	uc010zvp.2	-1133	ENSG00000080845	DLGAP4	discs, large (Drosophila) homolog-associated protein 4
chr20	17949715	17949863	0.003797	2	0.003797	1	0/5	-0.558734	MGME1	0	intron+exon+utr5	CpG: 108	0	island	TRUE	0	1.35245	chr20	17949715	17949863	149	*	109	Promoter	chr20	17949762	17971762	22001	+	92667	uc002wqh.3	0	ENSG00000125871	MGME1	mitochondrial genome maintenance exonuclease 1
chr20	31366437	31366487	0.00772	3	0.007718	1	0/3	-0.274105	DNMT3B	0	intron+utr5	CpG: 111	15174		TRUE	0	0.579046	chr20	31366437	31366487	51	*	112	Intron (uc010ztx.1/1789, intron 1 of 12)	chr20	31367658	31397162	29505	+	1789	uc002wyf.3	-1171	ENSG00000088305	DNMT3B	DNA (cytosine-5-)-methyltransferase 3 beta
chr20	47894261	47894262	0.002001	1	0.002001	1	0/1	-0.334172	ZNFX1	0	intron+utr5	CpG: 105	0	island	TRUE	0	0.901848	chr20	47894261	47894262	2	*	113	Promoter	chr20	47894715	47905795	11081	+	441951	uc002xuj.3	-453	ENSG00000177410	ZFAS1	ZNFX1 antisense RNA 1
chr20	36572741	36572742	0.000164	1	0.000164	1	1/0	0.271646	VSTM2L	0	exon+utr3	CpG: 28	0	island	TRUE	0	1.02822	chr20	36572741	36572742	2	*	114	3' UTR	chr20	36531499	36573747	42249	+	128434	uc002xhk.4	41242	ENSG00000132821	VSTM2L	V-set and transmembrane domain containing 2 like
chr20	61731334	61731416	0.003103	2	0.003103	1	0/2	-0.374983	HAR1B	0	nc_intron	CpG: 142	-1859	shore	TRUE	0	0.940539	chr20	61731334	61731416	83	*	115	Intron (uc002yee.1/768097, intron 1 of 1)	chr20	61732644	61735737	3094	+	768096	uc002yef.1	-1228		HAR1A	highly accelerated region 1A (non-protein coding)
chr20	5297429	5297430	0.0009673	1	0.0009673	1	0/1	-0.170403	PROKR2	-51	intergenic	CpG: 133	0	island	TRUE	-51	0.513671	chr20	5297429	5297430	2	*	116	Promoter	chr20	5282686	5297378	14693	-	128674	uc010zqy.2	-51	ENSG00000101292	PROKR2	prokineticin receptor 2
chr20	62340664	62340665	0.006765	1	0.006765	1	0/1	-0.156473	ZGPAT	0	intron	CpG: 162	390	shore	TRUE	0	0.339505	chr20	62340664	62340665	2	*	118	Promoter	chr20	62339905	62370460	30556	+	84619	uc002ygn.4	759	ENSG00000197114	ZGPAT	zinc finger, CCCH-type with G patch domain
chr20	30946476	30946477	0.003716	1	0.003716	1	0/1	-0.159353	ASXL1	0	exon+utr5	CpG: 120	0	island	TRUE	0	0.387217	chr20	30946476	30946477	2	*	119	Promoter	chr20	30946147	30960352	14206	+	171023	uc002wxt.3	329	ENSG00000171456	ASXL1	additional sex combs like transcriptional regulator 1
chr20	2777921	2777922	0.009571	1	0.009571	1	1/0	0.166669	CPXM1	0	cds	CpG: 61	-3056		TRUE	0	0.336511	chr20	2777921	2777922	2	*	121	Exon (uc002wgu.3/56265, exon 6 of 14)	chr20	2774715	2781292	6578	-	56265	uc002wgu.3	3370	ENSG00000088882	CPXM1	carboxypeptidase X (M14 family), member 1
chr20	44934712	44934713	0.007901	1	0.007901	1	0/1	-0.106976	CDH22	0	intron+utr5	CpG: 148	-1219	shore	TRUE	0	0.224897	chr20	44934712	44934713	2	*	122	Intron (uc010ghk.2/64405, intron 11 of 11)	chr20	44802372	44937137	134766	-	64405	uc010ghk.2	2424	ENSG00000149654	CDH22	cadherin 22, type 2
chr20	9489749	9489750	0.003736	1	0.003736	1	0/1	-0.214685	LAMP5-AS1	0	nc_exon	CpG: 61	1860	shore	TRUE	0	0.521168	chr20	9489749	9489750	2	*	125	Distal Intergenic	chr20	9495005	9511171	16167	+	24141	uc002wni.2	-5255	ENSG00000125869	LAMP5	lysosomal-associated membrane protein family, member 5
chr20	44039093	44039094	0.00684	1	0.00684	1	1/0	0.259099	DBNDD2;SYS1-DBNDD2	0;0	exon+utr3;nc_exon	CpG: 129	3139		TRUE	0	0.560935	chr20	44039093	44039094	2	*	129	3' UTR	chr20	44036629	44039250	2622	+	55861	uc002xof.3	2464	ENSG00000244274	DBNDD2	dysbindin (dystrobrevin binding protein 1) domain containing 2
chr20	62693943	62694006	0.004483	6	0.004482	1	0/6	-0.873454	TCEA2	0	intron+utr5	CpG: 118	0	island	TRUE	0	2.05133	chr20	62693943	62694006	64	*	134	Promoter	chr20	62694010	62703700	9691	+	6919	uc021wgq.1	-4	ENSG00000171703	TCEA2	transcription elongation factor A (SII), 2
chr20	49630819	49630820	0.006842	1	0.006842	1	0/1	-0.164834	KCNG1	0	intron+utr5	CpG: 88	3976		TRUE	0	0.356835	chr20	49630819	49630820	2	*	135	Intron (uc002xwa.4/3755, intron 2 of 2)	chr20	49625216	49639617	14402	-	3755	uc002xwb.3	8797	ENSG00000026559	KCNG1	potassium channel, voltage gated modifier subfamily G, member 1
chr20	4163162	4163163	0.001353	1	0.001353	1	0/1	-0.169229	SMOX	0;0	intron;cds	CpG: 53	9764		TRUE	0	0.485466	chr20	4163162	4163163	2	*	137	Exon (uc002wkk.2/54498, exon 6 of 9)	chr20	4173737	4176600	2864	+	728228	uc002wkq.3	-10574	ENSG00000230176	LINC01433	long intergenic non-protein coding RNA 1433
chrX	102317796	102317797	0.002501	1	0.002501	1	1/0	0.199037	BEX1	0	exon+utr3	CpG: 55	-804	shore	TRUE	0	0.517872	chrX	102317796	102317797	2	*	141	3' UTR	chrX	102317581	102319168	1588	-	55859	uc004ejt.1	1371	ENSG00000133169	BEX1	brain expressed, X-linked 1
chrX	9855990	9855991	0.004034	1	0.004034	1	0/1	-0.132842	SHROOM2	0	intron	CpG: 30	-2617	shore	TRUE	0	0.318059	chrX	9855990	9855991	2	*	142	Intron (uc004csu.1/357, intron 2 of 9)	chrX	9880412	9917481	37070	+	357	uc004csv.2	-24421	ENSG00000146950	SHROOM2	shroom family member 2
chrX	118283285	118283286	0.001186	1	0.001186	1	0/1	-0.229055	KIAA1210	0	intron	CpG: 39	-1233	shore	TRUE	0	0.670195	chrX	118283285	118283286	2	*	143	Intron (uc004era.4/57481, intron 13 of 13)	chrX	118212598	118284542	71945	-	57481	uc004era.4	1256	ENSG00000250423	KIAA1210	KIAA1210
chrX	49957476	49957477	0.006288	1	0.006288	1	1/0	0.165305	AKAP4	0	cds	CpG: 16	-66859		TRUE	0	0.363916	chrX	49957476	49957477	2	*	147	Exon (uc004dou.1/8852, exon 5 of 6)	chrX	49955411	49965004	9594	-	8852	uc004dou.1	7527	ENSG00000147081	AKAP4	A kinase (PRKA) anchor protein 4
chrX	153236083	153236215	0.005812	2	0.005811	1	2/0	0.446706	HCFC1	0	intron+cds	CpG: 237	0	island	TRUE	0	0.998722	chrX	153236083	153236215	133	*	150	Promoter	chrX	153213008	153236819	23812	-	3054	uc004fjp.3	604	ENSG00000172534	HCFC1	host cell factor C1
chrX	69643036	69643037	0.006266	1	0.006266	1	0/1	-0.127249	GDPD2	0	exon+utr5	CpG: 81	-10670		TRUE	0	0.280331	chrX	69643036	69643037	2	*	151	Promoter	chrX	69642881	69649564	6684	+	54857	uc010nkx.2	155	ENSG00000130055	GDPD2	glycerophosphodiester phosphodiesterase domain containing 2
chrX	17758966	17758967	0.0004656	1	0.0004656	1	1/0	0.312509	SCML1	0	intron+utr5	CpG: 117	2318	shore	TRUE	0	1.04128	chrX	17758966	17758967	2	*	157	Intron (uc004cyb.3/6322, intron 1 of 7)	chrX	17755592	17773105	17514	+	6322	uc004cyb.3	3374	ENSG00000047634	SCML1	sex comb on midleg-like 1 (Drosophila)
chrX	107978211	107978212	0.002793	1	0.002793	1	1/0	0.177367	IRS4	0	cds	CpG: 160	0	island	TRUE	0	0.452982	chrX	107978211	107978212	2	*	159	Exon (uc004eoc.2/8471, exon 1 of 1)	chrX	107975727	107979607	3881	-	8471	uc004eoc.2	1395	ENSG00000133124	IRS4	insulin receptor substrate 4
chrX	55513504	55513505	0.006069	1	0.006069	1	0/1	-0.156489	USP51	0	cds	CpG: 41	-1562	shore	TRUE	0	0.346918	chrX	55513504	55513505	2	*	160	Exon (uc004dun.2/158880, exon 2 of 2)	chrX	55511049	55515631	4583	-	158880	uc004dun.2	2126	ENSG00000247746	USP51	ubiquitin specific peptidase 51
chrX	69455617	69455618	0.001403	1	0.001403	1	1/0	0.205041	AWAT1	0	cds	CpG: 34	-54026		TRUE	0	0.584969	chrX	69455617	69455618	2	*	161	Exon (uc004dxy.3/158833, exon 2 of 7)	chrX	69454505	69460511	6007	+	158833	uc004dxy.3	1112	ENSG00000204195	AWAT1	acyl-CoA wax alcohol acyltransferase 1
chrX	152161306	152161307	0.00965	1	0.00965	1	0/1	-0.172894	PNMA5	0	exon+utr5	CpG: 29	-1245	shore	TRUE	0	0.348463	chrX	152161306	152161307	2	*	162	5' UTR	chrX	152157368	152160761	3394	-	114824	uc004fgy.4	-545	ENSG00000198883	PNMA5	paraneoplastic Ma antigen family member 5
chrX	69672831	69672832	0.006318	1	0.006318	1	1/0	0.295254	DLG3-AS1;DLG3	0;0	nc_exon;intron	CpG: 45	-1967	shore	TRUE	0	0.649389	chrX	69672831	69672832	2	*	165	Promoter	chrX	69672155	69725339	53185	+	1741	uc004dyj.2	676	ENSG00000082458	DLG3	discs, large homolog 3 (Drosophila)
chrX	53220515	53220516	0.00392	1	0.00392	1	1/0	0.153939	KDM5C	0	exon+utr3	CpG: 92	-33267		TRUE	0	0.370488	chrX	53220515	53220516	2	*	166	3' UTR	chrX	53220503	53254604	34102	-	8242	uc004drz.3	34088	ENSG00000126012	KDM5C	lysine (K)-specific demethylase 5C
chrX	138725077	138725078	0.0007738	1	0.0007738	1	1/0	0.266879	MCF2	0	intron	CpG: 67	-48718		TRUE	0	0.830361	chrX	138725077	138725078	2	*	169	Promoter	chrX	138663930	138725000	61071	-	4168	uc004fau.3	-77	ENSG00000101977	MCF2	MCF.2 cell line derived transforming sequence
chrX	34150405	34150406	0.005648	1	0.005648	1	1/0	0.243494	FAM47A	0	exon	CpG: 20	919	shore	TRUE	0	0.5474	chrX	34150405	34150406	2	*	173	Promoter	chrX	34147869	34150447	2579	-	158724	uc004ddg.3	41	ENSG00000185448	FAM47A	family with sequence similarity 47, member A
chrX	107682766	107682878	0.00277	4	0.00277	1	4/0	0.579033	COL4A6	-39	intergenic	CpG: 31	-292981		TRUE	-39	1.48089	chrX	107682766	107682878	113	*	175	Promoter	chrX	107398837	107682704	283868	-	1288	uc004enw.4	-62	ENSG00000197565	COL4A6	collagen, type IV, alpha 6
chrX	71289504	71289514	0.006602	2	0.0066	1	0/2	-0.207505	NHSL2	0	intron	CpG: 44	50829		TRUE	0	0.452456	chrX	71289504	71289514	11	*	177	Intron (uc011mqa.2/340527, intron 1 of 7)	chrX	71264259	71264811	553	+	441502	uc004eai.3	25245		RPS26P11	ribosomal protein S26 pseudogene 11
chrX	149935904	149935905	0.007391	1	0.007391	1	0/1	-0.157528	CD99L2	0	exon+utr3	CpG: 16	4996		TRUE	0	0.335739	chrX	149935904	149935905	2	*	178	3' UTR	chrX	149887097	149933575	46479	+	8776	uc010ntf.3	48807	ENSG00000063601	MTMR1	myotubularin related protein 1
chrX	52923437	52923438	0.002602	1	0.002602	1	0/1	-0.170507	FAM156B	0	intron+utr5	CpG: 65	-2447	shore	TRUE	0	0.440709	chrX	52923437	52923438	2	*	179	Distal Intergenic	chrX	52926322	52937585	11264	+	29057	uc004dri.3	-2884	ENSG00000268350	FAM156A	family with sequence similarity 156, member A
chrX	152954859	152954860	0.001065	1	0.001065	1	1/0	0.214307	SLC6A8	0	intron	CpG: 89	15315		TRUE	0	0.637059	chrX	152954859	152954860	2	*	181	Promoter	chrX	152954966	152962048	7083	+	6535	uc011myx.1	-106	ENSG00000130821	SLC6A8	solute carrier family 6 (neurotransmitter transporter), member 8
chrX	119495923	119496003	0.009281	2	0.009278	1	2/0	0.293574	ATP1B4	0	TSS+exon+utr5	CpG: 35	50651		TRUE	0	0.596702	chrX	119495923	119496003	81	*	182	Promoter	chrX	119495940	119517104	21165	+	23439	uc004esq.3	0	ENSG00000101892	ATP1B4	ATPase, Na+/K+ transporting, beta 4 polypeptide
chrX	19443172	19443223	0.003993	2	0.003993	1	0/2	-0.299149	MAP3K15	0	intron	CpG: 69	80693		TRUE	0	0.717569	chrX	19443172	19443223	52	*	183	Intron (uc004czj.2/389840, intron 21 of 25)	chrX	19378176	19478271	100096	-	389840	uc004czj.2	35048	ENSG00000180815	MAP3K15	mitogen-activated protein kinase kinase kinase 15
chrX	139791928	139791929	0.003034	1	0.003034	1	1/0	0.219969	LINC00632	0	nc_exon	CpG: 25	-54717		TRUE	0	0.553879	chrX	139791928	139791929	2	*	184	Promoter	chrX	139791924	139796996	5073	+	286411	uc004fbe.2	4	ENSG00000203930	LINC00632	long intergenic non-protein coding RNA 632
chrX	79686882	79686883	0.009345	1	0.009345	1	0/1	-0.183177	FAM46D	0	intron+utr5	CpG: 27	95875		TRUE	0	0.371744	chrX	79686882	79686883	2	*	185	Intron (uc004edl.1/169966, intron 3 of 4)	chrX	79675946	79700810	24865	+	169966	uc004edm.2	10936	ENSG00000174016	FAM46D	family with sequence similarity 46, member D
chr14	20502658	20502659	0.005345	1	0.005345	1	1/0	0.154579	OR4K13	0	cds	CpG: 28	346247		TRUE	0	0.351211	chr14	20502658	20502659	2	*	186	Promoter	chr14	20502003	20502917	915	-	390433	uc010tkz.2	258	ENSG00000176253	OR4K13	olfactory receptor, family 4, subfamily K, member 13
chr14	38680855	38680856	0.005556	1	0.005556	1	0/1	-0.174983	SSTR1	0	exon+utr3	CpG: 187	0	island	TRUE	0	0.394629	chr14	38680855	38680856	2	*	187	3' UTR	chr14	38677204	38682268	5065	+	6751	uc001wul.1	3651	ENSG00000139874	SSTR1	somatostatin receptor 1
chr14	74083144	74083145	0.006045	1	0.006045	1	1/0	0.127432	ACOT6	-402	intergenic	CpG: 64	3487		TRUE	-402	0.282722	chr14	74083144	74083145	2	*	188	Promoter	chr14	74083548	74086592	3045	+	641372	uc001xop.3	-403	ENSG00000205669	ACOT6	acyl-CoA thioesterase 6
chr14	45693776	45693777	0.004253	1	0.004253	1	0/1	-0.286727	MIS18BP1	0	cds	CpG: 69	-28371		TRUE	0	0.679918	chr14	45693776	45693777	2	*	190	Exon (uc001wwf.3/55320, exon 11 of 17)	chr14	45672393	45722605	50213	-	55320	uc001wwf.3	28828	ENSG00000129534	MIS18BP1	MIS18 binding protein 1
chr14	23343818	23343819	0.003157	1	0.003157	1	0/1	-0.210441	LRP10	0	intron	CpG: 61	2326	shore	TRUE	0	0.526255	chr14	23343818	23343819	2	*	192	Promoter	chr14	23344264	23349586	5323	+	26020	uc001whe.3	-445	ENSG00000197324	LRP10	low density lipoprotein receptor-related protein 10
chr14	105715464	105715465	0.006324	1	0.006324	1	1/0	0.243149	BTBD6;BRF1;BRF1	0;0;0	intron;intron;intron+utr5	CpG: 158	0	island	TRUE	0	0.534688	chr14	105715464	105715465	2	*	195	Promoter	chr14	105675623	105715741	40119	-	2972	uc001yqo.2	276	ENSG00000185024	BRF1	BRF1, RNA polymerase III transcription initiation factor 90 kDa subunit
chr14	105051261	105051262	0.002412	1	0.002412	1	0/1	-0.130837	C14orf180	0	intron+utr5	CpG: 22	-3611		TRUE	0	0.342481	chr14	105051261	105051262	2	*	196	Intron (uc010tyh.1/400258, intron 1 of 4)	chr14	105052752	105055118	2367	+	400258	uc010awy.1	-1490	ENSG00000184601	C14orf180	chromosome 14 open reading frame 180
chr14	55355071	55355072	0.003742	1	0.003742	1	0/1	-0.249256	GCH1	0	intron	CpG: 143	-13475		TRUE	0	0.604919	chr14	55355071	55355072	2	*	201	Intron (uc001xbh.1/2643, intron 6 of 6)	chr14	55344831	55344911	81	-	100422984	uc021rth.1	-10160	ENSG00000265432	MIR4308	microRNA 4308
chr14	100402469	100402470	0.008449	1	0.008449	1	1/0	0.110231	EML1	0	intron	CpG: 128	-34911		TRUE	0	0.228531	chr14	100402469	100402470	2	*	202	Intron (uc010tww.2/2009, intron 19 of 22)	chr14	100438151	100610573	172423	+	51466	uc001ygt.3	-35681	ENSG00000196405	EVL	Enah/Vasp-like
chr14	94417447	94417514	0.008238	3	0.008238	1	0/3	-0.274964	ASB2	0	cds	CpG: 118	11277		TRUE	0	0.573074	chr14	94417447	94417514	68	*	204	Exon (uc001ycc.2/51676, exon 4 of 8)	chr14	94404044	94421925	17882	-	51676	uc001yce.1	4411	ENSG00000100628	ASB2	ankyrin repeat and SOCS box containing 2
chr14	105943425	105943426	0.005716	1	0.005716	1	0/1	-0.146114	CRIP2	0;0	intron;nc_intron	CpG: 110	-995	shore	TRUE	0	0.327721	chr14	105943425	105943426	2	*	207	Promoter	chr14	105943583	105946507	2925	+	1397	uc001yrg.3	-157	ENSG00000182809	CRIP2	cysteine-rich protein 2
chr14	94642235	94642236	0.008359	1	0.008359	1	0/1	-0.131943	PPP4R4	0;0;0	nc_intron;intron;intron+utr5	CpG: 112	587	shore	TRUE	0	0.274158	chr14	94642235	94642236	2	*	210	Intron (uc001ycr.3/57718, intron 1 of 4)	chr14	94640649	94694182	53534	+	57718	uc001ycr.3	1586	ENSG00000119698	PPP4R4	protein phosphatase 4, regulatory subunit 4
chr14	72945461	72945462	0.004887	1	0.004887	1	1/0	0.279439	RGS6	0;0	nc_intron;intron	CpG: 165	-413327		TRUE	0	0.645773	chr14	72945461	72945462	2	*	213	Intron (uc021rvv.1/9628, intron 11 of 15)	chr14	72931402	73029462	98061	+	9628	uc021rwc.1	14059	ENSG00000182732	RGS6	regulator of G-protein signaling 6
chr14	91269861	91269862	0.003738	1	0.003738	1	0/1	-0.160087	TTC7B	0;0	intron+utr5;intron	CpG: 42	-12365		TRUE	0	0.388589	chr14	91269861	91269862	2	*	215	Intron (uc001xyp.3/145567, intron 19 of 19)	chr14	91006932	91282761	275830	-	145567	uc001xyp.3	12899	ENSG00000165914	TTC7B	tetratricopeptide repeat domain 7B
chr14	38724255	38724256	0.0007316	1	0.0007316	1	0/1	-0.175572	CLEC14A	0	cds	CpG: 109	0	island	TRUE	0	0.550546	chr14	38724255	38724256	2	*	218	Exon (uc001wum.2/161198, exon 1 of 1)	chr14	38723205	38725575	2371	-	161198	uc001wum.2	1319	ENSG00000176435	CLEC14A	C-type lectin domain family 14, member A
chr14	94400991	94400992	0.001092	1	0.001092	1	0/1	-0.139093	ASB2	0	exon+utr3	CpG: 118	-4243		TRUE	0	0.411963	chr14	94400991	94400992	2	*	219	3' UTR	chr14	94400499	94406841	6343	-	51676	uc001ycb.2	5849	ENSG00000100628	ASB2	ankyrin repeat and SOCS box containing 2
chr14	105941779	105941900	0.006736	2	0.006738	1	0/2	-0.16717	CRIP2	0;0	intron;nc_intron	CpG: 135	0	island	TRUE	0	0.363004	chr14	105941779	105941900	122	*	220	Promoter	chr14	105942196	105946507	4312	+	1397	uc001yrf.2	-296	ENSG00000182809	CRIP2	cysteine-rich protein 2
chr14	104194141	104194224	0.009714	2	0.009714	1	2/0	0.565046	ZFYVE21	0	cds	CpG: 62	0	island	TRUE	0	1.13721	chr14	104194141	104194224	84	*	222	Exon (uc001yoc.3/79038, exon 3 of 7)	chr14	104197768	104200005	2238	+	79038	uc001yoe.3	-3544	ENSG00000100711	ZFYVE21	zinc finger, FYVE domain containing 21
chr14	34420683	34420684	0.001199	1	0.001199	1	0/1	-0.177016	EGLN3	-399	intergenic	CpG: 98	245	shore	TRUE	-399	0.517096	chr14	34420683	34420684	2	*	223	Promoter	chr14	34393421	34420284	26864	-	112399	uc001wsa.4	-399	ENSG00000129521	EGLN3	egl-9 family hypoxia-inducible factor 3
chr14	90001131	90001132	0.004776	1	0.004776	1	1/0	0.186116	FOXN3	0	intron+utr5	CpG: 39	-84233		TRUE	0	0.431963	chr14	90001131	90001132	2	*	230	Intron (uc001xxo.4/1112, intron 6 of 6)	chr14	90042560	90043820	1261	+	29018	uc001xxr.3	-41428	ENSG00000259073	FOXN3-AS2	FOXN3 antisense RNA 2
chr14	100028196	100028197	0.008811	1	0.008811	1	1/0	0.154548	CCDC85C	0	intron	CpG: 246	-41278		TRUE	0	0.317593	chr14	100028196	100028197	2	*	231	Intron (uc010avr.3/317762, intron 5 of 5)	chr14	99977603	100070727	93125	-	317762	uc010avr.3	42530	ENSG00000205476	CCDC85C	coiled-coil domain containing 85C
chr14	65257245	65257246	0.009001	1	0.009001	1	0/1	-0.111827	SPTB	0	intron	CpG: 35	17579		TRUE	0	0.228765	chr14	65257245	65257246	2	*	232	Intron (uc001xhr.3/6710, intron 21 of 34)	chr14	65213001	65249271	36271	-	6710	uc010aqi.3	-7974	ENSG00000070182	SPTB	spectrin, beta, erythrocytic
chr14	77794021	77794022	0.009271	1	0.009271	1	1/0	0.155208	GSTZ1	0	intron	CpG: 96	6227		TRUE	0	0.315519	chr14	77794021	77794022	2	*	233	Intron (uc001xtj.3/2954, intron 4 of 8)	chr14	77787706	77797940	10235	+	2954	uc001xtm.3	6315	ENSG00000100577	GSTZ1	glutathione S-transferase zeta 1
chr14	29226326	29226327	0.003186	1	0.003186	1	0/1	-0.159839	FOXG1-AS1	0	nc_intron	CpG: 77	-8562		TRUE	0	0.399079	chr14	29226326	29226327	2	*	238	Distal Intergenic	chr14	29236278	29239483	3206	+	2290	uc001wqe.4	-9951	ENSG00000176165	FOXG1	forkhead box G1
chr9	112868429	112868430	0.007776	1	0.007776	1	1/0	0.148354	PALM2-AKAP2;AKAP2	0;0	intron;intron	CpG: 29	57301		TRUE	0	0.312915	chr9	112868429	112868430	2	*	239	Intron (uc004bei.2/445815, intron 8 of 8)	chr9	112852477	112900819	48343	+	11217	uc010mtw.1	15952	ENSG00000241978	AKAP2	A kinase (PRKA) anchor protein 2
chr9	129439339	129439340	0.005581	1	0.005581	1	0/1	-0.166255	LMX1B	0	intron	CpG: 14	5369		TRUE	0	0.37462	chr9	129439339	129439340	2	*	240	Intron (uc004bqi.3/4010, intron 2 of 7)	chr9	129376722	129463311	86590	+	4010	uc004bqi.3	62617	ENSG00000136944	LMX1B	LIM homeobox transcription factor 1, beta
chr9	118916132	118916133	0.004543	1	0.004543	1	0/1	-0.20768	PAPPA	0	exon+utr5	CpG: 86	-229	shore	TRUE	0	0.486522	chr9	118916132	118916133	2	*	242	Promoter	chr9	118916071	119164600	248530	+	5069	uc004bjn.3	61	ENSG00000182752	PAPPA	pregnancy-associated plasma protein A, pappalysin 1
chr9	130529502	130529503	0.008562	1	0.008562	1	1/0	0.12123	SH2D3C	0;0	exon+utr5;intron	CpG: 41	-3950		TRUE	0	0.250633	chr9	130529502	130529503	2	*	243	5' UTR	chr9	130500596	130533648	33053	-	10044	uc004bsa.3	4145	ENSG00000095370	SH2D3C	SH2 domain containing 3C
chr9	108323097	108323098	0.004483	1	0.004483	1	0/1	-0.20404	FKTN	0	intron+utr5	CpG: 31	2457	shore	TRUE	0	0.479175	chr9	108323097	108323098	2	*	244	Intron (uc004bcr.3/2218, intron 1 of 10)	chr9	108320411	108403399	82989	+	2218	uc004bcr.3	2686	ENSG00000106692	FKTN	fukutin
chr9	978258	978259	0.0008701	1	0.0008701	1	0/1	-0.281501	DMRT3	0	intron	CpG: 142	430	shore	TRUE	0	0.861515	chr9	978258	978259	2	*	245	Intron (uc003zgw.2/58524, intron 1 of 1)	chr9	976968	991732	14765	+	58524	uc003zgw.2	1290	ENSG00000064218	DMRT3	doublesex and mab-3 related transcription factor 3
chr9	128344852	128344853	0.0007913	1	0.0007913	1	0/1	-0.19564	MAPKAP1	0	intron	CpG: 44	-124416		TRUE	0	0.606808	chr9	128344852	128344853	2	*	247	Intron (uc010mwz.3/79109, intron 7 of 8)	chr9	128199673	128357925	158253	-	79109	uc010mwz.3	13072	ENSG00000119487	MAPKAP1	mitogen-activated protein kinase associated protein 1
chr9	96793420	96793421	0.0001665	1	0.0001665	1	0/1	-0.250674	PTPDC1	0	intron+utr5	CpG: 96	0	island	TRUE	0	0.947192	chr9	96793420	96793421	2	*	248	Promoter	chr9	96793076	96872138	79063	+	138639	uc004auf.2	344	ENSG00000158079	PTPDC1	protein tyrosine phosphatase domain containing 1
chr9	79520720	79520721	0.003099	1	0.003099	1	0/1	-0.151965	PRUNE2	0;0	nc_intron;intron	CpG: 75	-82	shore	TRUE	0	0.381247	chr9	79520720	79520721	2	*	249	Promoter	chr9	79226292	79521003	294712	-	158471	uc010mpk.3	282	ENSG00000106772	PRUNE2	prune homolog 2 (Drosophila)
chr9	34958499	34958500	0.008946	1	0.008946	1	0/1	-0.153284	PHF24	0;0	nc_intron;intron+utr5	CpG: 98	27	shore	TRUE	0	0.313981	chr9	34958499	34958500	2	*	250	Promoter	chr9	34958192	34982541	24350	+	23349	uc003zvr.3	307	ENSG00000122733	PHF24	PHD finger protein 24
chr9	841632	841637	0.006239	2	0.006297	1	0/2	-0.3166	DMRT1	-52	intergenic	CpG: 153	0	island	TRUE	-52	0.696794	chr9	841632	841637	6	*	251	Promoter	chr9	841690	894985	53296	+	1761	uc003zgu.1	-53	ENSG00000137090	DMRT1	doublesex and mab-3 related transcription factor 1
chr9	95245965	95245966	0.008475	1	0.008475	1	0/1	-0.188381	CENPP	0	intron	CpG: 64	157359		TRUE	0	0.390299	chr9	95245965	95245966	2	*	253	Intron (uc004arz.3/401541, intron 5 of 7)	chr9	95218489	95244844	26356	-	54829	uc004ase.2	-1121	ENSG00000106819	ASPN	asporin
chr9	80201784	80201785	0.004494	1	0.004494	1	1/0	0.174867	GNA14	0	intron	CpG: 108	-60661		TRUE	0	0.410477	chr9	80201784	80201785	2	*	254	Intron (uc004aku.3/9630, intron 6 of 6)	chr9	80037995	80263232	225238	-	9630	uc004aku.3	61447	ENSG00000156049	GNA14	guanine nucleotide binding protein (G protein), alpha 14
chr9	123836087	123836088	0.0009236	1	0.0009236	1	0/1	-0.193587	C5	0	intron	CpG: 89	-614	shore	TRUE	0	0.587444	chr9	123836087	123836088	2	*	255	Distal Intergenic	chr9	123837242	123876002	38761	+	11064	uc004bkw.2	-1154	ENSG00000119397	CNTRL	centriolin
chr9	132402804	132402805	0.007573	1	0.007573	1	0/1	-0.126442	ASB6	0	intron	CpG: 106	-1067	shore	TRUE	0	0.26815	chr9	132402804	132402805	2	*	257	Promoter	chr9	132396883	132403805	6923	-	140459	uc004bye.1	1000	ENSG00000148331	ASB6	ankyrin repeat and SOCS box containing 6
chr9	136726359	136726360	0.002864	1	0.002864	1	0/1	-0.297368	VAV2	0	intron	CpG: 17	-2026	shore	TRUE	0	0.756214	chr9	136726359	136726360	2	*	258	Intron (uc004cer.3/7410, intron 24 of 26)	chr9	136635500	136655349	19850	-	7410	uc004cet.1	-71010	ENSG00000160293	VAV2	vav 2 guanine nucleotide exchange factor
chr9	131419910	131419911	0.007901	1	0.007901	1	1/0	0.155149	MIR1268A	0	nc_intron	CpG: 84	463	shore	TRUE	0	0.326172	chr9	131419910	131419911	2	*	259	Distal Intergenic	chr9	131395940	131419129	23190	-	89891	uc004bvq.1	-781	ENSG00000119333	WDR34	WD repeat domain 34
chr9	73028130	73028131	0.009593	1	0.009593	1	0/1	-0.146305	KLF9	0	cds	CpG: 145	0	island	TRUE	0	0.295251	chr9	73028130	73028131	2	*	260	Exon (uc004aht.3/687, exon 1 of 2)	chr9	72999513	73029573	30061	-	687	uc004aht.3	1442	ENSG00000119138	KLF9	Kruppel-like factor 9
chr9	138653071	138653072	0.002617	1	0.002617	1	0/1	-0.110156	KCNT1	0	intron	CpG: 54	-7425		TRUE	0	0.284445	chr9	138653071	138653072	2	*	261	Intron (uc010nbf.3/57582, intron 10 of 30)	chr9	138645597	138678245	32649	+	57582	uc004cgo.1	7474	ENSG00000107147	KCNT1	potassium channel, sodium activated subfamily T, member 1
chr9	95572254	95572255	0.005757	1	0.005757	1	0/1	-0.102716	ANKRD19P	0	nc_intron	CpG: 219	0	island	TRUE	0	0.230064	chr9	95572254	95572255	2	*	265	Promoter	chr9	95571893	95588920	17028	+	138649	uc011lua.1	361	ENSG00000187984	ANKRD19P	ankyrin repeat domain 19, pseudogene
chr9	976947	977110	0.004341	2	0.004341	1	0/2	-0.312552	DMRT3	0	TSS+utr5+cds	CpG: 142	0	island	TRUE	0	0.738377	chr9	976947	977110	164	*	266	Promoter	chr9	976968	991732	14765	+	58524	uc003zgw.2	0	ENSG00000064218	DMRT3	doublesex and mab-3 related transcription factor 3
chr9	132565261	132565262	0.004797	1	0.004797	1	0/1	-0.156217	TOR1B	-159	intergenic	CpG: 81	-54	shore	TRUE	-159	0.362273	chr9	132565261	132565262	2	*	267	Promoter	chr9	132565432	132573560	8129	+	27348	uc004byk.1	-170	ENSG00000136816	TOR1B	torsin family 1, member B (torsin B)
chr9	102844957	102844958	0.004877	1	0.004877	1	1/0	0.142655	ERP44	0	intron	CpG: 69	-15817		TRUE	0	0.329796	chr9	102844957	102844958	2	*	268	Intron (uc004bam.3/23071, intron 11 of 11)	chr9	102741463	102861330	119868	-	23071	uc004bam.3	16372	ENSG00000023318	ERP44	endoplasmic reticulum protein 44
chr9	91979149	91979150	0.004542	1	0.004542	1	1/0	0.11114	SEMA4D	0	intron	CpG: 21	-16801		TRUE	0	0.260374	chr9	91979149	91979150	2	*	270	Promoter	chr9	91975706	91979566	3861	-	10507	uc004aql.2	416	ENSG00000187764	SEMA4D	sema domain, immunoglobulin domain (Ig), transmembrane domain (TM) and short cytoplasmic domain, (semaphorin) 4D
chr9	138904715	138904716	0.008252	1	0.008252	1	1/0	0.11999	NACC2	0	intron	CpG: 56	794	shore	TRUE	0	0.249991	chr9	138904715	138904716	2	*	273	Intron (uc004cgv.4/138151, intron 1 of 5)	chr9	138824815	138853226	28412	-	10422	uc004cgt.3	-51489	ENSG00000130560	UBAC1	UBA domain containing 1
chr9	127631857	127631858	0.0004659	1	0.0004659	1	0/1	-0.179712	ARPC5L	0	intron	CpG: 100	0	island	TRUE	0	0.598747	chr9	127631857	127631858	2	*	276	Promoter	chr9	127631484	127639696	8213	+	81873	uc004bpa.4	373	ENSG00000136950	ARPC5L	actin related protein 2/3 complex, subunit 5-like
chr9	133308058	133308059	0.009858	1	0.009858	1	0/1	-0.151513	HMCN2	0	intron	CpG: 99	-534	shore	TRUE	0	0.303966	chr9	133308058	133308059	2	*	278	Intron (uc004bzl.3/uc004bzl.3, intron 3 of 3)	chr9	133320094	133376661	56568	+	445	uc004bzm.3	-12035	ENSG00000130707	ASS1	argininosuccinate synthase 1
chr9	122132103	122132179	0.006921	2	0.009966	1	0/2	-0.32166	BRINP1	-364	intergenic	CpG: 104	0	island	TRUE	-364	0.643795	chr9	122132103	122132179	77	*	279	Promoter	chr9	121928908	122131739	202832	-	1620	uc004bkc.2	-364	ENSG00000078725	BRINP1	bone morphogenetic protein/retinoic acid inducible neural-specific 1
chr9	140120128	140120129	0.005455	1	0.005455	1	0/1	-0.148604	CYSRT1	0	cds	CpG: 168	1662	shore	TRUE	0	0.336322	chr9	140120128	140120129	2	*	280	Promoter	chr9	140119644	140120763	1120	+	375791	uc004cmb.3	484	ENSG00000197191	CYSRT1	cysteine-rich tail protein 1
chr9	15422376	15422377	0.001518	1	0.001518	1	0/1	-0.17526	SNAPC3	-404	intergenic	CpG: 57	-144	shore	TRUE	-404	0.494011	chr9	15422376	15422377	2	*	282	Promoter	chr9	15422782	15453203	30422	+	6619	uc011lmt.1	-405	ENSG00000164975	SNAPC3	small nuclear RNA activating complex, polypeptide 3, 50kDa
chr9	137243592	137243593	0.008773	1	0.008773	1	1/0	0.178885	RXRA	0	intron	CpG: 26	-8522		TRUE	0	0.36794	chr9	137243592	137243593	2	*	284	Intron (uc004cfa.1/6256, intron 2 of 2)	chr9	137218316	137332431	114116	+	6256	uc004cfb.2	25276	ENSG00000186350	RXRA	retinoid X receptor, alpha
chr15	72412075	72412076	0.008531	1	0.008531	1	1/0	0.162456	SENP8	0	intron+utr5	CpG: 100	1073	shore	TRUE	0	0.336122	chr15	72412075	72412076	2	*	286	Intron (uc021spq.1/123228, intron 1 of 1)	chr15	72410631	72433311	22681	+	123228	uc002atp.3	1444	ENSG00000166192	SENP8	SUMO/sentrin peptidase family member, NEDD8 specific
chr15	83315615	83315628	0.00756	2	0.007561	1	0/2	-0.235519	CPEB1	0;0	intron;intron+utr5	CpG: 218	0	island	TRUE	0	0.499634	chr15	83315615	83315628	14	*	290	Promoter	chr15	83211951	83316356	104406	-	64506	uc010uof.2	728	ENSG00000214575	CPEB1	cytoplasmic polyadenylation element binding protein 1
chr15	91500193	91500194	0.009951	1	0.009951	1	1/0	0.221412	RCCD1	0	intron	CpG: 91	0	island	TRUE	0	0.443297	chr15	91500193	91500194	2	*	291	Promoter	chr15	91499842	91506355	6514	+	91433	uc010bob.4	351	ENSG00000166965	RCCD1	RCC1 domain containing 1
chr15	69447132	69447133	0.00463	1	0.00463	1	0/1	-0.165354	MIR548H4	0	nc_intron	CpG: 123	-5318		TRUE	0	0.386004	chr15	69447132	69447133	2	*	297	Intron (uc021spl.1/100313884, intron 1 of 1)	chr15	69452973	69489796	36824	+	26035	uc002arw.2	-5840	ENSG00000138604	GLCE	glucuronic acid epimerase
chr15	45571596	45571637	0.0019	2	0.0019	1	0/2	-0.666295	LOC101928414	-176	intergenic	CpG: 21	80344		TRUE	-176	1.81315	chr15	45571596	45571637	42	*	298	Distal Intergenic	chr15	45544428	45568132	23705	+	9153	uc001zva.2	27168	ENSG00000137860	SLC28A2	solute carrier family 28 (concentrative nucleoside transporter), member 2
chr15	26873818	26873819	0.0053	1	0.0053	1	1/0	0.214211	GABRB3	0;0;0	intron;intron+utr5;nc_intron	CpG: 37	-278	shore	TRUE	0	0.487486	chr15	26873818	26873819	2	*	299	Promoter	chr15	26788694	26874237	85544	-	2562	uc021sgg.1	418	ENSG00000166206	GABRB3	gamma-aminobutyric acid (GABA) A receptor, beta 3
chr15	49255118	49255119	0.00625	1	0.00625	1	0/1	-0.0997901	SHC4	0	cds	CpG: 47	0	island	TRUE	0	0.219949	chr15	49255118	49255119	2	*	301	Promoter	chr15	49115934	49255641	139708	-	399694	uc001zxb.1	522	ENSG00000185634	SHC4	SHC (Src homology 2 domain containing) family, member 4
chr15	78112818	78112848	0.009682	2	0.009684	1	0/2	-0.264054	LINGO1	0	intron+utr5	CpG: 210	0	island	TRUE	0	0.531791	chr15	78112818	78112848	31	*	302	Distal Intergenic	chr15	78206559	78208143	1585	-	645752	uc010umq.1	95295		LOC645752	golgin A6 family, member A pseudogene
chr15	45444508	45444509	0.004833	1	0.004833	1	0/1	-0.269046	DUOX1	0	cds	CpG: 18	0	island	TRUE	0	0.623052	chr15	45444508	45444509	2	*	303	Exon (uc001zus.1/53905, exon 26 of 35)	chr15	45440102	45445419	5318	+	53905	uc001zuu.3	4406	ENSG00000137857	DUOX1	dual oxidase 1
chr15	28520567	28520568	0.004665	1	0.004665	1	0/1	-0.192023	HERC2	0	intron	CpG: 63	-46656		TRUE	0	0.447633	chr15	28520567	28520568	2	*	304	Intron (uc001zbj.4/8924, intron 88 of 92)	chr15	28356183	28567298	211116	-	8924	uc001zbj.4	46730	ENSG00000128731	HERC2	HECT and RLD domain containing E3 ubiquitin protein ligase 2
chr15	60885912	60885913	0.001856	1	0.001856	1	0/1	-0.223388	RORA-AS1;RORA	0;0	nc_intron;intron	CpG: 180	562	shore	TRUE	0	0.610168	chr15	60885912	60885913	2	*	306	Intron (uc002agv.3/6095, intron 11 of 11)	chr15	60780483	60884707	104225	-	6095	uc002agt.4	-1205	ENSG00000069667	RORA	RAR-related orphan receptor A
chr15	63449340	63449341	0.009605	1	0.009605	1	0/1	-0.139345	RPS27L	0	intron	CpG: 40	-77	shore	TRUE	0	0.281129	chr15	63449340	63449341	2	*	308	Promoter	chr15	63445539	63449480	3942	-	51065	uc002alx.3	139	ENSG00000185088	RPS27L	ribosomal protein S27-like
chr15	57616123	57616124	0.002771	1	0.002771	1	0/1	-0.294755	LINC01413	0	nc_exon	CpG: 21	-2312	shore	TRUE	0	0.753795	chr15	57616123	57616124	2	*	310	Distal Intergenic	chr15	57592563	57599965	7403	+	283663	uc010ugt.1	23560	ENSG00000247982	LINC00926	long intergenic non-protein coding RNA 926
chr15	30135976	30135977	0.002415	1	0.002415	1	0/1	-0.150496	TJP1	0	intron	CpG: 124	20761		TRUE	0	0.393861	chr15	30135976	30135977	2	*	311	Distal Intergenic	chr15	29992357	30114706	122350	-	7082	uc001zcr.3	-21270	ENSG00000104067	TJP1	tight junction protein 1
chr15	52758277	52758278	0.002254	1	0.002254	1	1/0	0.314105	MYO5A	0	intron	CpG: 120	-62055		TRUE	0	0.831451	chr15	52758277	52758278	2	*	312	Intron (uc002abx.3/4644, intron 39 of 39)	chr15	52599480	52821247	221768	-	4644	uc002abx.3	62969	ENSG00000197535	MYO5A	myosin VA
chr15	63892607	63892608	0.007874	1	0.007874	1	1/0	0.205635	USP3-AS1;FBXL22	0;0	nc_intron;intron	CpG: 101	-181	shore	TRUE	0	0.432615	chr15	63892607	63892608	2	*	313	Promoter	chr15	63879909	63893026	13118	-	100130855	uc002amj.3	418	ENSG00000259248	USP3-AS1	USP3 antisense RNA 1
chr15	37379321	37379322	0.005243	1	0.005243	1	0/1	-0.220741	MEIS2	0;0	nc_intron;intron	CpG: 24	-8064		TRUE	0	0.503381	chr15	37379321	37379322	2	*	318	Intron (uc001zjl.3/4212, intron 7 of 11)	chr15	37183222	37390562	207341	-	4212	uc001zjl.3	11240	ENSG00000134138	MEIS2	Meis homeobox 2
chr15	79724739	79724803	0.006898	4	0.006898	1	0/4	-0.498869	KIAA1024	-54	intergenic	CpG: 165	0	island	TRUE	-54	1.07819	chr15	79724739	79724803	65	*	324	Promoter	chr15	79724858	79764642	39785	+	23251	uc002bew.1	-55	ENSG00000169330	KIAA1024	KIAA1024
chr15	75328836	75328837	0.0009655	1	0.0009655	1	0/1	-0.169805	PPCDC	0;0	nc_intron;intron	CpG: 34	12658		TRUE	0	0.512003	chr15	75328836	75328837	2	*	325	Intron (uc002azo.3/60490, intron 2 of 5)	chr15	75315927	75343067	27141	+	60490	uc002azo.3	12909	ENSG00000138621	PPCDC	phosphopantothenoylcysteine decarboxylase
chr15	76484102	76484103	0.00665	1	0.00665	1	1/0	0.128104	TMEM266	0	intron	CpG: 49	0	island	TRUE	0	0.278905	chr15	76484102	76484103	2	*	326	Promoter	chr15	76483810	76497304	13495	+	123591	uc002bbs.3	292	ENSG00000169758	C15orf27	chromosome 15 open reading frame 27
chr15	24921752	24921785	0.00466	2	0.004661	1	2/0	0.4006	NPAP1	0	cds	CpG: 59	500	shore	TRUE	0	0.934008	chr15	24921752	24921785	34	*	329	Exon (uc001ywo.3/23742, exon 1 of 1)	chr15	24920541	24928593	8053	+	23742	uc001ywo.3	1211	ENSG00000185823	NPAP1	nuclear pore associated protein 1
chr15	66590338	66590339	0.004799	1	0.004799	1	0/1	-0.22341	DIS3L	0;0	intron;intron+utr5	CpG: 85	3844		TRUE	0	0.518054	chr15	66590338	66590339	2	*	330	Intron (uc010ujl.1/115752, intron 2 of 10)	chr15	66587326	66626236	38911	+	115752	uc010bho.3	3012	ENSG00000166938	DIS3L	DIS3 like exosome 3'-5' exoribonuclease
chr15	42492105	42492106	0.005318	1	0.005318	1	1/0	0.130904	VPS39	0	cds	CpG: 35	-8054		TRUE	0	0.297708	chr15	42492105	42492106	2	*	332	Promoter	chr15	42491768	42491864	97	-	693212	uc021sjq.1	-241	ENSG00000207712	MIR627	microRNA 627
chr15	101488720	101488721	0.0005546	1	0.0005546	1	1/0	0.232894	LRRK1	0	intron	CpG: 125	-24524		TRUE	0	0.758307	chr15	101488720	101488721	2	*	334	Intron (uc002bwq.1/79705, intron 2 of 5)	chr15	101464716	101610317	145602	+	79705	uc010usb.2	24004	ENSG00000154237	LRRK1	leucine-rich repeat kinase 1
chr15	40545511	40545512	0.0008042	1	0.0008042	1	0/1	-0.221659	PAK6;BUB1B-PAK6	0;0	intron+utr5;intron+utr5	CpG: 116	0	island	TRUE	0	0.685953	chr15	40545511	40545512	2	*	340	Promoter	chr15	40545379	40569688	24310	+	56924	uc001zlb.3	132	ENSG00000137843	PAK6	p21 protein (Cdc42/Rac)-activated kinase 6
chr15	78632859	78632862	0.00782	2	0.00782	1	0/2	-0.444048	CRABP1	0	intron	CpG: 36	0	island	TRUE	0	0.935518	chr15	78632859	78632862	4	*	347	Promoter	chr15	78632666	78640572	7907	+	1381	uc002bdp.2	193	ENSG00000166426	CRABP1	cellular retinoic acid binding protein 1
chr8	143925513	143925514	0.004321	1	0.004321	1	0/1	-0.215515	GML	0	intron	CpG: 27	9108		TRUE	0	0.509566	chr8	143925513	143925514	2	*	348	Intron (uc003yxg.3/2765, intron 3 of 3)	chr8	143916217	143928262	12046	+	2765	uc003yxg.3	9296	ENSG00000104499	GML	glycosylphosphatidylinositol anchored molecule like
chr8	54163622	54163694	0.004699	2	0.004699	1	0/2	-0.380953	OPRK1	0	intron+exon+utr5	CpG: 114	0	island	TRUE	0	0.886858	chr8	54163622	54163694	73	*	355	Promoter	chr8	54138276	54163645	25370	-	4986	uc022aup.1	0	ENSG00000082556	OPRK1	opioid receptor, kappa 1
chr8	142461336	142461337	0.00673	1	0.00673	1	0/1	-0.165536	MROH5	0;0	nc_intron;intron	CpG: 22	8826		TRUE	0	0.359542	chr8	142461336	142461337	2	*	356	Intron (uc003ywi.2/389690, intron 12 of 30)	chr8	142432007	142441620	9614	+	11156	uc003ywg.1	29329	ENSG00000184489	PTP4A3	protein tyrosine phosphatase type IVA, member 3
chr8	142180978	142181090	0.00644	2	0.00644	1	0/2	-0.191845	DENND3	0	intron	CpG: 24	-2342	shore	TRUE	0	0.420355	chr8	142180978	142181090	113	*	358	Intron (uc003yvy.3/22898, intron 13 of 22)	chr8	142167494	142186365	18872	+	22898	uc003yvz.1	13484	ENSG00000105339	DENND3	DENN/MADD domain containing 3
chr8	1004106	1004178	0.009876	2	0.009873	1	0/2	-0.412053	ERICH1-AS1;DLGAP2	0;0	nc_intron;intron	CpG: 25	12244		TRUE	0	0.826393	chr8	1004106	1004178	73	*	363	Intron (uc003wpj.2/619343, intron 3 of 3)	chr8	833198	982931	149734	+	619343	uc003wpk.3	170908	ENSG00000237647	ERICH1-AS1	ERICH1 antisense RNA 1
chr8	131327235	131327236	0.006113	1	0.006113	1	1/0	0.150293	ASAP1	0	intron	CpG: 113	-42851		TRUE	0	0.33271	chr8	131327235	131327236	2	*	364	Intron (uc003yta.2/50807, intron 27 of 29)	chr8	131307601	131308779	1179	-	29065	uc003ytc.2	-18456		ASAP1-IT1	ASAP1 intronic transcript 1
chr8	144661917	144661918	0.005839	1	0.005839	1	0/1	-0.122119	EEF1D	0	exon+utr3	CpG: 94	1282	shore	TRUE	0	0.272773	chr8	144661917	144661918	2	*	365	3' UTR	chr8	144656955	144660513	3559	-	93100	uc003yym.4	-1404	ENSG00000147813	NAPRT	nicotinate phosphoribosyltransferase
chr8	23563859	23564157	0.003906	7	0.009415	1	0/7	-0.772623	NKX2-6	0	TSS+cds	CpG: 187	0	island	TRUE	0	1.56547	chr8	23563859	23564157	299	*	367	Promoter	chr8	23559964	23564111	4148	-	137814	uc011kzy.3	0	ENSG00000180053	NKX2-6	NK2 homeobox 6
chr8	21988147	21988174	0.009247	2	0.009246	1	0/2	-0.248932	HR	0	exon+utr5	CpG: 147	0	island	TRUE	0	0.50634	chr8	21988147	21988174	28	*	374	Promoter	chr8	21971932	21988565	16634	-	55806	uc003xas.3	391	ENSG00000168453	HR	hair growth associated
chr8	11604273	11604274	0.008295	1	0.008295	1	0/1	-0.164727	GATA4	0;0	intron+utr5;intron	CpG: 30	-3042		TRUE	0	0.342827	chr8	11604273	11604274	2	*	375	Intron (uc003wub.1/2626, intron 2 of 6)	chr8	11627172	11644854	17683	+	252969	uc003wue.2	-22898	ENSG00000154328	NEIL2	nei-like DNA glycosylase 2
chr8	87525030	87525031	0.009369	1	0.009369	1	0/1	-0.148561	RMDN1	0	intron+utr5	CpG: 63	-1529	shore	TRUE	0	0.301327	chr8	87525030	87525031	2	*	377	Distal Intergenic	chr8	87526656	87573726	47071	+	8895	uc003ydv.2	-1625	ENSG00000085719	CPNE3	copine III
chr8	30350644	30350645	0.00783	1	0.00783	1	0/1	-0.164302	RBPMS	0	intron	CpG: 108	107766		TRUE	0	0.346059	chr8	30350644	30350645	2	*	381	Intron (uc011lba.1/11030, intron 4 of 5)	chr8	30335315	30429734	94420	+	11030	uc003xif.1	15329	ENSG00000157110	RBPMS	RNA binding protein with multiple splicing
chr8	57026301	57026302	0.0009044	1	0.0009044	1	0/1	-0.185646	MOS	0	cds	CpG: 75	0	island	TRUE	0	0.565039	chr8	57026301	57026302	2	*	382	Promoter	chr8	57025501	57026541	1041	-	4342	uc011leb.2	239	ENSG00000172680	MOS	v-mos Moloney murine sarcoma viral oncogene homolog
chr8	17503298	17503335	0.008456	2	0.008455	1	2/0	0.294498	MTUS1	0	exon+utr3	CpG: 33	68344		TRUE	0	0.610462	chr8	17503298	17503335	38	*	384	3' UTR	chr8	17501303	17555246	53944	-	57509	uc003wxs.3	51911	ENSG00000129422	MTUS1	microtubule associated tumor suppressor 1
chr8	2000469	2000470	0.006683	1	0.006683	1	0/1	-0.117083	MYOM2	0	intron	CpG: 17	-3339		TRUE	0	0.25466	chr8	2000469	2000470	2	*	387	Intron (uc003wpx.4/9172, intron 3 of 36)	chr8	1993158	2093380	100223	+	9172	uc003wpx.4	7311	ENSG00000036448	MYOM2	myomesin 2
chr8	641466	641498	0.005599	3	0.005599	1	0/3	-0.575951	ERICH1	0	intron	CpG: 85	3215		TRUE	0	1.29698	chr8	641466	641498	33	*	388	Intron (uc003wph.3/157697, intron 3 of 5)	chr8	615992	624047	8056	-	157697	uc003wpi.3	-17419	ENSG00000104714	ERICH1	glutamate-rich 1
chr8	98787254	98787352	0.005958	3	0.005959	1	0/3	-0.317627	LAPTM4B	-456	intergenic	CpG: 119	-483	shore	TRUE	-456	0.706666	chr8	98787254	98787352	99	*	390	Promoter	chr8	98787809	98864830	77022	+	55353	uc003yia.3	-457	ENSG00000104341	LAPTM4B	lysosomal protein transmembrane 4 beta
chr8	145726034	145726137	0.006281	2	0.00628	1	0/2	-0.532963	PPP1R16A	0	intron+cds	CpG: 113	0	island	TRUE	0	1.17361	chr8	145726034	145726137	104	*	393	Exon (uc003zdd.3/84988, exon 8 of 11)	chr8	145729465	145730872	1408	+	2875	uc031tcs.1	-3328	ENSG00000167701	GPT	glutamic-pyruvate transaminase (alanine aminotransferase)
chr8	17655156	17655157	0.005525	1	0.005525	1	1/0	0.106003	MTUS1	0	intron+utr5	CpG: 139	-3009		TRUE	0	0.23932	chr8	17655156	17655157	2	*	396	Intron (uc003wxv.3/57509, intron 14 of 14)	chr8	17501303	17658426	157124	-	57509	uc003wxv.3	3269	ENSG00000129422	MTUS1	microtubule associated tumor suppressor 1
chr8	107282719	107282720	0.004422	1	0.004422	1	0/1	-0.180156	OXR1	0	intron+utr5	CpG: 138	0	island	TRUE	0	0.424157	chr8	107282719	107282720	2	*	397	Promoter	chr8	107282406	107764921	482516	+	55074	uc003ymf.3	313	ENSG00000164830	OXR1	oxidation resistance 1
chr8	23314907	23314908	0.00832	1	0.00832	1	1/0	0.149026	ENTPD4	0	intron+utr5	CpG: 80	0	island	TRUE	0	0.309957	chr8	23314907	23314908	2	*	400	Promoter	chr8	23243442	23315244	71803	-	9583	uc011kzu.1	336	ENSG00000197217	ENTPD4	ectonucleoside triphosphate diphosphohydrolase 4
chr8	63998164	63998229	0.003793	2	0.003792	1	0/2	-0.275919	TTPA	0	intron	CpG: 65	0	island	TRUE	0	0.668036	chr8	63998164	63998229	66	*	402	Promoter	chr8	63972048	63998612	26565	-	7274	uc003xux.2	383	ENSG00000137561	TTPA	tocopherol (alpha) transfer protein
chr8	91094811	91094848	0.001653	2	0.001653	1	0/2	-0.34389	CALB1	0	intron+cds	CpG: 89	80545		TRUE	0	0.956609	chr8	91094811	91094848	38	*	406	Promoter	chr8	91070838	91095107	24270	-	793	uc003yel.1	259	ENSG00000104327	CALB1	calbindin 1, 28kDa
chr8	65488839	65488840	0.004174	1	0.0006031	1	0/1	-0.188112	LOC401463	0	nc_exon	CpG: 40	0	island	TRUE	0	0.605647	chr8	65488839	65488840	2	*	409	Promoter	chr8	65486866	65489820	2955	-	401463	uc003xvg.3	980	ENSG00000254102	LOC401463	uncharacterized LOC401463
chr8	25897201	25897343	0.00386	2	0.003859	1	0/2	-0.241196	EBF2	0	intron	CpG: 32	0	island	TRUE	0	0.582134	chr8	25897201	25897343	143	*	410	Intron (uc003xek.3/5520, intron 7 of 10)	chr8	25699246	25902640	203395	-	64641	uc003xes.2	5297	ENSG00000221818	EBF2	early B-cell factor 2
chr8	96167001	96167002	0.004936	1	0.004936	1	1/0	0.185007	PLEKHF2	0	cds	CpG: 109	20272		TRUE	0	0.426742	chr8	96167001	96167002	2	*	412	Exon (uc003yhn.2/79666, exon 2 of 2)	chr8	96145949	96168913	22965	+	79666	uc003yhn.2	21052	ENSG00000175895	PLEKHF2	pleckstrin homology domain containing, family F (with FYVE domain) member 2
chr8	145704685	145704686	0.00909	1	0.00909	1	0/1	-0.136538	PPP1R16A	0	intron+utr5	CpG: 78	783	shore	TRUE	0	0.278735	chr8	145704685	145704686	2	*	413	Distal Intergenic	chr8	145699115	145701718	2604	-	8928	uc003zdc.3	-2967	ENSG00000160973	FOXH1	forkhead box H1
chr8	10286243	10286244	0.001338	1	0.001338	1	1/0	0.200722	MSRA	0	exon+utr3	CpG: 23	24021		TRUE	0	0.576784	chr8	10286243	10286244	2	*	414	3' UTR	chr8	10383056	10396333	13278	+	203074	uc003wta.3	-96812	ENSG00000184647	PRSS55	protease, serine, 55
chr8	48343009	48343010	0.004796	1	0.004796	1	0/1	-0.20234	SPIDR	0;0	nc_intron;intron	CpG: 94	168918		TRUE	0	0.46925	chr8	48343009	48343010	2	*	418	Intron (uc011lcz.2/23514, intron 6 of 7)	chr8	48352885	48648563	295679	+	23514	uc010lxt.3	-9875	ENSG00000164808	SPIDR	scaffolding protein involved in DNA repair
chr8	27348177	27348348	0.00457	2	0.005215	1	0/2	-0.343559	EPHX2	-170	intergenic	CpG: 29	-310	shore	TRUE	-170	0.784258	chr8	27348177	27348348	172	*	420	Promoter	chr8	27348519	27396772	48254	+	2053	uc010lut.2	-171	ENSG00000120915	EPHX2	epoxide hydrolase 2, cytoplasmic
chr8	17270812	17270835	0.008424	2	0.008425	1	0/2	-0.309821	MTMR7	0	exon+utr5	CpG: 64	0	island	TRUE	0	0.642702	chr8	17270812	17270835	24	*	421	Promoter	chr8	17154306	17271040	116735	-	9108	uc003wxm.3	205	ENSG00000003987	MTMR7	myotubularin related protein 7
chr8	1935720	1935721	0.007878	1	0.007878	1	1/0	0.185677	KBTBD11	0	intron+utr5	CpG: 70	-2799	shore	TRUE	0	0.390587	chr8	1935720	1935721	2	*	423	Intron (uc003wpw.4/9920, intron 1 of 1)	chr8	1922044	1955109	33066	+	9920	uc003wpw.4	13676	ENSG00000176595	KBTBD11	kelch repeat and BTB (POZ) domain containing 11
chr8	23077202	23077203	0.009461	1	0.009461	1	0/1	-0.152342	TNFRSF10A	0	intron	CpG: 82	-4753		TRUE	0	0.308351	chr8	23077202	23077203	2	*	424	Intron (uc003xda.3/8797, intron 9 of 9)	chr8	23048970	23082680	33711	-	8797	uc003xda.3	5477	ENSG00000104689	TNFRSF10A	tumor necrosis factor receptor superfamily, member 10a
chr8	145027741	145027742	0.009285	1	0.009285	1	0/1	-0.119405	PLEC	0	intron	CpG: 40	-169	shore	TRUE	0	0.242657	chr8	145027741	145027742	2	*	425	Promoter	chr8	144989321	145028088	38768	-	5339	uc003zag.1	346	ENSG00000178209	PLEC	plectin
chr8	144901936	144901937	0.003007	1	0.003007	1	1/0	0.171751	PUF60	0	intron	CpG: 127	3582		TRUE	0	0.433134	chr8	144901936	144901937	2	*	426	Intron (uc003yzq.4/22827, intron 7 of 11)	chr8	144899080	144905452	6373	-	22827	uc003yzu.1	3515	ENSG00000179950	PUF60	poly-U binding splicing factor 60KDa
chr8	85095275	85095276	0.009679	1	0.004248	1	0/1	-0.182803	RALYL	-176	intergenic	CpG: 49	-1483	shore	TRUE	-176	0.433574	chr8	85095275	85095276	2	*	428	Promoter	chr8	85095453	85834078	738626	+	138046	uc003ycq.4	-177	ENSG00000184672	RALYL	RALY RNA binding protein-like
chr12	70777528	70777529	0.0006024	1	0.0006024	1	1/0	0.162892	KCNMB4	0	intron	CpG: 140	16476		TRUE	0	0.524532	chr12	70777528	70777529	2	*	429	Intron (uc001svx.3/27345, intron 1 of 2)	chr12	70760062	70828072	68011	+	27345	uc001svx.3	17466	ENSG00000135643	KCNMB4	potassium channel subfamily M regulatory beta subunit 4
chr12	104443742	104443771	0.002351	2	0.002351	1	0/2	-0.304318	GLT8D2	0	exon+utr5	CpG: 119	-13995		TRUE	0	0.799975	chr12	104443742	104443771	30	*	432	Promoter	chr12	104382765	104444066	61302	-	83468	uc001tkh.1	295	ENSG00000120820	GLT8D2	glycosyltransferase 8 domain containing 2
chr12	130961424	130961480	0.006432	3	0.006433	1	0/3	-0.475193	RIMBP2	0	intron	CpG: 16	7595		TRUE	0	1.04143	chr12	130961424	130961480	57	*	435	Intron (uc001uil.2/23504, intron 16 of 18)	chr12	130880681	131002462	121782	-	23504	uc001uil.2	40982	ENSG00000060709	RIMBP2	RIMS binding protein 2
chr12	128752040	128752059	0.002621	2	0.002621	1	0/2	-0.450849	TMEM132C	0	intron	CpG: 184	0	island	TRUE	0	1.16388	chr12	128752040	128752059	20	*	437	Promoter	chr12	128751948	129192460	440513	+	92293	uc021rgn.1	92	ENSG00000181234	TMEM132C	transmembrane protein 132C
chr12	118500366	118500482	0.009288	3	0.009288	1	0/3	-0.634689	WSB2	-387	intergenic	CpG: 28	893	shore	TRUE	-387	1.28974	chr12	118500366	118500482	117	*	440	Distal Intergenic	chr12	118470492	118498951	28460	-	55884	uc001twr.2	-1415	ENSG00000176871	WSB2	WD repeat and SOCS box containing 2
chr12	108170183	108170184	0.005637	1	0.005637	1	0/1	-0.211321	ASCL4	0	exon	CpG: 76	613	shore	TRUE	0	0.47525	chr12	108170183	108170184	2	*	441	3' UTR	chr12	108168162	108170421	2260	+	121549	uc001tmr.3	2021	ENSG00000187855	ASCL4	achaete-scute family bHLH transcription factor 4
chr12	3700193	3700194	0.003654	1	0.003654	1	0/1	-0.169725	PRMT8	0	intron	CpG: 212	97185		TRUE	0	0.413658	chr12	3700193	3700194	2	*	443	Intron (uc009zed.3/56341, intron 8 of 9)	chr12	3701390	3703138	1749	+	56341	uc001qmh.3	-1196	ENSG00000111218	PRMT8	protein arginine methyltransferase 8
chr12	11127185	11127186	0.002562	1	0.002562	1	1/0	0.146591	PRH1;PRH1-TAS2R14;PRH1;PRH1-PRR4;PRH1	0;0;0;0;0	intron;intron;intron+utr5;nc_intron;nc_intron	CpG: 63	-196585		TRUE	0	0.379879	chr12	11127185	11127186	2	*	448	Intron (uc001qzb.4/100533464, intron 8 of 10)	chr12	11138512	11139511	1000	-	259296	uc001qzl.2	12325	ENSG00000212126	TAS2R50	taste receptor, type 2, member 50
chr12	41583367	41583368	0.002491	1	0.002491	1	0/1	-0.167295	PDZRN4	0	intron	CpG: 83	392	shore	TRUE	0	0.435574	chr12	41583367	41583368	2	*	449	Intron (uc010skn.2/29951, intron 1 of 9)	chr12	41582250	41968392	386143	+	29951	uc010skn.2	1117	ENSG00000165966	PDZRN4	PDZ domain containing ring finger 4
chr12	122266596	122266597	0.00179	1	0.00179	1	0/1	-0.127283	SETD1B	0	intron	CpG: 44	642	shore	TRUE	0	0.349665	chr12	122266596	122266597	2	*	452	Intron (uc001ubi.3/23067, intron 16 of 16)	chr12	122242638	122261655	19018	+	23067	uc021rfg.1	23958	ENSG00000139718	SETD1B	SET domain containing 1B
chr12	21531187	21531188	0.009461	1	0.009461	1	0/1	-0.223104	IAPP;SLCO1A2	0;0	cds;intron+utr5	CpG: 34	-59281		TRUE	0	0.451577	chr12	21531187	21531188	2	*	453	Exon (uc001rev.3/3375, exon 3 of 3)	chr12	21525802	21532914	7113	+	3375	uc001rev.3	5385	ENSG00000121351	IAPP	islet amyloid polypeptide
chr12	54389477	54389478	0.002822	1	0.002822	1	0/1	-0.277149	HOXC-AS2	0	nc_intron	CpG: 31	0	island	TRUE	0	0.706575	chr12	54389477	54389478	2	*	454	Distal Intergenic	chr12	54385522	54385631	110	+	406973	uc001seo.2	3955	ENSG00000207924	MIR196A2	microRNA 196a-2
chr12	130934389	130934390	0.00759	1	0.00759	1	0/1	-0.120329	RIMBP2	0	intron	CpG: 20	-1322	shore	TRUE	0	0.255069	chr12	130934389	130934390	2	*	459	Intron (uc001uil.2/23504, intron 13 of 18)	chr12	130880681	131002462	121782	-	23504	uc001uil.2	68072	ENSG00000060709	RIMBP2	RIMS binding protein 2
chr12	109731880	109731881	0.004805	1	0.004805	1	0/1	-0.118801	FOXN4	0	intron	CpG: 19	2054	shore	TRUE	0	0.275418	chr12	109731880	109731881	2	*	460	Intron (uc001toe.4/121643, intron 8 of 9)	chr12	109715783	109728091	12309	-	121643	uc009zvg.3	-3789	ENSG00000139445	FOXN4	forkhead box N4
chr12	3242272	3242273	0.004559	1	0.004559	1	0/1	-0.235568	TSPAN9	0	intron+utr5	CpG: 91	55304		TRUE	0	0.551496	chr12	3242272	3242273	2	*	462	Intron (uc001qlp.3/10867, intron 2 of 8)	chr12	3186521	3395730	209210	+	10867	uc001qlp.3	55751	ENSG00000011105	TSPAN9	tetraspanin 9
chr12	113772128	113772129	0.007794	1	0.007794	1	0/1	-0.213189	SLC8B1	0	intron+utr5	CpG: 34	-504	shore	TRUE	0	0.449454	chr12	113772128	113772129	2	*	464	Promoter	chr12	113736571	113772925	36355	-	80024	uc001tvc.3	796	ENSG00000089060	SLC8B1	solute carrier family 8 (sodium/lithium/calcium exchanger), member B1
chr12	121274655	121274656	0.005151	1	0.005151	1	1/0	0.130112	SPPL3	0	intron	CpG: 107	-66758		TRUE	0	0.29771	chr12	121274655	121274656	2	*	465	Intron (uc001tzd.3/121665, intron 10 of 10)	chr12	121200313	121207941	7629	-	121665	uc001tzc.3	-66714	ENSG00000157837	SPPL3	signal peptide peptidase like 3
chr12	118227792	118227793	0.003521	1	0.003521	1	0/1	-0.191468	KSR2	0	intron	CpG: 50	28505		TRUE	0	0.469735	chr12	118227792	118227793	2	*	466	Intron (uc001two.2/283455, intron 17 of 19)	chr12	117890817	118406028	515212	-	283455	uc001two.2	178235	ENSG00000171435	KSR2	kinase suppressor of ras 2
chr12	130936609	130936672	0.004384	3	0.004383	1	0/3	-0.466643	RIMBP2	0	intron	CpG: 20	646	shore	TRUE	0	1.10045	chr12	130936609	130936672	64	*	467	Intron (uc001uil.2/23504, intron 15 of 18)	chr12	130880681	131002462	121782	-	23504	uc001uil.2	65790	ENSG00000060709	RIMBP2	RIMS binding protein 2
chr12	6665108	6665109	0.003182	1	0.003182	1	0/1	-0.182231	IFFO1	0;0	nc_exon;cds	CpG: 75	0	island	TRUE	0	0.455086	chr12	6665108	6665109	2	*	471	Promoter	chr12	6648127	6665249	17123	-	25900	uc001qpc.2	140	ENSG00000010295	IFFO1	intermediate filament family orphan 1
chr12	120700361	120700362	0.008658	1	0.008658	1	0/1	-0.135402	PXN	0	intron	CpG: 61	-2614	shore	TRUE	0	0.279278	chr12	120700361	120700362	2	*	472	Intron (uc001txt.3/5829, intron 11 of 11)	chr12	120648242	120703574	55333	-	5829	uc001txt.3	3212	ENSG00000089159	PXN	paxillin
chr12	56497745	56497760	0.002498	2	0.005904	1	0/2	-0.24493	PA2G4	-342	intergenic	CpG: 86	-108	shore	TRUE	-342	0.545914	chr12	56497745	56497760	16	*	474	Promoter	chr12	56498103	56507694	9592	+	5036	uc001sjm.3	-343	ENSG00000170515	PA2G4	proliferation-associated 2G4, 38kDa
chr12	49741527	49741624	0.003613	2	0.003613	1	0/2	-0.252471	DNAJC22	0;0	intron+utr5;exon+utr5	CpG: 164	686	shore	TRUE	0	0.616567	chr12	49741527	49741624	98	*	475	Promoter	chr12	49741041	49745685	4645	+	79962	uc001rua.3	486	ENSG00000178401	DNAJC22	DnaJ (Hsp40) homolog, subfamily C, member 22
chr12	3248285	3248286	0.008245	1	0.008245	1	0/1	-0.281954	TSPAN9	0	intron+utr5	CpG: 154	-60526		TRUE	0	0.587537	chr12	3248285	3248286	2	*	477	Intron (uc001qlp.3/10867, intron 2 of 8)	chr12	3186521	3395730	209210	+	10867	uc001qlp.3	61764	ENSG00000011105	TSPAN9	tetraspanin 9
chr12	129127968	129128019	0.00851	2	0.008511	1	0/2	-0.23209	TMEM132C	0	intron	CpG: 21	-61716		TRUE	0	0.48043	chr12	129127968	129128019	52	*	478	Intron (uc021rgn.1/92293, intron 4 of 8)	chr12	129277739	129308541	30803	-	121260	uc001uhu.2	180522	ENSG00000139370	SLC15A4	solute carrier family 15 (oligopeptide transporter), member 4
chr12	81471754	81471758	0.001879	2	0.007544	1	0/2	-0.294655	ACSS3	-38	intergenic	CpG: 43	0	island	TRUE	-38	0.625376	chr12	81471754	81471758	5	*	479	Promoter	chr12	81471809	81649582	177774	+	79611	uc001szl.1	-51	ENSG00000111058	ACSS3	acyl-CoA synthetase short-chain family member 3
chr12	118588929	118589088	0.006172	3	0.006174	1	3/0	0.294476	TAOK3	0	intron+cds	CpG: 89	14198		TRUE	0	0.650624	chr12	118588929	118589088	160	*	481	Exon (uc001twv.3/51347, exon 8 of 8)	chr12	118573870	118583387	9518	+	5037	uc010szc.1	15059	ENSG00000089220	PEBP1	phosphatidylethanolamine binding protein 1
chr12	54954337	54954401	0.008649	3	0.008649	1	0/3	-0.900943	PDE1B	0;0	intron;intron+utr5	CpG: 53	-27532		TRUE	0	1.85868	chr12	54954337	54954401	65	*	482	Intron (uc001sgd.2/5153, intron 2 of 15)	chr12	54955228	54973023	17796	+	5153	uc001sge.3	-827	ENSG00000123360	PDE1B	phosphodiesterase 1B, calmodulin-dependent
chr12	56224311	56224412	0.005013	2	0.005012	1	0/2	-0.278707	TMEM198B	0	nc_exon	CpG: 36	0	island	TRUE	0	0.641022	chr12	56224311	56224412	102	*	483	Promoter	chr12	56214744	56224342	9599	-	85406	uc009zob.1	0	ENSG00000135392	DNAJC14	DnaJ (Hsp40) homolog, subfamily C, member 14
chr12	6184176	6184177	0.006898	1	0.006898	1	0/1	-0.145087	VWF	0	intron	CpG: 30	16918		TRUE	0	0.313574	chr12	6184176	6184177	2	*	488	Intron (uc001qnn.1/7450, intron 45 of 51)	chr12	6058040	6233836	175797	-	7450	uc001qnn.1	49659	ENSG00000110799	VWF	von Willebrand factor
chr12	125041557	125041558	0.004092	1	0.004092	1	1/0	0.166834	NCOR2	0	intron+utr5	CpG: 18	2213	shore	TRUE	0	0.39841	chr12	125041557	125041558	2	*	489	Intron (uc010tbb.2/9612, intron 48 of 48)	chr12	124808957	125052010	243054	-	9612	uc010tbb.2	10452	ENSG00000196498	NCOR2	nuclear receptor corepressor 2
chr12	33593004	33593005	0.002971	1	0.009555	1	0/1	-0.143712	SYT10	-250	intergenic	CpG: 129	0	island	TRUE	-250	0.290264	chr12	33593004	33593005	2	*	490	Promoter	chr12	33528348	33592754	64407	-	341359	uc001rll.1	-250	ENSG00000110975	SYT10	synaptotagmin X
chr12	539860	539861	0.009058	1	0.009058	1	0/1	-0.175507	CCDC77	0	cds	CpG: 93	-22360		TRUE	0	0.358555	chr12	539860	539861	2	*	493	Exon (uc009zdk.3/84318, exon 6 of 12)	chr12	510741	551806	41066	+	84318	uc001qig.3	29119	ENSG00000120647	CCDC77	coiled-coil domain containing 77
chr12	66261320	66261321	0.009603	1	0.009603	1	0/1	-0.163939	HMGA2;LOC100129940	0;0	intron;intron	CpG: 204	41139		TRUE	0	0.330763	chr12	66261320	66261321	2	*	494	Exon (uc001sss.1/8091, exon 4 of 5)	chr12	66232299	66251298	19000	+	8091	uc001ssy.3	29021	ENSG00000149948	HMGA2	high mobility group AT-hook 2
chr12	133120676	133120761	0.001841	2	0.009199	1	2/0	0.567895	FBRSL1	0	intron	CpG: 33	-4898		TRUE	0	1.15638	chr12	133120676	133120761	86	*	495	Intron (uc001ukf.3/57666, intron 4 of 16)	chr12	133067157	133161773	94617	+	57666	uc001ukf.3	53519	ENSG00000112787	FBRSL1	fibrosin-like 1
chr12	20521814	20521985	0.005613	2	0.005614	1	0/2	-0.369943	PDE3A	-193	intergenic	CpG: 118	0	island	TRUE	-193	0.83264	chr12	20521814	20521985	172	*	496	Promoter	chr12	20522179	20837041	314863	+	5139	uc001reh.2	-194	ENSG00000172572	PDE3A	phosphodiesterase 3A, cGMP-inhibited
chr12	110941087	110941088	0.0008238	1	0.0008238	1	1/0	0.127067	RAD9B	0;0	intron;intron+utr5	CpG: 59	914	shore	TRUE	0	0.391898	chr12	110941087	110941088	2	*	497	Promoter	chr12	110940096	110969891	29796	+	144715	uc001trd.4	991	ENSG00000151164	RAD9B	RAD9 checkpoint clamp component B
chr12	100732545	100732546	0.005248	1	0.005248	1	1/0	0.308038	SCYL2	0	cds	CpG: 81	70899		TRUE	0	0.702328	chr12	100732545	100732546	2	*	498	Exon (uc001thn.3/55681, exon 18 of 18)	chr12	100750857	100815837	64981	+	246213	uc009ztx.3	-18311	ENSG00000179520	SLC17A8	solute carrier family 17 (vesicular glutamate transporter), member 8
chr12	105498294	105498295	0.005616	1	0.005616	1	0/1	-0.230682	LOC414300	0	nc_intron	CpG: 69	-3038		TRUE	0	0.519168	chr12	105498294	105498295	2	*	499	Distal Intergenic	chr12	105501492	105562906	61415	+	23325	uc001tld.3	-3197	ENSG00000136051	KIAA1033	KIAA1033
chr12	97924358	97924359	0.003181	1	0.003181	1	1/0	0.220059	RMST	0	nc_intron	CpG: 58	623071		TRUE	0	0.549582	chr12	97924358	97924359	2	*	504	Intron (uc001tey.1/196475, intron 7 of 8)	chr12	97957590	97957689	100	+	406926	uc001tfb.3	-33231	ENSG00000207586	MIR135A2	microRNA 135a-2
chr12	1101044	1101045	0.005271	1	0.005271	1	0/1	-0.138204	ERC1	0;0	intron+utr5;nc_intron	CpG: 112	259	shore	TRUE	0	0.314843	chr12	1101044	1101045	2	*	506	Promoter	chr12	1100404	1605099	504696	+	23085	uc001qiz.2	640	ENSG00000082805	ERC1	ELKS/RAB6-interacting/CAST family member 1
chr12	121662577	121662578	0.004985	1	0.004985	1	0/1	-0.165923	P2RX4	0;0	nc_intron;intron	CpG: 57	14361		TRUE	0	0.38201	chr12	121662577	121662578	2	*	509	Intron (uc010szr.1/5025, intron 4 of 8)	chr12	121647664	121670479	22816	+	5025	uc010szr.1	14913	ENSG00000135124	P2RX4	purinergic receptor P2X, ligand gated ion channel, 4
chr12	65515021	65515035	0.004724	3	0.004725	1	0/3	-0.391636	WIF1	0	exon+utr5	CpG: 82	0	island	TRUE	0	0.910787	chr12	65515021	65515035	15	*	512	Promoter	chr12	65444404	65515346	70943	-	11197	uc001ssk.3	311	ENSG00000156076	WIF1	WNT inhibitory factor 1
chr12	5566384	5566385	0.004981	1	0.004981	1	0/1	-0.186322	NTF3	0	intron	CpG: 128	23411		TRUE	0	0.429041	chr12	5566384	5566385	2	*	514	Intron (uc001qnk.4/4908, intron 1 of 1)	chr12	5541280	5604465	63186	+	4908	uc001qnk.4	25104	ENSG00000185652	NTF3	neurotrophin 3
chr12	89919388	89919389	0.006767	1	0.006767	1	0/1	-0.139122	POC1B;POC1B-GALNT4;POC1B	0;0;0	intron;intron;nc_intron	CpG: 84	0	island	TRUE	0	0.30184	chr12	89919388	89919389	2	*	516	Promoter	chr12	89813498	89919344	105847	-	282809	uc001tba.3	-44	ENSG00000139323	POC1B	POC1 centriolar protein B
chr12	3260174	3260175	0.001213	1	0.001213	1	0/1	-0.322438	TSPAN9	0	intron+utr5	CpG: 154	-48637		TRUE	0	0.940273	chr12	3260174	3260175	2	*	519	Intron (uc001qlp.3/10867, intron 2 of 8)	chr12	3186521	3395730	209210	+	10867	uc001qlp.3	73653	ENSG00000011105	TSPAN9	tetraspanin 9
chr12	13045938	13045939	0.006675	1	0.006675	1	0/1	-0.176387	GPRC5A	0	intron+utr5	CpG: 46	1271	shore	TRUE	0	0.383738	chr12	13045938	13045939	2	*	521	Intron (uc001rba.3/9052, intron 1 of 3)	chr12	13043956	13066600	22645	+	9052	uc001rba.3	1982	ENSG00000013588	GPRC5A	G protein-coupled receptor, class C, group 5, member A
chr4	7805952	7805953	0.008664	1	0.008664	1	0/1	-0.140148	AFAP1	0	intron	CpG: 19	3512		TRUE	0	0.289025	chr4	7805952	7805953	2	*	526	Intron (uc003gkg.1/60312, intron 8 of 16)	chr4	7755817	7780654	24838	+	84740	uc003gkd.4	50135	ENSG00000272620	AFAP1-AS1	AFAP1 antisense RNA 1
chr4	183487438	183487439	0.009398	1	0.009398	1	0/1	-0.196652	TENM3	0	intron	CpG: 125	116979		TRUE	0	0.398606	chr4	183487438	183487439	2	*	528	Intron (uc021xux.1/55714, intron 1 of 2)	chr4	183601401	183676506	75106	+	55714	uc003ive.1	-113962	ENSG00000218336	TENM3	teneurin transmembrane protein 3
chr4	111545628	111545629	0.007526	1	0.007526	1	0/1	-0.146839	PITX2	0	intron	CpG: 196	1164	shore	TRUE	0	0.311802	chr4	111545628	111545629	2	*	530	Intron (uc003iad.3/5308, intron 2 of 5)	chr4	111538580	111544254	5675	-	5308	uc003iac.3	-1374	ENSG00000164093	PITX2	paired-like homeodomain 2
chr4	134069593	134069671	0.006182	2	0.006183	1	0/2	-0.305055	LOC101927359	0	nc_intron	CpG: 90	0	island	TRUE	0	0.673806	chr4	134069593	134069671	79	*	531	Intron (uc003igy.3/uc003igy.3, intron 8 of 8)	chr4	134070470	134074404	3935	+	57575	uc003igz.3	-799	ENSG00000138650	PCDH10	protocadherin 10
chr4	155471134	155471135	0.007767	1	0.007767	1	0/1	-0.167084	PLRG1	0	intron	CpG: 40	0	island	TRUE	0	0.352506	chr4	155471134	155471135	2	*	532	Promoter	chr4	155456149	155471585	15437	-	5356	uc003iny.3	450	ENSG00000171566	PLRG1	pleiotropic regulator 1
chr4	26862852	26862853	0.005651	1	0.005651	1	1/0	0.328231	STIM2	0	cds	CpG: 121	0	island	TRUE	0	0.737822	chr4	26862852	26862853	2	*	537	Promoter	chr4	26862313	27027003	164691	+	57620	uc003gsg.4	539	ENSG00000109689	STIM2	stromal interaction molecule 2
chr4	6344361	6344485	0.00375	3	0.00375	1	0/3	-0.529922	PPP2R2C	0	intron	CpG: 23	-35748		TRUE	0	1.28557	chr4	6344361	6344485	125	*	538	Intron (uc003gja.3/5522, intron 3 of 8)	chr4	6322305	6383597	61293	-	5522	uc003gja.3	39112	ENSG00000074211	PPP2R2C	protein phosphatase 2, regulatory subunit B, gamma
chr4	48832605	48832606	0.001268	1	0.001268	1	1/0	0.154789	OCIAD1	-453	intergenic	CpG: 57	-201	shore	TRUE	-453	0.448405	chr4	48832605	48832606	2	*	543	Promoter	chr4	48833060	48858451	25392	+	54940	uc011bzk.2	-454	ENSG00000109180	OCIAD1	OCIA domain containing 1
chr4	22514419	22514420	0.0009107	1	0.0009107	1	1/0	0.212666	ADGRA3	0	intron	CpG: 98	-2436	shore	TRUE	0	0.646638	chr4	22514419	22514420	2	*	548	Intron (uc003gqm.2/166647, intron 18 of 18)	chr4	22388997	22517677	128681	-	166647	uc003gqm.2	3257	ENSG00000152990	ADGRA3	adhesion G protein-coupled receptor A3
chr4	48492845	48492849	0.007474	2	0.007474	1	0/2	-0.2688	ZAR1	0	cds	CpG: 168	0	island	TRUE	0	0.571589	chr4	48492845	48492849	5	*	551	Promoter	chr4	48492309	48496422	4114	+	326340	uc003gyd.3	536	ENSG00000182223	ZAR1	zygote arrest 1
chr4	48496404	48496405	0.004995	1	0.004995	1	0/1	-0.186209	ZAR1	0	exon+utr3	CpG: 168	2815	shore	TRUE	0	0.428553	chr4	48496404	48496405	2	*	555	3' UTR	chr4	48492309	48496422	4114	+	326340	uc003gyd.3	4095	ENSG00000182223	ZAR1	zygote arrest 1
chr4	41749361	41749444	0.003882	2	0.003883	1	0/2	-0.262495	PHOX2B	0	intron+cds	CpG: 50	0	island	TRUE	0	0.632832	chr4	41749361	41749444	84	*	558	Exon (uc003gwf.4/8929, exon 2 of 3)	chr4	41746099	41750987	4889	-	8929	uc003gwf.4	1543	ENSG00000109132	PHOX2B	paired-like homeobox 2b
chr4	183060943	183060944	0.007274	1	0.007274	1	1/0	0.709044	LOC90768	0	nc_exon	CpG: 20	-1334	shore	TRUE	0	1.5161	chr4	183060943	183060944	2	*	559	Exon (uc003ivc.2/90768, exon 4 of 4)	chr4	183065140	183271469	206330	+	55714	uc010irv.1	-4196	ENSG00000218336	TENM3	teneurin transmembrane protein 3
chr4	71860600	71860601	0.004838	1	0.004838	1	0/1	-0.18533	DCK	0	intron	CpG: 74	716	shore	TRUE	0	0.4291	chr4	71860600	71860601	2	*	561	Intron (uc003hfx.3/1633, intron 1 of 6)	chr4	71859280	71896629	37350	+	1633	uc011cbb.2	1320	ENSG00000156136	DCK	deoxycytidine kinase
chr4	81952593	81952654	0.00326	2	0.00326	1	0/2	-0.259822	BMP3	0	cds	CpG: 88	0	island	TRUE	0	0.64612	chr4	81952593	81952654	62	*	562	Promoter	chr4	81952119	81978685	26567	+	651	uc003hmg.4	474	ENSG00000152785	BMP3	bone morphogenetic protein 3
chr4	40098238	40098239	0.007977	1	0.007977	1	1/0	0.171827	N4BP2	0	intron+utr5	CpG: 179	39197		TRUE	0	0.360521	chr4	40098238	40098239	2	*	564	Intron (uc003guy.4/55728, intron 2 of 17)	chr4	40103695	40159872	56178	+	55728	uc010ifr.3	-5456	ENSG00000078177	N4BP2	NEDD4 binding protein 2
chr4	162926680	162926681	0.007969	1	0.007969	1	1/0	0.146889	FSTL5	0	intron	CpG: 71	-1160780		TRUE	0	0.308261	chr4	162926680	162926681	2	*	565	Intron (uc003iqh.4/56884, intron 13 of 15)	chr4	162305044	163085186	780143	-	56884	uc003iqh.4	158505	ENSG00000168843	FSTL5	follistatin-like 5
chr4	166131119	166131120	0.004194	1	0.001393	1	1/0	0.143193	KLHL2	0;0	intron;intron+utr5	CpG: 98	1864	shore	TRUE	0	0.408967	chr4	166131119	166131120	2	*	568	Promoter	chr4	166131171	166244308	113138	+	11275	uc003irc.3	-51	ENSG00000109466	KLHL2	kelch-like family member 2
chr4	187422005	187422120	0.005517	5	0.005516	1	5/0	1.28706	F11-AS1	0	nc_exon	CpG: 21	0	island	TRUE	0	2.90667	chr4	187422005	187422120	116	*	569	Promoter	chr4	187207252	187422212	214961	-	285441	uc003izb.2	92	ENSG00000251165	F11-AS1	F11 antisense RNA 1
chr4	184019125	184019126	0.006872	1	0.006872	1	0/1	-0.124052	WWC2-AS2	0	nc_exon	CpG: 245	0	island	TRUE	0	0.268313	chr4	184019125	184019126	2	*	571	3' UTR	chr4	184018174	184020352	2179	-	152641	uc003ivj.1	1226	ENSG00000251359	WWC2-AS2	WWC2 antisense RNA 2
chr4	68776652	68776653	0.00796	1	0.00796	1	0/1	-0.237157	TMPRSS11A	0	exon+utr3	CpG: 45	209576		TRUE	0	0.497814	chr4	68776652	68776653	2	*	574	3' UTR	chr4	68686594	68749716	63123	-	9407	uc003hdq.3	-26936	ENSG00000153802	TMPRSS11D	transmembrane protease, serine 11D
chr4	99186446	99186447	0.00658	1	0.00658	1	0/1	-0.237826	RAP1GDS1	0	intron	CpG: 135	3247		TRUE	0	0.518884	chr4	99186446	99186447	2	*	579	Intron (uc003htv.4/5910, intron 1 of 14)	chr4	99182527	99365012	182486	+	5910	uc003htv.4	3919	ENSG00000138698	RAP1GDS1	RAP1, GTP-GDP dissociation stimulator 1
chr4	877321	877322	0.008999	1	0.008999	1	1/0	0.176784	GAK	0	intron	CpG: 21	581	shore	TRUE	0	0.361667	chr4	877321	877322	2	*	581	Intron (uc003gbl.4/2580, intron 16 of 24)	chr4	843065	866561	23497	-	2580	uc010ibj.3	-10760	ENSG00000178950	GAK	cyclin G associated kinase
chr4	169142962	169142963	0.002302	1	0.002302	1	0/1	-0.255153	DDX60	0	cds	CpG: 27	-96586		TRUE	0	0.673067	chr4	169142962	169142963	2	*	583	Exon (uc003irp.3/55601, exon 36 of 38)	chr4	169137445	169146827	9383	-	55601	uc003iro.3	3864	ENSG00000137628	DDX60	DEAD (Asp-Glu-Ala-Asp) box polypeptide 60
chr4	34041706	34041737	0.007814	2	0.007812	1	0/2	-0.378232	LOC101928622	-191	intergenic	CpG: 85	-2203894		TRUE	-191	0.797025	chr4	34041706	34041737	32	*	584	Distal Intergenic	chr4	35949843	36075457	125615	-	116984	uc003gso.3	2033720	ENSG00000047365	ARAP2	ArfGAP with RhoGAP domain, ankyrin repeat and PH domain 2
chr4	7822935	7822936	0.006466	1	0.006466	1	1/0	0.147606	AFAP1	0	intron	CpG: 19	20495		TRUE	0	0.323164	chr4	7822935	7822936	2	*	586	Intron (uc003gkg.1/60312, intron 11 of 16)	chr4	7755817	7780654	24838	+	84740	uc003gkd.4	67118	ENSG00000272620	AFAP1-AS1	AFAP1 antisense RNA 1
chr4	976784	976785	0.004524	1	0.004524	1	1/0	0.194224	SLC26A1	0	intron	CpG: 60	-3818		TRUE	0	0.455353	chr4	976784	976785	2	*	588	Intron (uc003gbx.3/10861, intron 1 of 2)	chr4	980785	998317	17533	+	3425	uc003gby.3	-4000	ENSG00000127415	IDUA	iduronidase, alpha-L-
chr4	96468962	96469068	0.008907	3	0.008906	1	0/3	-0.610135	UNC5C	0	intron	CpG: 20	-388	shore	TRUE	0	1.25097	chr4	96468962	96469068	107	*	590	Intron (uc003hto.3/8633, intron 15 of 15)	chr4	96083656	96470361	386706	-	8633	uc003hto.3	1293	ENSG00000182168	UNC5C	unc-5 netrin receptor C
chr4	175139755	175139756	0.009883	1	0.009883	1	0/1	-0.153993	LOC101928509	0	nc_intron	CpG: 21	4259		TRUE	0	0.308774	chr4	175139755	175139756	2	*	592	Intron (uc003ito.1/uc003ito.1, intron 4 of 4)	chr4	175204828	175241482	36655	+	80817	uc003itr.3	-65072	ENSG00000164118	CEP44	centrosomal protein 44kDa
chr4	81122687	81122727	0.001818	2	0.001819	1	2/0	0.549943	PRDM8	0	intron	CpG: 99	-781	shore	TRUE	0	1.50694	chr4	81122687	81122727	41	*	597	Intron (uc010ijo.3/56978, intron 7 of 7)	chr4	81118657	81125482	6826	+	56978	uc003hmc.4	4030	ENSG00000152784	PRDM8	PR domain containing 8
chr4	174449488	174449489	0.003251	1	0.003251	1	0/1	-0.29475	HAND2	0	intron	CpG: 122	-557	shore	TRUE	0	0.733332	chr4	174449488	174449489	2	*	598	Intron (uc003itg.1/9464, intron 1 of 2)	chr4	174447652	174450530	2879	-	9464	uc003itg.1	1041	ENSG00000164107	HAND2	heart and neural crest derivatives expressed 2
chr4	40631571	40631572	0.009444	1	0.004927	1	0/1	-0.21591	RBM47	0	exon+utr5	CpG: 70	-168	shore	TRUE	0	0.498194	chr4	40631571	40631572	2	*	604	Promoter	chr4	40425272	40631883	206612	-	54502	uc003gvc.2	311	ENSG00000163694	RBM47	RNA binding motif protein 47
chr4	2062392	2062442	0.008241	2	0.008243	1	0/2	-0.422992	NAT8L	0	intron	CpG: 262	0	island	TRUE	0	0.881478	chr4	2062392	2062442	51	*	605	Intron (uc003geq.2/339983, intron 1 of 2)	chr4	2061239	2070816	9578	+	339983	uc003geq.2	1153	ENSG00000185818	NAT8L	N-acetyltransferase 8-like (GCN5-related, putative)
chr4	3480318	3480319	0.005059	1	0.005059	1	1/0	0.30775	DOK7	0	intron	CpG: 24	4958		TRUE	0	0.706573	chr4	3480318	3480319	2	*	606	Intron (uc003ghd.3/285489, intron 4 of 6)	chr4	3486271	3496209	9939	+	285489	uc003ghf.4	-5952	ENSG00000175920	DOK7	docking protein 7
chr4	21699426	21699535	0.003108	4	0.009115	1	0/4	-0.508347	KCNIP4	0	intron+utr5	CpG: 24	-250550		TRUE	0	1.03715	chr4	21699426	21699535	110	*	612	Promoter	chr4	20730239	21699318	969080	-	80333	uc003gqh.1	-108	ENSG00000185774	KCNIP4	Kv channel interacting protein 4
chr4	166300667	166300689	0.007355	2	0.007357	1	0/2	-0.232144	CPE	0	intron+cds	CpG: 71	0	island	TRUE	0	0.495232	chr4	166300667	166300689	23	*	613	Promoter	chr4	166300097	166419482	119386	+	1363	uc003irg.4	570	ENSG00000109472	CPE	carboxypeptidase E
chr4	169552557	169552611	0.008034	3	0.008035	1	0/3	-0.338107	PALLD	0	intron	CpG: 32	-105	shore	TRUE	0	0.70834	chr4	169552557	169552611	55	*	614	Promoter	chr4	169552768	169849608	296841	+	23022	uc003irv.3	-157	ENSG00000129116	PALLD	palladin, cytoskeletal associated protein
chr3	12229001	12229002	0.00335	1	0.00335	1	0/1	-0.185914	SYN2	0	cds	CpG: 27	28469		TRUE	0	0.460129	chr3	12229001	12229002	2	*	615	Exon (uc003bwm.3/6854, exon 15 of 16)	chr3	12194568	12200851	6284	-	7079	uc003bwo.3	-28150	ENSG00000157150	TIMP4	TIMP metallopeptidase inhibitor 4
chr3	29724842	29724843	0.004174	1	0.004174	1	0/1	-0.243479	RBMS3	0	intron	CpG: 98	-923144		TRUE	0	0.579345	chr3	29724842	29724843	2	*	616	Intron (uc003cek.3/27303, intron 4 of 12)	chr3	29322803	30032809	710007	+	27303	uc003cek.3	402039	ENSG00000144642	RBMS3	RNA binding motif, single stranded interacting protein 3
chr3	66468921	66468922	0.007665	1	0.007665	1	1/0	0.139914	LRIG1	0	intron	CpG: 156	-81396		TRUE	0	0.295987	chr3	66468921	66468922	2	*	618	Intron (uc010hnz.3/26018, intron 15 of 15)	chr3	66429221	66456637	27417	-	26018	uc003dmw.3	-12284	ENSG00000144749	LRIG1	leucine-rich repeats and immunoglobulin-like domains 1
chr3	153840109	153840256	0.005323	2	0.004123	1	0/2	-0.291408	ARHGEF26	0	cds	CpG: 132	0	island	TRUE	0	0.694947	chr3	153840109	153840256	148	*	624	Promoter	chr3	153839149	153975616	136468	+	26084	uc011bog.1	960	ENSG00000114790	ARHGEF26	Rho guanine nucleotide exchange factor (GEF) 26
chr3	79068813	79068858	0.007084	3	0.007083	1	0/3	-0.354508	ROBO1	0	intron	CpG: 68	247	shore	TRUE	0	0.762114	chr3	79068813	79068858	46	*	626	Promoter	chr3	78646388	79068609	422222	-	6091	uc003dqb.2	-204	ENSG00000169855	ROBO1	roundabout guidance receptor 1
chr3	134978680	134978681	0.006552	1	0.006552	1	0/1	-0.201753	EPHB1	0	exon+utr3	CpG: 172	462700		TRUE	0	0.440554	chr3	134978680	134978681	2	*	627	3' UTR	chr3	134786374	134979307	192934	+	2047	uc003equ.3	192306	ENSG00000154928	EPHB1	EPH receptor B1
chr3	133706085	133706086	0.005281	1	0.005281	1	0/1	-0.424274	SLCO2A1	0	intron	CpG: 24	-41834		TRUE	0	0.966191	chr3	133706085	133706086	2	*	629	Intron (uc003eqa.4/6578, intron 13 of 13)	chr3	133651540	133748920	97381	-	6578	uc003eqa.4	42834	ENSG00000174640	SLCO2A1	solute carrier organic anion transporter family, member 2A1
chr3	45266820	45266821	0.007334	1	0.007334	1	0/1	-0.108086	TMEM158	0	cds	CpG: 153	0	island	TRUE	0	0.230728	chr3	45266820	45266821	2	*	630	Promoter	chr3	45265956	45267814	1859	-	25907	uc011baf.2	993	ENSG00000249992	TMEM158	transmembrane protein 158 (gene/pseudogene)
chr3	49756497	49756498	0.002071	1	0.0025	1	0/1	-0.167922	AMIGO3;RNF123;RNF123	0;0;0	cds;intron;nc_intron	CpG: 136	0	island	TRUE	0	0.436943	chr3	49756497	49756498	2	*	632	Promoter	chr3	49754267	49757238	2972	-	386724	uc003cxj.3	740	ENSG00000176020	AMIGO3	adhesion molecule with Ig-like domain 3
chr3	93646378	93646433	0.004629	2	0.004628	1	0/2	-0.403778	PROS1	0	intron	CpG: 39	-46121		TRUE	0	0.942664	chr3	93646378	93646433	56	*	633	Promoter	chr3	93591881	93646258	54378	-	5627	uc010hoo.3	-120	ENSG00000184500	PROS1	protein S (alpha)
chr3	183997855	183997856	0.006046	1	0.006046	1	1/0	0.243843	ECE2	0	intron	CpG: 35	3508		TRUE	0	0.540973	chr3	183997855	183997856	2	*	634	Intron (uc003fni.4/9718, intron 7 of 18)	chr3	183994680	184009005	14326	+	9718	uc010hxv.3	3175	ENSG00000145194	ECE2	endothelin converting enzyme 2
chr3	195576629	195576630	0.009156	1	0.009156	1	1/0	0.965318	LINC01983	0	nc_intron	CpG: 27	11612		TRUE	0	1.9676	chr3	195576629	195576630	2	*	635	Distal Intergenic	chr3	195590236	195596561	6326	-	10188	uc003fvq.1	19931	ENSG00000061938	TNK2	tyrosine kinase, non-receptor, 2
chr3	48341880	48341881	0.006556	1	0.006556	1	0/1	-0.219552	NME6	0;0	intron+utr5;intron	CpG: 67	-703	shore	TRUE	0	0.479361	chr3	48341880	48341881	2	*	636	Promoter	chr3	48335589	48342848	7260	-	10201	uc003cso.3	967	ENSG00000172113	NME6	NME/NM23 nucleoside diphosphate kinase 6
chr3	195594872	195594873	0.007948	1	0.007948	1	0/1	-0.199748	TNK2	0	cds	CpG: 56	0	island	TRUE	0	0.419419	chr3	195594872	195594873	2	*	637	Exon (uc003fvq.1/10188, exon 1 of 4)	chr3	195590236	195596561	6326	-	10188	uc003fvq.1	1688	ENSG00000061938	TNK2	tyrosine kinase, non-receptor, 2
chr3	10277547	10277548	0.007763	1	0.007763	1	0/1	-0.579996	IRAK2	0	intron	CpG: 30	1132	shore	TRUE	0	1.22377	chr3	10277547	10277548	2	*	638	Intron (uc003bve.1/3656, intron 11 of 12)	chr3	10290177	10321611	31435	+	9797	uc003bvg.2	-12629	ENSG00000157014	TATDN2	TatD DNase domain containing 2
chr3	52017057	52017058	0.008767	1	0.008767	1	0/1	-0.171522	ABHD14A-ACY1	0	intron	CpG: 52	0	island	TRUE	0	0.352847	chr3	52017057	52017058	2	*	639	Promoter	chr3	52017300	52022246	4947	+	95	uc011beb.2	-242	ENSG00000114786	ACY1	aminoacylase 1
chr3	39452455	39452456	0.004153	1	0.004153	1	1/0	0.156338	RPSA	0	cds	CpG: 60	3811		TRUE	0	0.37234	chr3	39452455	39452456	2	*	640	Promoter	chr3	39452545	39452698	154	+	6044	uc010hhs.3	-89		SNORA62	small nucleolar RNA, H/ACA box 62
chr3	139250579	139250580	0.005765	1	0.005765	1	0/1	-0.149364	LOC100507291;RBP1	0;0	nc_intron;intron	CpG: 18	-7132		TRUE	0	0.334456	chr3	139250579	139250580	2	*	641	Intron (uc003eti.2/5947, intron 2 of 3)	chr3	139236276	139258671	22396	-	5947	uc003eti.2	8091	ENSG00000114115	RBP1	retinol binding protein 1, cellular
chr3	8399147	8399148	0.001385	1	0.001385	1	0/1	-0.177687	LMCD1-AS1	0	nc_intron	CpG: 42	-144053		TRUE	0	0.507928	chr3	8399147	8399148	2	*	644	Intron (uc003bqp.3/100288428, intron 1 of 3)	chr3	8235936	8543344	307409	-	100288428	uc003bqp.3	144196	ENSG00000227110	LMCD1-AS1	LMCD1 antisense RNA 1 (head to head)
chr3	152046751	152046752	0.004619	1	0.004619	1	0/1	-0.284482	MBNL1	0;0	intron;intron+utr5	CpG: 101	59426		TRUE	0	0.664395	chr3	152046751	152046752	2	*	646	Intron (uc003ezh.3/4154, intron 2 of 9)	chr3	152057487	152058779	1293	-	645843	uc010hvo.3	12027	ENSG00000221962	TMEM14EP	transmembrane protein 14E, pseudogene
chr3	46448579	46448754	0.001005	4	0.008221	1	0/4	-0.479811	CCRL2	0	TSS+exon+utr5	CpG: 26	-57407		TRUE	0	1.00044	chr3	46448579	46448754	176	*	647	Promoter	chr3	46448721	46451014	2294	+	9034	uc003cpp.4	0	ENSG00000121797	CCRL2	chemokine (C-C motif) receptor-like 2
chr3	71804005	71804143	0.008334	3	0.008333	1	0/3	-0.439081	GPR27	0	cds	CpG: 193	0	island	TRUE	0	0.912936	chr3	71804005	71804143	139	*	648	Promoter	chr3	71728440	71803924	75485	-	317649	uc010hoc.3	-81	ENSG00000163412	EIF4E3	eukaryotic translation initiation factor 4E family member 3
chr3	12926674	12926675	0.0034	1	0.0034	1	1/0	0.130083	LINC02022	0	nc_exon	CpG: 52	8658		TRUE	0	0.321113	chr3	12926674	12926675	2	*	649	Distal Intergenic	chr3	12876444	12883081	6638	-	6161	uc003bxm.3	-43593	ENSG00000144713	RPL32	ribosomal protein L32
chr3	156534076	156534077	0.004205	1	0.004205	1	0/1	-0.225781	LINC00886	0	nc_intron	CpG: 129	0	island	TRUE	0	0.536509	chr3	156534076	156534077	2	*	651	Promoter	chr3	156465132	156534851	69720	-	730091	uc003fax.2	774	ENSG00000240875	LINC00886	long intergenic non-protein coding RNA 886
chr3	61235869	61236017	0.005778	3	0.005778	1	0/3	-0.321212	FHIT	0	intron+utr5	CpG: 48	-589	shore	TRUE	0	0.718945	chr3	61235869	61236017	149	*	656	Intron (uc003dkx.4/2272, intron 9 of 9)	chr3	59735036	61237133	1502098	-	2272	uc003dkx.4	1116	ENSG00000189283	FHIT	fragile histidine triad
chr3	183355291	183355292	0.002704	1	0.002704	1	1/0	0.188566	KLHL24	0	intron+utr5	CpG: 141	475	shore	TRUE	0	0.484237	chr3	183355291	183355292	2	*	658	Intron (uc003flv.3/54800, intron 1 of 7)	chr3	183353411	183402304	48894	+	54800	uc003flv.3	1880	ENSG00000114796	KLHL24	kelch-like family member 24
chr3	46506404	46506555	0.004015	6	0.008723	1	0/6	-0.642378	LTF	0;0	exon+utr5;intron	CpG: 26	0	island	TRUE	0	1.32287	chr3	46506404	46506555	152	*	660	Promoter	chr3	46477496	46506598	29103	-	4057	uc003cpq.3	43	ENSG00000012223	LTF	lactotransferrin
chr3	14555928	14555929	0.006572	1	0.006572	1	1/0	0.152309	GRIP2	0	cds	CpG: 18	-41471		TRUE	0	0.332385	chr3	14555928	14555929	2	*	661	Exon (uc021wtn.1/80852, exon 14 of 26)	chr3	14530619	14555318	24700	-	80852	uc010heh.3	-610	ENSG00000144596	GRIP2	glutamate receptor interacting protein 2
chr3	159479909	159479910	0.003061	1	0.003061	1	1/0	0.18061	IQCJ-SCHIP1;SCHIP1	0;0	intron;intron	CpG: 176	-1036	shore	TRUE	0	0.454077	chr3	159479909	159479910	2	*	662	Intron (uc003fcq.2/100505385, intron 4 of 10)	chr3	159481930	159612500	130571	+	100505385	uc010hvz.1	-2020	ENSG00000250588	IQCJ-SCHIP1	IQCJ-SCHIP1 readthrough
chr3	131221439	131221440	0.004777	1	0.004777	1	0/1	-0.175332	MRPL3	0	intron	CpG: 35	-164	shore	TRUE	0	0.406917	chr3	131221439	131221440	2	*	665	Promoter	chr3	131181045	131221813	40769	-	11222	uc011blo.2	373	ENSG00000114686	MRPL3	mitochondrial ribosomal protein L3
chr3	153964763	153964764	0.002923	1	0.002923	1	0/1	-0.273706	ARHGEF26	0	intron	CpG: 33	-77240		TRUE	0	0.693617	chr3	153964763	153964764	2	*	668	Intron (uc021xgc.1/26084, intron 12 of 14)	chr3	153943574	153975616	32043	+	26084	uc011boi.1	21189	ENSG00000114790	ARHGEF26	Rho guanine nucleotide exchange factor (GEF) 26
chr3	20195067	20195068	0.009424	1	0.009424	1	0/1	-0.205354	KAT2B	0	exon+utr3	CpG: 62	-32221		TRUE	0	0.416	chr3	20195067	20195068	2	*	669	3' UTR	chr3	20215736	20227919	12184	+	100874028	uc031ryq.1	-20668	ENSG00000237485	SGOL1-AS1	SGOL1 antisense RNA 1
chr3	161090335	161090336	0.001055	1	0.009161	1	0/1	-0.181831	SPTSSB	0	exon+utr5	CpG: 77	0	island	TRUE	0	0.370583	chr3	161090335	161090336	2	*	670	Promoter	chr3	161062580	161089871	27292	-	165679	uc003fee.3	-464	ENSG00000196542	SPTSSB	serine palmitoyltransferase, small subunit B
chr3	42843817	42843818	0.004906	1	0.004906	1	0/1	-0.240354	HIGD1A	0;0	intron+utr5;intron	CpG: 85	-1618	shore	TRUE	0	0.555043	chr3	42843817	42843818	2	*	672	Intron (uc010hid.3/25994, intron 3 of 3)	chr3	42824400	42845934	21535	-	25994	uc010hid.3	2116	ENSG00000181061	HIGD1A	HIG1 hypoxia inducible domain family, member 1A
chr3	152067880	152067881	0.005976	1	0.005976	1	0/1	-0.264294	MBNL1	0;0	intron;intron+utr5	CpG: 101	80555		TRUE	0	0.587681	chr3	152067880	152067881	2	*	673	Intron (uc003ezh.3/4154, intron 2 of 9)	chr3	152057487	152058779	1293	-	645843	uc010hvo.3	-9101	ENSG00000221962	TMEM14EP	transmembrane protein 14E, pseudogene
chr3	180319597	180319598	0.007842	1	0.0006894	1	1/0	0.191917	TTC14	-319	intergenic	CpG: 55	-225	shore	TRUE	-319	0.606752	chr3	180319597	180319598	2	*	674	Promoter	chr3	180319918	180328918	9001	+	151613	uc003fkk.3	-320	ENSG00000163728	TTC14	tetratricopeptide repeat domain 14
chr3	32434339	32434340	0.006386	1	0.006386	1	0/1	-0.250102	CMTM7	0	intron	CpG: 108	177	shore	TRUE	0	0.548917	chr3	32434339	32434340	2	*	675	Intron (uc003cey.1/112616, intron 1 of 4)	chr3	32433163	32496333	63171	+	112616	uc003cey.1	1176	ENSG00000153551	CMTM7	CKLF-like MARVEL transmembrane domain containing 7
chr3	119747339	119747340	0.007461	1	0.007461	1	1/0	0.16105	GSK3B	0	intron	CpG: 166	-65435		TRUE	0	0.342585	chr3	119747339	119747340	2	*	677	Intron (uc003edn.3/2932, intron 11 of 11)	chr3	119540802	119813264	272463	-	2932	uc003edn.3	65924	ENSG00000082701	GSK3B	glycogen synthase kinase 3 beta
chr3	151613372	151613373	0.006117	1	0.006117	1	0/1	-0.153498	AADACL2-AS1	0	nc_intron	CpG: 101	-372954		TRUE	0	0.339762	chr3	151613372	151613373	2	*	678	Distal Intergenic	chr3	151591431	151599876	8446	+	56670	uc003ezf.2	21941	ENSG00000198829	SUCNR1	succinate receptor 1
chr3	46775899	46775900	0.004009	1	0.004009	1	1/0	0.111253	PRSS46	0	intron	CpG: 53	-15961		TRUE	0	0.26667	chr3	46775899	46775900	2	*	679	Intron (uc021wxe.2/29122, intron 7 of 10)	chr3	46753606	46775385	21780	-	29122	uc003cqf.2	-514	ENSG00000206549	PRSS50	protease, serine, 50
chr3	99833293	99833294	0.006257	1	0.006257	1	1/0	0.111736	FILIP1L;CMSS1	0;0	exon+utr5;intron	CpG: 22	-110810		TRUE	0	0.246225	chr3	99833293	99833294	2	*	680	Promoter	chr3	99551988	99833349	281362	-	11259	uc003dtm.3	55	ENSG00000168386	FILIP1L	filamin A interacting protein 1-like
chr3	108310912	108310913	0.006941	1	0.006941	1	0/1	-0.192458	DZIP3	0	intron+utr5	CpG: 38	2308	shore	TRUE	0	0.415435	chr3	108310912	108310913	2	*	684	Intron (uc003dxd.3/9666, intron 1 of 32)	chr3	108308902	108366959	58058	+	9666	uc003dxe.1	2010	ENSG00000198919	DZIP3	DAZ interacting zinc finger protein 3
chr3	101392186	101392187	0.006579	1	0.006579	1	0/1	-0.254328	ZBTB11	0	intron	CpG: 117	-2789	shore	TRUE	0	0.554904	chr3	101392186	101392187	2	*	685	Intron (uc003dve.4/27107, intron 10 of 10)	chr3	101395274	101398057	2784	+	100009676	uc003dvg.3	-3087	ENSG00000256628	ZBTB11-AS1	ZBTB11 antisense RNA 1
chr3	179606362	179606363	0.006667	1	0.006667	1	0/1	-0.20085	PEX5L	0;0	intron;intron+utr5	CpG: 79	-148157		TRUE	0	0.437064	chr3	179606362	179606363	2	*	686	Intron (uc011bqd.2/51555, intron 12 of 14)	chr3	179512747	179692008	179262	-	51555	uc011bqd.2	85645	ENSG00000114757	PEX5L	peroxisomal biogenesis factor 5-like
chr3	240139	240140	0.001557	1	0.001557	1	0/1	-0.154953	CHL1	0;0	nc_intron;intron+utr5	CpG: 171	0	island	TRUE	0	0.435062	chr3	240139	240140	2	*	687	Promoter	chr3	239326	290282	50957	+	10752	uc003bov.2	813	ENSG00000134121	CHL1	cell adhesion molecule L1-like
chr3	113777680	113777681	0.002	1	0.002	1	0/1	-0.275415	QTRT2	0;0	intron;intron+utr5	CpG: 35	2098	shore	TRUE	0	0.743337	chr3	113777680	113777681	2	*	688	Intron (uc003eay.4/79691, intron 2 of 9)	chr3	113775582	113807268	31687	+	79691	uc003eay.4	2098	ENSG00000151576	QTRTD1	queuine tRNA-ribosyltransferase domain containing 1
chr3	147142198	147142356	0.006504	2	0.004427	1	0/2	-0.207639	LOC440982	0	nc_intron	CpG: 18	0	island	TRUE	0	0.48876	chr3	147142198	147142356	159	*	691	Distal Intergenic	chr3	147127181	147134506	7326	+	7545	uc003ewe.3	15017	ENSG00000152977	ZIC1	Zic family member 1
chr3	137787060	137787061	0.007367	1	0.007367	1	1/0	0.12049	DZIP1L	0	cds	CpG: 78	-46787		TRUE	0	0.256969	chr3	137787060	137787061	2	*	692	Exon (uc003erq.3/199221, exon 13 of 16)	chr3	137787825	137832322	44498	-	199221	uc003err.1	45261	ENSG00000158163	DZIP1L	DAZ interacting zinc finger protein 1-like
chr3	16361589	16361590	0.005977	1	0.005977	1	0/1	-0.143358	OXNAD1;RFTN1	0;0	intron+utr3;intron	CpG: 69	54603		TRUE	0	0.318759	chr3	16361589	16361590	2	*	694	Intron (uc003cax.3/92106, intron 9 of 9)	chr3	16310633	16378868	68236	+	92106	uc011awb.2	50956	ENSG00000154814	OXNAD1	oxidoreductase NAD-binding domain containing 1
chr3	50525669	50525670	0.009434	1	0.009434	1	0/1	-0.124438	CACNA2D2	0;0	intron;intron+utr5	CpG: 86	-14550		TRUE	0	0.252025	chr3	50525669	50525670	2	*	698	Intron (uc003dap.3/9254, intron 37 of 37)	chr3	50400231	50540892	140662	-	9254	uc003dap.3	15222	ENSG00000007402	CACNA2D2	calcium channel, voltage-dependent, alpha 2/delta subunit 2
chr3	89164223	89164224	0.001017	1	0.001017	1	0/1	-0.235154	EPHA3	0	intron	CpG: 41	116	shore	TRUE	0	0.703741	chr3	89164223	89164224	2	*	699	Intron (uc003dqx.1/2042, intron 1 of 6)	chr3	89156674	89449495	292822	+	2042	uc003dqx.1	7549	ENSG00000044524	EPHA3	EPH receptor A3
chr3	45837458	45837557	0.004276	2	0.004277	1	0/2	-0.263177	SLC6A20	0	intron	CpG: 88	0	island	TRUE	0	0.62343	chr3	45837458	45837557	100	*	701	Promoter	chr3	45796941	45838035	41095	-	54716	uc011bai.2	478	ENSG00000163817	SLC6A20	solute carrier family 6 (proline IMINO transporter), member 20
chr3	25761040	25761041	0.008742	1	0.008742	1	0/1	-0.386895	NGLY1	0;0	cds;exon+utr3	CpG: 120	54470		TRUE	0	0.79638	chr3	25761040	25761041	2	*	703	3' UTR	chr3	25706367	25706430	64	-	100616477	uc021wui.1	-54610	ENSG00000264219	MIR4442	microRNA 4442
chr19	50354510	50354511	0.004252	1	0.004252	1	0/1	-0.162852	PTOV1;PTOV1;PTOV1-AS1;PTOV1	0;0;0;0	nc_intron;exon+utr5;nc_intron;intron	CpG: 168	0	island	TRUE	0	0.386189	chr19	50354510	50354511	2	*	710	Promoter	chr19	50354416	50363997	9582	+	53635	uc002pqd.3	94	ENSG00000104960	PTOV1	prostate tumor overexpressed 1
chr19	11475827	11475828	0.00925	1	0.00925	1	0/1	-0.137299	PLPPR2	0	exon+utr3	CpG: 24	2473	shore	TRUE	0	0.279246	chr19	11475827	11475828	2	*	711	3' UTR	chr19	11470497	11476374	5878	+	64748	uc010dxy.3	5330	ENSG00000105520	LPPR2	lipid phosphate phosphatase-related protein type 2
chr19	7980718	7980719	0.00421	1	0.00421	1	0/1	-0.203996	TGFBR3L	-312	intergenic	CpG: 167	-251	shore	TRUE	-312	0.484637	chr19	7980718	7980719	2	*	713	Promoter	chr19	7981032	7983980	2949	+	100507588	uc021uoa.1	-313	ENSG00000260001	TGFBR3L	transforming growth factor, beta receptor III-like
chr19	30315074	30315075	0.002406	1	0.002406	1	1/0	0.180058	CCNE1	0	exon+utr3	CpG: 81	11393		TRUE	0	0.471518	chr19	30315074	30315075	2	*	714	3' UTR	chr19	30303561	30315215	11655	+	898	uc002nso.3	11513	ENSG00000105173	CCNE1	cyclin E1
chr19	38876666	38876763	0.008271	2	0.008271	1	2/0	0.36361	GGN	0	cds	CpG: 181	0	island	TRUE	0	0.757197	chr19	38876666	38876763	98	*	716	Exon (uc002oij.1/199720, exon 3 of 4)	chr19	38874992	38878668	3677	-	199720	uc002oij.1	1905	ENSG00000179168	GGN	gametogenetin
chr19	19052705	19052706	0.005194	1	0.005194	1	0/1	-0.117594	LOC102724360	0	nc_intron	CpG: 78	766	shore	TRUE	0	0.268643	chr19	19052705	19052706	2	*	718	Distal Intergenic	chr19	19040010	19052041	12032	-	9454	uc002nkv.2	-664	ENSG00000051128	HOMER3	homer scaffolding protein 3
chr19	43969884	43970035	0.002115	3	0.009251	1	0/3	-0.293758	LYPD3	-53	intergenic	CpG: 108	1259	shore	TRUE	-53	0.597449	chr19	43969884	43970035	152	*	719	Promoter	chr19	43964946	43969831	4886	-	27076	uc002owl.1	-53	ENSG00000124466	LYPD3	LY6/PLAUR domain containing 3
chr19	49655517	49655518	0.005778	1	0.005778	1	0/1	-0.163873	HRC	0	intron	CpG: 22	122	shore	TRUE	0	0.366784	chr19	49655517	49655518	2	*	722	Intron (uc002pmv.3/3270, intron 3 of 5)	chr19	49654456	49658681	4226	-	3270	uc002pmv.3	3163	ENSG00000130528	HRC	histidine rich calcium binding protein
chr19	14586075	14586076	0.008728	1	0.008728	1	0/1	-0.172059	PTGER1	0	exon+utr5	CpG: 256	977	shore	TRUE	0	0.354284	chr19	14586075	14586076	2	*	728	Promoter	chr19	14583278	14586174	2897	-	5731	uc002mys.3	98	ENSG00000160951	PTGER1	prostaglandin E receptor 1 (subtype EP1), 42kDa
chr19	6532277	6532278	0.008174	1	0.008174	1	0/1	-0.199971	TNFSF9	0	intron	CpG: 75	725	shore	TRUE	0	0.417452	chr19	6532277	6532278	2	*	729	Intron (uc002mfh.2/8744, intron 1 of 2)	chr19	6531010	6535939	4930	+	8744	uc002mfh.2	1267	ENSG00000125657	TNFSF9	tumor necrosis factor (ligand) superfamily, member 9
chr19	46733746	46733747	0.002254	1	0.002254	1	0/1	-0.135851	IGFL1	0	cds	CpG: 43	-66306		TRUE	0	0.359603	chr19	46733746	46733747	2	*	730	Promoter	chr19	46733009	46734500	1492	+	374918	uc002pee.3	737	ENSG00000188293	IGFL1	IGF-like family member 1
chr19	51050258	51050259	0.001129	1	0.001129	1	0/1	-0.241538	LRRC4B	0	intron	CpG: 29	-1523	shore	TRUE	0	0.711887	chr19	51050258	51050259	2	*	731	Intron (uc002pss.3/94030, intron 1 of 2)	chr19	51020150	51071302	51153	-	94030	uc002pss.3	21043	ENSG00000131409	LRRC4B	leucine rich repeat containing 4B
chr19	11587407	11587408	0.005022	1	0.005022	1	0/1	-0.128031	ELAVL3	0	intron	CpG: 285	-2887	shore	TRUE	0	0.294359	chr19	11587407	11587408	2	*	733	Intron (uc002mrx.1/1995, intron 6 of 6)	chr19	11562143	11591803	29661	-	1995	uc002mrx.1	4395	ENSG00000196361	ELAVL3	ELAV like neuron-specific RNA binding protein 3
chr19	56041778	56041779	0.005578	1	0.005578	1	1/0	0.113483	SBK2	0	intron	CpG: 69	0	island	TRUE	0	0.255736	chr19	56041778	56041779	2	*	734	Intron (uc010ygc.2/646643, intron 1 of 3)	chr19	56041100	56048435	7336	-	646643	uc010ygc.2	6656	ENSG00000187550	SBK2	SH3 domain binding kinase family, member 2
chr19	47975694	47975707	0.009678	2	0.009674	1	0/2	-0.200346	SLC8A2	-387	intergenic	CpG: 33	6175		TRUE	-387	0.403575	chr19	47975694	47975707	14	*	735	Promoter	chr19	47931279	47975307	44029	-	6543	uc002pgx.3	-387	ENSG00000118160	SLC8A2	solute carrier family 8 (sodium/calcium exchanger), member 2
chr19	21265364	21265422	0.001612	2	0.001612	1	0/2	-1.39459	ZNF714	0;0	nc_intron;intron+utr5	CpG: 19	0	island	TRUE	0	3.89457	chr19	21265364	21265422	59	*	736	Promoter	chr19	21264953	21301256	36304	+	148206	uc002npl.3	411	ENSG00000160352	ZNF714	zinc finger protein 714
chr19	3722604	3722605	0.006655	1	0.006655	1	0/1	-0.104551	TJP3	0;0	intron+utr5;intron	CpG: 28	816	shore	TRUE	0	0.227593	chr19	3722604	3722605	2	*	737	Promoter	chr19	3721697	3750811	29115	+	27134	uc010xhu.3	907	ENSG00000105289	TJP3	tight junction protein 3
chr19	10982830	10982831	0.00239	1	0.00239	1	0/1	-0.20234	CARM1	0	intron	CpG: 165	0	island	TRUE	0	0.530455	chr19	10982830	10982831	2	*	738	Promoter	chr19	10982253	11033448	51196	+	10498	uc002mpz.3	577	ENSG00000142453	CARM1	coactivator-associated arginine methyltransferase 1
chr19	41199188	41199189	0.004251	1	0.004251	1	1/0	0.222265	COQ8B	0	intron	CpG: 78	2081	shore	TRUE	0	0.527104	chr19	41199188	41199189	2	*	739	Intron (uc002oop.1/79934, intron 2 of 4)	chr19	41171812	41196556	24745	-	9253	uc002oon.3	-2632	ENSG00000105245	NUMBL	numb homolog (Drosophila)-like
chr19	41735107	41735108	0.004891	1	0.004891	1	1/0	0.118004	AXL	0;0	intron+utr5;intron	CpG: 48	2551	shore	TRUE	0	0.272661	chr19	41735107	41735108	2	*	742	Intron (uc010ehi.1/558, intron 4 of 11)	chr19	41725108	41749769	24662	+	558	uc010ehi.1	9999	ENSG00000167601	AXL	AXL receptor tyrosine kinase
chr19	45281236	45281288	0.009605	3	0.007641	1	0/3	-0.346148	CBLC	0	cds	CpG: 23	0	island	TRUE	0	0.732744	chr19	45281236	45281288	53	*	743	Promoter	chr19	45281126	45303903	22778	+	23624	uc002ozs.3	110	ENSG00000142273	CBLC	Cbl proto-oncogene C, E3 ubiquitin protein ligase
chr19	35511522	35511523	0.002929	1	0.002929	1	1/0	0.137336	GRAMD1A	0	intron	CpG: 21	-1066	shore	TRUE	0	0.34791	chr19	35511522	35511523	2	*	745	Intron (uc002nxk.2/57655, intron 12 of 17)	chr19	35505873	35517373	11501	+	57655	uc002nxn.1	5649	ENSG00000089351	GRAMD1A	GRAM domain containing 1A
chr19	41594746	41594747	0.002757	1	0.002757	1	1/0	0.180685	CYP2A13	0	intron	CpG: 29	-1148	shore	TRUE	0	0.462475	chr19	41594746	41594747	2	*	747	Promoter	chr19	41594356	41602100	7745	+	1553	uc002opt.4	390	ENSG00000197838	CYP2A13	cytochrome P450, family 2, subfamily A, polypeptide 13
chr19	10732729	10732730	0.006452	1	0.006452	1	1/0	0.123707	SLC44A2	0	intron	CpG: 46	-3269		TRUE	0	0.270956	chr19	10732729	10732730	2	*	749	Intron (uc002mpe.4/57153, intron 1 of 21)	chr19	10736171	10755235	19065	+	57153	uc002mpf.3	-3441	ENSG00000129353	SLC44A2	solute carrier family 44 (choline transporter), member 2
chr19	371698	371699	0.0006001	1	0.0006001	1	0/1	-0.159535	THEG	0	intron	CpG: 24	-4131		TRUE	0	0.513987	chr19	371698	371699	2	*	751	Intron (uc002lol.3/51298, intron 3 of 7)	chr19	362057	376013	13957	-	51298	uc002lol.3	4314	ENSG00000105549	THEG	theg spermatid protein
chr19	10406935	10406959	0.005228	2	0.005227	1	0/2	-0.258497	ICAM5	0	intron	CpG: 31	0	island	TRUE	0	0.589826	chr19	10406935	10406959	25	*	757	Intron (uc002mnu.4/7087, intron 10 of 10)	chr19	10402149	10407454	5306	+	7087	uc002mnv.4	4786	ENSG00000105376	ICAM5	intercellular adhesion molecule 5, telencephalin
chr19	16830859	16830860	0.005939	1	0.00407	1	0/1	-0.157013	NWD1	0	exon+utr5	CpG: 144	58227		TRUE	0	0.375326	chr19	16830859	16830860	2	*	760	Promoter	chr19	16830787	16928774	97988	+	284434	uc002net.4	72	ENSG00000188039	NWD1	NACHT and WD repeat domain containing 1
chr19	1588449	1588450	0.009599	1	0.009599	1	0/1	-0.19218	MBD3	0	intron	CpG: 15	-2977	shore	TRUE	0	0.387775	chr19	1588449	1588450	2	*	761	Intron (uc002ltj.3/53615, intron 6 of 6)	chr19	1576677	1592652	15976	-	53615	uc002ltj.3	4202	ENSG00000071655	MBD3	methyl-CpG binding domain protein 3
chr19	54984705	54984709	0.009318	2	0.009318	1	0/2	-0.227406	CDC42EP5	-268	intergenic	CpG: 51	1808	shore	TRUE	-268	0.461788	chr19	54984705	54984709	5	*	762	Promoter	chr19	54976210	54984422	8213	-	148170	uc002qfz.1	-283	ENSG00000167617	CDC42EP5	CDC42 effector protein (Rho GTPase binding) 5
chr19	11567469	11567470	0.002509	1	0.002509	1	1/0	0.239294	ELAVL3	0	intron	CpG: 28	1758	shore	TRUE	0	0.622284	chr19	11567469	11567470	2	*	765	Intron (uc002mrx.1/1995, intron 1 of 6)	chr19	11546566	11561782	15217	+	5589	uc010dyb.3	20903	ENSG00000130175	PRKCSH	protein kinase C substrate 80K-H
chr19	13875014	13875112	0.009142	2	0.009142	1	2/0	1.85982	MRI1	-215	intergenic	CpG: 87	0	island	TRUE	-215	3.79209	chr19	13875014	13875112	99	*	767	Promoter	chr19	13875337	13885096	9760	+	84245	uc002mxe.3	-225	ENSG00000037757	MRI1	methylthioribose-1-phosphate isomerase 1
chr19	7795192	7795193	0.005097	1	0.005097	1	0/1	-0.105088	CLEC4G	0	intron	CpG: 133	0	island	TRUE	0	0.240934	chr19	7795192	7795193	2	*	769	Intron (uc002mhp.4/339390, intron 3 of 8)	chr19	7793843	7797057	3215	-	339390	uc002mhp.4	1864	ENSG00000182566	CLEC4G	C-type lectin domain family 4, member G
chr19	36145784	36145785	0.002769	1	0.002769	1	1/0	0.184144	COX6B1	0	intron	CpG: 124	10003		TRUE	0	0.470981	chr19	36145784	36145785	2	*	770	Intron (uc002oav.3/1340, intron 3 of 3)	chr19	36139125	36149686	10562	+	1340	uc002oav.3	6659	ENSG00000126267	COX6B1	cytochrome c oxidase subunit VIb polypeptide 1 (ubiquitous)
chr19	9412868	9412869	0.00751	1	0.00751	1	1/0	0.180915	ZNF699	0	intron	CpG: 24	-7454		TRUE	0	0.384328	chr19	9412868	9412869	2	*	772	Intron (uc002mlc.1/374879, intron 3 of 4)	chr19	9405986	9415795	9810	-	374879	uc002mlc.1	2926	ENSG00000196110	ZNF699	zinc finger protein 699
chr19	51815281	51815374	0.007268	3	0.007267	1	0/3	-0.329191	IGLON5	0	intron	CpG: 32	0	island	TRUE	0	0.704022	chr19	51815281	51815374	94	*	773	Promoter	chr19	51815102	51834102	19001	+	402665	uc002pwc.2	179	ENSG00000142549	IGLON5	IgLON family member 5
chr19	33793976	33793988	0.006279	2	0.006279	1	0/2	-0.225717	CEBPA-AS1	0	nc_exon	CpG: 291	0	island	TRUE	0	0.497054	chr19	33793976	33793988	13	*	774	Promoter	chr19	33793763	33795963	2201	+	80054	uc002nuo.3	213	ENSG00000267296	CEBPA-AS1	CEBPA antisense RNA 1 (head to head)
chr19	2250901	2251068	0.005182	4	0.005182	1	0/4	-0.892285	AMH	0	intron+cds	CpG: 330	0	island	TRUE	0	2.03932	chr19	2250901	2251068	168	*	775	Promoter	chr19	2250638	2250717	80	+	100423031	uc021umr.1	263	ENSG00000267021	MIR4321	microRNA 4321
chr19	45459933	45459934	0.004847	1	0.004847	1	0/1	-0.245455	CLPTM1	0;0	intron;intron+utr5	CpG: 63	850	shore	TRUE	0	0.568113	chr19	45459933	45459934	2	*	776	Intron (uc010ejv.1/1209, intron 1 of 7)	chr19	45458599	45496604	38006	+	1209	uc002pai.3	1334	ENSG00000104853	CLPTM1	cleft lip and palate associated transmembrane protein 1
chr19	58609981	58610132	0.009513	3	0.007439	1	0/3	-0.306115	ZSCAN18	0	intron	CpG: 61	0	island	TRUE	0	0.651561	chr19	58609981	58610132	152	*	778	Promoter	chr19	58595209	58609730	14522	-	65982	uc002qrh.2	-251	ENSG00000121413	ZSCAN18	zinc finger and SCAN domain containing 18
chr19	45978153	45978154	0.004537	1	0.004537	1	0/1	-0.186591	FOSB	0	exon+utr3	CpG: 33	1891	shore	TRUE	0	0.437226	chr19	45978153	45978154	2	*	783	3' UTR	chr19	45910591	45982086	71496	-	2067	uc002pbu.2	3932	ENSG00000012061	ERCC1	excision repair cross-complementation group 1
chr19	45656123	45656124	0.003513	1	0.003513	1	0/1	-0.280365	NKPD1	0	cds	CpG: 208	0	island	TRUE	0	0.688105	chr19	45656123	45656124	2	*	784	Exon (uc010xxi.2/284353, exon 4 of 4)	chr19	45653008	45663408	10401	-	284353	uc010xxi.2	7284	ENSG00000179846	NKPD1	NTPase, KAP family P-loop domain containing 1
chr19	33716258	33716274	0.007675	2	0.007677	1	0/2	-0.175109	SLC7A10	0	intron	CpG: 51	-38	shore	TRUE	0	0.370323	chr19	33716258	33716274	17	*	785	Promoter	chr19	33699570	33716756	17187	-	56301	uc002num.2	482	ENSG00000130876	SLC7A10	solute carrier family 7 (neutral amino acid transporter light chain, asc system), member 10
chr19	49242037	49242038	0.003713	1	0.003713	1	0/1	-0.180691	RASIP1	0	intron	CpG: 108	0	island	TRUE	0	0.43913	chr19	49242037	49242038	2	*	787	Intron (uc002pki.3/54922, intron 9 of 11)	chr19	49223842	49243970	20129	-	54922	uc002pki.3	1932	ENSG00000105538	RASIP1	Ras interacting protein 1
chr19	39739555	39739556	0.009101	1	0.009101	1	0/1	-0.123971	IFNL4	-59	intergenic	CpG: 137	267	shore	TRUE	-59	0.253013	chr19	39739555	39739556	2	*	789	Promoter	chr19	39736954	39739496	2543	-	101180976	uc031rkm.1	-59	ENSG00000272395	IFNL4	interferon, lambda 4 (gene/pseudogene)
chr19	54668565	54668605	0.006404	2	0.006401	1	0/2	-0.292519	TMC4	0	intron	CpG: 28	0	island	TRUE	0	0.641715	chr19	54668565	54668605	41	*	790	Promoter	chr19	54663834	54668450	4617	-	147798	uc002qdn.3	-115	ENSG00000167608	TMC4	transmembrane channel-like 4
chr19	16223151	16223152	0.00724	1	0.00724	1	0/1	-0.177778	RAB8A	0	intron	CpG: 99	0	island	TRUE	0	0.380491	chr19	16223151	16223152	2	*	791	Promoter	chr19	16222490	16237800	15311	+	4218	uc002ndm.1	661	ENSG00000167461	RAB8A	RAB8A, member RAS oncogene family
chr19	7224513	7224514	0.005808	1	0.005808	1	1/0	0.13648	INSR	0	intron	CpG: 52	25952		TRUE	0	0.305166	chr19	7224513	7224514	2	*	794	Intron (uc002mgd.1/3643, intron 20 of 21)	chr19	7112266	7294011	181746	-	3643	uc002mgd.1	69497	ENSG00000171105	INSR	insulin receptor
chr19	30942040	30942097	0.001393	2	0.001392	1	2/0	0.547836	ZNF536	0	intron	CpG: 30	0	island	TRUE	0	1.56482	chr19	30942040	30942097	58	*	797	Intron (uc002nsu.1/9745, intron 2 of 4)	chr19	30863328	31048965	185638	+	9745	uc002nsu.1	78712	ENSG00000198597	ZNF536	zinc finger protein 536
chr19	36023909	36023910	0.009605	1	0.009605	1	1/0	0.177078	GAPDHS	-403	intergenic	CpG: 47	-272	shore	TRUE	-403	0.357256	chr19	36023909	36023910	2	*	798	Promoter	chr19	36024314	36036221	11908	+	26330	uc002oaf.1	-404	ENSG00000105679	GAPDHS	glyceraldehyde-3-phosphate dehydrogenase, spermatogenic
chr19	50762277	50762344	0.005233	2	0.005234	1	0/2	-0.277098	MYH14	0	intron	CpG: 21	0	island	TRUE	0	0.632107	chr19	50762277	50762344	68	*	801	Intron (uc002prq.1/79784, intron 17 of 41)	chr19	50781340	50813801	32462	+	79784	uc010ycb.2	-18996	ENSG00000105357	MYH14	myosin, heavy chain 14, non-muscle
chr19	39360961	39360962	0.004183	1	0.004183	1	0/1	-0.173461	RINL	0	intron	CpG: 94	0	island	TRUE	0	0.41258	chr19	39360961	39360962	2	*	803	Intron (uc002ojq.3/126432, intron 4 of 11)	chr19	39358472	39368919	10448	-	126432	uc002ojq.3	7957	ENSG00000187994	RINL	Ras and Rab interactor-like
chr19	46178388	46178389	0.009524	1	0.009524	1	0/1	-0.105513	GIPR	0	intron	CpG: 48	-1773	shore	TRUE	0	0.21326	chr19	46178388	46178389	2	*	804	Promoter	chr19	46178190	46178266	77	-	100500845	uc021uvy.1	-122		MIR642B	microRNA 642b
chr19	21666098	21666099	0.006512	1	0.006512	1	0/1	-0.416221	LINC00664	-417	intergenic	CpG: 61	0	island	TRUE	-417	0.909978	chr19	21666098	21666099	2	*	805	Promoter	chr19	21666176	21682696	16521	+	400680	uc002nqa.3	-77	ENSG00000268658	LINC00664	long intergenic non-protein coding RNA 664
chr19	12984170	12984171	0.006775	1	0.006775	1	0/1	-0.407646	MAST1	0	cds	CpG: 147	0	island	TRUE	0	0.884221	chr19	12984170	12984171	2	*	806	Exon (uc002mvm.3/22983, exon 25 of 26)	chr19	12986025	12992335	6311	-	1777	uc002mvn.1	8164	ENSG00000105612	DNASE2	deoxyribonuclease II, lysosomal
chr17	79988088	79988089	0.009923	1	0.009923	1	0/1	-0.112895	LRRC45	0	cds	CpG: 233	0	island	TRUE	0	0.226169	chr17	79988088	79988089	2	*	807	Exon (uc002kde.3/201255, exon 15 of 17)	chr17	79989532	79992080	2549	+	5881	uc002kdf.3	-1443	ENSG00000169750	RAC3	ras-related C3 botulinum toxin substrate 3 (rho family, small GTP binding protein Rac3)
chr17	74929912	74929913	0.004272	1	0.004272	1	1/0	0.175492	MGAT5B	0	intron	CpG: 20	990	shore	TRUE	0	0.415804	chr17	74929912	74929913	2	*	811	Intron (uc002jth.3/146664, intron 11 of 16)	chr17	74942332	74946471	4140	+	146664	uc002jtj.3	-12419	ENSG00000167889	MGAT5B	mannosyl (alpha-1,6-)-glycoprotein beta-1,6-N-acetyl-glucosaminyltransferase, isozyme B
chr17	73268051	73268161	0.002852	2	0.002853	1	0/2	-0.260878	LOC100287042	0	nc_exon	CpG: 152	0	island	TRUE	0	0.663855	chr17	73268051	73268161	111	*	812	Promoter	chr17	73267380	73269976	2597	+	100287042	uc021ucy.1	671	ENSG00000263843	LOC100287042	uncharacterized LOC100287042
chr17	4927006	4927007	0.009425	1	0.009425	1	0/1	-0.110458	KIF1C	0	cds	CpG: 131	25208		TRUE	0	0.223756	chr17	4927006	4927007	2	*	813	Exon (uc002gan.2/10749, exon 23 of 23)	chr17	4935897	4938727	2831	-	55065	uc002gao.4	11720	ENSG00000132517	SLC52A1	solute carrier family 52 (riboflavin transporter), member 1
chr17	10453510	10453511	0.006281	1	0.006281	1	0/1	-0.236874	MYHAS	0	nc_intron	CpG: 25	-87970		TRUE	0	0.52159	chr17	10453510	10453511	2	*	815	Promoter	chr17	10424465	10453017	28553	-	4620	uc002gmp.4	-493	ENSG00000125414	MYH2	myosin, heavy chain 2, skeletal muscle, adult
chr17	80333040	80333041	0.009491	1	0.009491	1	0/1	-0.102348	UTS2R	0	cds	CpG: 126	0	island	TRUE	0	0.207018	chr17	80333040	80333041	2	*	819	Promoter	chr17	80332201	80333370	1170	+	2837	uc010wvl.2	839	ENSG00000181408	UTS2R	urotensin 2 receptor
chr17	40032307	40032308	0.003044	1	0.003044	1	0/1	-0.15487	ACLY	0	intron	CpG: 93	10383		TRUE	0	0.389738	chr17	40032307	40032308	2	*	821	Intron (uc002hyg.3/47, intron 7 of 28)	chr17	40009799	40021629	11831	-	55175	uc002hyf.1	-10678	ENSG00000178502	KLHL11	kelch-like family member 11
chr17	9725554	9725555	0.007057	1	0.007057	1	1/0	0.146224	GSG1L2	-166	intergenic	CpG: 32	50289		TRUE	-166	0.314583	chr17	9725554	9725555	2	*	822	Distal Intergenic	chr17	9729381	9745933	16553	+	9340	uc010cog.1	-3826	ENSG00000065325	GLP2R	glucagon-like peptide 2 receptor
chr17	4047571	4047575	0.002297	2	0.002298	1	0/2	-0.286908	CYB5D2	0;0	intron;intron+utr5	CpG: 140	204	shore	TRUE	0	0.757049	chr17	4047571	4047575	5	*	825	Promoter	chr17	4046915	4060995	14081	+	124936	uc002fxl.5	656	ENSG00000167740	CYB5D2	cytochrome b5 domain containing 2
chr17	80202961	80203113	0.001875	3	0.004726	1	0/3	-0.663995	CSNK1D	0;0;0	nc_intron;intron;intron+utr3	CpG: 39	0	island	TRUE	0	1.54412	chr17	80202961	80203113	153	*	827	Intron (uc010dil.3/1453, intron 1 of 5)	chr17	80200537	80209403	8867	-	1453	uc010dil.3	6290	ENSG00000141551	CSNK1D	casein kinase 1, delta
chr17	57444078	57444079	0.00544	1	0.00544	1	0/1	-0.141629	YPEL2	0	intron	CpG: 151	33933		TRUE	0	0.320705	chr17	57444078	57444079	2	*	828	Promoter	chr17	57443444	57443515	72	+	100616204	uc021uat.1	634	ENSG00000263857	MIR4729	microRNA 4729
chr17	42750767	42750768	0.006728	1	0.006728	1	0/1	-0.247041	MEIOC	0	cds	CpG: 101	16141		TRUE	0	0.536601	chr17	42750767	42750768	2	*	830	Exon (uc002iha.3/284071, exon 7 of 8)	chr17	42754805	42758018	3214	-	124808	uc021tye.1	7250	ENSG00000180329	CCDC43	coiled-coil domain containing 43
chr17	73266070	73266071	0.003358	1	0.003358	1	0/1	-0.21614	MIF4GD	0	intron	CpG: 152	-269	shore	TRUE	0	0.534713	chr17	73266070	73266071	2	*	835	Promoter	chr17	73262310	73266326	4017	-	57409	uc021ucx.1	255	ENSG00000125457	MIF4GD	MIF4G domain containing
chr17	63833529	63833530	3.716e-05	1	3.716e-05	1	1/0	0.219752	CEP112	0	intron	CpG: 21	275598		TRUE	0	0.973484	chr17	63833529	63833530	2	*	842	Intron (uc010deo.3/201134, intron 4 of 16)	chr17	63631658	63822661	191004	-	201134	uc002jfk.3	-10868	ENSG00000154240	CEP112	centrosomal protein 112kDa
chr17	46103991	46103992	0.006344	1	0.006344	1	0/1	-0.152148	COPZ2	0	intron	CpG: 150	1087	shore	TRUE	0	0.334365	chr17	46103991	46103992	2	*	844	Intron (uc002imy.3/51226, intron 1 of 9)	chr17	46114527	46114613	87	-	406943	uc010wld.1	10621		MIR152	microRNA 152
chr17	48784765	48784766	0.00633	1	0.00633	1	0/1	-0.114226	ANKRD40	0	intron	CpG: 65	0	island	TRUE	0	0.251137	chr17	48784765	48784766	2	*	845	Promoter	chr17	48770551	48785270	14720	-	91369	uc002iso.3	504	ENSG00000154945	ANKRD40	ankyrin repeat domain 40
chr17	72838366	72838367	0.005709	1	0.005709	1	0/1	-0.121781	GRIN2C	0;0	exon+utr3;nc_exon	CpG: 106	-445	shore	TRUE	0	0.273208	chr17	72838366	72838367	2	*	846	3' UTR	chr17	72838168	72856007	17840	-	2905	uc002jlt.1	17640	ENSG00000161509	GRIN2C	glutamate receptor, ionotropic, N-methyl D-aspartate 2C
chr17	78735268	78735325	0.003274	3	0.003273	1	0/3	-0.457271	RPTOR	0	intron	CpG: 20	15041		TRUE	0	1.13634	chr17	78735268	78735325	58	*	849	Intron (uc002jys.3/57521, intron 6 of 8)	chr17	78923236	78940173	16938	+	57521	uc002jyu.1	-187911	ENSG00000141564	RPTOR	regulatory associated protein of MTOR, complex 1
chr17	47093955	47093956	0.007633	1	0.007633	1	0/1	-0.196745	IGF2BP1	0	intron	CpG: 18	1744	shore	TRUE	0	0.416568	chr17	47093955	47093956	2	*	851	Intron (uc002iom.3/10642, intron 2 of 14)	chr17	47074774	47133507	58734	+	10642	uc002iom.3	19181	ENSG00000159217	IGF2BP1	insulin-like growth factor 2 mRNA binding protein 1
chr17	63160487	63160488	0.008292	1	0.008292	1	0/1	-0.129686	RGS9	0	intron	CpG: 29	26895		TRUE	0	0.26992	chr17	63160487	63160488	2	*	853	Intron (uc021ubw.1/8787, intron 7 of 16)	chr17	63184822	63223821	39000	+	8787	uc002jfg.3	-24334	ENSG00000108370	RGS9	regulator of G-protein signaling 9
chr17	19771360	19771365	0.0009357	2	0.0009357	1	0/2	-0.308493	ULK2	-121	intergenic	CpG: 152	0	island	TRUE	-121	0.934383	chr17	19771360	19771365	6	*	856	Promoter	chr17	19674143	19771239	97097	-	9706	uc002gwm.4	-121	ENSG00000083290	ULK2	unc-51 like autophagy activating kinase 2
chr17	39991813	39991814	0.006056	1	0.006056	1	0/1	-0.176937	NT5C3B	0;0	intron;nc_intron	CpG: 66	-207	shore	TRUE	0	0.392414	chr17	39991813	39991814	2	*	857	Promoter	chr17	39981334	39992488	11155	-	115024	uc021txn.1	674	ENSG00000141698	NT5C3B	5'-nucleotidase, cytosolic IIIB
chr17	27034448	27034449	0.008302	1	0.008302	1	1/0	0.154034	PROCA1	0;0	intron+utr5;intron	CpG: 79	-3635		TRUE	0	0.320518	chr17	27034448	27034449	2	*	859	Promoter	chr17	27030534	27034467	3934	-	147011	uc031qzo.1	18	ENSG00000167525	PROCA1	protein interacting with cyclin A1
chr17	78778553	78778554	0.002799	1	0.002799	1	1/0	0.186166	LOC101928855;RPTOR	0;0	nc_exon;intron	CpG: 24	2738	shore	TRUE	0	0.475281	chr17	78778553	78778554	2	*	862	Intron (uc002jys.3/57521, intron 7 of 8)	chr17	78923236	78940173	16938	+	57521	uc002jyu.1	-144682	ENSG00000141564	RPTOR	regulatory associated protein of MTOR, complex 1
chr17	26700958	26700959	0.005117	1	0.005117	1	0/1	-0.139582	SARM1	0	intron	CpG: 112	1401	shore	TRUE	0	0.319779	chr17	26700958	26700959	2	*	864	Intron (uc010wah.1/23098, intron 5 of 5)	chr17	26698987	26728065	29079	+	23098	uc010crl.1	1971	ENSG00000004139	SARM1	sterile alpha and TIR motif containing 1
chr17	43340243	43340244	0.007658	1	0.007658	1	0/1	-0.119181	MAP3K14-AS1	0	nc_intron	CpG: 65	411	shore	TRUE	0	0.252174	chr17	43340243	43340244	2	*	866	Promoter	chr17	43339558	43345997	6440	+	100133991	uc002iit.4	685	ENSG00000267278	MAP3K14-AS1	MAP3K14 antisense RNA 1
chr17	63823864	63823963	0.007456	2	0.007458	1	2/0	0.28458	CEP112	0	intron	CpG: 21	265933		TRUE	0	0.605409	chr17	63823864	63823963	100	*	867	Intron (uc010deo.3/201134, intron 4 of 16)	chr17	63631658	63822661	191004	-	201134	uc002jfk.3	-1203	ENSG00000154240	CEP112	centrosomal protein 112kDa
chr17	4674843	4674844	0.009318	1	0.009318	1	0/1	-0.10894	TM4SF5	-342	intergenic	CpG: 46	-10852		TRUE	-342	0.221221	chr17	4674843	4674844	2	*	868	Promoter	chr17	4675187	4686506	11320	+	9032	uc002fyw.1	-343	ENSG00000142484	TM4SF5	transmembrane 4 L six family member 5
chr17	55584079	55584080	0.008341	1	0.008341	1	0/1	-0.153377	MSI2	0	intron	CpG: 112	249834		TRUE	0	0.318838	chr17	55584079	55584080	2	*	869	Intron (uc010wnm.1/124540, intron 6 of 13)	chr17	55339476	55345894	6419	+	124540	uc002ivb.3	244603	ENSG00000153944	MSI2	musashi RNA-binding protein 2
chr17	185756	185757	0.004351	1	0.004351	1	0/1	-0.222178	RPH3AL	0	intron+utr5	CpG: 17	460	shore	TRUE	0	0.524653	chr17	185756	185757	2	*	870	Intron (uc002fre.2/9501, intron 9 of 9)	chr17	180996	183279	2284	+	100506388	uc021tmy.1	4760	ENSG00000263267	LOC100506388	uncharacterized LOC100506388
chr17	80989831	80989832	0.004564	1	0.004564	1	1/0	0.214416	B3GNTL1	0;0	nc_intron;intron	CpG: 31	439	shore	TRUE	0	0.501874	chr17	80989831	80989832	2	*	872	Intron (uc002kgf.1/146712, intron 10 of 12)	chr17	80901667	81007030	105364	-	146712	uc002kgf.1	17198	ENSG00000175711	B3GNTL1	UDP-GlcNAc:betaGal beta-1,3-N-acetylglucosaminyltransferase-like 1
chr17	78794248	78794249	0.009437	1	0.009437	1	1/0	0.118575	RPTOR	0	intron	CpG: 24	-1829	shore	TRUE	0	0.240134	chr17	78794248	78794249	2	*	876	Intron (uc002jys.3/57521, intron 7 of 8)	chr17	78923236	78940173	16938	+	57521	uc002jyu.1	-128987	ENSG00000141564	RPTOR	regulatory associated protein of MTOR, complex 1
chr17	48831720	48831721	0.004377	1	0.004377	1	0/1	-0.225326	LUC7L3	0	exon+utr3	CpG: 35	-26914		TRUE	0	0.531505	chr17	48831720	48831721	2	*	877	Exon (uc002ist.1/uc002ist.1, exon 1 of 1)	chr17	48838395	48844876	6482	-	55018	uc031rdf.1	13155	ENSG00000167117	LINC00483	long intergenic non-protein coding RNA 483
chr17	29814621	29814622	0.007192	1	0.007192	1	0/1	-0.184822	RAB11FIP4	0	intron	CpG: 91	0	island	TRUE	0	0.396101	chr17	29814621	29814622	2	*	878	Promoter	chr17	29815076	29865232	50157	+	84440	uc002hgo.2	-454	ENSG00000131242	RAB11FIP4	RAB11 family interacting protein 4 (class II)
chr17	72771909	72771945	0.002211	2	0.002211	1	0/2	-0.25288	NAT9	0;0;0	intron+utr5;exon+utr5;nc_intron	CpG: 49	-299	shore	TRUE	0	0.671499	chr17	72771909	72771945	37	*	880	Promoter	chr17	72766686	72772470	5785	-	26151	uc002jlq.3	525	ENSG00000109065	NAT9	N-acetyltransferase 9 (GCN5-related, putative)
chr17	26216836	26216837	0.005883	1	0.005883	1	1/0	0.221799	LYRM9	0	intron+utr5	CpG: 61	-3101		TRUE	0	0.494702	chr17	26216836	26216837	2	*	886	Intron (uc010crh.1/4843, intron 17 of 17)	chr17	26205340	26220409	15070	-	201229	uc002gzx.3	3572	ENSG00000232859	LYRM9	LYR motif containing 9
chr17	7976456	7976533	0.004528	2	0.004581	1	0/2	-0.294811	ALOX12B	0	intron+cds	CpG: 79	-6098		TRUE	0	0.689575	chr17	7976456	7976533	78	*	887	Exon (uc002gjy.1/242, exon 14 of 15)	chr17	7975954	7991021	15068	-	242	uc002gjy.1	14488	ENSG00000179477	ALOX12B	arachidonate 12-lipoxygenase, 12R type
chr17	79991323	79991324	0.004394	1	0.004394	1	1/0	0.117166	RAC3	0	cds	CpG: 233	1008	shore	TRUE	0	0.276177	chr17	79991323	79991324	2	*	889	Exon (uc002kdf.3/5881, exon 5 of 6)	chr17	79989532	79992080	2549	+	5881	uc002kdf.3	1791	ENSG00000169750	RAC3	ras-related C3 botulinum toxin substrate 3 (rho family, small GTP binding protein Rac3)
chr17	46651722	46651868	0.006531	4	0.00653	1	0/4	-0.46546	HOXB3	0;0	intron+utr5;TSS+exon+utr5	CpG: 32	-2185	shore	TRUE	0	1.01707	chr17	46651722	46651868	147	*	892	Promoter	chr17	46626232	46651810	25579	-	3213	uc002ino.3	0	ENSG00000120093	HOXB3	homeobox B3
chr17	73108467	73108468	0.00649	1	0.00649	1	1/0	0.142995	ARMC7	0	intron	CpG: 114	1800	shore	TRUE	0	0.312838	chr17	73108467	73108468	2	*	893	Intron (uc002jmw.1/79637, intron 2 of 2)	chr17	73110386	73126360	15975	+	79637	uc010dga.1	-1918	ENSG00000125449	ARMC7	armadillo repeat containing 7
chr17	48207167	48207168	0.008631	1	0.008631	1	0/1	-0.233352	SAMD14	0	exon+utr5	CpG: 71	0	island	TRUE	0	0.481624	chr17	48207167	48207168	2	*	894	Promoter	chr17	48188673	48207246	18574	-	201191	uc002iqf.4	78	ENSG00000167100	SAMD14	sterile alpha motif domain containing 14
chr17	8343470	8343471	0.00259	1	0.00259	1	0/1	-0.214039	NDEL1	0	intron+utr5	CpG: 93	3510		TRUE	0	0.553656	chr17	8343470	8343471	2	*	897	Intron (uc002gli.4/81565, intron 1 of 9)	chr17	8339170	8371495	32326	+	81565	uc002gli.4	4300	ENSG00000166579	NDEL1	nudE neurodevelopment protein 1-like 1
chr17	80860956	80861123	0.007563	3	0.007563	1	0/3	-0.315923	TBCD	0	intron	CpG: 44	-2204	shore	TRUE	0	0.67017	chr17	80860956	80861123	168	*	898	Intron (uc002kfx.1/6904, intron 17 of 24)	chr17	80853701	80887614	33914	+	6904	uc002kgb.1	7255	ENSG00000141556	TBCD	tubulin folding cofactor D
chr17	7210539	7210540	0.008365	1	0.002242	1	0/1	-0.283494	EIF5A	0	intron	CpG: 153	0	island	TRUE	0	0.751079	chr17	7210539	7210540	2	*	900	Promoter	chr17	7210645	7213772	3128	+	1984	uc010vtu.1	-105	ENSG00000132507	EIF5A	eukaryotic translation initiation factor 5A
chr17	70115862	70115869	0.007485	2	0.007484	1	0/2	-0.30148	SOX9-AS1	0	nc_intron	CpG: 269	-405	shore	TRUE	0	0.640906	chr17	70115862	70115869	8	*	901	Intron (uc002jiv.3/uc002jiv.3, intron 3 of 3)	chr17	70117161	70122560	5400	+	6662	uc002jiw.3	-1292	ENSG00000125398	SOX9	SRY (sex determining region Y)-box 9
chr17	27945387	27945462	0.008558	2	0.00856	1	0/2	-0.172823	CORO6	0	intron	CpG: 200	0	island	TRUE	0	0.357317	chr17	27945387	27945462	76	*	902	Promoter	chr17	27941774	27945650	3877	-	84940	uc031qzr.1	188	ENSG00000167549	CORO6	coronin 6
chr17	7287652	7287741	0.006315	2	0.006315	1	0/2	-0.253684	TNK1	0	intron	CpG: 69	0	island	TRUE	0	0.558009	chr17	7287652	7287741	90	*	905	Intron (uc002ggi.4/8711, intron 6 of 12)	chr17	7284293	7293092	8800	+	8711	uc002ggi.4	3359	ENSG00000174292	TNK1	tyrosine kinase, non-receptor, 1
chr17	33738370	33738371	0.00578	1	0.00578	1	0/1	-0.283457	SLFN12	0	cds	CpG: 24	3511		TRUE	0	0.634398	chr17	33738370	33738371	2	*	906	Exon (uc002hji.4/55106, exon 4 of 4)	chr17	33738081	33759543	21463	-	55106	uc002hji.4	21172	ENSG00000172123	SLFN12	schlafen family member 12
chr16	69363951	69363952	0.00757	1	0.00757	1	1/0	0.189481	COG8;PDF	0;0	intron+utr3;cds	CpG: 150	0	island	TRUE	0	0.401872	chr16	69363951	69363952	2	*	908	Promoter	chr16	69362524	69364498	1975	-	64146	uc002ewx.1	546	ENSG00000258429	PDF	peptide deformylase (mitochondrial)
chr16	3340853	3340854	0.006103	1	0.006103	1	0/1	-0.12675	ZNF263	0	exon+utr3	CpG: 54	-4291		TRUE	0	0.280681	chr16	3340853	3340854	2	*	910	3' UTR	chr16	3333487	3341459	7973	+	10127	uc002cuq.3	7366	ENSG00000006194	ZNF263	zinc finger protein 263
chr16	16044519	16044520	0.007049	1	0.007049	1	0/1	-0.196958	ABCC1	0	intron	CpG: 74	592	shore	TRUE	0	0.423829	chr16	16044519	16044520	2	*	911	Intron (uc010bvi.3/4363, intron 1 of 30)	chr16	16043434	16236930	193497	+	4363	uc010bvi.3	1085	ENSG00000103222	ABCC1	ATP-binding cassette, sub-family C (CFTR/MRP), member 1
chr16	66612955	66613097	0.005171	3	0.008137	1	0/3	-0.456426	CKLF-CMTM1;CMTM1	0;0	exon+utr3;exon+utr3	CpG: 70	0	island	TRUE	0	0.953718	chr16	66612955	66613097	143	*	915	Promoter	chr16	66613351	66622177	8827	+	146225	uc002ept.3	-254	ENSG00000140932	CMTM2	CKLF-like MARVEL transmembrane domain containing 2
chr16	719818	719819	0.005917	1	0.005917	1	0/1	-0.165653	RHOT2	0	intron	CpG: 105	754	shore	TRUE	0	0.369058	chr16	719818	719819	2	*	916	Intron (uc002cip.3/89941, intron 5 of 18)	chr16	720892	724174	3283	+	89941	uc010bqy.3	-1073	ENSG00000140983	RHOT2	ras homolog family member T2
chr16	230596	230597	0.007475	1	0.007475	1	0/1	-0.191673	HBQ1	0	intron	CpG: 150	0	island	TRUE	0	0.407572	chr16	230596	230597	2	*	917	Promoter	chr16	230333	231178	846	+	3049	uc002cfz.3	263	ENSG00000086506	HBQ1	hemoglobin, theta 1
chr16	67235732	67235733	0.009999	1	0.009999	1	1/0	0.131006	ELMO3	0	cds	CpG: 61	1870	shore	TRUE	0	0.262017	chr16	67235732	67235733	2	*	918	Promoter	chr16	67236224	67236298	75	-	442901	uc010vjf.1	565		MIR328	microRNA 328
chr16	71316773	71316774	0.00261	1	0.00261	1	0/1	-0.399485	CMTR2	0	exon+utr3	CpG: 45	-6341		TRUE	0	1.03201	chr16	71316773	71316774	2	*	925	3' UTR	chr16	71316203	71323315	7113	-	55783	uc010cga.3	6541	ENSG00000180917	CMTR2	cap methyltransferase 2
chr16	86536239	86536240	0.002576	1	0.002576	1	0/1	-0.164567	FENDRR	0	nc_intron	CpG: 39	-2878	shore	TRUE	0	0.426074	chr16	86536239	86536240	2	*	926	Intron (uc021tmg.1/400550, intron 3 of 3)	chr16	86508131	86542466	34336	-	400550	uc021tmg.1	6226	ENSG00000268388	FENDRR	FOXF1 adjacent non-coding developmental regulatory RNA
chr16	87946544	87946545	0.001407	1	0.001407	1	0/1	-0.177475	CA5A	0	intron	CpG: 23	-1973	shore	TRUE	0	0.506107	chr16	87946544	87946545	2	*	930	Intron (uc002fkn.1/763, intron 5 of 6)	chr16	87921625	87970112	48488	-	763	uc002fkn.1	23567	ENSG00000174990	CA5A	carbonic anhydrase VA, mitochondrial
chr16	83987465	83987466	0.008818	1	0.008818	1	1/0	0.599473	OSGIN1	0	intron+utr5	CpG: 25	-11418		TRUE	0	1.23169	chr16	83987465	83987466	2	*	931	Promoter	chr16	83986827	83999937	13111	+	29948	uc002fhc.3	638	ENSG00000140961	OSGIN1	oxidative stress induced growth inhibitor 1
chr16	84002599	84002600	0.006804	1	0.008569	1	0/1	-0.133335	NECAB2	0;0	intron;intron+utr5	CpG: 63	0	island	TRUE	0	0.275612	chr16	84002599	84002600	2	*	933	Promoter	chr16	84002237	84036379	34143	+	54550	uc002fhd.3	362	ENSG00000103154	NECAB2	N-terminal EF-hand calcium binding protein 2
chr16	15948619	15948620	0.004751	1	0.004751	1	1/0	0.192864	MYH11	0	intron+utr5	CpG: 44	-2219	shore	TRUE	0	0.448064	chr16	15948619	15948620	2	*	934	Intron (uc002ddv.3/4629, intron 42 of 42)	chr16	15796992	15950887	153896	-	4629	uc002ddv.3	2267	ENSG00000133392	MYH11	myosin, heavy chain 11, smooth muscle
chr16	84065224	84065272	0.006031	3	0.00603	1	0/3	-0.312453	SLC38A8	0	intron	CpG: 18	-20594		TRUE	0	0.693546	chr16	84065224	84065272	49	*	936	Intron (uc002fhg.1/146167, intron 6 of 9)	chr16	84043389	84075762	32374	-	146167	uc002fhg.1	10490	ENSG00000166558	SLC38A8	solute carrier family 38, member 8
chr16	65071589	65071590	0.005055	1	0.005055	1	0/1	-0.182604	CDH11	0	intron+utr5	CpG: 232	-83066		TRUE	0	0.41931	chr16	65071589	65071590	2	*	937	Intron (uc002eoi.3/1009, intron 11 of 12)	chr16	64980683	65038944	58262	-	1009	uc010cdn.3	-32645	ENSG00000140937	CDH11	cadherin 11, type 2, OB-cadherin (osteoblast)
chr16	88639918	88639919	0.001958	1	0.001958	1	0/1	-0.215486	ZC3H18	0	intron+utr5	CpG: 128	2585	shore	TRUE	0	0.583576	chr16	88639918	88639919	2	*	940	Intron (uc021tmm.1/124245, intron 1 of 8)	chr16	88636789	88677792	41004	+	124245	uc021tmm.1	3129	ENSG00000158545	ZC3H18	zinc finger CCCH-type containing 18
chr16	56448618	56448619	0.004067	1	0.004067	1	1/0	0.145382	AMFR	0;0	intron+utr5;intron	CpG: 109	-10116		TRUE	0	0.347569	chr16	56448618	56448619	2	*	943	Intron (uc002eiy.4/267, intron 13 of 13)	chr16	56395364	56459450	64087	-	267	uc002eiy.4	10831	ENSG00000159461	AMFR	autocrine motility factor receptor, E3 ubiquitin protein ligase
chr16	14403004	14403145	0.007717	5	0.007715	1	0/5	-0.925611	MIR365A;MIR193BHG	0;0	nc_exon;nc_intron	CpG: 123	5929		TRUE	0	1.9555	chr16	14403004	14403145	142	*	944	Promoter	chr16	14403142	14403228	87	+	100126355	uc021tdh.1	0		MIR365A	microRNA 365a
chr16	780555	780556	0.009199	1	0.009199	1	0/1	-0.130481	NARFL	0	cds	CpG: 257	1138	shore	TRUE	0	0.265693	chr16	780555	780556	2	*	947	Exon (uc002cjp.3/64428, exon 9 of 9)	chr16	781565	782746	1182	-	64428	uc010uuq.1	2190	ENSG00000103245	NARFL	nuclear prelamin A recognition factor-like
chr16	73125864	73125865	0.00224	1	0.00224	1	1/0	0.162168	HCCAT5	-382	intergenic	CpG: 81	25073		TRUE	-382	0.429704	chr16	73125864	73125865	2	*	951	Promoter	chr16	73126248	73127672	1425	+	283902	uc010vmq.2	-383	ENSG00000260880	HCCAT5	hepatocellular carcinoma associated transcript 5 (non-protein coding)
chr16	54320430	54320431	0.002563	1	0.002563	1	0/1	-0.167112	IRX3	-52	intergenic	CpG: 490	0	island	TRUE	-52	0.433029	chr16	54320430	54320431	2	*	952	Promoter	chr16	54317212	54320378	3167	-	79191	uc002eht.1	-52	ENSG00000177508	IRX3	iroquois homeobox 3
chr16	29915329	29915330	0.002241	1	0.002241	1	0/1	-0.162848	ASPHD1	0	intron	CpG: 23	2126	shore	TRUE	0	0.431476	chr16	29915329	29915330	2	*	953	Intron (uc002dut.3/253982, intron 1 of 2)	chr16	29912147	29917377	5231	+	253982	uc002dut.3	3182	ENSG00000174939	ASPHD1	aspartate beta-hydroxylase domain containing 1
chr16	89989483	89989484	0.00988	1	0.00988	1	0/1	-0.139744	TUBB3	0	intron+utr5	CpG: 73	0	island	TRUE	0	0.28022	chr16	89989483	89989484	2	*	954	Promoter	chr16	89989687	90000546	10860	+	10381	uc010cja.3	-203	ENSG00000258947	TUBB3	tubulin, beta 3 class III
chr16	87700595	87700596	0.002193	1	0.002193	1	0/1	-0.227574	JPH3	0;0	nc_intron;intron	CpG: 17	-1897	shore	TRUE	0	0.605111	chr16	87700595	87700596	2	*	955	Intron (uc010vou.2/57338, intron 2 of 5)	chr16	87736729	87743273	6545	-	54758	uc002fkh.1	42677	ENSG00000104731	KLHDC4	kelch domain containing 4
chr16	29675160	29675215	0.009625	2	0.009624	1	0/2	-0.221477	SPN	0	cds	CpG: 23	-630	shore	TRUE	0	0.44664	chr16	29675160	29675215	56	*	956	Promoter	chr16	29674540	29681823	7284	+	6693	uc002dtn.4	620	ENSG00000197471	SPN	sialophorin
chr16	50776628	50776715	0.006342	2	0.00634	1	0/2	-0.290456	CYLD	0	intron+exon+utr5	CpG: 93	0	island	TRUE	0	0.638397	chr16	50776628	50776715	88	*	960	Promoter	chr16	50776029	50835846	59818	+	1540	uc002egr.1	599	ENSG00000083799	CYLD	cylindromatosis (turban tumor syndrome)
chr16	86275413	86275414	0.008245	1	0.008245	1	0/1	-0.141438	LINC01081	0	nc_intron	CpG: 73	-44761		TRUE	0	0.294729	chr16	86275413	86275414	2	*	963	Distal Intergenic	chr16	86320037	86326995	6959	+	146513	uc021tmf.1	-44623	ENSG00000268532	LOC146513	uncharacterized LOC146513
chr16	10271822	10271823	0.002213	1	0.002213	1	0/1	-0.151515	GRIN2A	0	intron	CpG: 278	-2120	shore	TRUE	0	0.402274	chr16	10271822	10271823	2	*	964	Intron (uc002czo.4/2903, intron 11 of 12)	chr16	9856532	10275924	419393	-	2903	uc002czr.4	4101	ENSG00000183454	GRIN2A	glutamate receptor, ionotropic, N-methyl D-aspartate 2A
chr16	29875145	29875188	0.003461	3	0.003462	1	3/0	0.435395	CDIPT-AS1	0;0	nc_intron;nc_exon	CpG: 63	629	shore	TRUE	0	1.07136	chr16	29875145	29875188	44	*	967	Promoter	chr16	29875155	29879374	4220	+	440356	uc002duo.2	0	ENSG00000214725	CDIPT-AS1	CDIPT antisense RNA 1 (head to head)
chr16	15493409	15493410	0.002347	1	0.002347	1	0/1	-0.199297	MPV17L	0	intron	CpG: 69	3334		TRUE	0	0.524049	chr16	15493409	15493410	2	*	968	Intron (uc002ddm.2/255027, intron 1 of 2)	chr16	15489611	15503543	13933	+	255027	uc002ddm.2	3798	ENSG00000275543	MPV17L	MPV17 mitochondrial membrane protein-like
chr16	77465215	77465216	0.005391	1	0.005391	1	0/1	-0.188615	ADAMTS18	0;0	exon+utr5;cds	CpG: 99	-3093		TRUE	0	0.427842	chr16	77465215	77465216	2	*	970	5' UTR	chr16	77331186	77468418	137233	-	170692	uc002ffe.1	3202	ENSG00000140873	ADAMTS18	ADAM metallopeptidase with thrombospondin type 1 motif, 18
chr16	55363601	55363602	0.003869	1	0.003869	1	0/1	-0.177691	IRX6	0	intron	CpG: 43	314	shore	TRUE	0	0.428663	chr16	55363601	55363602	2	*	971	Intron (uc002ehx.3/79190, intron 5 of 5)	chr16	55359712	55361805	2094	+	79190	uc010ccb.1	3889	ENSG00000159387	IRX6	iroquois homeobox 6
chr16	3747018	3747019	0.0006004	1	0.0006004	1	0/1	-0.389438	TRAP1	0	intron	CpG: 113	-19958		TRUE	0	1.2546	chr16	3747018	3747019	2	*	972	Intron (uc002cvt.4/10131, intron 17 of 17)	chr16	3708038	3728305	20268	-	10131	uc002cvs.3	-18713	ENSG00000126602	TRAP1	TNF receptor-associated protein 1
chr16	18879798	18879799	0.005496	1	0.005496	1	0/1	-0.171272	SMG1	0	intron	CpG: 121	-57231		TRUE	0	0.387066	chr16	18879798	18879799	2	*	974	Intron (uc010bwb.3/23049, intron 42 of 60)	chr16	18816175	18872098	55924	-	23049	uc010bwa.3	-7700	ENSG00000157106	SMG1	SMG1 phosphatidylinositol 3-kinase-related kinase
chr16	30020843	30020844	0.007056	1	0.007056	1	0/1	-0.153523	DOC2A	0;0	nc_exon;cds	CpG: 29	-1807	shore	TRUE	0	0.330295	chr16	30020843	30020844	2	*	975	Exon (uc002dvn.3/8448, exon 3 of 11)	chr16	30016835	30022401	5567	-	8448	uc002dvn.3	1557	ENSG00000149927	DOC2A	double C2-like domains, alpha
chr16	88717134	88717135	0.005017	1	0.005017	1	0/1	-0.20585	CYBA	0	intron	CpG: 55	0	island	TRUE	0	0.473363	chr16	88717134	88717135	2	*	976	Promoter	chr16	88709697	88717492	7796	-	1535	uc002flb.4	357	ENSG00000051523	CYBA	cytochrome b-245, alpha polypeptide
chr16	58593852	58593853	0.009933	1	0.009933	1	0/1	-0.239979	CNOT1	0;0	nc_intron;intron	CpG: 103	43836		TRUE	0	0.480658	chr16	58593852	58593853	2	*	977	Promoter	chr16	58593700	58593835	136	-	677830	uc002eoa.1	-17	ENSG00000281910	SNORA76A	small nucleolar RNA, H/ACA box 76A
chr5	106738731	106738732	0.009791	1	0.009791	1	0/1	-0.164318	EFNA5	0	intron	CpG: 256	-266398		TRUE	0	0.330143	chr5	106738731	106738732	2	*	978	Intron (uc003kol.3/1946, intron 3 of 4)	chr5	106712590	107006596	294007	-	1946	uc003kol.3	267864	ENSG00000184349	EFNA5	ephrin-A5
chr5	38720073	38720074	0.008218	1	0.008218	1	1/0	0.119982	OSMR-AS1;LINC01265	0;0	nc_intron;nc_intron	CpG: 100	-125428		TRUE	0	0.25019	chr5	38720073	38720074	2	*	979	Distal Intergenic	chr5	38475065	38595507	120443	-	3977	uc003jli.2	-124566	ENSG00000113594	LIFR	leukemia inhibitory factor receptor alpha
chr5	1494980	1495044	0.007416	3	0.007415	1	0/3	-0.380425	LPCAT1	0	intron+cds	CpG: 44	0	island	TRUE	0	0.810263	chr5	1494980	1495044	65	*	983	Exon (uc003jcm.3/79888, exon 3 of 14)	chr5	1461542	1467440	5899	-	79888	uc003jcl.3	-27540	ENSG00000153395	LPCAT1	lysophosphatidylcholine acyltransferase 1
chr5	171862495	171862496	0.009392	1	0.009392	1	0/1	-0.164761	SH3PXD2B	0	intron	CpG: 49	-18686		TRUE	0	0.334011	chr5	171862495	171862496	2	*	986	Intron (uc003mbr.3/285590, intron 12 of 12)	chr5	171760503	171881527	121025	-	285590	uc003mbr.3	19031	ENSG00000174705	SH3PXD2B	SH3 and PX domains 2B
chr5	38549214	38549215	0.002891	1	0.002891	1	0/1	-0.211137	LIFR	0	intron+utr5	CpG: 121	-7007		TRUE	0	0.536066	chr5	38549214	38549215	2	*	987	Intron (uc010ive.1/3977, intron 19 of 19)	chr5	38475065	38556748	81684	-	3977	uc010ive.1	7533	ENSG00000113594	LIFR	leukemia inhibitory factor receptor alpha
chr5	151051214	151051215	0.004719	1	0.004719	1	0/1	-0.117671	SPARC	0	cds	CpG: 41	-86777		TRUE	0	0.27372	chr5	151051214	151051215	2	*	988	Exon (uc003lui.4/6678, exon 5 of 10)	chr5	151040657	151054235	13579	-	6678	uc003lug.4	3020	ENSG00000113140	SPARC	secreted protein, acidic, cysteine-rich (osteonectin)
chr5	506343	506473	0.003048	2	0.003048	1	2/0	0.563424	SLC9A3	0	intron	CpG: 22	0	island	TRUE	0	1.41757	chr5	506343	506473	131	*	989	Intron (uc003jbe.2/6550, intron 16 of 16)	chr5	473334	524549	51216	-	6550	uc003jbe.2	18076	ENSG00000066230	SLC9A3	solute carrier family 9, subfamily A (NHE3, cation proton antiporter 3), member 3
chr5	78599729	78599730	0.007802	1	0.007802	1	1/0	0.112629	JMY	0	intron	CpG: 192	66234		TRUE	0	0.237399	chr5	78599729	78599730	2	*	990	Intron (uc003kfx.4/133746, intron 6 of 10)	chr5	78573726	78610674	36949	+	133746	uc003kfw.1	26003	ENSG00000152409	JMY	junction mediating and regulatory protein, p53 cofactor
chr5	131792825	131792826	0.006212	1	0.006212	1	0/1	-0.149041	C5orf56	0	nc_intron	CpG: 100	-33016		TRUE	0	0.328899	chr5	131792825	131792826	2	*	992	Intron (uc003kwy.3/441108, intron 3 of 3)	chr5	131821323	131825175	3853	-	3659	uc010jdt.2	32349	ENSG00000125347	IRF1	interferon regulatory factor 1
chr5	153857789	153857919	0.006435	5	0.006436	1	0/5	-0.486138	HAND1	0	TSS+exon+utr5	CpG: 145	0	island	TRUE	0	1.06532	chr5	153857789	153857919	131	*	994	Promoter	chr5	153854532	153857824	3293	-	9421	uc003lvn.3	0	ENSG00000113196	HAND1	heart and neural crest derivatives expressed 1
chr5	177942856	177942857	0.002505	1	0.002505	1	0/1	-0.252176	COL23A1	0	intron	CpG: 42	-2951	shore	TRUE	0	0.655959	chr5	177942856	177942857	2	*	995	Intron (uc021yiy.1/91522, intron 27 of 28)	chr5	177664617	178017556	352940	-	91522	uc021yiy.1	74699	ENSG00000050767	COL23A1	collagen, type XXIII, alpha 1
chr5	171533681	171533682	0.008535	1	0.008535	1	1/0	0.182842	STK10	0	cds	CpG: 14	50904		TRUE	0	0.378262	chr5	171533681	171533682	2	*	997	Exon (uc003mbo.1/6793, exon 6 of 19)	chr5	171469074	171615346	146273	-	6793	uc003mbo.1	81664	ENSG00000072786	STK10	serine/threonine kinase 10
chr5	136426335	136426336	0.00102	1	0.00102	1	0/1	-0.228012	SPOCK1	0	intron	CpG: 134	-407680		TRUE	0	0.682075	chr5	136426335	136426336	2	*	999	Intron (uc003lbo.3/6695, intron 6 of 9)	chr5	136310987	136834438	523452	-	6695	uc003lbo.3	408102	ENSG00000152377	SPOCK1	sparc/osteonectin, cwcv and kazal-like domains proteoglycan (testican) 1
chr5	180486155	180486156	0.003642	1	0.003642	1	0/1	-0.223414	BTNL9	0	intron	CpG: 83	0	island	TRUE	0	0.544831	chr5	180486155	180486156	2	*	1001	Intron (uc003mmt.3/153579, intron 10 of 10)	chr5	180467225	180481259	14035	+	153579	uc011dhi.1	18930	ENSG00000165810	BTNL9	butyrophilin-like 9
chr5	11383489	11383490	0.006435	1	0.006435	1	0/1	-0.153473	CTNND2	0;0;0	intron;intron+utr5;nc_intron	CpG: 70	-1191	shore	TRUE	0	0.336328	chr5	11383489	11383490	2	*	1004	Intron (uc011cmx.1/1501, intron 16 of 16)	chr5	10971952	11385341	413390	-	1501	uc011cmx.1	1851	ENSG00000169862	CTNND2	catenin (cadherin-associated protein), delta 2
chr5	133867864	133867865	0.00691	1	0.00691	1	0/1	-0.143221	JADE2	0;0	intron+utr5;intron	CpG: 247	4436		TRUE	0	0.309432	chr5	133867864	133867865	2	*	1010	Intron (uc011cxt.1/23338, intron 1 of 11)	chr5	133861798	133918918	57121	+	23338	uc003kzo.1	6066	ENSG00000043143	JADE2	jade family PHD finger 2
chr5	1088244	1088245	0.006525	1	0.006525	1	0/1	-0.268724	SLC12A7	0	intron	CpG: 20	0	island	TRUE	0	0.587274	chr5	1088244	1088245	2	*	1011	Intron (uc003jbu.3/10723, intron 19 of 23)	chr5	1050489	1112172	61684	-	10723	uc003jbu.3	23927	ENSG00000113504	SLC12A7	solute carrier family 12 (potassium/chloride transporter), member 7
chr5	142780693	142780694	0.006047	1	0.006047	1	1/0	0.185325	NR3C1	0	intron+utr5	CpG: 255	-1377	shore	TRUE	0	0.411135	chr5	142780693	142780694	2	*	1012	Promoter	chr5	142661151	142780417	119267	-	2908	uc031slp.1	-276	ENSG00000113580	NR3C1	nuclear receptor subfamily 3, group C, member 1 (glucocorticoid receptor)
chr5	179630722	179630723	0.0084	1	0.0084	1	1/0	0.16197	RASGEF1C	0	intron+utr5	CpG: 26	-3854		TRUE	0	0.336204	chr5	179630722	179630723	2	*	1014	Intron (uc003mlr.3/255426, intron 13 of 13)	chr5	179527795	179636130	108336	-	255426	uc003mlr.3	5407	ENSG00000146090	RASGEF1C	RasGEF domain family, member 1C
chr5	14848758	14848759	0.004351	1	0.004351	1	1/0	0.199545	ANKH	0	intron	CpG: 21	-22632		TRUE	0	0.471208	chr5	14848758	14848759	2	*	1015	Intron (uc003jfm.4/56172, intron 11 of 11)	chr5	14826038	14826121	84	-	100616271	uc021xwq.1	-22637	ENSG00000264792	MIR4637	microRNA 4637
chr5	15501678	15501679	0.007104	1	0.007104	1	0/1	-0.144619	FBXL7	0;0	intron;exon+utr5	CpG: 98	755	shore	TRUE	0	0.310714	chr5	15501678	15501679	2	*	1017	Intron (uc003jfn.1/23194, intron 1 of 3)	chr5	15500305	15939900	439596	+	23194	uc003jfn.1	1373	ENSG00000183580	FBXL7	F-box and leucine-rich repeat protein 7
chr5	140783647	140783648	0.005274	1	0.005274	1	1/0	0.259361	PCDHGA8;PCDHGA1;PCDHGA9;PCDHGB5;PCDHGA7;PCDHGA5;PCDHGA2;PCDHGA3;PCDHGB4;PCDHGB3;PCDHGB2;PCDHGB1;PCDHGA6;PCDHGA4	0;0;0;0;0;0;0;0;0;0;0;0;0;0	intron;intron;cds;intron;intron;intron;intron;intron;intron;intron;intron;intron;intron;intron	CpG: 45	-3799		TRUE	0	0.590787	chr5	140783647	140783648	2	*	1018	Exon (uc011dax.2/56107, exon 1 of 1)	chr5	140782520	140785006	2487	+	56107	uc011dax.2	1127	ENSG00000261934	PCDHGA9	protocadherin gamma subfamily A, 9
chr5	115910592	115910733	0.00535	4	0.008221	1	0/4	-0.451059	SEMA6A	0	TSS+exon+utr5	CpG: 177	0	island	TRUE	0	0.940492	chr5	115910592	115910733	142	*	1019	Promoter	chr5	115779251	115910551	131301	-	57556	uc003krx.4	-41	ENSG00000092421	SEMA6A	sema domain, transmembrane domain (TM), and cytoplasmic domain, (semaphorin) 6A
chr5	1111731	1111864	0.009316	2	0.009317	1	0/2	-0.289109	SLC12A7	0	intron	CpG: 114	0	island	TRUE	0	0.5871	chr5	1111731	1111864	134	*	1020	Promoter	chr5	1050489	1112172	61684	-	10723	uc003jbu.3	308	ENSG00000113504	SLC12A7	solute carrier family 12 (potassium/chloride transporter), member 7
chr5	157002175	157002176	0.008151	1	0.008151	1	0/1	-0.16064	ADAM19	0	intron	CpG: 95	0	island	TRUE	0	0.335544	chr5	157002175	157002176	2	*	1021	Promoter	chr5	156908442	157002749	94308	-	8728	uc011ddr.1	573	ENSG00000135074	ADAM19	ADAM metallopeptidase domain 19
chr5	132948438	132948516	0.008812	2	0.008813	1	0/2	-0.259506	FSTL4	-215	intergenic	CpG: 205	0	island	TRUE	-215	0.533253	chr5	132948438	132948516	79	*	1022	Promoter	chr5	132532152	132948223	416072	-	23105	uc003kyn.1	-215	ENSG00000053108	FSTL4	follistatin-like 4
chr5	1595048	1595049	0.007603	1	0.007603	1	1/0	0.273318	SDHAP3	-402	intergenic	CpG: 76	21	shore	TRUE	-402	0.579166	chr5	1595048	1595049	2	*	1023	Promoter	chr5	1572073	1594646	22574	-	728609	uc011cme.2	-402		SDHAP3	succinate dehydrogenase complex, subunit A, flavoprotein pseudogene 3
chr5	16935695	16935696	0.002854	1	0.002854	1	0/1	-0.239138	MYO10	0	intron	CpG: 90	0	island	TRUE	0	0.608497	chr5	16935695	16935696	2	*	1024	Promoter	chr5	16662016	16936385	274370	-	4651	uc003jft.4	689	ENSG00000145555	MYO10	myosin X
chr5	16736823	16736824	0.003549	1	0.003549	1	0/1	-0.155819	MYO10	0	intron	CpG: 54	35048		TRUE	0	0.381741	chr5	16736823	16736824	2	*	1026	Intron (uc011cnd.2/4651, intron 22 of 22)	chr5	16662016	16738496	76481	-	4651	uc011cnd.2	1672	ENSG00000145555	MYO10	myosin X
chr5	78281734	78281828	0.009078	4	0.009076	1	0/4	-0.76961	ARSB	0;0	exon+utr5;TSS+exon+utr5	CpG: 93	434	shore	TRUE	0	1.57162	chr5	78281734	78281828	95	*	1027	Promoter	chr5	78111334	78281766	170433	-	411	uc003kfr.4	0	ENSG00000113273	ARSB	arylsulfatase B
chr5	140206841	140206842	0.002346	1	0.002346	1	1/0	0.327014	PCDHA5;PCDHA1;PCDHA2;PCDHA3;PCDHA4	0;0;0;0;0	intron;intron;intron;intron;intron	CpG: 29	-883	shore	TRUE	0	0.85994	chr5	140206841	140206842	2	*	1029	Intron (uc003lha.2/56147, intron 1 of 3)	chr5	140207650	140210088	2439	+	56142	uc011dab.2	-808	ENSG00000081842	PCDHA6	protocadherin alpha 6
chr5	141348202	141348343	0.00802	3	0.009529	1	0/3	-0.496375	RNF14	0	intron+utr5	CpG: 61	-188	shore	TRUE	0	1.00315	chr5	141348202	141348343	142	*	1030	Promoter	chr5	141348451	141369856	21406	+	9604	uc003lma.3	-108	ENSG00000013561	RNF14	ring finger protein 14
chr5	76926341	76926342	0.00877	1	0.00877	1	0/1	-0.117325	OTP	0	cds	CpG: 121	0	island	TRUE	0	0.241338	chr5	76926341	76926342	2	*	1035	Exon (uc003kfg.3/23440, exon 3 of 3)	chr5	76924537	76934522	9986	-	23440	uc003kfg.3	8180	ENSG00000171540	OTP	orthopedia homeobox
chr5	157078822	157078882	0.004274	2	0.004274	1	0/2	-0.315825	SOX30	0;0	cds;intron	CpG: 104	0	island	TRUE	0	0.748242	chr5	157078822	157078882	61	*	1039	Promoter	chr5	157052687	157079428	26742	-	11063	uc003lxb.1	546	ENSG00000039600	SOX30	SRY (sex determining region Y)-box 30
chr5	132201483	132201653	0.009418	3	0.009417	1	0/3	-0.380702	GDF9	0	intron+utr5	CpG: 68	-248	shore	TRUE	0	0.771335	chr5	132201483	132201653	171	*	1042	Promoter	chr5	132196878	132202238	5361	-	2661	uc031slb.1	585	ENSG00000164404	GDF9	growth differentiation factor 9
chr5	156998546	156998547	0.003873	1	0.003873	1	0/1	-0.209452	ADAM19	0	intron	CpG: 22	-2921	shore	TRUE	0	0.505188	chr5	156998546	156998547	2	*	1046	Intron (uc003lww.3/8728, intron 22 of 22)	chr5	156908442	157002749	94308	-	8728	uc011ddr.1	4202	ENSG00000135074	ADAM19	ADAM metallopeptidase domain 19
chr5	134486678	134486679	0.005403	1	0.005403	1	0/1	-0.284773	C5orf66	0	intron+utr5	CpG: 45	-40248		TRUE	0	0.645683	chr5	134486678	134486679	2	*	1048	Intron (uc003laj.2/100996485, intron 2 of 5)	chr5	134571924	134583867	11944	-	340073	uc003lak.3	97188	ENSG00000249647	C5orf66-AS2	C5orf66 antisense RNA 2
chr5	86447120	86447121	0.00555	1	0.00555	1	0/1	-0.168254	LOC101929380	0	nc_intron	CpG: 25	-116995		TRUE	0	0.379533	chr5	86447120	86447121	2	*	1053	Intron (uc003kit.3/uc003kit.3, intron 2 of 3)	chr5	86410696	86410771	76	-	100422887	uc021ybb.1	-36349	ENSG00000265919	MIR4280	microRNA 4280
chr5	180486787	180486880	0.005551	2	0.005988	1	0/2	-0.290531	BTNL9	0	utr3+cds	CpG: 83	0	island	TRUE	0	0.645769	chr5	180486787	180486880	94	*	1054	3' UTR	chr5	180467225	180481259	14035	+	153579	uc011dhi.1	19562	ENSG00000165810	BTNL9	butyrophilin-like 9
chr5	33970305	33970306	0.00487	1	0.00487	1	0/1	-0.16296	SLC45A2	0	intron	CpG: 166	31996		TRUE	0	0.376841	chr5	33970305	33970306	2	*	1059	Intron (uc003jid.3/51151, intron 5 of 6)	chr5	33944721	33984780	40060	-	51151	uc003jid.3	14474	ENSG00000164175	SLC45A2	solute carrier family 45, member 2
chr5	141739077	141739078	0.006021	1	0.006021	1	1/0	0.270333	LOC101926941	0	nc_intron	CpG: 81	2097	shore	TRUE	0	0.600229	chr5	141739077	141739078	2	*	1060	Distal Intergenic	chr5	141689992	141704620	14629	-	81848	uc003lml.2	-34457	ENSG00000187678	SPRY4	sprouty RTK signaling antagonist 4
chr5	177944298	177944299	0.006974	1	0.006974	1	0/1	-0.201451	COL23A1	0	intron	CpG: 42	-1509	shore	TRUE	0	0.434432	chr5	177944298	177944299	2	*	1061	Intron (uc021yiy.1/91522, intron 27 of 28)	chr5	177664617	178017556	352940	-	91522	uc021yiy.1	73257	ENSG00000050767	COL23A1	collagen, type XXIII, alpha 1
chr5	81576371	81576372	0.009493	1	0.009493	1	1/0	0.155247	ATP6AP1L	0	intron+utr5	CpG: 49	2076	shore	TRUE	0	0.314001	chr5	81576371	81576372	2	*	1064	Intron (uc003khv.3/92270, intron 1 of 9)	chr5	81575281	81614147	38867	+	92270	uc003khv.3	1090	ENSG00000205464	ATP6AP1L	ATPase, H+ transporting, lysosomal accessory protein 1-like
chr5	177915909	177915910	0.005447	1	0.005447	1	0/1	-0.285651	COL23A1	0	intron	CpG: 42	-29898		TRUE	0	0.646668	chr5	177915909	177915910	2	*	1066	Intron (uc021yiy.1/91522, intron 27 of 28)	chr5	177664617	178017556	352940	-	91522	uc021yiy.1	101646	ENSG00000050767	COL23A1	collagen, type XXIII, alpha 1
chr5	16478970	16478971	0.0008163	1	0.0008163	1	0/1	-0.200705	FAM134B	0	cds	CpG: 105	12510		TRUE	0	0.619808	chr5	16478970	16478971	2	*	1067	Exon (uc003jfr.3/54463, exon 4 of 7)	chr5	16451628	16465894	14267	-	90441	uc003jfq.3	-13076	ENSG00000173545	ZNF622	zinc finger protein 622
chr10	88702144	88702145	0.002241	1	0.002241	1	0/1	-0.127729	MMRN2	0	cds	CpG: 108	-170	shore	TRUE	0	0.338425	chr10	88702144	88702145	2	*	1072	Exon (uc001kea.3/79812, exon 6 of 7)	chr10	88695298	88717425	22128	-	79812	uc001kea.3	15280	ENSG00000173269	MMRN2	multimerin 2
chr10	38073387	38073388	0.002158	1	0.002158	1	0/1	-0.171065	ZNF248	0	intron	CpG: 36	3441		TRUE	0	0.456051	chr10	38073387	38073388	2	*	1073	Intron (uc031pue.1/57209, intron 1 of 6)	chr10	38082866	38084103	1238	-	100419868	uc031puf.1	10715		ZNF33BP1	zinc finger protein 33B pseudogene 1
chr10	2542242	2542243	0.002516	1	0.002516	1	1/0	0.330058	LOC105376351	0	nc_intron	CpG: 68	-1220	shore	TRUE	0	0.857915	chr10	2542242	2542243	2	*	1074	Distal Intergenic	chr10	2342513	2357268	14756	-	399708	uc021pmj.1	-184974		LINC00701	long intergenic non-protein coding RNA 701
chr10	125650957	125651086	0.007438	3	0.007438	1	0/3	-0.291408	CPXM2	0	cds	CpG: 55	0	island	TRUE	0	0.620274	chr10	125650957	125651086	130	*	1079	Promoter	chr10	125505152	125651500	146349	-	119587	uc001lhk.1	414	ENSG00000121898	CPXM2	carboxypeptidase X (M14 family), member 2
chr10	135202839	135202907	0.003004	2	0.003003	1	0/2	-0.573302	PAOX	0;0;0	nc_intron;intron;intron+utr3	CpG: 22	-194	shore	TRUE	0	1.44612	chr10	135202839	135202907	69	*	1080	Intron (uc001lmv.3/196743, intron 5 of 6)	chr10	135207621	135234174	26554	+	92170	uc001lnd.3	-4714	ENSG00000148824	MTG1	mitochondrial ribosome-associated GTPase 1
chr10	80999807	80999842	0.001997	2	0.001997	1	0/2	-1.02865	ZMIZ1	0	intron	CpG: 139	-2267	shore	TRUE	0	2.77696	chr10	80999807	80999842	36	*	1081	Intron (uc001kaf.2/57178, intron 7 of 24)	chr10	81003425	81076285	72861	+	57178	uc001kag.2	-3583	ENSG00000108175	ZMIZ1	zinc finger, MIZ-type containing 1
chr10	89578541	89578542	0.009489	1	0.009489	1	1/0	0.219008	CFL1P1	0	nc_intron	CpG: 62	254	shore	TRUE	0	0.443004	chr10	89578541	89578542	2	*	1082	Promoter	chr10	89578070	89605369	27300	+	142913	uc001kfa.4	471	ENSG00000223820	CFL1P1	cofilin 1 (non-muscle) pseudogene 1
chr10	128810484	128810500	0.005867	2	0.005867	1	0/2	-1.20879	DOCK1	0;0	intron+cds;intron	CpG: 32	-163090		TRUE	0	2.69751	chr10	128810484	128810500	17	*	1087	Exon (uc010qun.2/1793, exon 12 of 52)	chr10	128821067	128824325	3259	+	1793	uc031pxq.1	-10567	ENSG00000150760	DOCK1	dedicator of cytokinesis 1
chr10	24386611	24386612	0.0007429	1	0.0007429	1	1/0	0.274983	KIAA1217	0	intron+utr5	CpG: 139	401633		TRUE	0	0.860442	chr10	24386611	24386612	2	*	1088	Intron (uc001irs.3/56243, intron 2 of 18)	chr10	24497720	24836772	339053	+	56243	uc001irt.4	-111108	ENSG00000120549	KIAA1217	KIAA1217
chr10	103589693	103589694	0.008279	1	0.008279	1	0/1	-0.233742	KCNIP2	0;0	intron;cds	CpG: 25	439	shore	TRUE	0	0.486657	chr10	103589693	103589694	2	*	1089	Promoter	chr10	103585731	103590195	4465	-	30819	uc001ktx.3	501	ENSG00000120049	KCNIP2	Kv channel interacting protein 2
chr10	45360205	45360314	0.004218	2	0.004219	1	0/2	-0.21977	TMEM72-AS1	0	nc_intron	CpG: 34	0	island	TRUE	0	0.521907	chr10	45360205	45360314	110	*	1090	Intron (uc001jbk.1/220980, intron 6 of 7)	chr10	45406764	45430642	23879	+	643236	uc001jbn.2	-46450	ENSG00000187783	TMEM72	transmembrane protein 72
chr10	375248	375392	0.008958	2	0.008959	1	0/2	-0.357647	DIP2C	0	intron+cds	CpG: 19	2089	shore	TRUE	0	0.732369	chr10	375248	375392	145	*	1092	Exon (uc001ifp.3/22982, exon 30 of 37)	chr10	386420	415907	29488	-	22982	uc009xhi.1	40515	ENSG00000151240	DIP2C	disco-interacting protein 2 homolog C
chr10	34874129	34874130	0.006232	1	0.006232	1	0/1	-0.212873	PARD3	0	intron	CpG: 182	-228994		TRUE	0	0.469465	chr10	34874129	34874130	2	*	1095	Intron (uc010qej.2/56288, intron 23 of 24)	chr10	34606035	34885385	279351	-	56288	uc001ixt.1	11255	ENSG00000148498	PARD3	par-3 family cell polarity regulator
chr10	126805095	126805096	0.004258	1	0.004258	1	1/0	0.169059	CTBP2	0	intron+utr5	CpG: 106	-34695		TRUE	0	0.400805	chr10	126805095	126805096	2	*	1097	Intron (uc009yak.3/1488, intron 10 of 10)	chr10	126676418	126847285	170868	-	1488	uc009yak.3	42189	ENSG00000175029	CTBP2	C-terminal binding protein 2
chr10	70184347	70184360	0.008945	2	0.008947	1	2/0	0.191646	DNA2	0;0	nc_intron;intron	CpG: 99	17005		TRUE	0	0.392553	chr10	70184347	70184360	14	*	1099	Intron (uc031pvh.1/1763, intron 7 of 20)	chr10	70100864	70167051	66188	-	55680	uc001jod.2	-17296	ENSG00000204130	RUFY2	RUN and FYVE domain containing 2
chr10	115805442	115805443	0.009728	1	0.009728	1	0/1	-0.141138	ADRB1	0	exon	CpG: 223	0	island	TRUE	0	0.283967	chr10	115805442	115805443	2	*	1100	3' UTR	chr10	115803806	115806667	2862	+	153	uc001lba.3	1636	ENSG00000043591	ADRB1	adrenoceptor beta 1
chr10	102133820	102133821	0.009889	1	0.009889	1	0/1	-0.157373	OLMALINC	0	nc_intron	CpG: 35	263	shore	TRUE	0	0.315509	chr10	102133820	102133821	2	*	1101	Promoter	chr10	102133333	102148111	14779	+	90271	uc001kqz.4	487		OLMALINC	oligodendrocyte maturation-associated long intergenic non-coding RNA
chr10	116634841	116634842	0.005882	1	0.005882	1	0/1	-0.378788	FAM160B1	0	intron	CpG: 82	52407		TRUE	0	0.844878	chr10	116634841	116634842	2	*	1104	Intron (uc001lcc.3/57700, intron 16 of 16)	chr10	116581503	116624474	42972	+	57700	uc001lcb.3	53338	ENSG00000151553	FAM160B1	family with sequence similarity 160, member B1
chr10	69644128	69644129	0.002489	1	0.000322	1	0/1	-0.194624	SIRT1	-297	intergenic	CpG: 101	-40	shore	TRUE	-297	0.679657	chr10	69644128	69644129	2	*	1105	Promoter	chr10	69644427	69678147	33721	+	23411	uc001jnd.3	-298	ENSG00000096717	SIRT1	sirtuin 1
chr10	25465171	25465243	0.00249	3	0.005821	1	0/3	-0.303116	GPR158;GPR158-AS1	0;0	cds;nc_exon	CpG: 166	0	island	TRUE	0	0.677466	chr10	25465171	25465243	73	*	1107	Promoter	chr10	25447001	25465205	18205	-	100128811	uc010qde.1	0	ENSG00000233642	GPR158-AS1	GPR158 antisense RNA 1
chr10	119304102	119304105	0.004031	2	0.004031	1	0/2	-0.241749	EMX2OS;EMX2	0;0	nc_exon;intron	CpG: 313	0	island	TRUE	0	0.57889	chr10	119304102	119304105	4	*	1108	Promoter	chr10	119243804	119304579	60776	-	196047	uc001ldg.3	474	ENSG00000229847	EMX2OS	EMX2 opposite strand/antisense RNA
chr10	80008319	80008482	0.00415	2	0.004699	1	0/2	-0.367103	LINC00856	0	nc_exon	CpG: 63	-54298		TRUE	0	0.854615	chr10	80008319	80008482	164	*	1109	Promoter	chr10	80008382	80012402	4021	+	100132987	uc001jzv.3	0	ENSG00000230417	LINC00856	long intergenic non-protein coding RNA 856
chr10	98939742	98939913	0.006283	2	0.006284	1	0/2	-0.216111	SLIT1;ARHGAP19-SLIT1	0;0	intron;nc_intron	CpG: 108	-5149		TRUE	0	0.475826	chr10	98939742	98939913	172	*	1110	Intron (uc001kmw.2/6585, intron 36 of 36)	chr10	98757795	98945683	187889	-	6585	uc001kmw.2	5770	ENSG00000187122	SLIT1	slit guidance ligand 1
chr10	102899949	102899984	0.003753	2	0.003952	1	0/2	-0.318188	TLX1NB	0	nc_intron	CpG: 49	0	island	TRUE	0	0.764665	chr10	102899949	102899984	36	*	1113	Downstream (2-3kb)	chr10	102891061	102897546	6486	+	3195	uc001ksw.3	8888	ENSG00000107807	TLX1	T-cell leukemia homeobox 1
chr10	115312553	115312601	0.005	2	0.004999	1	0/2	-0.324144	HABP2	0	intron+utr5	CpG: 101	-126406		TRUE	0	0.745893	chr10	115312553	115312601	49	*	1115	Promoter	chr10	115312778	115338557	25780	+	3026	uc010qry.1	-177	ENSG00000148702	HABP2	hyaluronan binding protein 2
chr10	3133556	3133557	0.009639	1	0.009639	1	0/1	-0.349754	PFKP	0;0	intron;intron+utr5	CpG: 30	-12362		TRUE	0	0.705093	chr10	3133556	3133557	2	*	1116	Intron (uc001igp.3/5214, intron 2 of 21)	chr10	3146885	3172175	25291	+	5214	uc009xhs.1	-13328	ENSG00000067057	PFKP	phosphofructokinase, platelet
chr10	103544649	103544650	0.005364	1	0.005364	1	1/0	0.115081	MGEA5	0	exon+utr3	CpG: 48	1359	shore	TRUE	0	0.261294	chr10	103544649	103544650	2	*	1117	3' UTR	chr10	103541082	103543170	2089	-	10360	uc001ktt.3	-1479	ENSG00000107833	NPM3	nucleophosmin/nucleoplasmin 3
chr10	134043618	134043756	0.004911	4	0.007253	1	4/0	0.8347	STK32C	0;0;0	nc_intron;intron+utr5;intron	CpG: 23	1834	shore	TRUE	0	1.78583	chr10	134043618	134043756	139	*	1120	Intron (uc001llc.1/282974, intron 11 of 12)	chr10	134020996	134062612	41617	-	282974	uc001llc.1	18856	ENSG00000165752	STK32C	serine/threonine kinase 32C
chr10	102107584	102107677	0.002735	3	0.002735	1	0/3	-0.488089	SCD	0	intron	CpG: 133	0	island	TRUE	0	1.25099	chr10	102107584	102107677	94	*	1127	Promoter	chr10	102106772	102124588	17817	+	6319	uc001kqy.3	812	ENSG00000099194	SCD	stearoyl-CoA desaturase (delta-9-desaturase)
chr10	3466795	3466853	0.008566	2	0.008567	1	0/2	-0.37445	LOC105376360	0	nc_intron	CpG: 19	-33479		TRUE	0	0.774052	chr10	3466795	3466853	59	*	1128	Intron (uc001igy.1/uc001igy.1, intron 1 of 1)	chr10	3179116	3215033	35918	-	10531	uc001igr.2	-251762	ENSG00000107959	PITRM1	pitrilysin metallopeptidase 1
chr10	5009644	5009645	0.00272	1	0.00272	1	1/0	0.236276	AKR1C1	0	intron	CpG: 75	140695		TRUE	0	0.60615	chr10	5009644	5009645	2	*	1129	3' UTR	chr10	5005454	5010035	4582	+	1645	uc009xhx.2	4190	ENSG00000187134	AKR1C1	aldo-keto reductase family 1, member C1
chr10	118923561	118923702	0.009068	2	0.009067	1	0/2	-0.16702	MIR3663HG	0	nc_intron	CpG: 110	41	shore	TRUE	0	0.341145	chr10	118923561	118923702	142	*	1131	Intron (uc031pxi.1/uc031pxi.1, intron 1 of 1)	chr10	118927189	118927285	97	-	100500893	uc021pzl.1	3583	ENSG00000266782	MIR3663	microRNA 3663
chr10	75599694	75599695	0.009105	1	0.009105	1	0/1	-0.206457	CAMK2G	0	intron	CpG: 25	206	shore	TRUE	0	0.421321	chr10	75599694	75599695	2	*	1132	Intron (uc001jvm.2/818, intron 9 of 20)	chr10	75574761	75601969	27209	-	818	uc009xrp.1	2274	ENSG00000148660	CAMK2G	calcium/calmodulin-dependent protein kinase II gamma
chr10	12999550	12999551	0.006246	1	0.006246	1	1/0	0.203	CCDC3	0	intron	CpG: 67	-43543		TRUE	0	0.447493	chr10	12999550	12999551	2	*	1133	Intron (uc001ilq.1/83643, intron 1 of 2)	chr10	12938625	13043704	105080	-	83643	uc001ilq.1	44153	ENSG00000151468	CCDC3	coiled-coil domain containing 3
chr10	89574331	89574332	0.00489	1	0.00489	1	0/1	-0.271909	ATAD1	0;0;0	cds;exon+utr5;nc_exon	CpG: 62	-3149		TRUE	0	0.628297	chr10	89574331	89574332	2	*	1140	Promoter	chr10	89512875	89574369	61495	-	84896	uc009xth.1	37	ENSG00000138138	ATAD1	ATPase family, AAA domain containing 1
chr10	77054658	77054789	0.005541	2	0.005542	1	0/2	-0.21538	ZNF503	0	nc_intron	CpG: 31	0	island	TRUE	0	0.485968	chr10	77054658	77054789	132	*	1142	Distal Intergenic	chr10	77056141	77121436	65296	+	253264	uc001jxd.2	-1352	ENSG00000226051	ZNF503-AS1	ZNF503 antisense RNA 1
chr10	123868970	123868971	0.002893	1	0.002893	1	0/1	-0.199352	TACC2	0	intron	CpG: 144	-3148		TRUE	0	0.506085	chr10	123868970	123868971	2	*	1145	Intron (uc001lfv.3/10579, intron 5 of 22)	chr10	123872554	124014057	141504	+	10579	uc001lfx.3	-3583	ENSG00000138162	TACC2	transforming, acidic coiled-coil containing protein 2
chr10	102673777	102673778	0.009622	1	0.009622	1	1/0	0.146913	SLF2	0	intron	CpG: 71	618	shore	TRUE	0	0.296285	chr10	102673777	102673778	2	*	1147	Intron (uc001krr.1/55719, intron 1 of 5)	chr10	102672326	102673643	1318	+	55719	uc001krq.4	1451	ENSG00000119906	SLF2	SMC5-SMC6 complex localization factor 2
chr10	127262562	127262563	0.008011	1	0.008011	1	1/0	0.152695	TEX36-AS1	-376	intergenic	CpG: 84	-145064		TRUE	-376	0.320096	chr10	127262562	127262563	2	*	1148	Promoter	chr10	127262940	127267014	4075	+	100169752	uc001lii.3	-377	ENSG00000237675	TEX36-AS1	TEX36 antisense RNA 1
chr10	115999385	115999406	0.009402	2	0.009398	1	0/2	-0.247318	VWA2	0;0	intron+utr5;exon+utr5	CpG: 70	0	island	TRUE	0	0.501304	chr10	115999385	115999406	22	*	1149	Promoter	chr10	115999013	116049304	50292	+	340706	uc001lbk.2	372	ENSG00000165816	VWA2	von Willebrand factor A domain containing 2
chr10	88024529	88024674	0.007435	6	0.007435	1	0/6	-0.587865	GRID1;MIR346	0;0	intron;nc_exon	CpG: 47	1250	shore	TRUE	0	1.2514	chr10	88024529	88024674	146	*	1151	Promoter	chr10	88024451	88024545	95	-	442911	uc010qmg.2	0	ENSG00000199104	MIR346	microRNA 346
chr10	82214614	82214650	0.003101	2	0.003101	1	0/2	-0.482655	TSPAN14	0	intron+utr5	CpG: 118	0	island	TRUE	0	1.21074	chr10	82214614	82214650	37	*	1153	Promoter	chr10	82214038	82282391	68354	+	81619	uc001kci.4	576	ENSG00000108219	TSPAN14	tetraspanin 14
chr10	112628888	112628889	0.00296	1	0.00296	1	1/0	0.331669	PDCD4-AS1	0	nc_exon	CpG: 106	-2525	shore	TRUE	0	0.838694	chr10	112628888	112628889	2	*	1154	Exon (uc010qrd.1/282997, exon 1 of 1)	chr10	112628648	112630662	2015	-	282997	uc010qrd.1	1773		PDCD4-AS1	PDCD4 antisense RNA 1
chr10	23481385	23481422	0.006784	3	0.006784	1	0/3	-0.397294	PTF1A	-37	intergenic	CpG: 177	0	island	TRUE	-37	0.861537	chr10	23481385	23481422	38	*	1158	Promoter	chr10	23481460	23483181	1722	+	256297	uc001irp.3	-38	ENSG00000168267	PTF1A	pancreas specific transcription factor, 1a
chr10	129789429	129789430	0.007654	1	0.007654	1	0/1	-0.150244	PTPRE	0;0	intron+utr5;intron	CpG: 109	83192		TRUE	0	0.317933	chr10	129789429	129789430	2	*	1161	Intron (uc001lkb.3/5791, intron 2 of 20)	chr10	129785544	129866550	81007	+	5791	uc010qup.1	3885	ENSG00000132334	PTPRE	protein tyrosine phosphatase, receptor type, E
chr10	135123337	135123422	0.004752	2	0.00633	1	0/2	-0.300711	ZNF511;TUBGCP2;ZNF511	0;0;0	cds;nc_intron;nc_exon	CpG: 16	0	island	TRUE	0	0.661142	chr10	135123337	135123422	86	*	1162	Promoter	chr10	135122894	135166187	43294	+	118471	uc021qbf.1	443	ENSG00000165828	PRAP1	proline-rich acidic protein 1
chr10	82049201	82049202	0.005578	1	0.005578	1	0/1	-0.19255	MAT1A	0	exon+utr5	CpG: 93	-67000		TRUE	0	0.433916	chr10	82049201	82049202	2	*	1164	Promoter	chr10	82031576	82049434	17859	-	4143	uc001kbw.3	232	ENSG00000151224	MAT1A	methionine adenosyltransferase I, alpha
chr10	126182012	126182013	0.009235	1	0.009235	1	0/1	-0.242978	LHPP	0	intron	CpG: 50	31272		TRUE	0	0.494354	chr10	126182012	126182013	2	*	1166	Intron (uc001lhs.2/64077, intron 3 of 6)	chr10	126150341	126302710	152370	+	64077	uc001lhs.2	31671	ENSG00000107902	LHPP	phospholysine phosphohistidine inorganic pyrophosphate phosphatase
chr10	26506933	26506934	0.004293	1	0.004293	1	0/1	-0.149307	GAD2	0	intron	CpG: 242	0	island	TRUE	0	0.353444	chr10	26506933	26506934	2	*	1167	Intron (uc009xkr.3/2572, intron 3 of 3)	chr10	26505236	26508251	3016	+	2572	uc009xkr.3	1697	ENSG00000136750	GAD2	glutamate decarboxylase 2 (pancreatic islets and brain, 65kDa)
chr10	122553454	122553455	0.003404	1	0.003404	1	0/1	-0.174408	WDR11-AS1	0	nc_intron	CpG: 32	-57223		TRUE	0	0.43044	chr10	122553454	122553455	2	*	1171	Intron (uc001lfb.1/283089, intron 2 of 2)	chr10	122610687	122666367	55681	+	55717	uc010qte.2	-57232	ENSG00000120008	WDR11	WD repeat domain 11
chr10	28878992	28878993	0.003207	1	0.003207	1	0/1	-0.123249	WAC	0	intron	CpG: 173	55900		TRUE	0	0.307371	chr10	28878992	28878993	2	*	1173	Intron (uc001iud.3/51322, intron 5 of 13)	chr10	28835325	28835346	22	+	100847088	uc031ptp.1	43667	ENSG00000263629	MIR5586	microRNA 5586
chr10	74034644	74034668	0.007837	3	0.007838	1	3/0	0.341005	DDIT4	0	cds	CpG: 122	0	island	TRUE	0	0.718086	chr10	74034644	74034668	25	*	1174	Promoter	chr10	74033677	74035797	2121	+	54541	uc001jsx.1	967	ENSG00000168209	DDIT4	DNA-damage-inducible transcript 4
chr10	134748675	134748676	0.009029	1	0.009029	1	0/1	-0.0927868	CFAP46	0	intron	CpG: 112	-6987		TRUE	0	0.18969	chr10	134748675	134748676	2	*	1175	Intron (uc021qbc.1/54777, intron 51 of 57)	chr10	134621896	134756089	134194	-	54777	uc021qbc.1	7413	ENSG00000171811	CFAP46	cilia and flagella associated protein 46
chr10	12874786	12874787	0.008389	1	0.008389	1	1/0	0.120326	CAMK1D	0	exon+utr3	CpG: 67	-168307		TRUE	0	0.249832	chr10	12874786	12874787	2	*	1179	Promoter	chr10	12875133	12877545	2413	+	283070	uc001ilp.4	-346
chr10	91404454	91404464	0.006461	2	0.006463	1	0/2	-0.225102	PANK1	0	cds	CpG: 93	0	island	TRUE	0	0.492876	chr10	91404454	91404464	11	*	1180	Exon (uc001kgp.2/53354, exon 1 of 7)	chr10	91339254	91403648	64395	-	53354	uc001kgn.2	-806	ENSG00000152782	PANK1	pantothenate kinase 1
chr10	90052518	90052519	0.009591	1	0.009591	1	0/1	-0.186472	RNLS	0	intron	CpG: 61	-290009		TRUE	0	0.376325	chr10	90052518	90052519	2	*	1182	Intron (uc010qms.1/55328, intron 2 of 5)	chr10	90043859	90305279	261421	-	55328	uc009xtj.3	252760	ENSG00000184719	RNLS	renalase, FAD-dependent amine oxidase
chr10	71640467	71640468	0.001161	1	0.001161	1	1/0	0.180987	COL13A1	0	intron	CpG: 140	77591		TRUE	0	0.531228	chr10	71640467	71640468	2	*	1184	Intron (uc001jqk.2/1305, intron 6 of 38)	chr10	71561644	71718904	157261	+	1305	uc001jqk.2	78823	ENSG00000197467	COL13A1	collagen, type XIII, alpha 1
chr7	87229880	87229969	0.001927	2	0.008635	1	0/2	-0.224874	ABCB1	0	intron+utr5	CpG: 34	0	island	TRUE	0	0.464081	chr7	87229880	87229969	90	*	1186	Promoter	chr7	87133179	87229506	96328	-	5243	uc011khc.2	-374	ENSG00000085563	ABCB1	ATP-binding cassette, sub-family B (MDR/TAP), member 1
chr7	96622608	96622710	0.009793	2	0.009792	1	0/2	-0.228317	DLX6-AS1	0	nc_intron	CpG: 30	-8673		TRUE	0	0.458719	chr7	96622608	96622710	103	*	1187	Intron (uc003uok.3/285987, intron 1 of 1)	chr7	96597827	96633610	35784	-	285987	uc003uok.3	10900		DLX6-AS1	DLX6 antisense RNA 1
chr7	156665748	156665749	0.00764	1	0.00764	1	0/1	-0.262748	LMBR1	0	intron	CpG: 112	-19259		TRUE	0	0.556212	chr7	156665748	156665749	2	*	1189	Intron (uc003wmw.4/64327, intron 16 of 16)	chr7	156473570	156685902	212333	-	64327	uc003wmw.4	20153	ENSG00000105983	LMBR1	limb development membrane protein 1
chr7	139209511	139209512	0.004368	1	0.004368	1	1/0	0.201185	CLEC2L	0	intron	CpG: 67	442	shore	TRUE	0	0.474741	chr7	139209511	139209512	2	*	1191	Promoter	chr7	139208674	139229731	21058	+	154790	uc010lnd.3	837	ENSG00000236279	CLEC2L	C-type lectin domain family 2, member L
chr7	105135578	105135579	0.008455	1	0.008455	1	0/1	-0.179271	PUS7	0	intron	CpG: 106	-26403		TRUE	0	0.371608	chr7	105135578	105135579	2	*	1195	Intron (uc010lji.3/54517, intron 10 of 15)	chr7	105096960	105148967	52008	-	54517	uc010lji.3	13388	ENSG00000091127	PUS7	pseudouridylate synthase 7 (putative)
chr7	30063078	30063079	0.002326	1	0.002326	1	1/0	0.15702	FKBP14	0;0	nc_intron;intron	CpG: 19	-3340		TRUE	0	0.413494	chr7	30063078	30063079	2	*	1197	Intron (uc003tal.2/55033, intron 3 of 3)	chr7	30050199	30066417	16219	-	55033	uc003tal.2	3338	ENSG00000106080	FKBP14	FK506 binding protein 14, 22 kDa
chr7	158365160	158365161	0.009512	1	0.009512	1	0/1	-0.127574	PTPRN2	0	intron	CpG: 116	2190	shore	TRUE	0	0.25792	chr7	158365160	158365161	2	*	1198	Intron (uc003wno.3/5799, intron 22 of 22)	chr7	157331750	158380482	1048733	-	5799	uc003wno.3	15321	ENSG00000155093	PTPRN2	protein tyrosine phosphatase, receptor type, N polypeptide 2
chr7	89839865	89839866	0.003233	1	0.003233	1	0/1	-0.235537	STEAP2-AS1	0	nc_intron	CpG: 74	-947	shore	TRUE	0	0.586579	chr7	89839865	89839866	2	*	1199	Intron (uc003ujy.2/261729, intron 1 of 2)	chr7	89841000	89866992	25993	+	261729	uc003ujz.3	-1134	ENSG00000157214	STEAP2	STEAP family member 2, metalloreductase
chr7	148859697	148859698	0.008376	1	0.008376	1	0/1	-0.147079	ZNF398	0;0	intron;intron+utr5	CpG: 145	14141		TRUE	0	0.305478	chr7	148859697	148859698	2	*	1202	Intron (uc011kul.2/57541, intron 3 of 6)	chr7	148845505	148880118	34614	+	57541	uc011kum.2	14192	ENSG00000197024	ZNF398	zinc finger protein 398
chr7	30407021	30407022	0.003901	1	0.003901	1	0/1	-0.226283	ZNRF2	0	exon+utr3	CpG: 187	81380		TRUE	0	0.545076	chr7	30407021	30407022	2	*	1206	3' UTR	chr7	30409666	30412410	2745	+	222161	uc003tau.3	-2644		DKFZP586I1420	uncharacterized protein DKFZp586I1420
chr7	103815074	103815075	0.005914	1	0.005914	1	0/1	-0.289723	ORC5	0	intron	CpG: 100	-153708		TRUE	0	0.645537	chr7	103815074	103815075	2	*	1208	Intron (uc003vcb.3/5001, intron 6 of 13)	chr7	103766788	103848495	81708	-	5001	uc003vcb.3	33420	ENSG00000164815	ORC5	origin recognition complex, subunit 5
chr7	148820504	148820505	0.001984	1	0.001984	1	1/0	0.239535	ZNF425	0	intron	CpG: 99	-2689	shore	TRUE	0	0.647333	chr7	148820504	148820505	2	*	1211	Intron (uc003wfj.3/155054, intron 3 of 3)	chr7	148799878	148823438	23561	-	155054	uc003wfj.3	2933	ENSG00000204947	ZNF425	zinc finger protein 425
chr7	73508618	73508619	0.005124	1	0.005124	1	0/1	-0.157664	LIMK1	0	intron	CpG: 51	9921		TRUE	0	0.361112	chr7	73508618	73508619	2	*	1213	Intron (uc003uaa.2/3984, intron 2 of 15)	chr7	73507486	73536855	29370	+	3984	uc003uab.3	1132	ENSG00000106683	LIMK1	LIM domain kinase 1
chr7	128530795	128530801	0.003975	2	0.003975	1	0/2	-0.374586	KCP	0	intron	CpG: 56	0	island	TRUE	0	0.899254	chr7	128530795	128530801	7	*	1217	Intron (uc011kor.2/375616, intron 18 of 37)	chr7	128502505	128520977	18473	-	375616	uc003vob.1	-9818	ENSG00000135253	KCP	kielin/chordin-like protein
chr7	83097669	83097670	0.00616	1	0.00616	1	1/0	0.282399	SEMA3E	0	intron	CpG: 30	-281215		TRUE	0	0.62422	chr7	83097669	83097670	2	*	1218	Intron (uc022agy.1/9723, intron 14 of 16)	chr7	82993222	83270747	277526	-	9723	uc022agy.1	173077	ENSG00000170381	SEMA3E	sema domain, immunoglobulin domain (Ig), short basic domain, secreted, (semaphorin) 3E
chr7	2291960	2291961	0.008719	1	0.008719	1	0/1	-0.280549	SNX8	0	exon+utr3	CpG: 23	-1315	shore	TRUE	0	0.577799	chr7	2291960	2291961	2	*	1222	3' UTR	chr7	2282540	2290780	8241	+	4521	uc003slu.1	9420	ENSG00000106268	NUDT1	nudix (nucleoside diphosphate linked moiety X)-type motif 1
chr7	644702	644820	0.00505	2	0.00505	1	0/2	-0.236824	LOC101926963;PRKAR1B	0;0	nc_intron;intron	CpG: 22	241	shore	TRUE	0	0.543915	chr7	644702	644820	119	*	1225	Intron (uc031swi.1/5575, intron 5 of 9)	chr7	618893	641221	22329	-	5575	uc003six.1	-3481	ENSG00000188191	PRKAR1B	protein kinase, cAMP-dependent, regulatory, type I, beta
chr7	149567078	149567079	0.008298	1	0.008298	1	0/1	-0.212635	ATP6V0E2-AS1	0	nc_intron	CpG: 115	-3287		TRUE	0	0.442499	chr7	149567078	149567079	2	*	1228	Intron (uc003wgn.4/401431, intron 1 of 3)	chr7	149570057	149575686	5630	+	155066	uc003wgo.1	-2978	ENSG00000171130	ATP6V0E2	ATPase, H+ transporting V0 subunit e2
chr7	124422126	124422127	0.007788	1	0.007788	1	0/1	-0.192748	C7orf77	0	cds	CpG: 115	15937		TRUE	0	0.406423	chr7	124422126	124422127	2	*	1237	Exon (uc003vlj.2/154872, exon 3 of 4)	chr7	124417346	124430864	13519	-	154872	uc003vlj.2	8737	ENSG00000275356	C7orf77	chromosome 7 open reading frame 77
chr7	2418615	2418616	0.00341	1	0.00341	1	1/0	0.152632	EIF3B	0	intron	CpG: 39	-1192	shore	TRUE	0	0.376581	chr7	2418615	2418616	2	*	1238	Intron (uc003slx.3/8662, intron 16 of 18)	chr7	2415610	2420377	4768	+	8662	uc003smb.3	3005	ENSG00000106263	EIF3B	eukaryotic translation initiation factor 3, subunit B
chr7	51170073	51170074	0.0005862	1	0.0005862	1	1/0	0.328612	COBL	0	intron	CpG: 156	-213237		TRUE	0	1.06206	chr7	51170073	51170074	2	*	1239	Intron (uc003tpp.4/23242, intron 8 of 11)	chr7	51083909	51103652	19744	-	23242	uc003tpo.4	-66421	ENSG00000106078	COBL	cordon-bleu WH2 repeat protein
chr7	38777574	38777575	0.006337	1	0.006337	1	0/1	-0.217022	VPS41	0	intron	CpG: 70	106566		TRUE	0	0.477039	chr7	38777574	38777575	2	*	1240	Intron (uc003tgx.3/27072, intron 5 of 7)	chr7	38763543	38785213	21671	-	27072	uc003tgx.3	7638	ENSG00000006715	VPS41	vacuolar protein sorting 41 homolog (S. cerevisiae)
chr7	130008536	130008537	0.0051	1	0.0051	1	0/1	-0.247854	CPA5	0	exon+utr3	CpG: 19	-12974		TRUE	0	0.568187	chr7	130008536	130008537	2	*	1242	3' UTR	chr7	130020290	130023931	3642	+	1357	uc011kpf.1	-11753	ENSG00000091704	CPA1	carboxypeptidase A1 (pancreatic)
chr7	150498205	150498206	0.002665	1	0.002665	1	0/1	-0.119119	TMEM176A;TMEM176B	0;0	intron+utr5;exon+utr5	CpG: 126	0	island	TRUE	0	0.306649	chr7	150498205	150498206	2	*	1246	Promoter	chr7	150488376	150498448	10073	-	28959	uc003whw.4	242	ENSG00000106565	TMEM176B	transmembrane protein 176B
chr7	126079083	126079084	0.004453	1	0.004453	1	0/1	-0.220365	GRM8	0;0	exon+utr3;nc_exon	CpG: 234	-812216		TRUE	0	0.518155	chr7	126079083	126079084	2	*	1247	3' UTR	chr7	126698142	126698238	97	-	693177	uc022akt.1	619154		MIR592	microRNA 592
chr7	56101644	56101645	0.001322	1	0.001322	1	0/1	-0.162939	PSPH	0	intron+utr5	CpG: 95	-17400		TRUE	0	0.469063	chr7	56101644	56101645	2	*	1248	Intron (uc003trh.3/5723, intron 6 of 7)	chr7	56078744	56119268	40525	-	5723	uc003trh.3	17623	ENSG00000146733	PSPH	phosphoserine phosphatase
chr7	158224491	158224492	0.003446	1	0.003446	1	1/0	0.148113	PTPRN2	0	intron	CpG: 306	3782		TRUE	0	0.364756	chr7	158224491	158224492	2	*	1249	Intron (uc011kwa.2/5799, intron 21 of 22)	chr7	158325410	158325505	96	-	693180	uc022aql.1	101013	ENSG00000207637	MIR595	microRNA 595
chr7	80507149	80507150	0.007717	1	0.007717	1	0/1	-0.190967	SEMA3C	0	intron	CpG: 48	-41156		TRUE	0	0.403427	chr7	80507149	80507150	2	*	1252	Intron (uc003uhj.3/10512, intron 16 of 17)	chr7	80371854	80548667	176814	-	10512	uc003uhj.3	41517	ENSG00000075223	SEMA3C	sema domain, immunoglobulin domain (Ig), short basic domain, secreted, (semaphorin) 3C
chr7	43731989	43731990	0.002188	1	0.002188	1	1/0	0.150515	COA1	0;0	intron+utr5;nc_intron	CpG: 64	-36824		TRUE	0	0.400362	chr7	43731989	43731990	2	*	1254	Intron (uc003tij.4/55744, intron 8 of 8)	chr7	43648055	43769140	121086	-	55744	uc003tij.4	37150	ENSG00000106603	COA1	cytochrome c oxidase assembly factor 1 homolog
chr7	126882944	126882945	0.003207	1	0.003207	1	0/1	-0.244838	GRM8	0;0	cds;nc_exon	CpG: 234	-8355		TRUE	0	0.610603	chr7	126882944	126882945	2	*	1256	Promoter	chr7	126078652	126883569	804918	-	2918	uc003vlr.2	624	ENSG00000179603	GRM8	glutamate receptor, metabotropic 8
chr7	149172231	149172232	0.007882	1	0.007882	1	1/0	0.183886	ZNF746	0	cds	CpG: 60	228	shore	TRUE	0	0.386778	chr7	149172231	149172232	2	*	1258	Exon (uc003wfw.2/155061, exon 7 of 7)	chr7	149128454	149158053	29600	-	27153	uc003wfv.3	-14178	ENSG00000196453	ZNF777	zinc finger protein 777
chr7	140097579	140097580	0.008934	1	0.008934	1	0/1	-0.112852	SLC37A3	0	intron+utr5	CpG: 58	-325	shore	TRUE	0	0.231228	chr7	140097579	140097580	2	*	1260	Promoter	chr7	140033552	140098311	64760	-	84255	uc003vvo.3	731	ENSG00000157800	SLC37A3	solute carrier family 37, member 3
chr7	82993656	82993657	0.00491	1	0.00491	1	0/1	-0.312717	SEMA3E	0	exon+utr3	CpG: 81	201244		TRUE	0	0.722039	chr7	82993656	82993657	2	*	1263	3' UTR	chr7	82383321	82792197	408877	-	27445	uc003uhx.2	-201459	ENSG00000186472	PCLO	piccolo presynaptic cytomatrix protein
chr7	76054755	76054756	0.002059	1	0.002059	1	1/0	0.239281	ZP3	0	intron	CpG: 22	24873		TRUE	0	0.64279	chr7	76054755	76054756	2	*	1266	Promoter	chr7	76054272	76071388	17117	+	7784	uc003ufd.4	483	ENSG00000188372	ZP3	zona pellucida glycoprotein 3 (sperm receptor)
chr7	150037044	150037045	0.008922	1	0.008922	1	0/1	-0.195398	RARRES2	0	intron	CpG: 111	-414	shore	TRUE	0	0.400476	chr7	150037044	150037045	2	*	1267	Intron (uc003wha.3/5919, intron 3 of 5)	chr7	150035407	150038763	3357	-	5919	uc003wha.3	1718	ENSG00000106538	RARRES2	retinoic acid receptor responder (tazarotene induced) 2
chr7	80393236	80393237	0.009278	1	0.009278	1	0/1	-0.279557	SEMA3C	0	intron	CpG: 48	-155069		TRUE	0	0.568213	chr7	80393236	80393237	2	*	1268	Intron (uc003uhj.3/10512, intron 5 of 17)	chr7	80275968	80303734	27767	+	948	uc022agu.1	117268	ENSG00000135218	CD36	CD36 molecule (thrombospondin receptor)
chr7	99689591	99689592	0.001552	1	0.001552	1	0/1	-0.195462	COPS6	0	exon+utr3	CpG: 42	2752	shore	TRUE	0	0.549073	chr7	99689591	99689592	2	*	1269	3' UTR	chr7	99691183	99691266	84	-	407014	uc003usy.1	1674	ENSG00000207547	MIR25	microRNA 25
chr7	99130257	99130258	0.005717	1	0.005717	1	1/0	0.148098	ZKSCAN5	0	exon+utr3	CpG: 29	-10508		TRUE	0	0.33216	chr7	99130257	99130258	2	*	1272	3' UTR	chr7	99143923	99149757	5835	-	221786	uc003ura.3	19499	ENSG00000221909	FAM200A	family with sequence similarity 200, member A
chr7	140374125	140374126	0.008389	1	0.008389	1	1/0	0.11954	ADCK2	0	intron	CpG: 76	682	shore	TRUE	0	0.2482	chr7	140374125	140374126	2	*	1276	Intron (uc003vvy.1/90956, intron 1 of 7)	chr7	140372953	140394908	21956	+	90956	uc003vvy.1	1172	ENSG00000133597	ADCK2	aarF domain containing kinase 2
chr7	120968877	120969045	0.004177	6	0.008763	1	0/6	-0.507936	WNT16	0	intron	CpG: 81	-542	shore	TRUE	0	1.045	chr7	120968877	120969045	169	*	1277	Promoter	chr7	120969090	120981158	12069	+	51384	uc003vjw.3	-45	ENSG00000002745	WNT16	wingless-type MMTV integration site family, member 16
chr7	47621905	47621906	0.005713	1	0.005713	1	0/1	-0.139875	TNS3	-163	intergenic	CpG: 75	178	shore	TRUE	-163	0.313759	chr7	47621905	47621906	2	*	1282	Promoter	chr7	47314752	47621742	306991	-	64759	uc003tnw.3	-163	ENSG00000136205	TNS3	tensin 3
chr7	155556590	155556730	0.004356	3	0.004355	1	0/3	-0.372971	RBM33	0	intron+cds	CpG: 19	-16872		TRUE	0	0.88059	chr7	155556590	155556730	141	*	1284	5' UTR	chr7	155539280	155574179	34900	+	155435	uc003wmg.2	17310	ENSG00000184863	RBM33	RNA binding motif protein 33
chr7	128509612	128509613	0.008485	1	0.008485	1	0/1	-0.142383	LOC100130705	0	exon+utr3	CpG: 112	0	island	TRUE	0	0.294926	chr7	128509612	128509613	2	*	1285	3' UTR	chr7	128506464	128512101	5638	+	100130705	uc022alm.1	3148		LOC100130705	uncharacterized LOC100130705
chr7	131633549	131633550	0.001507	1	0.001507	1	0/1	-0.160663	LOC101928782	0	nc_exon	CpG: 35	3053		TRUE	0	0.453372	chr7	131633549	131633550	2	*	1286	Distal Intergenic	chr7	131808091	131830097	22007	-	91584	uc003vqz.4	196547	ENSG00000221866	PLXNA4	plexin A4
chr7	5389271	5389272	0.008316	1	0.008316	1	1/0	0.181471	TNRC18	0	intron	CpG: 22	-2051	shore	TRUE	0	0.377476	chr7	5389271	5389272	2	*	1288	Intron (uc003soi.4/84629, intron 13 of 29)	chr7	5390920	5396907	5988	-	84629	uc003soj.3	7635	ENSG00000182095	TNRC18	trinucleotide repeat containing 18
chr11	19792080	19792081	0.008946	1	0.008946	1	0/1	-0.160556	NAV2	0	intron	CpG: 44	-6456		TRUE	0	0.328877	chr11	19792080	19792081	2	*	1290	Intron (uc001mpp.3/89797, intron 1 of 37)	chr11	19781550	19781629	80	-	100616426	uc021qex.1	-10451	ENSG00000264309	MIR4694	microRNA 4694
chr11	93398567	93398568	0.006008	1	0.006008	1	0/1	-0.221723	CEP295	0	intron+utr5	CpG: 62	3294		TRUE	0	0.492508	chr11	93398567	93398568	2	*	1292	Intron (uc009ywb.1/85459, intron 1 of 29)	chr11	93394816	93463522	68707	+	85459	uc009ywb.1	3751	ENSG00000166004	CEP295	centrosomal protein 295kDa
chr11	123063169	123063170	0.002435	1	0.002435	1	0/1	-0.193679	CLMP	0	intron	CpG: 64	-2256	shore	TRUE	0	0.50618	chr11	123063169	123063170	2	*	1293	Intron (uc001pyt.3/79827, intron 6 of 6)	chr11	122943033	123066007	122975	-	79827	uc001pyt.3	2837	ENSG00000166250	CLMP	CXADR-like membrane protein
chr11	129984345	129984346	0.004149	1	0.004149	1	0/1	-0.212463	APLP2	0;0	nc_intron;intron	CpG: 23	-9178		TRUE	0	0.506098	chr11	129984345	129984346	2	*	1295	Intron (uc001qfp.3/334, intron 3 of 16)	chr11	129979324	130014706	35383	+	334	uc001qfv.3	5021	ENSG00000084234	APLP2	amyloid beta (A4) precursor-like protein 2
chr11	55111658	55111659	0.005302	1	0.005302	1	1/0	0.266267	OR4A16	0	cds	CpG: 94	-528409		TRUE	0	0.605906	chr11	55111658	55111659	2	*	1298	Promoter	chr11	55110677	55111663	987	+	81327	uc010rie.2	981	ENSG00000181961	OR4A16	olfactory receptor, family 4, subfamily A, member 16
chr11	113346176	113346300	0.002421	5	0.007627	1	0/5	-0.545511	DRD2	-175	intergenic	CpG: 109	0	island	TRUE	-175	1.1552	chr11	113346176	113346300	125	*	1301	Promoter	chr11	113284586	113346413	61828	-	1813	uc009yyr.1	113	ENSG00000149295	DRD2	dopamine receptor D2
chr11	93583509	93583673	0.006785	3	0.009816	1	0/3	-0.425732	VSTM5	0	TSS+intron+cds	CpG: 37	0	island	TRUE	0	0.854897	chr11	93583509	93583673	165	*	1302	Promoter	chr11	93553735	93583668	29934	-	387804	uc010ruc.1	0	ENSG00000214376	VSTM5	V-set and transmembrane domain containing 5
chr11	10326289	10326343	0.004599	3	0.004598	1	0/3	-0.311472	ADM	-183	intergenic	CpG: 43	0	island	TRUE	-183	0.728045	chr11	10326289	10326343	55	*	1307	Promoter	chr11	10326642	10328923	2282	+	133	uc001mil.1	-299	ENSG00000148926	ADM	adrenomedullin
chr11	32915131	32915132	0.003112	1	0.003112	1	0/1	-0.169006	QSER1	0	intron+utr5	CpG: 146	0	island	TRUE	0	0.423691	chr11	32915131	32915132	2	*	1309	Promoter	chr11	32914792	33001814	87023	+	79832	uc001mty.3	339	ENSG00000060749	QSER1	glutamine and serine rich 1
chr11	22688748	22688803	0.006534	2	0.006535	1	0/2	-0.341182	GAS2	0	intron+utr5	CpG: 31	131	shore	TRUE	0	0.745398	chr11	22688748	22688803	56	*	1310	Promoter	chr11	22688160	22834547	146388	+	2620	uc009yie.3	588	ENSG00000148935	GAS2	growth arrest-specific 2
chr11	67949358	67949359	0.009479	1	0.009479	1	0/1	-0.254874	KMT5B	0;0	intron+utr5;intron	CpG: 204	-30652		TRUE	0	0.51567	chr11	67949358	67949359	2	*	1311	Intron (uc009yse.1/51111, intron 8 of 9)	chr11	67923507	67957619	34113	-	51111	uc009yse.1	8260	ENSG00000110066	SUV420H1	suppressor of variegation 4-20 homolog 1 (Drosophila)
chr11	60525133	60525134	0.001324	1	0.001324	1	1/0	0.191899	MS4A15	0;0	intron+utr5;nc_intron	CpG: 23	-9776		TRUE	0	0.552306	chr11	60525133	60525134	2	*	1312	Promoter	chr11	60524340	60544204	19865	+	219995	uc001npx.2	793	ENSG00000166961	MS4A15	membrane-spanning 4-domains, subfamily A, member 15
chr11	64108790	64108903	0.001674	2	0.003007	1	0/2	-0.519923	CCDC88B	0	intron+cds	CpG: 41	-919	shore	TRUE	0	1.31118	chr11	64108790	64108903	114	*	1313	Exon (uc009ypo.2/283234, exon 5 of 24)	chr11	64107690	64121642	13953	+	283234	uc009ypo.2	1100	ENSG00000168071	CCDC88B	coiled-coil domain containing 88B
chr11	72295168	72295169	0.008667	1	0.008667	1	0/1	-0.126428	PDE2A	0	intron	CpG: 59	0	island	TRUE	0	0.260711	chr11	72295168	72295169	2	*	1314	Intron (uc001osn.3/5138, intron 12 of 20)	chr11	72326107	72326174	68	-	406931	uc001osp.1	31005	ENSG00000272036	MIR139	microRNA 139
chr11	128774411	128774524	0.005204	2	0.005204	1	0/2	-0.324697	C11orf45;KCNJ5;C11orf45	0;0;0	intron+utr5+cds;intron+utr5;nc_intron+nc_exon	CpG: 77	13178		TRUE	0	0.741499	chr11	128774411	128774524	114	*	1315	5' UTR	chr11	128769460	128775592	6133	-	219833	uc001qeu.3	1068	ENSG00000174370	C11orf45	chromosome 11 open reading frame 45
chr11	2434151	2434219	0.005072	3	0.005071	1	0/3	-0.262139	TRPM5	0	cds	CpG: 106	-1076	shore	TRUE	0	0.601584	chr11	2434151	2434219	69	*	1316	Exon (uc001lwm.4/29850, exon 15 of 24)	chr11	2425746	2444275	18530	-	29850	uc001lwm.4	10056	ENSG00000070985	TRPM5	transient receptor potential cation channel, subfamily M, member 5
chr11	59577361	59577362	0.005465	1	0.005465	1	0/1	-0.206377	MRPL16	0	cds	CpG: 32	-728	shore	TRUE	0	0.466909	chr11	59577361	59577362	2	*	1317	Promoter	chr11	59573608	59578345	4738	-	54948	uc001noh.2	983	ENSG00000166902	MRPL16	mitochondrial ribosomal protein L16
chr11	30358536	30358537	0.00986	1	0.00986	1	0/1	-0.194952	ARL14EP	0	exon+utr3	CpG: 37	13590		TRUE	0	0.391098	chr11	30358536	30358537	2	*	1322	3' UTR	chr11	30344649	30359165	14517	+	120534	uc001mso.1	13887	ENSG00000152219	ARL14EP	ADP-ribosylation factor-like 14 effector protein
chr11	111473054	111473209	0.002152	2	0.004687	1	2/0	0.299084	SIK2	0	TSS+exon+utr5	CpG: 135	0	island	TRUE	0	0.696598	chr11	111473054	111473209	156	*	1324	Promoter	chr11	111473170	111597632	124463	+	23235	uc001plt.3	0	ENSG00000170145	SIK2	salt-inducible kinase 2
chr11	20132641	20132642	0.003025	1	0.003025	1	0/1	-0.210451	NAV2	0	intron	CpG: 98	-44966		TRUE	0	0.530184	chr11	20132641	20132642	2	*	1327	Intron (uc001mpp.3/89797, intron 36 of 37)	chr11	20125757	20143147	17391	+	89797	uc001mpv.3	6884	ENSG00000166833	NAV2	neuron navigator 2
chr11	118095775	118095776	0.004892	1	0.004892	1	0/1	-0.261785	JAML	0	exon+utr5	CpG: 90	71581		TRUE	0	0.604858	chr11	118095775	118095776	2	*	1328	Promoter	chr11	118064442	118095809	31368	-	120425	uc001psk.2	33	ENSG00000160593	AMICA1	adhesion molecule, interacts with CXADR antigen 1
chr11	111495638	111495639	0.009977	1	0.009977	1	1/0	0.139494	SIK2	0	intron	CpG: 135	21699		TRUE	0	0.279128	chr11	111495638	111495639	2	*	1334	Intron (uc001plt.3/23235, intron 3 of 14)	chr11	111473170	111597632	124463	+	23235	uc001plt.3	22468	ENSG00000170145	SIK2	salt-inducible kinase 2
chr11	45672100	45672249	0.007437	2	0.007437	1	2/0	0.398172	CHST1	0	cds	CpG: 115	0	island	TRUE	0	0.847549	chr11	45672100	45672249	150	*	1336	Exon (uc001mys.2/8534, exon 4 of 4)	chr11	45669239	45687206	17968	-	8534	uc001mys.2	14957	ENSG00000175264	CHST1	carbohydrate (keratan sulfate Gal-6) sulfotransferase 1
chr11	118982033	118982034	0.009829	1	0.009829	1	1/0	0.112006	C2CD2L	0	cds	CpG: 88	3248		TRUE	0	0.224851	chr11	118982033	118982034	2	*	1337	Exon (uc001pvn.3/9854, exon 6 of 14)	chr11	118978093	118987827	9735	+	9854	uc001pvn.3	3940	ENSG00000172375	C2CD2L	C2CD2-like
chr11	67171476	67171586	0.009938	2	0.009942	1	0/2	-0.153183	TBC1D10C	0;0	intron+utr5;nc_exon	CpG: 40	2378	shore	TRUE	0	0.306754	chr11	67171476	67171586	111	*	1338	Promoter	chr11	67171384	67177561	6178	+	374403	uc001okz.4	92	ENSG00000175463	TBC1D10C	TBC1 domain family, member 10C
chr11	123050207	123050208	0.007209	1	0.007209	1	1/0	0.178576	CLMP	0	intron	CpG: 64	-15218		TRUE	0	0.382533	chr11	123050207	123050208	2	*	1340	Intron (uc001pyt.3/79827, intron 6 of 6)	chr11	122943033	123066007	122975	-	79827	uc001pyt.3	15799	ENSG00000166250	CLMP	CXADR-like membrane protein
chr11	65194933	65195040	0.008486	4	0.008487	1	0/4	-0.432724	NEAT1	0	nc_exon	CpG: 17	3875		TRUE	0	0.896277	chr11	65194933	65195040	108	*	1342	Exon (uc010rog.2/283131, exon 1 of 1)	chr11	65190269	65212028	21760	+	283131	uc010rog.2	4664	ENSG00000245532	NEAT1	nuclear paraspeckle assembly transcript 1 (non-protein coding)
chr11	85406196	85406197	0.006248	1	0.006248	1	0/1	-0.258618	SYTL2	0	exon+utr3	CpG: 119	29962		TRUE	0	0.57006	chr11	85406196	85406197	2	*	1345	3' UTR	chr11	85394893	85397320	2428	-	220388	uc001pau.1	-8876	ENSG00000179071	CCDC89	coiled-coil domain containing 89
chr11	101453871	101453872	0.003865	1	0.003865	1	0/1	-0.155865	TRPC6	0	intron	CpG: 114	0	island	TRUE	0	0.376078	chr11	101453871	101453872	2	*	1348	Promoter	chr11	101322295	101454659	132365	-	7225	uc001pgk.4	787	ENSG00000137672	TRPC6	transient receptor potential cation channel, subfamily C, member 6
chr11	377442	377443	0.00926	1	0.00926	1	0/1	-0.127797	B4GALNT4	0	intron	CpG: 151	62	shore	TRUE	0	0.259861	chr11	377442	377443	2	*	1349	Intron (uc001lpb.3/338707, intron 14 of 19)	chr11	369795	382117	12323	+	338707	uc001lpb.3	7647	ENSG00000182272	B4GALNT4	beta-1,4-N-acetyl-galactosaminyl transferase 4
chr11	33189542	33189543	0.002417	1	0.002417	1	0/1	-0.246419	CSTF3-AS1	0	nc_intron	CpG: 24	6278		TRUE	0	0.644811	chr11	33189542	33189543	2	*	1350	Intron (uc001muk.3/338739, intron 1 of 3)	chr11	33183203	33213142	29940	+	338739	uc001muk.3	6339	ENSG00000247151	CSTF3-AS1	CSTF3 antisense RNA 1 (head to head)
chr11	86383696	86383762	0.001062	4	0.007395	1	0/4	-0.644504	ME3	-18	intergenic	CpG: 82	110	shore	TRUE	-18	1.37348	chr11	86383696	86383762	67	*	1351	Promoter	chr11	86152150	86383678	231529	-	10873	uc009yvk.3	-18	ENSG00000151376	ME3	malic enzyme 3, NADP(+)-dependent, mitochondrial
chr11	75379613	75379625	0.001635	3	0.002143	1	0/3	-0.322314	MAP6	-134	intergenic	CpG: 152	0	island	TRUE	-134	0.86025	chr11	75379613	75379625	13	*	1352	Promoter	chr11	75297963	75379479	81517	-	4135	uc001owu.3	-134	ENSG00000171533	MAP6	microtubule-associated protein 6
chr11	8847662	8847663	0.006178	1	0.006178	1	0/1	-0.278038	ST5	0	intron+utr5	CpG: 84	-44409		TRUE	0	0.614227	chr11	8847662	8847663	2	*	1353	Intron (uc001mgv.3/6764, intron 20 of 22)	chr11	8714899	8832882	117984	-	6764	uc001mgu.3	-14780	ENSG00000166444	ST5	suppression of tumorigenicity 5
chr11	47236123	47236132	0.008527	2	0.008523	1	2/0	0.598148	DDB2	-360	intergenic	CpG: 36	-272	shore	TRUE	-360	1.23781	chr11	47236123	47236132	10	*	1354	Promoter	chr11	47236493	47260769	24277	+	1643	uc001neb.2	-361	ENSG00000134574	DDB2	damage-specific DNA binding protein 2, 48kDa
chr11	55135656	55135657	0.007923	1	0.007923	1	1/0	0.199501	OR4A15	0	cds	CpG: 94	-504411		TRUE	0	0.419173	chr11	55135656	55135657	2	*	1361	Promoter	chr11	55135360	55136394	1035	+	81328	uc010rif.2	296	ENSG00000181958	OR4A15	olfactory receptor, family 4, subfamily A, member 15
chr11	7695165	7695246	0.004195	4	0.004195	1	0/4	-0.470428	CYB5R2	0	exon+utr5	CpG: 98	0	island	TRUE	0	1.11833	chr11	7695165	7695246	82	*	1362	Promoter	chr11	7686326	7694994	8669	-	51700	uc009yfk.3	-171	ENSG00000166394	CYB5R2	cytochrome b5 reductase 2
chr11	2809574	2809575	0.005154	1	0.005154	1	1/0	0.142732	KCNQ1	0	intron	CpG: 87	-2840	shore	TRUE	0	0.326549	chr11	2809574	2809575	2	*	1363	Intron (uc001lwn.3/3784, intron 15 of 15)	chr11	2891263	2893336	2074	+	55539	uc009ydq.3	-81688	ENSG00000237941	KCNQ1DN	KCNQ1 downstream neighbor (non-protein coding)
chr11	124981320	124981321	0.008836	1	0.008836	1	0/1	-0.14513	TMEM218	0;0	intron+utr5;nc_intron	CpG: 37	0	island	TRUE	0	0.298061	chr11	124981320	124981321	2	*	1365	Promoter	chr11	124964266	124981604	17339	-	219854	uc001qbt.4	283	ENSG00000150433	TMEM218	transmembrane protein 218
chr11	84028382	84028383	0.009115	1	0.009115	1	1/0	0.227094	DLG2	0;0	intron;TSS+exon+utr5	CpG: 68	1030846		TRUE	0	0.463327	chr11	84028382	84028383	2	*	1368	Promoter	chr11	83166056	84028382	862327	-	1740	uc021qof.1	0	ENSG00000150672	DLG2	discs, large homolog 2 (Drosophila)
chr11	130731865	130731964	0.002438	2	0.002438	1	0/2	-0.2368	LOC100507431	0	nc_exon	CpG: 71	-54147		TRUE	0	0.618751	chr11	130731865	130731964	100	*	1371	5' UTR	chr11	130745766	130786344	40579	-	399979	uc010sce.2	54380	ENSG00000120451	SNX19	sorting nexin 19
chr11	64064947	64065032	0.003862	2	0.003862	1	0/2	-0.29765	KCNK4-TEX40;KCNK4;KCNK4	0;0;0	nc_exon;nc_intron;cds	CpG: 150	-1725	shore	TRUE	0	0.718286	chr11	64064947	64065032	86	*	1373	5' UTR	chr11	64066818	64072239	5422	+	25858	uc009ypm.3	-1786		TEX40	testis expressed 40
chr11	28349922	28349923	0.00482	1	0.00482	1	0/1	-0.275444	METTL15	0;0	intron+utr3;intron	CpG: 25	217701		TRUE	0	0.63819	chr11	28349922	28349923	2	*	1376	Intron (uc001mse.2/196074, intron 6 of 6)	chr11	28131713	28147409	15697	+	196074	uc001msf.1	218209	ENSG00000169519	METTL15	methyltransferase like 15
chr11	74109971	74109972	0.006289	1	0.0009038	1	0/1	-0.295798	MIR548AL	-309	intergenic	CpG: 76	34	shore	TRUE	-309	0.900387	chr11	74109971	74109972	2	*	1384	Promoter	chr11	74041361	74109502	68142	-	283209	uc001ovb.1	-469	ENSG00000165434	PGM2L1	phosphoglucomutase 2-like 1
chr11	126582183	126582318	0.003448	3	0.003448	1	0/3	-0.524653	KIRREL3	0	intron	CpG: 27	-287908		TRUE	0	1.29192	chr11	126582183	126582318	136	*	1386	Intron (uc001qea.3/84623, intron 16 of 16)	chr11	126810642	126814986	4345	+	100874251	uc001qee.2	-228324	ENSG00000254960	KIRREL3-AS2	KIRREL3 antisense RNA 2
chr6	114475951	114475952	0.001736	1	0.001736	1	0/1	-0.178413	LOC101927768	0	nc_intron	CpG: 125	183184		TRUE	0	0.4925	chr6	114475951	114475952	2	*	1389	Intron (uc003pwf.3/uc003pwf.3, intron 6 of 9)	chr6	114376750	114384041	7292	-	222537	uc003pwg.4	-91910	ENSG00000249853	HS3ST5	heparan sulfate (glucosamine) 3-O-sulfotransferase 5
chr6	52285432	52285531	0.008106	2	0.008106	1	0/2	-0.2362	EFHC1	0;0	nc_intron;intron	CpG: 50	179	shore	TRUE	0	0.493941	chr6	52285432	52285531	100	*	1391	Promoter	chr6	52285805	52360583	74779	+	114327	uc011dww.2	-274	ENSG00000096093	EFHC1	EF-hand domain (C-terminal) containing 1
chr6	32783046	32783047	0.002705	1	0.00662	1	0/1	-0.153662	HLA-DOB	0	cds	CpG: 39	-23237		TRUE	0	0.334851	chr6	32783046	32783047	2	*	1392	Exon (uc003oca.3/3112, exon 2 of 6)	chr6	32780540	32784825	4286	-	3112	uc003oca.3	1778	ENSG00000241106	HLA-DOB	major histocompatibility complex, class II, DO beta
chr6	139357863	139357864	0.008557	1	0.008557	1	0/1	-0.169283	ABRACL	0	intron	CpG: 94	7123		TRUE	0	0.350022	chr6	139357863	139357864	2	*	1393	Intron (uc003qil.2/58527, intron 2 of 2)	chr6	139349819	139364439	14621	+	58527	uc003qil.2	8044	ENSG00000146386	ABRACL	ABRA C-terminal like
chr6	127441993	127441994	0.00683	1	0.00683	1	0/1	-0.171787	RSPO3	0	intron	CpG: 20	233	shore	TRUE	0	0.372019	chr6	127441993	127441994	2	*	1395	Intron (uc003qar.3/84870, intron 1 of 4)	chr6	127440048	127518184	78137	+	84870	uc003qar.3	1945	ENSG00000146374	RSPO3	R-spondin 3
chr6	160417673	160417674	0.003359	1	0.003359	1	1/0	0.141719	IGF2R	0	intron	CpG: 99	-8590		TRUE	0	0.350582	chr6	160417673	160417674	2	*	1397	Intron (uc003qta.3/3482, intron 2 of 47)	chr6	160424323	160428696	4374	-	100271873	uc031sqx.1	11022	ENSG00000268257	AIRN	antisense of IGF2R non-protein coding RNA
chr6	8060139	8060140	0.0008138	1	0.0008138	1	0/1	-0.240469	BLOC1S5-TXNDC5;BLOC1S5;EEF1E1-BLOC1S5;BLOC1S5	0;0;0;0	nc_intron;intron;nc_intron;intron+utr5	CpG: 61	-3906		TRUE	0	0.742925	chr6	8060139	8060140	2	*	1399	Intron (uc003mxw.3/100526836, intron 11 of 12)	chr6	7881483	8064647	183165	-	100526836	uc003mxw.3	4507	ENSG00000259040	BLOC1S5-TXNDC5	BLOC1S5-TXNDC5 readthrough (NMD candidate)
chr6	55989734	55989735	0.008702	1	0.008702	1	0/1	-0.187583	COL21A1	0;0	nc_intron;intron	CpG: 19	-122453		TRUE	0	0.386493	chr6	55989734	55989735	2	*	1401	Intron (uc003pcs.3/81578, intron 16 of 29)	chr6	55921388	55989090	67703	-	81578	uc010jzz.3	-644	ENSG00000124749	COL21A1	collagen, type XXI, alpha 1
chr6	149069452	149069453	0.00273	1	0.00273	1	0/1	-0.130434	UST	0	intron	CpG: 141	0	island	TRUE	0	0.334411	chr6	149069452	149069453	2	*	1402	Intron (uc003qmg.3/10090, intron 1 of 7)	chr6	149068271	149398126	329856	+	10090	uc003qmg.3	1181	ENSG00000111962	UST	uronyl-2-sulfotransferase
chr6	150238016	150238017	0.001728	1	0.001728	1	1/0	0.170019	RAET1G;RAET1E-AS1;RAET1G	0;0;0	nc_exon;nc_intron;exon+utr3	CpG: 27	-5885		TRUE	0	0.469669	chr6	150238016	150238017	2	*	1406	3' UTR	chr6	150238014	150244214	6201	-	353091	uc003qnm.2	6197	ENSG00000203722	RAET1G	retinoic acid early transcript 1G
chr6	39186104	39186105	0.008571	1	0.008571	1	1/0	0.127866	KCNK5	0	intron	CpG: 72	-10712		TRUE	0	0.264294	chr6	39186104	39186105	2	*	1407	Intron (uc003oon.3/8645, intron 4 of 4)	chr6	39156747	39197251	40505	-	8645	uc003oon.3	11146	ENSG00000164626	KCNK5	potassium channel, two pore domain subfamily K, member 5
chr6	151650834	151650835	0.007407	1	0.007407	1	0/1	-0.164781	AKAP12	0	intron	CpG: 25	3876		TRUE	0	0.351043	chr6	151650834	151650835	2	*	1408	Intron (uc011eep.2/9590, intron 3 of 4)	chr6	151646666	151679694	33029	+	9590	uc003qof.3	4168	ENSG00000131016	AKAP12	A kinase (PRKA) anchor protein 12
chr6	151941727	151941728	0.001972	1	0.001972	1	1/0	0.183212	CCDC170	0	exon+utr3	CpG: 64	126200		TRUE	0	0.495607	chr6	151941727	151941728	2	*	1410	3' UTR	chr6	151977830	152129499	151670	+	2099	uc031spz.1	-36102	ENSG00000091831	ESR1	estrogen receptor 1
chr6	87653726	87653727	0.007641	1	0.007641	1	1/0	0.16793	HTR1E	0	intron+utr5	CpG: 43	6019		TRUE	0	0.355483	chr6	87653726	87653727	2	*	1411	Intron (uc003pli.3/3354, intron 1 of 1)	chr6	87647024	87726397	79374	+	3354	uc003pli.3	6702	ENSG00000168830	HTR1E	5-hydroxytryptamine (serotonin) receptor 1E, G protein-coupled
chr6	10435578	10435579	0.003166	1	0.003166	1	0/1	-0.165517	MIR5689HG	0	nc_intron	CpG: 43	8940		TRUE	0	0.413707	chr6	10435578	10435579	2	*	1412	Distal Intergenic	chr6	10428018	10435055	7038	-	221718	uc003myz.2	-523		LINC00518	long intergenic non-protein coding RNA 518
chr6	32797476	32797579	0.005184	2	0.005182	1	0/2	-0.289883	TAP2	0	intron	CpG: 39	-8705		TRUE	0	0.662528	chr6	32797476	32797579	104	*	1415	Intron (uc011dqf.1/6891, intron 5 of 14)	chr6	32793187	32806041	12855	-	6891	uc003occ.3	8462	ENSG00000204267	TAP2	transporter 2, ATP-binding cassette, sub-family B (MDR/TAP)
chr6	30140145	30140232	0.0008189	2	0.007522	1	0/2	-0.213598	TRIM15	0	exon+utr3	CpG: 53	0	island	TRUE	0	0.453611	chr6	30140145	30140232	88	*	1417	3' UTR	chr6	30130983	30140473	9491	+	89870	uc010jrx.3	9162	ENSG00000204610	TRIM15	tripartite motif containing 15
chr6	41303388	41303392	0.007779	2	0.007779	1	2/0	0.189583	NCR2	-135	intergenic	CpG: 64	-35844		TRUE	-135	0.399844	chr6	41303388	41303392	5	*	1419	Promoter	chr6	41303528	41318625	15098	+	9436	uc003oqh.2	-136	ENSG00000096264	NCR2	natural cytotoxicity triggering receptor 2
chr6	163566689	163566690	0.0003335	1	0.0003335	1	1/0	0.182285	PACRG	0	intron	CpG: 46	-3472		TRUE	0	0.633787	chr6	163566689	163566690	2	*	1422	Intron (uc003qua.3/135138, intron 5 of 6)	chr6	163731017	163745505	14489	-	285796	uc011egh.2	178815	ENSG00000281692	PACRG-AS1	PACRG antisense RNA 1
chr6	151769891	151769892	0.008481	1	0.008481	1	0/1	-0.111981	RMND1	0	intron+utr5	CpG: 96	-3151		TRUE	0	0.231975	chr6	151769891	151769892	2	*	1423	Intron (uc003qoi.3/55005, intron 11 of 11)	chr6	151757370	151766960	9591	-	55005	uc003qoj.3	-2931	ENSG00000155906	RMND1	required for meiotic nuclear division 1 homolog
chr6	10430966	10430967	0.004134	1	0.004134	1	1/0	0.14549	LINC00518	0	nc_intron	CpG: 43	4328		TRUE	0	0.346793	chr6	10430966	10430967	2	*	1425	Intron (uc003myz.2/221718, intron 1 of 2)	chr6	10428018	10435055	7038	-	221718	uc003myz.2	4088		LINC00518	long intergenic non-protein coding RNA 518
chr6	41514307	41514433	0.004647	2	0.004647	1	0/2	-0.270996	FOXP4-AS1;FOXP4	0;0	nc_intron;exon+utr5	CpG: 185	0	island	TRUE	0	0.632186	chr6	41514307	41514433	127	*	1427	Promoter	chr6	41514164	41570122	55959	+	116113	uc003oql.3	143	ENSG00000137166	FOXP4	forkhead box P4
chr6	46112967	46112968	0.00456	1	0.00456	1	0/1	-0.324682	ENPP4	0	exon+utr3	CpG: 38	15014		TRUE	0	0.760092	chr6	46112967	46112968	2	*	1434	3' UTR	chr6	46097701	46114436	16736	+	22875	uc003oxy.3	15266	ENSG00000001561	ENPP4	ectonucleotide pyrophosphatase/phosphodiesterase 4 (putative)
chr6	41750288	41750289	0.004772	1	0.004772	1	1/0	0.152429	PRICKLE4	0	intron+utr5	CpG: 39	1616	shore	TRUE	0	0.353835	chr6	41750288	41750289	2	*	1437	Intron (uc011duf.1/29964, intron 2 of 7)	chr6	41748500	41755563	7064	+	29964	uc011duf.1	1788	ENSG00000124593	PRICKLE4	prickle homolog 4
chr6	37664451	37664539	0.004626	2	0.004626	1	0/2	-0.241637	MDGA1	0	intron+cds	CpG: 290	0	island	TRUE	0	0.564173	chr6	37664451	37664539	89	*	1438	Exon (uc003onu.1/266727, exon 1 of 17)	chr6	37600284	37665766	65483	-	266727	uc003onu.1	1227	ENSG00000112139	MDGA1	MAM domain containing glycosylphosphatidylinositol anchor 1
chr6	36931543	36931544	0.003943	1	0.003943	1	0/1	-0.153212	PI16	0	intron	CpG: 26	1408	shore	TRUE	0	0.368349	chr6	36931543	36931544	2	*	1446	Intron (uc021yzd.1/221476, intron 6 of 7)	chr6	36929227	36932607	3381	+	221476	uc011dts.1	2316	ENSG00000164530	PI16	peptidase inhibitor 16
chr6	116879492	116879493	0.007093	1	0.007093	1	0/1	-0.246095	FAM26D	0	exon+utr3	CpG: 62	-12742		TRUE	0	0.528899	chr6	116879492	116879493	2	*	1450	3' UTR	chr6	116817651	116866773	49123	-	100128327	uc011ebh.2	-12719	ENSG00000173626	TRAPPC3L	trafficking protein particle complex 3-like
chr6	31584215	31584224	0.005896	2	0.005895	1	2/0	0.72434	AIF1	0	cds	CpG: 104	-3555		TRUE	0	1.61493	chr6	31584215	31584224	10	*	1452	Promoter	chr6	31583789	31584798	1010	+	199	uc003nva.3	426	ENSG00000204472	AIF1	allograft inflammatory factor 1
chr6	73092820	73092821	0.007318	1	0.007318	1	1/0	0.18409	RIMS1	0;0	intron+utr5;intron	CpG: 100	199943		TRUE	0	0.393144	chr6	73092820	73092821	2	*	1454	Intron (uc003pga.4/22999, intron 29 of 33)	chr6	73076432	73112845	36414	+	22999	uc011dyg.2	16388	ENSG00000079841	RIMS1	regulating synaptic membrane exocytosis 1
chr6	34498918	34498919	0.00749	1	0.00749	1	0/1	-0.184965	PACSIN1	0	intron	CpG: 23	-394	shore	TRUE	0	0.393146	chr6	34498918	34498919	2	*	1456	Intron (uc003ojo.4/29993, intron 8 of 9)	chr6	34482649	34503000	20352	+	29993	uc003ojp.4	16269	ENSG00000124507	PACSIN1	protein kinase C and casein kinase substrate in neurons 1
chr6	155058855	155058856	0.002863	1	0.002863	1	1/0	0.169167	SCAF8	0	intron	CpG: 119	3452		TRUE	0	0.430221	chr6	155058855	155058856	2	*	1460	Intron (uc003qpz.3/22828, intron 1 of 19)	chr6	155054981	155154519	99539	+	22828	uc010kji.3	3874	ENSG00000213079	SCAF8	SR-related CTD-associated factor 8
chr6	33159353	33159362	0.002265	2	0.002265	1	0/2	-0.197949	COL11A2	0	intron	CpG: 21	-629	shore	TRUE	0	0.523561	chr6	33159353	33159362	10	*	1463	Promoter	chr6	33130469	33160245	29777	-	1302	uc003ocx.1	883	ENSG00000204248	COL11A2	collagen, type XI, alpha 2
chr6	161607487	161607488	0.001813	1	0.001813	1	0/1	-0.641528	AGPAT4	0	intron	CpG: 127	193923		TRUE	0	1.75881	chr6	161607487	161607488	2	*	1464	Intron (uc003qtr.1/56895, intron 7 of 8)	chr6	161581164	161583014	1851	-	79992	uc003qtu.4	-24473	ENSG00000279355	AGPAT4-IT1	AGPAT4 intronic transcript 1
chr6	108497717	108497735	0.004868	2	0.004869	1	0/2	-0.269266	NR2E1	0	cds	CpG: 40	0	island	TRUE	0	0.622695	chr6	108497717	108497735	19	*	1466	Exon (uc003psg.3/7101, exon 4 of 9)	chr6	108487215	108510013	22799	+	7101	uc003psg.3	10502	ENSG00000112333	NR2E1	nuclear receptor subfamily 2, group E, member 1
chr6	41034675	41034676	0.005654	1	0.005654	1	0/1	-0.199245	OARD1	0	exon+utr3	CpG: 146	-5305		TRUE	0	0.447831	chr6	41034675	41034676	2	*	1467	3' UTR	chr6	41001366	41039015	37650	-	222643	uc010jxe.1	4339	ENSG00000124602	UNC5CL	unc-5 family C-terminal like
chr6	135721680	135721681	0.001538	1	0.001538	1	0/1	-0.306021	AHI1	0	intron	CpG: 84	-96820		TRUE	0	0.860849	chr6	135721680	135721681	2	*	1471	Intron (uc003qgf.3/54806, intron 10 of 18)	chr6	135605110	135763852	158743	-	54806	uc003qgf.3	42171	ENSG00000135541	AHI1	Abelson helper integration site 1
chr6	57071124	57071125	0.009712	1	0.009712	1	1/0	0.162463	RAB23	0;0	intron;nc_intron	CpG: 90	-15271		TRUE	0	0.326989	chr6	57071124	57071125	2	*	1472	Intron (uc003pds.3/51715, intron 4 of 6)	chr6	57053582	57086257	32676	-	51715	uc003pds.3	15132	ENSG00000112210	RAB23	RAB23, member RAS oncogene family
chr6	167412320	167412321	0.001857	1	0.001857	1	0/1	-0.142768	FGFR1OP	-483	intergenic	CpG: 197	0	island	TRUE	-483	0.389925	chr6	167412320	167412321	2	*	1473	Promoter	chr6	167412816	167453926	41111	+	11116	uc011egp.1	-495	ENSG00000213066	FGFR1OP	FGFR1 oncogene partner
chr6	89823794	89823795	0.009025	1	0.009025	1	0/1	-0.161373	SRSF12	0	intron	CpG: 120	-3339		TRUE	0	0.329936	chr6	89823794	89823795	2	*	1474	Intron (uc021zcq.1/135295, intron 4 of 4)	chr6	89805678	89827800	22123	-	135295	uc021zcq.1	4005	ENSG00000154548	SRSF12	serine/arginine-rich splicing factor 12
chr6	24874614	24874615	0.00717	1	0.00717	1	0/1	-0.120119	FAM65B	0	intron	CpG: 47	-36011		TRUE	0	0.257593	chr6	24874614	24874615	2	*	1478	Intron (uc003neo.1/9750, intron 21 of 22)	chr6	24839595	24877583	37989	-	9750	uc003nep.3	2968	ENSG00000111913	FAM65B	family with sequence similarity 65, member B
chr6	139491600	139491601	0.000544	1	0.000544	1	1/0	0.154812	HECA	0	intron	CpG: 16	3226		TRUE	0	0.505368	chr6	139491600	139491601	2	*	1479	Intron (uc003qin.3/51696, intron 2 of 3)	chr6	139456249	139501946	45698	+	51696	uc003qin.3	35351	ENSG00000112406	HECA	hdc homolog, cell cycle regulator
chr6	36645500	36645649	0.00526	3	0.007743	1	0/3	-0.574314	CDKN1A;DINO;CDKN1A	0;0;0	utr5+cds;nc_exon;intron+utr5	CpG: 200	-595	shore	TRUE	0	1.21243	chr6	36645500	36645649	150	*	1480	Promoter	chr6	36645588	36655116	9529	+	1026	uc011dtq.2	0	ENSG00000124762	CDKN1A	cyclin-dependent kinase inhibitor 1A (p21, Cip1)
chr6	4955582	4955583	0.009217	1	0.009217	1	1/0	0.123056	CDYL	0;0	exon+utr3;nc_exon	CpG: 35	-48479		TRUE	0	0.250469	chr6	4955582	4955583	2	*	1481	3' UTR	chr6	4995280	5004271	8992	-	10799	uc003mwl.3	48688	ENSG00000124787	RPP40	ribonuclease P/MRP 40kDa subunit
chr6	30899405	30899569	0.007065	2	0.007068	1	0/2	-0.339524	SFTA2	0	intron+cds	CpG: 71	17109		TRUE	0	0.730214	chr6	30899405	30899569	165	*	1483	Promoter	chr6	30899127	30899952	826	-	389376	uc003nsf.3	383	ENSG00000196260	SFTA2	surfactant associated 2
chr6	44243304	44243305	0.008418	1	0.008418	1	0/1	-0.538669	TMEM151B	0	cds	CpG: 159	0	island	TRUE	0	1.11763	chr6	44243304	44243305	2	*	1486	Exon (uc003oxh.2/441151, exon 3 of 3)	chr6	44240803	44344904	104102	+	221409	uc003oxg.3	2501	ENSG00000249481	SPATS1	spermatogenesis associated, serine-rich 1
chr6	42109176	42109177	0.006434	1	0.006434	1	0/1	-0.141603	C6orf132	0	intron	CpG: 43	-727	shore	TRUE	0	0.310325	chr6	42109176	42109177	2	*	1499	Intron (uc003orw.2/647024, intron 4 of 4)	chr6	42068857	42110715	41859	-	647024	uc003orw.2	1538	ENSG00000188112	C6orf132	chromosome 6 open reading frame 132
chr6	32713607	32713608	0.00714	1	0.00714	1	0/1	-0.155931	HLA-DQA2	0	cds	CpG: 53	-15734		TRUE	0	0.334674	chr6	32713607	32713608	2	*	1501	Exon (uc003obx.3/3118, exon 3 of 5)	chr6	32709163	32714664	5502	+	3118	uc003obx.3	4444	ENSG00000233192	HLA-DQA2	major histocompatibility complex, class II, DQ alpha 2
chr6	40995388	40995389	0.003395	1	0.003395	1	0/1	-0.248202	UNC5CL	0	exon+utr3	CpG: 39	-413	shore	TRUE	0	0.61285	chr6	40995388	40995389	2	*	1503	3' UTR	chr6	40994640	41006938	12299	-	222643	uc003opi.3	11549	ENSG00000124602	UNC5CL	unc-5 family C-terminal like
chr6	39017116	39017117	0.000758	1	0.000758	1	0/1	-0.197922	GLP1R	0;0	intron;nc_intron	CpG: 67	118	shore	TRUE	0	0.617583	chr6	39017116	39017117	2	*	1504	Promoter	chr6	39016557	39055046	38490	+	2740	uc003ooh.2	559	ENSG00000112164	GLP1R	glucagon-like peptide 1 receptor
chr6	31082200	31082201	0.002139	1	0.002139	1	0/1	-0.30681	PSORS1C1	-406	intergenic	CpG: 66	-43693		TRUE	-406	0.819119	chr6	31082200	31082201	2	*	1510	Promoter	chr6	31082608	31107869	25262	+	170679	uc003nsl.2	-407	ENSG00000204540	PSORS1C1	psoriasis susceptibility 1 candidate 1
chr6	1312822	1312823	0.007766	1	0.007766	1	0/1	-0.174696	FOXQ1	0	exon	CpG: 281	0	island	TRUE	0	0.368574	chr6	1312822	1312823	2	*	1512	Promoter	chr6	1312675	1314993	2319	+	94234	uc003mtl.4	147	ENSG00000164379	FOXQ1	forkhead box Q1
chr6	392555	392556	0.009174	1	0.009174	1	0/1	-0.197086	IRF4	0;0	intron+utr5;nc_intron	CpG: 261	0	island	TRUE	0	0.401551	chr6	392555	392556	2	*	1513	Promoter	chr6	391739	402637	10899	+	3662	uc010jne.2	816	ENSG00000137265	IRF4	interferon regulatory factor 4
chr6	31466177	31466188	0.009267	2	0.0007922	1	2/0	0.449518	MICB	0;0	intron;intron+utr5	CpG: 59	0	island	TRUE	0	1.39403	chr6	31466177	31466188	12	*	1517	Promoter	chr6	31465855	31478901	13047	+	4277	uc003ntn.4	322	ENSG00000204516	MICB	MHC class I polypeptide-related sequence B
chr6	28956226	28956248	0.005508	3	0.002372	1	0/3	-0.505649	HCG15	0	nc_exon	CpG: 42	0	island	TRUE	0	1.32727	chr6	28956226	28956248	23	*	1518	Distal Intergenic	chr6	28962594	28971991	9398	-	282890	uc011dlk.1	15743	ENSG00000197935	ZNF311	zinc finger protein 311
chr6	8693597	8693598	0.006263	1	0.006263	1	0/1	-0.168005	LOC100506207	0	nc_intron	CpG: 68	257456		TRUE	0	0.370151	chr6	8693597	8693598	2	*	1523	Intron (uc003mye.3/100506207, intron 3 of 3)	chr6	8652442	8654080	1639	+	728655	uc003myf.4	41155	ENSG00000251164	HULC	hepatocellular carcinoma up-regulated long non-coding RNA
chr6	42162428	42162429	0.0004341	1	0.0004341	1	1/0	0.187226	GUCA1B	0	cds	CpG: 19	16375		TRUE	0	0.629531	chr6	42162428	42162429	2	*	1528	Promoter	chr6	42151022	42162694	11673	-	2979	uc003orz.3	265	ENSG00000112599	GUCA1B	guanylate cyclase activator 1B (retina)
chr6	31143710	31143711	0.006221	1	0.006221	1	0/1	-0.312365	PSORS1C3	0	nc_intron	CpG: 19	-4658		TRUE	0	0.68912	chr6	31143710	31143711	2	*	1533	Intron (uc011dnh.1/100130889, intron 2 of 2)	chr6	31141512	31145676	4165	-	100130889	uc011dnh.1	1965	ENSG00000204528	PSORS1C3	psoriasis susceptibility 1 candidate 3 (non-protein coding)
chr6	36455639	36455640	0.005385	1	0.005385	1	0/1	-0.150898	KCTD20	0;0	nc_exon;exon+utr3	CpG: 79	44500		TRUE	0	0.342361	chr6	36455639	36455640	2	*	1537	3' UTR	chr6	36358329	36410666	52338	-	222659	uc003omd.2	-44973	ENSG00000179165	PXT1	peroxisomal, testis specific 1
chr6	117197952	117197973	0.001347	2	0.001941	1	0/2	-0.300731	RFX6	-402	intergenic	CpG: 55	-116	shore	TRUE	-402	0.815575	chr6	117197952	117197973	22	*	1538	Promoter	chr6	117198376	117253326	54951	+	222546	uc003pxm.3	-403	ENSG00000185002	RFX6	regulatory factor X, 6
chr6	149638382	149638383	0.009376	1	0.009376	1	1/0	0.171912	TAB2	0	intron	CpG: 107	0	island	TRUE	0	0.348635	chr6	149638382	149638383	2	*	1540	Intron (uc011eec.2/23118, intron 1 of 5)	chr6	149639063	149732747	93685	+	23118	uc003qmj.3	-680	ENSG00000055208	TAB2	TGF-beta activated kinase 1/MAP3K7 binding protein 2
chr6	158448134	158448135	0.008819	1	0.008819	1	0/1	-0.215116	SYNJ2	0;0	intron;intron+utr5	CpG: 141	44690		TRUE	0	0.441973	chr6	158448134	158448135	2	*	1541	Intron (uc011efm.2/8871, intron 2 of 11)	chr6	158438497	158487980	49484	+	8871	uc010kjo.1	9637	ENSG00000078269	SYNJ2	synaptojanin 2
chr6	34385746	34385747	0.008539	1	0.008539	1	0/1	-0.197045	RPS10;RPS10-NUDT3	0;0	intron;intron	CpG: 52	-7578		TRUE	0	0.407606	chr6	34385746	34385747	2	*	1543	Intron (uc021yyt.1/100529239, intron 4 of 8)	chr6	34385231	34393818	8588	-	6204	uc003ojm.3	8071	ENSG00000124614	RPS10	ribosomal protein S10
chr6	157975390	157975391	0.007164	1	0.007164	1	0/1	-0.238453	ZDHHC14	0	intron	CpG: 29	-38421		TRUE	0	0.511444	chr6	157975390	157975391	2	*	1545	Intron (uc003qqs.3/79683, intron 2 of 8)	chr6	157963617	158049743	86127	+	79683	uc010kjm.1	11773	ENSG00000175048	ZDHHC14	zinc finger, DHHC-type containing 14
chr6	117804670	117804671	0.009138	1	0.009138	1	0/1	-0.16883	DCBLD1	0	intron	CpG: 112	0	island	TRUE	0	0.344271	chr6	117804670	117804671	2	*	1547	Promoter	chr6	117803820	117870960	67141	+	285761	uc003pxr.1	850	ENSG00000164465	DCBLD1	discoidin, CUB and LCCL domain containing 1
chr6	75914706	75914804	0.007824	2	0.007823	1	0/2	-0.216219	COL12A1	0	intron+utr5	CpG: 122	0	island	TRUE	0	0.455492	chr6	75914706	75914804	99	*	1548	Promoter	chr6	75794042	75915623	121582	-	1303	uc003phs.3	819	ENSG00000111799	COL12A1	collagen, type XII, alpha 1
chr6	108489977	108489978	0.006772	1	0.006772	1	0/1	-0.258755	NR2E1	0	intron	CpG: 318	0	island	TRUE	0	0.561313	chr6	108489977	108489978	2	*	1549	Intron (uc003psg.3/7101, intron 1 of 8)	chr6	108487215	108510013	22799	+	7101	uc003psg.3	2762	ENSG00000112333	NR2E1	nuclear receptor subfamily 2, group E, member 1
chr6	27280190	27280196	0.005319	2	0.002894	1	0/2	-0.34324	POM121L2	-179	intergenic	CpG: 73	0	island	TRUE	-179	0.871315	chr6	27280190	27280196	7	*	1550	Promoter	chr6	27276842	27280011	3170	-	94026	uc011dku.1	-179	ENSG00000158553	POM121L2	POM121 transmembrane nucleoporin-like 2
chr6	31093153	31093166	0.001311	2	0.001311	1	0/2	-0.454434	PSORS1C1	0	intron+utr5	CpG: 66	-32728		TRUE	0	1.30986	chr6	31093153	31093166	14	*	1552	Promoter	chr6	31093453	31107869	14417	+	170679	uc003nsn.2	-287	ENSG00000204540	PSORS1C1	psoriasis susceptibility 1 candidate 1
chr6	105388668	105388732	0.005932	3	0.005932	1	0/3	-0.465514	LIN28B-AS1	-266	intergenic	CpG: 177	0	island	TRUE	-266	1.03661	chr6	105388668	105388732	65	*	1557	Promoter	chr6	105384169	105388402	4234	-	100113403	uc031spf.1	-266	ENSG00000203809	LINC00577	long intergenic non-protein coding RNA 577
chr2	131797972	131798088	0.009802	2	0.009799	1	0/2	-0.336941	ARHGEF4	0	intron+cds	CpG: 83	0	island	TRUE	0	0.676853	chr2	131797972	131798088	117	*	1558	Promoter	chr2	131797102	131804836	7735	+	50649	uc002tsc.1	870	ENSG00000136002	ARHGEF4	Rho guanine nucleotide exchange factor (GEF) 4
chr2	130897120	130897121	0.00262	1	0.00262	1	0/1	-0.168695	CCDC74B	0	exon+utr3	CpG: 20	0	island	TRUE	0	0.435519	chr2	130897120	130897121	2	*	1562	3' UTR	chr2	130896856	130902606	5751	-	91409	uc010yzw.2	5485	ENSG00000152076	CCDC74B	coiled-coil domain containing 74B
chr2	175192878	175192879	0.006552	1	0.008957	1	0/1	-0.112214	LINC01305	0	nc_intron	CpG: 27	-519	shore	TRUE	0	0.229795	chr2	175192878	175192879	2	*	1568	Intron (uc021vsm.1/285084, intron 1 of 2)	chr2	175190755	175195370	4616	+	285084	uc021vsm.1	2123	ENSG00000231453	LINC01305	long intergenic non-protein coding RNA 1305
chr2	236890427	236890543	0.009715	2	0.009711	1	0/2	-0.290416	AGAP1	0	intron	CpG: 21	22521		TRUE	0	0.58453	chr2	236890427	236890543	117	*	1570	Intron (uc002vvs.3/116987, intron 13 of 17)	chr2	237074307	237076652	2346	-	2637	uc002vvw.1	186109	ENSG00000168505	GBX2	gastrulation brain homeobox 2
chr2	38893161	38893252	0.002567	3	0.002567	1	0/3	-0.545007	GALM	0	exon+utr5	CpG: 169	62357		TRUE	0	1.41188	chr2	38893161	38893252	92	*	1572	Promoter	chr2	38893052	38961909	68858	+	130589	uc002rqy.3	109	ENSG00000143891	GALM	galactose mutarotase (aldose 1-epimerase)
chr2	30370168	30370169	0.005614	1	0.005614	1	0/1	-0.185802	YPEL5	0	intron+utr5	CpG: 151	0	island	TRUE	0	0.41819	chr2	30370168	30370169	2	*	1575	Promoter	chr2	30370382	30383399	13018	+	51646	uc002rnd.3	-213	ENSG00000119801	YPEL5	yippee-like 5
chr2	125305001	125305002	0.007493	1	0.007493	1	1/0	0.167411	CNTNAP5	0	intron	CpG: 71	521746		TRUE	0	0.355807	chr2	125305001	125305002	2	*	1576	Intron (uc002tno.3/129684, intron 10 of 23)	chr2	124782864	125672863	890000	+	129684	uc002tno.3	522137	ENSG00000155052	CNTNAP5	contactin associated protein-like 5
chr2	154334294	154334451	0.007322	2	0.007321	1	0/2	-0.245076	RPRM	0	exon	CpG: 106	0	island	TRUE	0	0.523343	chr2	154334294	154334451	158	*	1577	Promoter	chr2	154333852	154335322	1471	-	56475	uc002tyq.1	871	ENSG00000177519	RPRM	reprimo, TP53 dependent G2 arrest mediator candidate
chr2	240018022	240018023	0.007575	1	0.007575	1	1/0	0.0894726	HDAC4	0	intron	CpG: 46	9700		TRUE	0	0.189737	chr2	240018022	240018023	2	*	1579	Intron (uc010fyy.3/9759, intron 11 of 23)	chr2	240007523	240007622	100	-	100616493	uc021vyz.1	-10400	ENSG00000264810	MIR4441	microRNA 4441
chr2	203155090	203155091	0.001514	1	0.001514	1	1/0	0.232613	NOP58	0	cds	CpG: 38	24330		TRUE	0	0.65594	chr2	203155090	203155091	2	*	1580	Exon (uc002uzb.3/51602, exon 7 of 15)	chr2	203156040	203156151	112	+	100113392	uc010ftq.1	-949		SNORD11B	small nucleolar RNA, C/D box 11B
chr2	133402940	133403010	0.0005749	3	0.001814	1	3/0	0.666356	LYPD1;GPR39	0;0	exon+utr3;cds	CpG: 32	0	island	TRUE	0	1.82672	chr2	133402940	133403010	71	*	1582	3' UTR	chr2	133402337	133427780	25444	-	116372	uc002ttm.4	24770	ENSG00000150551	LYPD1	LY6/PLAUR domain containing 1
chr2	29038986	29038987	0.003163	1	0.003163	1	0/1	-0.227429	SPDYA	0	cds	CpG: 81	4975		TRUE	0	0.568549	chr2	29038986	29038987	2	*	1586	Promoter	chr2	29038863	29063675	24813	+	245711	uc002rml.3	123	ENSG00000163806	SPDYA	speedy/RINGO cell cycle regulator family member A
chr2	241400774	241400775	0.00687	1	0.00687	1	0/1	-0.144462	GPC1	0	intron	CpG: 38	-786	shore	TRUE	0	0.312477	chr2	241400774	241400775	2	*	1589	Intron (uc002vyw.4/2817, intron 2 of 8)	chr2	241388836	241396117	7282	-	100130449	uc002vyy.1	-4657	ENSG00000218416	PP14571	uncharacterized LOC100130449
chr2	162102947	162102948	0.004259	1	0.004259	1	0/1	-0.257471	LINC01806;LOC101929512	0;0	nc_intron;nc_intron	CpG: 24	1297	shore	TRUE	0	0.610384	chr2	162102947	162102948	2	*	1590	Intron (uc002ubt.1/uc002ubt.1, intron 1 of 1)	chr2	162164786	162268228	103443	+	10213	uc002ubu.3	-61838	ENSG00000115233	PSMD14	proteasome 26S subunit, non-ATPase 14
chr2	135475971	135475972	0.00587	1	0.00587	1	0/1	-0.237616	TMEM163	0	intron	CpG: 131	0	island	TRUE	0	0.530208	chr2	135475971	135475972	2	*	1592	Promoter	chr2	135213330	135476571	263242	-	81615	uc002ttx.3	599	ENSG00000152128	TMEM163	transmembrane protein 163
chr2	1426674	1426846	0.006379	2	0.006381	1	0/2	-0.256988	TPO	0	intron+cds	CpG: 95	-53912		TRUE	0	0.564116	chr2	1426674	1426846	173	*	1595	Exon (uc010yin.1/7173, exon 3 of 6)	chr2	1418180	1546499	128320	+	7173	uc010yio.2	8494	ENSG00000115705	TPO	thyroid peroxidase
chr2	233632281	233632282	0.00198	1	0.00198	1	0/1	-0.38791	KCNJ13;GIGYF2;GIGYF2	0;0;0	exon+utr3;nc_intron;intron	CpG: 48	69734		TRUE	0	1.04865	chr2	233632281	233632282	2	*	1596	3' UTR	chr2	233629178	233709284	80107	+	26058	uc010zml.1	3103	ENSG00000204120	GIGYF2	GRB10 interacting GYF protein 2
chr2	124783243	124783255	0.002604	2	0.002604	1	0/2	-0.258287	CNTNAP5	0	cds	CpG: 71	0	island	TRUE	0	0.667505	chr2	124783243	124783255	13	*	1601	Promoter	chr2	124782864	125672863	890000	+	129684	uc002tno.3	379	ENSG00000155052	CNTNAP5	contactin associated protein-like 5
chr2	210444154	210444155	0.003073	1	0.001669	1	1/0	0.277743	MAP2	0	intron+utr5	CpG: 51	155356		TRUE	0	0.771442	chr2	210444154	210444155	2	*	1602	Promoter	chr2	210444403	210598834	154432	+	4133	uc002vde.1	-248	ENSG00000078018	MAP2	microtubule-associated protein 2
chr2	168115266	168115267	0.007211	1	0.007211	1	0/1	-0.204895	XIRP2	0;0	cds;exon+utr3	CpG: 164	-33766		TRUE	0	0.438887	chr2	168115266	168115267	2	*	1604	3' UTR	chr2	168043793	168116261	72469	+	129446	uc010fpq.3	71473	ENSG00000163092	XIRP2	xin actin binding repeat containing 2
chr2	47562335	47562336	0.004814	1	0.004814	1	0/1	-0.223515	LOC101927043	0	nc_intron	CpG: 70	-34293		TRUE	0	0.517995	chr2	47562335	47562336	2	*	1605	Intron (uc002rvu.1/uc002rvu.1, intron 2 of 2)	chr2	47596287	47614167	17881	+	4072	uc002rvx.3	-33951	ENSG00000119888	EPCAM	epithelial cell adhesion molecule
chr2	178295152	178295153	0.006684	1	0.006684	1	1/0	0.167407	AGPS	0	intron	CpG: 79	37260		TRUE	0	0.364105	chr2	178295152	178295153	2	*	1607	Intron (uc002ull.2/8540, intron 2 of 19)	chr2	178257769	178408564	150796	+	8540	uc010zfb.1	37383	ENSG00000018510	AGPS	alkylglycerone phosphate synthase
chr2	131795482	131795483	0.003118	1	0.003118	1	0/1	-0.304754	ARHGEF4	0	intron	CpG: 83	-1879	shore	TRUE	0	0.763751	chr2	131795482	131795483	2	*	1609	Intron (uc010fmw.1/50649, intron 3 of 3)	chr2	131797102	131804836	7735	+	50649	uc002tsc.1	-1619	ENSG00000136002	ARHGEF4	Rho guanine nucleotide exchange factor (GEF) 4
chr2	109834011	109834012	0.006388	1	0.006388	1	0/1	-0.177586	SH3RF3	0	intron	CpG: 238	87178		TRUE	0	0.389737	chr2	109834011	109834012	2	*	1610	Intron (uc010ywt.1/344558, intron 1 of 9)	chr2	109757946	109758044	99	-	100422863	uc021vlw.1	-75967	ENSG00000264934	MIR4265	microRNA 4265
chr2	128633711	128633712	0.002726	1	0.002726	1	1/0	0.165527	AMMECR1L	0	intron+utr5	CpG: 143	-9075		TRUE	0	0.42449	chr2	128633711	128633712	2	*	1611	Intron (uc002tpl.3/83607, intron 6 of 7)	chr2	128619207	128642434	23228	-	83607	uc002tpl.3	8722	ENSG00000144233	AMMECR1L	AMMECR1-like
chr2	238585054	238585055	0.008904	1	0.008904	1	1/0	0.132142	LRRFIP1	0	intron	CpG: 143	-14802		TRUE	0	0.270947	chr2	238585054	238585055	2	*	1612	Intron (uc002vxc.3/9208, intron 1 of 23)	chr2	238600807	238674558	73752	+	9208	uc002vxd.3	-15752	ENSG00000124831	LRRFIP1	leucine rich repeat (in FLII) interacting protein 1
chr2	18060820	18060821	0.007953	1	0.007953	1	0/1	-0.117876	KCNS3	0	intron+utr5	CpG: 121	0	island	TRUE	0	0.247478	chr2	18060820	18060821	2	*	1613	Promoter	chr2	18059945	18114225	54281	+	3790	uc002rcw.3	875	ENSG00000170745	KCNS3	potassium voltage-gated channel, modifier subfamily S, member 3
chr2	236761550	236761551	0.006122	1	0.006122	1	0/1	-0.208446	AGAP1	0;0	intron;exon+utr3	CpG: 20	-12332		TRUE	0	0.461314	chr2	236761550	236761551	2	*	1618	3' UTR	chr2	237074307	237076652	2346	-	2637	uc002vvw.1	315101	ENSG00000168505	GBX2	gastrulation brain homeobox 2
chr2	223771010	223771011	0.006374	1	0.006374	1	1/0	0.131046	ACSL3	0	intron+utr5	CpG: 102	44587		TRUE	0	0.287722	chr2	223771010	223771011	2	*	1622	Intron (uc002vni.3/2181, intron 3 of 16)	chr2	223725732	223808119	82388	+	2181	uc002vni.3	45278	ENSG00000123983	ACSL3	acyl-CoA synthetase long-chain family member 3
chr2	207116401	207116402	0.009737	1	0.009737	1	0/1	-0.124705	GPR1-AS	0	nc_intron	CpG: 79	-22934		TRUE	0	0.250854	chr2	207116401	207116402	2	*	1625	Intron (uc031rqx.1/uc031rqx.1, intron 2 of 5)	chr2	207139523	207179148	39626	+	57683	uc002vbp.2	-23121	ENSG00000204186	ZDBF2	zinc finger, DBF-type containing 2
chr2	236866987	236867088	0.003742	2	0.003742	1	0/2	-0.307252	AGAP1	0	intron	CpG: 21	-564	shore	TRUE	0	0.745669	chr2	236866987	236867088	102	*	1627	Intron (uc002vvs.3/116987, intron 12 of 17)	chr2	237074307	237076652	2346	-	2637	uc002vvw.1	209564	ENSG00000168505	GBX2	gastrulation brain homeobox 2
chr2	172946193	172946194	0.005556	1	0.005556	1	0/1	-0.133573	METAP1D	0;0	exon+utr3;nc_exon	CpG: 23	0	island	TRUE	0	0.30124	chr2	172946193	172946194	2	*	1634	Downstream (<1kb)	chr2	172950208	172951866	1659	+	1745	uc010fqj.1	-4014	ENSG00000144355	DLX1	distal-less homeobox 1
chr2	19558808	19558809	0.008017	1	0.008017	1	0/1	-0.22007	OSR1	-436	intergenic	CpG: 163	405	shore	TRUE	-436	0.461263	chr2	19558808	19558809	2	*	1637	Promoter	chr2	19551246	19558372	7127	-	130497	uc002rdc.3	-436	ENSG00000143867	OSR1	odd-skipped related transciption factor 1
chr2	3468412	3468532	0.009767	2	0.009773	1	0/2	-0.375401	TRAPPC12	0	intron	CpG: 18	6549		TRUE	0	0.754546	chr2	3468412	3468532	121	*	1638	Intron (uc002qxm.1/51112, intron 8 of 11)	chr2	3501690	3521518	19829	-	55256	uc010yiq.2	52986	ENSG00000182551	ADI1	acireductone dioxygenase 1
chr2	180725622	180725719	0.006408	5	0.006406	1	0/5	-0.475946	ZNF385B;MIR1258	0;0	intron+utr5;nc_exon	CpG: 73	0	island	TRUE	0	1.04395	chr2	180725622	180725719	98	*	1639	Promoter	chr2	180725563	180725635	73	-	100302172	uc021vtd.1	0	ENSG00000221240	MIR1258	microRNA 1258
chr2	46067299	46067300	0.007581	1	0.007581	1	0/1	-0.269458	PRKCE	0	intron	CpG: 238	187614		TRUE	0	0.571324	chr2	46067299	46067300	2	*	1640	Intron (uc002rut.3/5581, intron 1 of 14)	chr2	45903873	46072897	169025	+	5581	uc002ruu.3	163426	ENSG00000171132	PRKCE	protein kinase C, epsilon
chr2	129025795	129025796	0.007914	1	0.007914	1	1/0	0.161113	HS6ST1	0	cds	CpG: 60	0	island	TRUE	0	0.338595	chr2	129025795	129025796	2	*	1641	Exon (uc002tpt.4/9394, exon 2 of 2)	chr2	129023054	129076171	53118	-	9394	uc002tpt.4	50375	ENSG00000136720	HS6ST1	heparan sulfate 6-O-sulfotransferase 1
chr2	217499286	217499385	0.009234	3	0.009236	1	0/3	-0.308972	IGFBP2	0;0	intron;intron+utr5	CpG: 104	439	shore	TRUE	0	0.628609	chr2	217499286	217499385	100	*	1644	Intron (uc021vwn.1/3485, intron 1 of 3)	chr2	217498247	217529156	30910	+	3485	uc010zju.2	1039	ENSG00000115457	IGFBP2	insulin-like growth factor binding protein 2, 36kDa
chr2	189433317	189433318	0.003741	1	0.003741	1	0/1	-0.298606	GULP1	0;0	nc_intron;intron	CpG: 108	275598		TRUE	0	0.724721	chr2	189433317	189433318	2	*	1645	Intron (uc002uqd.3/51454, intron 7 of 12)	chr2	189434755	189459786	25032	+	51454	uc002uqh.1	-1437	ENSG00000144366	GULP1	GULP, engulfment adaptor PTB domain containing 1
chr2	216670014	216670015	0.007168	1	0.007168	1	1/0	0.152868	LINC00607	0	nc_intron	CpG: 60	-207884		TRUE	0	0.32784	chr2	216670014	216670015	2	*	1646	Intron (uc002vfm.1/646324, intron 9 of 9)	chr2	216484358	216692126	207769	-	646324	uc002vfn.1	22111	ENSG00000235770	LINC00607	long intergenic non-protein coding RNA 607
chr2	210885701	210885702	0.002984	1	0.002984	1	0/1	-0.300601	RPE	0	exon+utr3	CpG: 48	17996		TRUE	0	0.759078	chr2	210885701	210885702	2	*	1649	3' UTR	chr2	210874381	210886984	12604	+	6120	uc002vdr.4	11320	ENSG00000197713	RPE	ribulose-5-phosphate-3-epimerase
chr2	139465825	139465826	0.001875	1	0.001875	1	1/0	0.191136	NXPH2	0	intron	CpG: 100	-71866		TRUE	0	0.521228	chr2	139465825	139465826	2	*	1650	Intron (uc002tvi.3/11249, intron 1 of 1)	chr2	139426727	139537811	111085	-	11249	uc002tvi.3	71985	ENSG00000144227	NXPH2	neurexophilin 2
chr2	130940427	130940488	0.002848	2	0.002848	1	0/2	-0.20911	MZT2B	0	intron	CpG: 152	0	island	TRUE	0	0.532281	chr2	130940427	130940488	62	*	1651	Promoter	chr2	130908965	130940323	31359	-	55627	uc002tqq.2	-104	ENSG00000136699	SMPD4	sphingomyelin phosphodiesterase 4, neutral membrane (neutral sphingomyelinase-3)
chr2	96012586	96012596	0.009234	3	0.005936	1	0/3	-0.360285	KCNIP3	0	intron	CpG: 190	0	island	TRUE	0	0.802176	chr2	96012586	96012596	11	*	1653	Promoter	chr2	96012768	96051825	39058	+	30818	uc002suq.3	-172	ENSG00000115041	KCNIP3	Kv channel interacting protein 3, calsenilin
chr2	171226229	171226230	0.00991	1	0.00991	1	0/1	-0.155464	MYO3B	0;0	intron;nc_intron	CpG: 44	-342092		TRUE	0	0.311538	chr2	171226229	171226230	2	*	1655	Promoter	chr2	171225718	171511674	285957	+	140469	uc002ugb.3	511	ENSG00000071909	MYO3B	myosin IIIB
chr2	80530431	80530432	0.0008816	1	0.0008816	1	0/1	-0.301756	LRRTM1;CTNNA2	0;0	cds;intron	CpG: 101	0	island	TRUE	0	0.921783	chr2	80530431	80530432	2	*	1656	Exon (uc002soj.3/347730, exon 2 of 3)	chr2	80515481	80531487	16007	-	347730	uc002soj.3	1055	ENSG00000162951	LRRTM1	leucine rich repeat transmembrane neuronal 1
chr2	232651397	232651431	0.003073	2	0.003073	1	0/2	-0.241186	COPS7B	0;0	intron+utr5;intron	CpG: 55	0	island	TRUE	0	0.605964	chr2	232651397	232651431	35	*	1657	Promoter	chr2	232651162	232673434	22273	+	64708	uc002vsg.1	235	ENSG00000144524	COPS7B	COP9 signalosome subunit 7B
chr2	168863366	168863367	0.004085	1	0.004085	1	1/0	0.152733	STK39	0	intron	CpG: 139	-239583		TRUE	0	0.36485	chr2	168863366	168863367	2	*	1658	Intron (uc002uea.3/27347, intron 2 of 17)	chr2	168675182	168727366	52185	+	8708	uc002udz.1	188184	ENSG00000172318	B3GALT1	UDP-Gal:betaGlcNAc beta 1,3-galactosyltransferase, polypeptide 1
chr2	46526785	46526844	0.00985	2	0.00985	1	0/2	-0.31499	EPAS1	0	intron	CpG: 288	0	island	TRUE	0	0.632048	chr2	46526785	46526844	60	*	1659	Intron (uc002ruv.3/2034, intron 1 of 15)	chr2	46524541	46613842	89302	+	2034	uc002ruv.3	2244	ENSG00000116016	EPAS1	endothelial PAS domain protein 1
chr2	157393600	157393601	0.003762	1	0.003762	1	1/0	0.136331	GPD2	0	intron	CpG: 55	100954		TRUE	0	0.330546	chr2	157393600	157393601	2	*	1667	Intron (uc002tzf.4/2820, intron 6 of 16)	chr2	157367308	157470247	102940	+	2820	uc002tze.1	26292	ENSG00000115159	GPD2	glycerol-3-phosphate dehydrogenase 2 (mitochondrial)
chr2	69404831	69404832	0.009555	1	0.009555	1	0/1	-0.227475	ANTXR1	0	intron	CpG: 95	-128777		TRUE	0	0.459447	chr2	69404831	69404832	2	*	1668	Intron (uc002sfg.3/84168, intron 14 of 17)	chr2	69330814	69330887	74	+	100423030	uc021viv.1	74017	ENSG00000266649	MIR3126	microRNA 3126
chr2	223065390	223065391	0.007282	1	0.007282	1	0/1	-0.199327	PAX3	0	exon+utr3	CpG: 41	-90335		TRUE	0	0.426111	chr2	223065390	223065391	2	*	1669	3' UTR	chr2	223162866	223169936	7071	+	151278	uc002vnb.1	-97475	ENSG00000163081	CCDC140	coiled-coil domain containing 140
chr2	70936823	70936824	0.00986	1	0.00986	1	1/0	0.139227	ADD2	0;0	intron;intron+utr5	CpG: 27	3260		TRUE	0	0.279306	chr2	70936823	70936824	2	*	1671	Intron (uc010fds.2/119, intron 19 of 20)	chr2	70900460	70940316	39857	-	119	uc010fdt.2	3492	ENSG00000075340	ADD2	adducin 2 (beta)
chr2	223159250	223159306	0.005641	2	0.005641	1	0/2	-0.235425	PAX3	0	intron	CpG: 56	-419	shore	TRUE	0	0.529388	chr2	223159250	223159306	57	*	1672	Intron (uc002vmt.2/5077, intron 7 of 9)	chr2	223162866	223169936	7071	+	151278	uc002vnb.1	-3560	ENSG00000163081	CCDC140	coiled-coil domain containing 140
chr2	39005834	39005835	0.005743	1	0.005743	1	0/1	-0.173255	GEMIN6	0	intron+utr5	CpG: 97	27150		TRUE	0	0.388239	chr2	39005834	39005835	2	*	1673	Promoter	chr2	39005258	39009106	3849	+	79833	uc002rrc.3	576	ENSG00000152147	GEMIN6	gem (nuclear organelle) associated protein 6
chr2	20869434	20869435	0.009076	1	0.009076	1	0/1	-0.631955	GDF7	0	intron	CpG: 135	-571	shore	TRUE	0	1.29052	chr2	20869434	20869435	2	*	1674	Intron (uc002rdz.1/151449, intron 1 of 1)	chr2	20866424	20871250	4827	+	151449	uc002rdz.1	3010	ENSG00000143869	GDF7	growth differentiation factor 7
chr2	27906671	27906672	0.008597	1	0.008597	1	0/1	-0.163271	SLC4A1AP	0	intron	CpG: 78	19261		TRUE	0	0.337262	chr2	27906671	27906672	2	*	1676	Intron (uc002rlk.4/22950, intron 9 of 13)	chr2	27873679	27886449	12771	-	9913	uc002rli.1	-20222	ENSG00000119760	SUPT7L	SPT7-like STAGA complex gamma subunit
chr2	201601406	201601407	0.0083	1	0.0083	1	0/1	-0.280351	AOX3P-AOX2P	0	nc_intron	CpG: 133	-74582		TRUE	0	0.583389	chr2	201601406	201601407	2	*	1677	Intron (uc021vur.1/344454, intron 5 of 30)	chr2	201577028	201599900	22873	-	100507140	uc002uvy.1	-1506	ENSG00000237166	LOC100507140	uncharacterized LOC100507140
chr2	241975971	241976081	0.001534	2	0.005873	1	2/0	0.701624	SNED1	0	intron	CpG: 55	0	island	TRUE	0	1.56542	chr2	241975971	241976081	111	*	1681	Intron (uc002wah.1/25992, intron 4 of 31)	chr2	242002795	242026890	24096	+	25992	uc002wai.1	-26714	ENSG00000162804	SNED1	sushi, nidogen and EGF-like domains 1
chr2	125239714	125239715	0.005302	1	0.005302	1	0/1	-0.167529	CNTNAP5	0	intron	CpG: 71	456459		TRUE	0	0.381222	chr2	125239714	125239715	2	*	1683	Intron (uc002tno.3/129684, intron 7 of 23)	chr2	124782864	125672863	890000	+	129684	uc002tno.3	456850	ENSG00000155052	CNTNAP5	contactin associated protein-like 5
chr2	219733839	219733840	0.006633	1	0.006633	1	0/1	-0.154487	WNT6	0	intron	CpG: 43	-2292	shore	TRUE	0	0.336518	chr2	219733839	219733840	2	*	1686	Intron (uc002vjc.1/7475, intron 1 of 3)	chr2	219724546	219738954	14409	+	7475	uc002vjc.1	9293	ENSG00000115596	WNT6	wingless-type MMTV integration site family, member 6
chr2	65225988	65225989	0.008367	1	0.008367	1	0/1	-0.15501	SLC1A4	0;0	intron;intron+utr5	CpG: 172	8776		TRUE	0	0.322022	chr2	65225988	65225989	2	*	1687	Intron (uc010ypz.2/6509, intron 1 of 6)	chr2	65226582	65251000	24419	+	6509	uc002sdh.3	-593	ENSG00000115902	SLC1A4	solute carrier family 1 (glutamate/neutral amino acid transporter), member 4
chr2	145090579	145090580	0.005709	1	0.005709	1	0/1	-0.175733	GTDC1	-478	intergenic	CpG: 84	182	shore	TRUE	-478	0.394247	chr2	145090579	145090580	2	*	1688	Promoter	chr2	144703581	145090083	386503	-	79712	uc002tvr.3	-496	ENSG00000121964	GTDC1	glycosyltransferase-like domain containing 1
chr1	67775954	67775955	0.004866	1	0.004866	1	0/1	-0.228242	IL12RB2	0;0	intron+utr5;nc_intron	CpG: 60	2187	shore	TRUE	0	0.527883	chr1	67775954	67775955	2	*	1689	Intron (uc001ddu.3/3595, intron 1 of 15)	chr1	67773047	67862583	89537	+	3595	uc001ddu.3	2907	ENSG00000081985	IL12RB2	interleukin 12 receptor, beta 2
chr1	119529219	119529361	0.003854	3	0.003852	1	0/3	-0.278284	TBX15	0;0	intron+utr5;intron	CpG: 84	-458	shore	TRUE	0	0.671865	chr1	119529219	119529361	143	*	1691	Intron (uc001ehl.1/6913, intron 7 of 7)	chr1	119425666	119532179	106514	-	6913	uc001ehl.1	2818	ENSG00000092607	TBX15	T-box 15
chr1	28832113	28832177	0.005738	2	0.005738	1	0/2	-0.236408	SNHG3;RCC1	-277;-277	intergenic;intergenic	CpG: 73	-12476		TRUE	-277	0.529846	chr1	28832113	28832177	65	*	1693	Promoter	chr1	28832455	28865708	33254	+	1104	uc001bqa.2	-278	ENSG00000180198	RCC1	regulator of chromosome condensation 1
chr1	211590292	211590293	0.00679	1	0.00679	1	1/0	0.268413	LINC00467	0	nc_intron	CpG: 55	0	island	TRUE	0	0.581954	chr1	211590292	211590293	2	*	1694	Intron (uc001hil.4/84791, intron 4 of 5)	chr1	211556097	211605877	49781	+	84791	uc001hil.4	34195		LINC00467	long intergenic non-protein coding RNA 467
chr1	2085717	2085752	0.0095	2	0.009499	1	2/0	0.246111	PRKCZ	0	intron	CpG: 17	3188		TRUE	0	0.497715	chr1	2085717	2085752	36	*	1696	Intron (uc001aiq.3/5590, intron 9 of 17)	chr1	2076796	2088167	11372	+	5590	uc009vlb.3	8921	ENSG00000067606	PRKCZ	protein kinase C, zeta
chr1	156076340	156076364	0.005019	2	0.00502	1	0/2	-0.385953	LMNA	0	intron+utr5	CpG: 66	-8122		TRUE	0	0.887421	chr1	156076340	156076364	25	*	1699	Intron (uc001fnf.1/4000, intron 3 of 12)	chr1	156084461	156108548	24088	+	4000	uc001fng.2	-8097	ENSG00000160789	LMNA	lamin A/C
chr1	40783185	40783265	0.0009531	3	0.003678	1	0/3	-0.585384	COL9A2	-246	intergenic	CpG: 87	40	shore	TRUE	-246	1.42505	chr1	40783185	40783265	81	*	1703	Promoter	chr1	40766163	40783060	16898	-	1298	uc001cfi.1	-125	ENSG00000049089	COL9A2	collagen, type IX, alpha 2
chr1	39881324	39881325	0.006109	1	0.006109	1	0/1	-0.135911	MACF1;KIAA0754	0;0	intron;exon	CpG: 133	6085		TRUE	0	0.30091	chr1	39881324	39881325	2	*	1704	3' UTR	chr1	39875176	39882154	6979	+	643314	uc009vvt.1	6148	ENSG00000127603	KIAA0754	KIAA0754
chr1	109800400	109800401	0.008367	1	0.008367	1	0/1	-0.186859	CELSR2	0	intron	CpG: 65	-653	shore	TRUE	0	0.388188	chr1	109800400	109800401	2	*	1705	Intron (uc001dxa.4/1952, intron 1 of 33)	chr1	109792641	109818378	25738	+	1952	uc001dxa.4	7759	ENSG00000143126	CELSR2	cadherin, EGF LAG seven-pass G-type receptor 2
chr1	40098595	40098596	0.008702	1	0.008702	1	0/1	-0.151236	HEYL	0	intron	CpG: 78	-6414		TRUE	0	0.311603	chr1	40098595	40098596	2	*	1706	Promoter	chr1	40089103	40098672	9570	-	26508	uc010oiw.2	76	ENSG00000163909	HEYL	hes-related family bHLH transcription factor with YRPW motif-like
chr1	9488706	9488707	0.006741	1	0.006741	1	0/1	-0.130286	LOC100506022	0	nc_intron	CpG: 33	-230	shore	TRUE	0	0.282888	chr1	9488706	9488707	2	*	1708	Distal Intergenic	chr1	9415766	9429590	13825	+	80176	uc001apv.3	72940	ENSG00000171621	SPSB1	splA/ryanodine receptor domain and SOCS box containing 1
chr1	196702931	196702932	0.002744	1	0.002744	1	0/1	-0.209619	CFH	0	intron	CpG: 24	124920		TRUE	0	0.536963	chr1	196702931	196702932	2	*	1709	Intron (uc001gtj.4/3075, intron 15 of 21)	chr1	196743930	196759152	15223	+	10878	uc001gtk.3	-40998	ENSG00000116785	CFHR3	complement factor H-related 3
chr1	3638722	3638723	0.005604	1	0.005604	1	0/1	-0.316634	TP73	0	cds	CpG: 32	3621		TRUE	0	0.712903	chr1	3638722	3638723	2	*	1710	Exon (uc001akp.3/7161, exon 5 of 14)	chr1	3644042	3652765	8724	+	7161	uc010nzl.2	-5319	ENSG00000078900	TP73	tumor protein p73
chr1	3772978	3772979	0.001969	1	0.001969	1	0/1	-0.209028	CEP104	0	intron+utr5	CpG: 110	-208	shore	TRUE	0	0.565578	chr1	3772978	3772979	2	*	1715	Promoter	chr1	3728645	3773797	45153	-	9731	uc001aky.2	818	ENSG00000116198	CEP104	centrosomal protein 104kDa
chr1	204955033	204955126	0.009821	2	0.009824	1	0/2	-0.240232	NFASC	0;0	intron+cds;intron	CpG: 15	3823		TRUE	0	0.482317	chr1	204955033	204955126	94	*	1716	Exon (uc001hbi.3/23114, exon 22 of 27)	chr1	204955803	204991950	36148	+	23114	uc001hbm.2	-677	ENSG00000163531	NFASC	neurofascin
chr1	116382096	116382123	0.00269	2	0.002691	1	0/2	-0.248245	NHLH2	0	intron+utr5	CpG: 209	0	island	TRUE	0	0.63801	chr1	116382096	116382123	28	*	1718	Intron (uc009wgz.3/4808, intron 1 of 1)	chr1	116378999	116383333	4335	-	4808	uc009wgz.3	1210	ENSG00000177551	NHLH2	nescient helix loop helix 2
chr1	162660951	162660952	0.009062	1	0.009062	1	0/1	-0.118056	DDR2	0	intron+utr5	CpG: 44	-99298		TRUE	0	0.241162	chr1	162660951	162660952	2	*	1720	Intron (uc001gcf.3/4921, intron 2 of 18)	chr1	162602228	162750247	148020	+	4921	uc001gcf.3	58723	ENSG00000162733	DDR2	discoidin domain receptor tyrosine kinase 2
chr1	6269635	6269636	0.007453	1	0.007453	1	0/1	-0.0942378	RNF207	0	intron	CpG: 88	47	shore	TRUE	0	0.200507	chr1	6269635	6269636	2	*	1721	Promoter	chr1	6268941	6278429	9489	+	388591	uc010nzp.1	694	ENSG00000158286	RNF207	ring finger protein 207
chr1	154680613	154680614	0.001387	1	0.001387	1	1/0	0.183505	KCNN3	0	cds	CpG: 64	-52208		TRUE	0	0.524443	chr1	154680613	154680614	2	*	1722	Exon (uc001ffo.3/3782, exon 8 of 8)	chr1	154554534	154600456	45923	-	103	uc001ffk.3	-80157	ENSG00000160710	ADAR	adenosine deaminase, RNA-specific
chr1	20301989	20301990	0.00167	1	0.00167	1	0/1	-0.183458	PLA2G2A	0	exon+utr3	CpG: 89	92527		TRUE	0	0.509516	chr1	20301989	20301990	2	*	1725	3' UTR	chr1	20301924	20306152	4229	-	5320	uc001bcu.3	4162	ENSG00000188257	PLA2G2A	phospholipase A2, group IIA (platelets, synovial fluid)
chr1	120377779	120377780	0.006595	1	0.006595	1	1/0	0.127921	NBPF7	0	intron	CpG: 21	-18029		TRUE	0	0.278969	chr1	120377779	120377780	2	*	1727	Intron (uc010oxk.3/343505, intron 1 of 7)	chr1	120377388	120387503	10116	-	343505	uc010oxk.3	9723		NBPF7	neuroblastoma breakpoint family, member 7
chr1	150255503	150255504	0.008738	1	0.008738	1	0/1	-0.188129	CIART	0;0	exon+utr5;intron+utr5	CpG: 22	866	shore	TRUE	0	0.38728	chr1	150255503	150255504	2	*	1728	Promoter	chr1	150255229	150259501	4273	+	148523	uc001euj.3	274	ENSG00000159208	CIART	circadian associated repressor of transcription
chr1	112166273	112166274	0.008112	1	0.008112	1	0/1	-0.195477	RAP1A	0	intron+utr5	CpG: 56	3436		TRUE	0	0.408717	chr1	112166273	112166274	2	*	1730	Intron (uc001ebi.3/5906, intron 1 of 7)	chr1	112162405	112256101	93697	+	5906	uc001ebk.3	3868	ENSG00000116473	RAP1A	RAP1A, member of RAS oncogene family
chr1	57892830	57892831	0.004604	1	0.004604	1	0/1	-0.202682	DAB1	0	intron+utr5	CpG: 192	2193	shore	TRUE	0	0.473639	chr1	57892830	57892831	2	*	1732	Intron (uc001cys.1/1600, intron 14 of 16)	chr1	57476353	57888872	412520	-	1600	uc009vzx.1	-3958	ENSG00000173406	DAB1	Dab, reelin signal transducer, homolog 1 (Drosophila)
chr1	242653362	242653363	0.000613	1	0.000613	1	1/0	0.211721	PLD5	0;0	intron+utr5;intron	CpG: 42	-33553		TRUE	0	0.680161	chr1	242653362	242653363	2	*	1734	Intron (uc001hzn.2/200150, intron 9 of 10)	chr1	242251689	242687998	436310	-	200150	uc001hzn.2	34635	ENSG00000180287	PLD5	phospholipase D family, member 5
chr1	33800173	33800174	0.006423	1	0.006423	1	0/1	-0.115695	PHC2	0;0	intron;intron+utr5	CpG: 99	-14609		TRUE	0	0.253634	chr1	33800173	33800174	2	*	1735	Intron (uc001bxe.1/1912, intron 6 of 6)	chr1	33797994	33798093	100	-	100500853	uc021okw.1	-2080		MIR3605	microRNA 3605
chr1	245389361	245389362	0.006863	1	0.006863	1	1/0	0.225976	KIF26B	0	intron	CpG: 324	69114		TRUE	0	0.488896	chr1	245389361	245389362	2	*	1736	Intron (uc010pyq.1/55083, intron 2 of 9)	chr1	245318287	245809683	491397	+	55083	uc010pyq.1	71074	ENSG00000162849	KIF26B	kinesin family member 26B
chr1	208416449	208416450	0.006374	1	0.006374	1	0/1	-0.117961	PLXNA2	0	intron+utr5	CpG: 155	-39	shore	TRUE	0	0.258994	chr1	208416449	208416450	2	*	1737	Intron (uc001hgz.3/5362, intron 31 of 31)	chr1	208195588	208417665	222078	-	5362	uc001hgz.3	1215	ENSG00000076356	PLXNA2	plexin A2
chr1	11540200	11540201	0.009382	1	0.009382	1	1/0	0.167358	DISP3	0	intron+utr5	CpG: 172	0	island	TRUE	0	0.339352	chr1	11540200	11540201	2	*	1741	Promoter	chr1	11539295	11541938	2644	+	57540	uc009vmz.1	905	ENSG00000204624	PTCHD2	patched domain containing 2
chr1	200004529	200004638	0.002513	4	0.006136	1	0/4	-0.33986	NR5A2	0	intron	CpG: 36	0	island	TRUE	0	0.75181	chr1	200004529	200004638	110	*	1742	Intron (uc009wzg.2/2494, intron 1 of 2)	chr1	200008658	200146550	137893	+	2494	uc009wzh.3	-4020	ENSG00000116833	NR5A2	nuclear receptor subfamily 5, group A, member 2
chr1	120438925	120439037	0.009089	3	0.00909	1	3/0	0.388223	ADAM30	0	cds	CpG: 22	0	island	TRUE	0	0.792533	chr1	120438925	120439037	113	*	1749	Promoter	chr1	120436156	120439147	2992	-	11085	uc001eij.3	110	ENSG00000134249	ADAM30	ADAM metallopeptidase domain 30
chr1	155162752	155162757	0.0003768	2	0.0003768	1	0/2	-0.359492	MUC1	-46	intergenic	CpG: 30	-677	shore	TRUE	-46	1.23086	chr1	155162752	155162757	6	*	1750	Promoter	chr1	155158300	155162706	4407	-	4582	uc001fia.3	-46	ENSG00000185499	MUC1	mucin 1, cell surface associated
chr1	204803813	204803814	0.004014	1	0.004014	1	0/1	-0.192473	NFASC	0	intron+utr5	CpG: 41	5883		TRUE	0	0.461247	chr1	204803813	204803814	2	*	1751	Intron (uc001hbh.3/23114, intron 1 of 15)	chr1	204797782	204946274	148493	+	23114	uc001hbh.3	6031	ENSG00000163531	NFASC	neurofascin
chr1	50884480	50884545	0.004143	2	0.004145	1	0/2	-0.322573	DMRTA2	0	cds	CpG: 480	0	island	TRUE	0	0.768522	chr1	50884480	50884545	66	*	1752	Exon (uc010ona.2/63950, exon 2 of 2)	chr1	50883223	50887304	4082	-	63950	uc010ona.2	2759	ENSG00000142700	DMRTA2	DMRT-like family A2
chr1	1152914	1152915	0.001158	1	0.001158	1	0/1	-0.338737	SDF4	0;0	cds;exon+utr3	CpG: 71	0	island	TRUE	0	0.994629	chr1	1152914	1152915	2	*	1753	3' UTR	chr1	1146706	1149548	2843	-	7293	uc001ade.3	-3366	ENSG00000186827	TNFRSF4	tumor necrosis factor receptor superfamily, member 4
chr1	246019678	246019679	0.00796	1	0.00796	1	0/1	-0.118463	SMYD3	0	intron	CpG: 132	-118096		TRUE	0	0.248664	chr1	246019678	246019679	2	*	1754	Intron (uc001ibj.3/64754, intron 2 of 6)	chr1	245912642	246094125	181484	-	64754	uc001ibj.3	74446	ENSG00000185420	SMYD3	SET and MYND domain containing 3
chr1	7551851	7551852	0.0005889	1	0.0005889	1	0/1	-0.197173	CAMTA1	0	intron	CpG: 111	-171548		TRUE	0	0.636861	chr1	7551851	7551852	2	*	1755	Intron (uc001aoi.3/23261, intron 6 of 22)	chr1	7732054	7805082	73029	+	23261	uc010nzv.1	-180202	ENSG00000171735	CAMTA1	calmodulin binding transcription activator 1
chr1	45190912	45190913	0.005224	1	0.005224	1	0/1	-0.189942	C1orf228	0	intron	CpG: 79	354	shore	TRUE	0	0.433446	chr1	45190912	45190913	2	*	1757	Intron (uc001cmf.2/339541, intron 11 of 11)	chr1	45205490	45233438	27949	+	11004	uc001cmg.4	-14577	ENSG00000142945	KIF2C	kinesin family member 2C
chr1	68515209	68515210	0.006625	1	0.006625	1	0/1	-0.17559	GNG12-AS1;DIRAS3	0;0	nc_intron;intron+utr5	CpG: 21	-1026	shore	TRUE	0	0.382578	chr1	68515209	68515210	2	*	1758	Intron (uc001deb.2/100289178, intron 2 of 9)	chr1	68511645	68516481	4837	-	9077	uc001ded.3	1271	ENSG00000162595	DIRAS3	DIRAS family, GTP-binding RAS-like 3
chr1	174982762	174982763	0.008143	1	0.008143	1	0/1	-0.153109	MRPS14	0;0	nc_exon;exon+utr3	CpG: 32	-9602		TRUE	0	0.319878	chr1	174982762	174982763	2	*	1763	3' UTR	chr1	174982094	174992591	10498	-	63931	uc001gkk.3	9828	ENSG00000120333	MRPS14	mitochondrial ribosomal protein S14
chr1	109107168	109107169	0.003826	1	0.003826	1	1/0	0.156088	FAM102B	0	intron	CpG: 73	3956		TRUE	0	0.377304	chr1	109107168	109107169	2	*	1764	Intron (uc010ouy.2/284611, intron 1 of 10)	chr1	109102971	109181949	78979	+	284611	uc010ouy.2	4197	ENSG00000162636	FAM102B	family with sequence similarity 102, member B
chr1	2509272	2509273	0.009684	1	0.009684	1	0/1	-0.124748	LOC100996583	0	nc_intron	CpG: 133	-8124		TRUE	0	0.251236	chr1	2509272	2509273	2	*	1768	Distal Intergenic	chr1	2517899	2522908	5010	+	127281	uc021oew.1	-8626	ENSG00000157870	FAM213B	family with sequence similarity 213, member B
chr1	45572163	45572164	0.004795	1	0.004795	1	0/1	-0.17175	ZSWIM5	0	intron	CpG: 78	95141		TRUE	0	0.398324	chr1	45572163	45572164	2	*	1774	Intron (uc001cnd.2/57643, intron 13 of 13)	chr1	45478481	45480508	2028	+	7389	uc010olj.1	93682	ENSG00000126088	UROD	uroporphyrinogen decarboxylase
chr1	29139522	29139523	0.003902	1	0.003902	1	1/0	0.241776	OPRD1	0	intron	CpG: 105	174	shore	TRUE	0	0.58237	chr1	29139522	29139523	2	*	1776	Promoter	chr1	29138654	29190208	51555	+	4985	uc001brf.1	868	ENSG00000116329	OPRD1	opioid receptor, delta 1
chr1	87795122	87795123	0.007794	1	0.007794	1	0/1	-0.133716	LMO4	0	intron+utr5	CpG: 122	0	island	TRUE	0	0.281906	chr1	87795122	87795123	2	*	1778	Promoter	chr1	87794151	87814607	20457	+	8543	uc001dmi.3	971	ENSG00000143013	LMO4	LIM domain only 4
chr1	164579287	164579288	0.009062	1	0.009062	1	0/1	-0.119072	PBX1	0	intron	CpG: 45	33370		TRUE	0	0.243237	chr1	164579287	164579288	2	*	1780	Intron (uc001gcs.3/5087, intron 2 of 7)	chr1	164558766	164854300	295535	+	5087	uc010pkw.1	20521	ENSG00000185630	PBX1	pre-B-cell leukemia homeobox 1
chr1	23162550	23162551	0.004865	1	0.004865	1	1/0	0.24797	EPHB2	0	intron	CpG: 46	50983		TRUE	0	0.573534	chr1	23162550	23162551	2	*	1781	Intron (uc009vqj.1/2048, intron 3 of 16)	chr1	23189652	23189719	68	-	100422914	uc021oic.1	27168	ENSG00000264014	MIR4253	microRNA 4253
chr1	6674110	6674111	0.00486	1	0.00486	1	0/1	-0.16156	PHF13	0	exon+utr5	CpG: 273	0	island	TRUE	0	0.373746	chr1	6674110	6674111	2	*	1783	Promoter	chr1	6673756	6684093	10338	+	148479	uc001aob.4	354	ENSG00000116273	PHF13	PHD finger protein 13
chr1	18081775	18081776	0.004027	1	0.004027	1	0/1	-0.219085	ACTL8	-31	intergenic	CpG: 32	57983		TRUE	-31	0.524714	chr1	18081775	18081776	2	*	1784	Promoter	chr1	18081808	18153558	71751	+	81569	uc001bat.3	-32	ENSG00000117148	ACTL8	actin-like 8
chr1	165325498	165325554	0.007068	2	0.007068	1	0/2	-0.295129	LMX1A	0	intron+utr5	CpG: 181	0	island	TRUE	0	0.634734	chr1	165325498	165325554	57	*	1787	Promoter	chr1	165171104	165325478	154375	-	4009	uc001gcz.2	-20	ENSG00000162761	LMX1A	LIM homeobox transcription factor 1, alpha
chr1	1385371	1385372	0.00958	1	0.00958	1	0/1	-0.160703	ATAD3C	0	exon+utr5	CpG: 27	-4183		TRUE	0	0.324402	chr1	1385371	1385372	2	*	1788	Promoter	chr1	1385069	1405538	20470	+	219293	uc001aft.2	302	ENSG00000215915	ATAD3C	ATPase family, AAA domain containing 3C
chr1	161228455	161228497	0.005534	2	0.005534	1	0/2	-0.320471	PCP4L1	-19	intergenic	CpG: 54	0	island	TRUE	-19	0.723291	chr1	161228455	161228497	43	*	1789	Promoter	chr1	161228517	161255240	26724	+	654790	uc001gad.3	-20	ENSG00000248485	PCP4L1	Purkinje cell protein 4 like 1
chr1	198850158	198850159	0.008663	1	0.008663	1	0/1	-0.275583	MIR181A1HG	0	nc_intron	CpG: 21	721794		TRUE	0	0.568344	chr1	198850158	198850159	2	*	1790	Intron (uc021pgz.1/100131234, intron 1 of 2)	chr1	198828173	198828282	110	-	406995	uc001guy.3	-21876	ENSG00000207759	MIR181A1	microRNA 181a-1
chr1	43279726	43279727	0.009149	1	0.009149	1	1/0	0.155861	SVBP	0	intron	CpG: 44	-2847	shore	TRUE	0	0.317743	chr1	43279726	43279727	2	*	1794	Intron (uc001cib.2/374969, intron 1 of 2)	chr1	43282776	43305384	22609	+	114625	uc010ojw.1	-3049	ENSG00000164010	ERMAP	erythroblast membrane-associated protein (Scianna blood group)
chr1	31654355	31654454	0.00711	2	0.007166	1	0/2	-0.472102	NKAIN1	0	exon+utr3	CpG: 38	0	island	TRUE	0	1.01253	chr1	31654355	31654454	100	*	1795	3' UTR	chr1	31652592	31661034	8443	-	79570	uc010ogc.2	6580	ENSG00000084628	NKAIN1	Na+/K+ transporting ATPase interacting 1
chr1	169703422	169703423	0.006974	1	0.006974	1	0/1	-0.260483	SELE	-202	intergenic	CpG: 30	-60550		TRUE	-202	0.561737	chr1	169703422	169703423	2	*	1798	Promoter	chr1	169691781	169703220	11440	-	6401	uc001ggm.4	-202	ENSG00000007908	SELE	selectin E
chr1	53068834	53068835	0.004129	1	0.004129	1	0/1	-0.151339	GPX7	0	intron	CpG: 91	226	shore	TRUE	0	0.360816	chr1	53068834	53068835	2	*	1799	Promoter	chr1	53068043	53074723	6681	+	2882	uc001cue.3	791	ENSG00000116157	GPX7	glutathione peroxidase 7
chr1	151812421	151812525	0.004497	3	0.004496	1	0/3	-0.415723	C2CD4D;LOC100132111	0;0	intron+utr5;nc_intron	CpG: 30	0	island	TRUE	0	0.975773	chr1	151812421	151812525	105	*	1802	Promoter	chr1	151810339	151813033	2695	-	100191040	uc010pdq.1	508	ENSG00000225556	C2CD4D	C2 calcium-dependent domain containing 4D
chr1	46120786	46120787	0.002446	1	0.002446	1	0/1	-0.228848	GPBP1L1	0	intron	CpG: 116	-30964		TRUE	0	0.597647	chr1	46120786	46120787	2	*	1803	Intron (uc001coq.3/60313, intron 8 of 12)	chr1	46111452	46112357	906	-	728963	uc010olu.1	-8429		RPS15AP10	ribosomal protein S15a pseudogene 10
chr1	230283231	230283232	0.001056	1	0.001056	1	0/1	-0.191237	GALNT2	0	intron	CpG: 128	79022		TRUE	0	0.569185	chr1	230283231	230283232	2	*	1804	Intron (uc010pvy.1/2590, intron 1 of 15)	chr1	230202956	230410310	207355	+	2590	uc010pvz.1	80275	ENSG00000143641	GALNT2	polypeptide N-acetylgalactosaminyltransferase 2
chr1	9243600	9243680	0.00679	2	0.006789	1	0/2	-0.240462	LINC01759	0	nc_intron	CpG: 157	0	island	TRUE	0	0.521368	chr1	9243600	9243680	81	*	1806	Distal Intergenic	chr1	9211727	9211836	110	-	407040	uc021ofw.1	-31764	ENSG00000207865	MIR34A	microRNA 34a
chr1	68202053	68202054	0.007114	1	0.007114	1	0/1	-0.178199	GNG12	0	intron+utr5	CpG: 138	49783		TRUE	0	0.38275	chr1	68202053	68202054	2	*	1812	Intron (uc001dea.2/55970, intron 2 of 3)	chr1	68150860	68154021	3162	+	1647	uc001ddz.2	51193	ENSG00000116717	GADD45A	growth arrest and DNA-damage-inducible, alpha
chr1	167786802	167786803	0.009806	1	0.009806	1	0/1	-0.164855	ADCY10	0	intron	CpG: 28	-2593	shore	TRUE	0	0.331112	chr1	167786802	167786803	2	*	1815	Intron (uc009wvj.3/55811, intron 2 of 10)	chr1	167778625	167803315	24691	-	55811	uc009wvj.3	16512	ENSG00000143199	ADCY10	adenylate cyclase 10 (soluble)
chr1	108507340	108507469	0.004501	2	0.004502	1	0/2	-0.187633	VAV3-AS1;VAV3	0;0	nc_intron;cds	CpG: 78	0	island	TRUE	0	0.440298	chr1	108507340	108507469	130	*	1816	Promoter	chr1	108113782	108507545	393764	-	10451	uc001dvk.1	76	ENSG00000134215	VAV3	vav 3 guanine nucleotide exchange factor
chr1	86621354	86621355	0.00731	1	0.00731	1	0/1	-0.238274	COL24A1	0	intron	CpG: 106	0	island	TRUE	0	0.508972	chr1	86621354	86621355	2	*	1818	Promoter	chr1	86194916	86622154	427239	-	255631	uc001dlj.3	799	ENSG00000171502	COL24A1	collagen, type XXIV, alpha 1
chr1	32714023	32714165	0.004031	4	0.004032	1	0/4	-0.467437	FAM167B	0	cds	CpG: 23	0	island	TRUE	0	1.11927	chr1	32714023	32714165	143	*	1824	Exon (uc001buw.3/84734, exon 2 of 2)	chr1	32712818	32714461	1644	+	84734	uc001buw.3	1205	ENSG00000183615	FAM167B	family with sequence similarity 167, member B
chr1	52284363	52284364	0.002714	1	0.002714	1	0/1	-0.241057	NRDC	0	intron	CpG: 63	-59814		TRUE	0	0.618646	chr1	52284363	52284364	2	*	1826	Intron (uc009vzb.3/4898, intron 22 of 30)	chr1	52302016	52302074	59	-	100313892	uc021onj.1	17710		MIR761	microRNA 761
chr1	15672633	15672634	0.003975	1	0.003975	1	0/1	-0.154442	FHAD1	0	intron	CpG: 121	-63399		TRUE	0	0.370764	chr1	15672633	15672634	2	*	1828	Promoter	chr1	15671912	15724622	52711	+	114827	uc001awe.1	721	ENSG00000142621	FHAD1	forkhead-associated (FHA) phosphopeptide binding domain 1
chr1	204376666	204376667	0.008116	1	0.008116	1	1/0	0.276465	PPP1R15B	0	intron	CpG: 84	-3646		TRUE	0	0.577994	chr1	204376666	204376667	2	*	1830	Intron (uc001hav.4/84919, intron 1 of 1)	chr1	204372492	204380944	8453	-	84919	uc001hav.4	4277	ENSG00000158615	PPP1R15B	protein phosphatase 1, regulatory subunit 15B
chr1	2121449	2121522	0.006658	2	0.009552	1	0/2	-0.514472	FAAP20	0;0;0	nc_intron;intron+utr5;intron	CpG: 55	0	island	TRUE	0	1.03918	chr1	2121449	2121522	74	*	1831	Exon (uc001aiz.2/uc001aiz.2, exon 1 of 1)	chr1	2115899	2126214	10316	-	199990	uc001aiv.2	4692	ENSG00000162585	FAAP20	Fanconi anemia core complex associated protein 20
chr1	15655927	15656087	0.003215	2	0.004224	1	0/2	-0.220461	FHAD1	0	intron+cds	CpG: 121	-79946		TRUE	0	0.523435	chr1	15655927	15656087	161	*	1832	Exon (uc001awa.1/114827, exon 12 of 16)	chr1	15668232	15711054	42823	+	114827	uc001awd.1	-12145	ENSG00000142621	FHAD1	forkhead-associated (FHA) phosphopeptide binding domain 1
chr1	228195779	228195795	0.004711	2	0.004711	1	0/2	-0.314045	WNT3A	0	intron	CpG: 196	0	island	TRUE	0	0.730747	chr1	228195779	228195795	17	*	1834	Intron (uc001hrp.2/89780, intron 1 of 4)	chr1	228194723	228248168	53446	+	89780	uc001hrp.2	1056	ENSG00000154342	WNT3A	wingless-type MMTV integration site family, member 3A
chr1	33745788	33745795	0.00569	2	0.00569	1	2/0	0.348517	ZNF362	0	cds	CpG: 20	0	island	TRUE	0	0.782382	chr1	33745788	33745795	8	*	1839	Exon (uc001bxc.1/149076, exon 5 of 9)	chr1	33722174	33766320	44147	+	149076	uc001bxc.1	23614	ENSG00000160094	ZNF362	zinc finger protein 362
chr1	183387420	183387565	0.005837	3	0.005834	1	0/3	-0.506629	NMNAT2	0	exon+utr5	CpG: 114	0	island	TRUE	0	1.13183	chr1	183387420	183387565	146	*	1840	Promoter	chr1	183217372	183387634	170263	-	23057	uc001gqc.2	69	ENSG00000157064	NMNAT2	nicotinamide nucleotide adenylyltransferase 2
chr1	31896392	31896463	0.005254	2	0.005255	1	0/2	-0.295138	SERINC2	0;0	intron;intron+utr5	CpG: 91	9382		TRUE	0	0.672745	chr1	31896392	31896463	72	*	1841	Intron (uc021okm.1/347735, intron 2 of 10)	chr1	31886660	31907527	20868	+	347735	uc001bsu.3	9732	ENSG00000168528	SERINC2	serine incorporator 2
chr1	44446201	44446202	0.005213	1	0.009783	1	0/1	-0.167566	B4GALT2	0;0;0	exon+utr5;intron+utr5;intron	CpG: 85	579	shore	TRUE	0	0.336728	chr1	44446201	44446202	2	*	1845	Promoter	chr1	44446177	44456843	10667	+	8704	uc001cli.3	24	ENSG00000117411	B4GALT2	UDP-Gal:betaGlcNAc beta 1,4- galactosyltransferase, polypeptide 2
chr1	148868137	148868138	0.007399	1	0.007399	1	1/0	0.160802	NBPF25P	0	nc_intron	CpG: 46	2953	shore	TRUE	0	0.342641	chr1	148868137	148868138	2	*	1847	Distal Intergenic	chr1	148928286	148951595	23310	+	645166	uc010pbc.1	-60148	ENSG00000232527	LOC645166	lymphocyte-specific protein 1 pseudogene
chr1	146989469	146989470	0.005036	1	0.005036	1	1/0	0.144909	LINC00624	0	nc_exon	CpG: 75	-81779		TRUE	0	0.332988	chr1	146989469	146989470	2	*	1848	Promoter	chr1	146853914	146989699	135786	-	100289211	uc021ovk.1	229	ENSG00000278811	LINC00624	long intergenic non-protein coding RNA 624
chr1	212779532	212779533	0.005118	1	0.005118	1	0/1	-0.181677	ATF3	0	intron+utr5	CpG: 254	-618	shore	TRUE	0	0.416204	chr1	212779532	212779533	2	*	1854	Intron (uc001hjf.3/467, intron 1 of 3)	chr1	212781970	212792589	10620	+	467	uc001hjj.3	-2437	ENSG00000162772	ATF3	activating transcription factor 3
chr1	154298839	154298957	0.002971	3	0.002972	1	0/3	-0.398297	ATP8B2	0	intron+utr5	CpG: 33	295	shore	TRUE	0	1.00648	chr1	154298839	154298957	119	*	1855	Promoter	chr1	154298036	154310322	12287	+	57198	uc001few.3	803	ENSG00000143515	ATP8B2	ATPase, aminophospholipid transporter, class I, type 8B, member 2

## Sheet: cpgs_in_regions_mother_airborne
ID	stat	CHR	pos	mFc	nom_p	indfdr	score	chrom	start	end	min_p	n_probes	z_p	z_sidak_p	t.pos.t.neg	t.sum	refGene_name	refGene_distance	refGene_feature	cpgIslandExt_name	cpgIslandExt_distance	cpgIslandExt_feature	sameDir	geneDis	score	seqnames	start.1	end.1	width	strand	id	annotation	geneChr	geneStart	geneEnd	geneLength	geneStrand	geneId	transcriptId	distanceToTSS	ENSEMBL	SYMBOL	GENENAME
cg01484296	-4.58172	chr17	6796941	-0.378959	1.97856e-05	0.999934	1.78249	chr17	6796745	6797772	9.193e-12	9	1.104e-18	4.705e-16	0/9	-2.54812	ALOX12P2	0	nc_intron+nc_exon	CpG: 21	0	island	TRUE	0	45.7567	chr17	6796745	6797772	1028	*	824	Promoter	chr17	6797101	6803668	6568	+	245	uc002gdw.3	0	ENSG00000262943	ALOX12P2	arachidonate 12-lipoxygenase pseudogene 2
cg09705592	-4.34753	chr17	6797119	-0.2813	4.62271e-05	0.999934	1.21946	chr17	6796745	6797772	9.193e-12	9	1.104e-18	4.705e-16	0/9	-2.54812	ALOX12P2	0	nc_intron+nc_exon	CpG: 21	0	island	TRUE	0	45.7567	chr17	6796745	6797772	1028	*	824	Promoter	chr17	6797101	6803668	6568	+	245	uc002gdw.3	0	ENSG00000262943	ALOX12P2	arachidonate 12-lipoxygenase pseudogene 2
cg07391831	-3.92598	chr17	6797590	-0.270428	0.000201189	0.999934	0.99961	chr17	6796745	6797772	9.193e-12	9	1.104e-18	4.705e-16	0/9	-2.54812	ALOX12P2	0	nc_intron+nc_exon	CpG: 21	0	island	TRUE	0	45.7567	chr17	6796745	6797772	1028	*	824	Promoter	chr17	6797101	6803668	6568	+	245	uc002gdw.3	0	ENSG00000262943	ALOX12P2	arachidonate 12-lipoxygenase pseudogene 2
cg01758314	-3.83624	chr17	6797034	-0.292719	0.000272338	0.999934	1.04351	chr17	6796745	6797772	9.193e-12	9	1.104e-18	4.705e-16	0/9	-2.54812	ALOX12P2	0	nc_intron+nc_exon	CpG: 21	0	island	TRUE	0	45.7567	chr17	6796745	6797772	1028	*	824	Promoter	chr17	6797101	6803668	6568	+	245	uc002gdw.3	0	ENSG00000262943	ALOX12P2	arachidonate 12-lipoxygenase pseudogene 2
cg08366845	-3.71551	chr17	6796745	-0.304642	0.000406805	0.999934	1.03292	chr17	6796745	6797772	9.193e-12	9	1.104e-18	4.705e-16	0/9	-2.54812	ALOX12P2	0	nc_intron+nc_exon	CpG: 21	0	island	TRUE	0	45.7567	chr17	6796745	6797772	1028	*	824	Promoter	chr17	6797101	6803668	6568	+	245	uc002gdw.3	0	ENSG00000262943	ALOX12P2	arachidonate 12-lipoxygenase pseudogene 2
cg26334670	-3.58581	chr17	6797771	-0.300922	0.000621003	0.999934	0.965028	chr17	6796745	6797772	9.193e-12	9	1.104e-18	4.705e-16	0/9	-2.54812	ALOX12P2	0	nc_intron+nc_exon	CpG: 21	0	island	TRUE	0	45.7567	chr17	6796745	6797772	1028	*	824	Promoter	chr17	6797101	6803668	6568	+	245	uc002gdw.3	0	ENSG00000262943	ALOX12P2	arachidonate 12-lipoxygenase pseudogene 2
cg18007837	-3.5426	chr17	6797466	-0.308513	0.000713616	0.999934	0.970747	chr17	6796745	6797772	9.193e-12	9	1.104e-18	4.705e-16	0/9	-2.54812	ALOX12P2	0	nc_intron+nc_exon	CpG: 21	0	island	TRUE	0	45.7567	chr17	6796745	6797772	1028	*	824	Promoter	chr17	6797101	6803668	6568	+	245	uc002gdw.3	0	ENSG00000262943	ALOX12P2	arachidonate 12-lipoxygenase pseudogene 2
cg10331082	-3.3168	chr17	6796906	-0.215036	0.00145194	0.999934	0.610284	chr17	6796745	6797772	9.193e-12	9	1.104e-18	4.705e-16	0/9	-2.54812	ALOX12P2	0	nc_intron+nc_exon	CpG: 21	0	island	TRUE	0	45.7567	chr17	6796745	6797772	1028	*	824	Promoter	chr17	6797101	6803668	6568	+	245	uc002gdw.3	0	ENSG00000262943	ALOX12P2	arachidonate 12-lipoxygenase pseudogene 2
cg16893174	-2.96849	chr17	6797708	-0.195605	0.00410594	0.999934	0.466828	chr17	6796745	6797772	9.193e-12	9	1.104e-18	4.705e-16	0/9	-2.54812	ALOX12P2	0	nc_intron+nc_exon	CpG: 21	0	island	TRUE	0	45.7567	chr17	6796745	6797772	1028	*	824	Promoter	chr17	6797101	6803668	6568	+	245	uc002gdw.3	0	ENSG00000262943	ALOX12P2	arachidonate 12-lipoxygenase pseudogene 2
cg04329125	-3.59862	chr14	105945022	-0.366895	0.000595827	0.999934	1.18319	chr14	105944604	105945700	1.143e-05	7	2.78e-11	1.111e-08	0/7	-2.04799	CRIP2	0;0	nc_intron+nc_exon;intron+cds	CpG: 110	0	island	TRUE	0	21.6185	chr14	105944604	105945700	1097	*	211	3' UTR	chr14	105943583	105946507	2925	+	1397	uc001yrg.3	1021	ENSG00000182809	CRIP2	cysteine-rich protein 2
cg04439622	-3.31858	chr14	105944942	-0.292455	0.00144402	0.999934	0.830699	chr14	105944604	105945700	1.143e-05	7	2.78e-11	1.111e-08	0/7	-2.04799	CRIP2	0;0	nc_intron+nc_exon;intron+cds	CpG: 110	0	island	TRUE	0	21.6185	chr14	105944604	105945700	1097	*	211	3' UTR	chr14	105943583	105946507	2925	+	1397	uc001yrg.3	1021	ENSG00000182809	CRIP2	cysteine-rich protein 2
cg12488111	-3.27238	chr14	105945699	-0.246191	0.00166422	0.999934	0.684114	chr14	105944604	105945700	1.143e-05	7	2.78e-11	1.111e-08	0/7	-2.04799	CRIP2	0;0	nc_intron+nc_exon;intron+cds	CpG: 110	0	island	TRUE	0	21.6185	chr14	105944604	105945700	1097	*	211	3' UTR	chr14	105943583	105946507	2925	+	1397	uc001yrg.3	1021	ENSG00000182809	CRIP2	cysteine-rich protein 2
cg27279301	-3.06975	chr14	105945287	-0.268851	0.00305728	0.999934	0.676069	chr14	105944604	105945700	1.143e-05	7	2.78e-11	1.111e-08	0/7	-2.04799	CRIP2	0;0	nc_intron+nc_exon;intron+cds	CpG: 110	0	island	TRUE	0	21.6185	chr14	105944604	105945700	1097	*	211	3' UTR	chr14	105943583	105946507	2925	+	1397	uc001yrg.3	1021	ENSG00000182809	CRIP2	cysteine-rich protein 2
cg05185038	-3.00864	chr14	105945685	-0.28086	0.00365544	0.999934	0.684472	chr14	105944604	105945700	1.143e-05	7	2.78e-11	1.111e-08	0/7	-2.04799	CRIP2	0;0	nc_intron+nc_exon;intron+cds	CpG: 110	0	island	TRUE	0	21.6185	chr14	105944604	105945700	1097	*	211	3' UTR	chr14	105943583	105946507	2925	+	1397	uc001yrg.3	1021	ENSG00000182809	CRIP2	cysteine-rich protein 2
cg06285241	-2.76949	chr14	105944655	-0.302602	0.00719753	0.999934	0.648421	chr14	105944604	105945700	1.143e-05	7	2.78e-11	1.111e-08	0/7	-2.04799	CRIP2	0;0	nc_intron+nc_exon;intron+cds	CpG: 110	0	island	TRUE	0	21.6185	chr14	105944604	105945700	1097	*	211	3' UTR	chr14	105943583	105946507	2925	+	1397	uc001yrg.3	1021	ENSG00000182809	CRIP2	cysteine-rich protein 2
cg13667739	-2.48724	chr14	105944604	-0.290135	0.0152829	0.999934	0.526826	chr14	105944604	105945700	1.143e-05	7	2.78e-11	1.111e-08	0/7	-2.04799	CRIP2	0;0	nc_intron+nc_exon;intron+cds	CpG: 110	0	island	TRUE	0	21.6185	chr14	105944604	105945700	1097	*	211	3' UTR	chr14	105943583	105946507	2925	+	1397	uc001yrg.3	1021	ENSG00000182809	CRIP2	cysteine-rich protein 2
cg05457628	2.64074	chr5	178986728	0.586467	0.0102129	0.999934	1.16757	chr5	178986131	178986907	1.656e-05	9	1.031e-08	5.815e-06	9/0	4.32857	RUFY1	0;0;0	TSS+exon+utr5;TSS+intron+exon+utr5;intron	CpG: 37	0	island	TRUE	0	34.5712	chr5	178986131	178986907	777	*	1069	Promoter	chr5	178986693	179037027	50335	+	80230	uc003mkb.2	0	ENSG00000176783	RUFY1	RUN and FYVE domain containing 1
cg21226059	2.63397	chr5	178986404	0.56415	0.0103995	0.999934	1.1187	chr5	178986131	178986907	1.656e-05	9	1.031e-08	5.815e-06	9/0	4.32857	RUFY1	0;0;0	TSS+exon+utr5;TSS+intron+exon+utr5;intron	CpG: 37	0	island	TRUE	0	34.5712	chr5	178986131	178986907	777	*	1069	Promoter	chr5	178986693	179037027	50335	+	80230	uc003mkb.2	0	ENSG00000176783	RUFY1	RUN and FYVE domain containing 1
cg02136620	2.60196	chr5	178986620	0.514051	0.0113243	0.999934	1.00034	chr5	178986131	178986907	1.656e-05	9	1.031e-08	5.815e-06	9/0	4.32857	RUFY1	0;0;0	TSS+exon+utr5;TSS+intron+exon+utr5;intron	CpG: 37	0	island	TRUE	0	34.5712	chr5	178986131	178986907	777	*	1069	Promoter	chr5	178986693	179037027	50335	+	80230	uc003mkb.2	0	ENSG00000176783	RUFY1	RUN and FYVE domain containing 1
cg19626725	2.54862	chr5	178986131	0.336822	0.0130321	0.999934	0.634904	chr5	178986131	178986907	1.656e-05	9	1.031e-08	5.815e-06	9/0	4.32857	RUFY1	0;0;0	TSS+exon+utr5;TSS+intron+exon+utr5;intron	CpG: 37	0	island	TRUE	0	34.5712	chr5	178986131	178986907	777	*	1069	Promoter	chr5	178986693	179037027	50335	+	80230	uc003mkb.2	0	ENSG00000176783	RUFY1	RUN and FYVE domain containing 1
cg14820908	2.54076	chr5	178986412	0.522425	0.0133028	0.999934	0.980099	chr5	178986131	178986907	1.656e-05	9	1.031e-08	5.815e-06	9/0	4.32857	RUFY1	0;0;0	TSS+exon+utr5;TSS+intron+exon+utr5;intron	CpG: 37	0	island	TRUE	0	34.5712	chr5	178986131	178986907	777	*	1069	Promoter	chr5	178986693	179037027	50335	+	80230	uc003mkb.2	0	ENSG00000176783	RUFY1	RUN and FYVE domain containing 1
cg22764044	2.52352	chr5	178986830	0.444577	0.0139139	0.999934	0.82538	chr5	178986131	178986907	1.656e-05	9	1.031e-08	5.815e-06	9/0	4.32857	RUFY1	0;0;0	TSS+exon+utr5;TSS+intron+exon+utr5;intron	CpG: 37	0	island	TRUE	0	34.5712	chr5	178986131	178986907	777	*	1069	Promoter	chr5	178986693	179037027	50335	+	80230	uc003mkb.2	0	ENSG00000176783	RUFY1	RUN and FYVE domain containing 1
cg09060608	2.50617	chr5	178986726	0.501391	0.0145541	0.999934	0.921063	chr5	178986131	178986907	1.656e-05	9	1.031e-08	5.815e-06	9/0	4.32857	RUFY1	0;0;0	TSS+exon+utr5;TSS+intron+exon+utr5;intron	CpG: 37	0	island	TRUE	0	34.5712	chr5	178986131	178986907	777	*	1069	Promoter	chr5	178986693	179037027	50335	+	80230	uc003mkb.2	0	ENSG00000176783	RUFY1	RUN and FYVE domain containing 1
cg00080972	2.50127	chr5	178986291	0.43209	0.0147399	0.999934	0.791375	chr5	178986131	178986907	1.656e-05	9	1.031e-08	5.815e-06	9/0	4.32857	RUFY1	0;0;0	TSS+exon+utr5;TSS+intron+exon+utr5;intron	CpG: 37	0	island	TRUE	0	34.5712	chr5	178986131	178986907	777	*	1069	Promoter	chr5	178986693	179037027	50335	+	80230	uc003mkb.2	0	ENSG00000176783	RUFY1	RUN and FYVE domain containing 1
cg26516362	2.37596	chr5	178986906	0.426599	0.0202706	0.999934	0.722289	chr5	178986131	178986907	1.656e-05	9	1.031e-08	5.815e-06	9/0	4.32857	RUFY1	0;0;0	TSS+exon+utr5;TSS+intron+exon+utr5;intron	CpG: 37	0	island	TRUE	0	34.5712	chr5	178986131	178986907	777	*	1069	Promoter	chr5	178986693	179037027	50335	+	80230	uc003mkb.2	0	ENSG00000176783	RUFY1	RUN and FYVE domain containing 1
cg04077668	-3.01717	chr1	153600064	-0.333755	0.00356591	0.999934	0.816976	chr1	153599479	153600157	1.568e-05	8	1.096e-08	7.076e-06	0/8	-3.21444	S100A13	0;0;0;0	TSS+exon+utr5;intron+exon+utr5;TSS+intron+exon+utr5;intron+utr5	CpG: 68	-6020		TRUE	0	25.5876	chr1	153599479	153600157	679	*	1745	Promoter	chr1	153591276	153599539	8264	-	6284	uc001fcf.4	0	ENSG00000189171	S100A13	S100 calcium binding protein A13
cg07898899	-2.88478	chr1	153600156	-0.438752	0.00521493	0.999934	1.00156	chr1	153599479	153600157	1.568e-05	8	1.096e-08	7.076e-06	0/8	-3.21444	S100A13	0;0;0;0	TSS+exon+utr5;intron+exon+utr5;TSS+intron+exon+utr5;intron+utr5	CpG: 68	-6020		TRUE	0	25.5876	chr1	153599479	153600157	679	*	1745	Promoter	chr1	153591276	153599539	8264	-	6284	uc001fcf.4	0	ENSG00000189171	S100A13	S100 calcium binding protein A13
cg06419659	-2.82859	chr1	153600132	-0.478926	0.00610804	0.999934	1.06039	chr1	153599479	153600157	1.568e-05	8	1.096e-08	7.076e-06	0/8	-3.21444	S100A13	0;0;0;0	TSS+exon+utr5;intron+exon+utr5;TSS+intron+exon+utr5;intron+utr5	CpG: 68	-6020		TRUE	0	25.5876	chr1	153599479	153600157	679	*	1745	Promoter	chr1	153591276	153599539	8264	-	6284	uc001fcf.4	0	ENSG00000189171	S100A13	S100 calcium binding protein A13
cg11343894	-2.57061	chr1	153599704	-0.538427	0.0123016	0.999934	1.02842	chr1	153599479	153600157	1.568e-05	8	1.096e-08	7.076e-06	0/8	-3.21444	S100A13	0;0;0;0	TSS+exon+utr5;intron+exon+utr5;TSS+intron+exon+utr5;intron+utr5	CpG: 68	-6020		TRUE	0	25.5876	chr1	153599479	153600157	679	*	1745	Promoter	chr1	153591276	153599539	8264	-	6284	uc001fcf.4	0	ENSG00000189171	S100A13	S100 calcium binding protein A13
cg13946767	-2.48987	chr1	153599671	-0.421005	0.0151798	0.999934	0.765695	chr1	153599479	153600157	1.568e-05	8	1.096e-08	7.076e-06	0/8	-3.21444	S100A13	0;0;0;0	TSS+exon+utr5;intron+exon+utr5;TSS+intron+exon+utr5;intron+utr5	CpG: 68	-6020		TRUE	0	25.5876	chr1	153599479	153600157	679	*	1745	Promoter	chr1	153591276	153599539	8264	-	6284	uc001fcf.4	0	ENSG00000189171	S100A13	S100 calcium binding protein A13
cg02331910	-2.4842	chr1	153599831	-0.400313	0.0154033	0.999934	0.725522	chr1	153599479	153600157	1.568e-05	8	1.096e-08	7.076e-06	0/8	-3.21444	S100A13	0;0;0;0	TSS+exon+utr5;intron+exon+utr5;TSS+intron+exon+utr5;intron+utr5	CpG: 68	-6020		TRUE	0	25.5876	chr1	153599479	153600157	679	*	1745	Promoter	chr1	153591276	153599539	8264	-	6284	uc001fcf.4	0	ENSG00000189171	S100A13	S100 calcium binding protein A13
cg00012362	-2.31458	chr1	153599487	-0.34952	0.0236026	0.999934	0.568683	chr1	153599479	153600157	1.568e-05	8	1.096e-08	7.076e-06	0/8	-3.21444	S100A13	0;0;0;0	TSS+exon+utr5;intron+exon+utr5;TSS+intron+exon+utr5;intron+utr5	CpG: 68	-6020		TRUE	0	25.5876	chr1	153599479	153600157	679	*	1745	Promoter	chr1	153591276	153599539	8264	-	6284	uc001fcf.4	0	ENSG00000189171	S100A13	S100 calcium binding protein A13
cg02573566	-2.30935	chr1	153599479	-0.253744	0.0239084	0.999934	0.411433	chr1	153599479	153600157	1.568e-05	8	1.096e-08	7.076e-06	0/8	-3.21444	S100A13	0;0;0;0	TSS+exon+utr5;intron+exon+utr5;TSS+intron+exon+utr5;intron+utr5	CpG: 68	-6020		TRUE	0	25.5876	chr1	153599479	153600157	679	*	1745	Promoter	chr1	153591276	153599539	8264	-	6284	uc001fcf.4	0	ENSG00000189171	S100A13	S100 calcium binding protein A13
cg01597097	-3.2764	chr6	28912045	-0.351832	0.00164389	0.999934	0.979545	chr6	28911468	28912167	2.919e-07	12	4.083e-08	2.557e-05	0/12	-3.2394	LINC01556	0	nc_exon	CpG: 119	19455		TRUE	0	23.936	chr6	28911468	28912167	700	*	1542	Exon (uc021ytj.1/uc021ytj.1, exon 1 of 1)	chr6	28870779	28891768	20990	-	5987	uc003nlr.3	-19700	ENSG00000204713	TRIM27	tripartite motif containing 27
cg05127899	-2.85739	chr6	28911474	-0.333472	0.00563412	0.999934	0.750037	chr6	28911468	28912167	2.919e-07	12	4.083e-08	2.557e-05	0/12	-3.2394	LINC01556	0	nc_exon	CpG: 119	19455		TRUE	0	23.936	chr6	28911468	28912167	700	*	1542	Exon (uc021ytj.1/uc021ytj.1, exon 1 of 1)	chr6	28870779	28891768	20990	-	5987	uc003nlr.3	-19700	ENSG00000204713	TRIM27	tripartite motif containing 27
cg13293729	-2.84823	chr6	28911902	-0.323076	0.00578103	0.999934	0.723041	chr6	28911468	28912167	2.919e-07	12	4.083e-08	2.557e-05	0/12	-3.2394	LINC01556	0	nc_exon	CpG: 119	19455		TRUE	0	23.936	chr6	28911468	28912167	700	*	1542	Exon (uc021ytj.1/uc021ytj.1, exon 1 of 1)	chr6	28870779	28891768	20990	-	5987	uc003nlr.3	-19700	ENSG00000204713	TRIM27	tripartite motif containing 27
cg15088539	-2.56747	chr6	28911926	-0.309078	0.0124038	0.999934	0.589241	chr6	28911468	28912167	2.919e-07	12	4.083e-08	2.557e-05	0/12	-3.2394	LINC01556	0	nc_exon	CpG: 119	19455		TRUE	0	23.936	chr6	28911468	28912167	700	*	1542	Exon (uc021ytj.1/uc021ytj.1, exon 1 of 1)	chr6	28870779	28891768	20990	-	5987	uc003nlr.3	-19700	ENSG00000204713	TRIM27	tripartite motif containing 27
cg23326313	-2.51723	chr6	28911759	-0.291114	0.0141428	0.999934	0.538406	chr6	28911468	28912167	2.919e-07	12	4.083e-08	2.557e-05	0/12	-3.2394	LINC01556	0	nc_exon	CpG: 119	19455		TRUE	0	23.936	chr6	28911468	28912167	700	*	1542	Exon (uc021ytj.1/uc021ytj.1, exon 1 of 1)	chr6	28870779	28891768	20990	-	5987	uc003nlr.3	-19700	ENSG00000204713	TRIM27	tripartite motif containing 27
cg04742282	-2.36228	chr6	28911873	-0.236333	0.0209745	0.999934	0.39664	chr6	28911468	28912167	2.919e-07	12	4.083e-08	2.557e-05	0/12	-3.2394	LINC01556	0	nc_exon	CpG: 119	19455		TRUE	0	23.936	chr6	28911468	28912167	700	*	1542	Exon (uc021ytj.1/uc021ytj.1, exon 1 of 1)	chr6	28870779	28891768	20990	-	5987	uc003nlr.3	-19700	ENSG00000204713	TRIM27	tripartite motif containing 27
cg25005112	-2.31569	chr6	28911938	-0.314802	0.0235385	0.999934	0.512567	chr6	28911468	28912167	2.919e-07	12	4.083e-08	2.557e-05	0/12	-3.2394	LINC01556	0	nc_exon	CpG: 119	19455		TRUE	0	23.936	chr6	28911468	28912167	700	*	1542	Exon (uc021ytj.1/uc021ytj.1, exon 1 of 1)	chr6	28870779	28891768	20990	-	5987	uc003nlr.3	-19700	ENSG00000204713	TRIM27	tripartite motif containing 27
cg26531141	-2.06224	chr6	28912013	-0.297136	0.0429331	0.999934	0.406247	chr6	28911468	28912167	2.919e-07	12	4.083e-08	2.557e-05	0/12	-3.2394	LINC01556	0	nc_exon	CpG: 119	19455		TRUE	0	23.936	chr6	28911468	28912167	700	*	1542	Exon (uc021ytj.1/uc021ytj.1, exon 1 of 1)	chr6	28870779	28891768	20990	-	5987	uc003nlr.3	-19700	ENSG00000204713	TRIM27	tripartite motif containing 27
cg01742627	-1.92333	chr6	28911468	-0.19496	0.0585457	0.999934	0.240289	chr6	28911468	28912167	2.919e-07	12	4.083e-08	2.557e-05	0/12	-3.2394	LINC01556	0	nc_exon	CpG: 119	19455		TRUE	0	23.936	chr6	28911468	28912167	700	*	1542	Exon (uc021ytj.1/uc021ytj.1, exon 1 of 1)	chr6	28870779	28891768	20990	-	5987	uc003nlr.3	-19700	ENSG00000204713	TRIM27	tripartite motif containing 27
cg03720390	-1.80169	chr6	28912126	-0.175357	0.075941	0.999934	0.196316	chr6	28911468	28912167	2.919e-07	12	4.083e-08	2.557e-05	0/12	-3.2394	LINC01556	0	nc_exon	CpG: 119	19455		TRUE	0	23.936	chr6	28911468	28912167	700	*	1542	Exon (uc021ytj.1/uc021ytj.1, exon 1 of 1)	chr6	28870779	28891768	20990	-	5987	uc003nlr.3	-19700	ENSG00000204713	TRIM27	tripartite motif containing 27
cg08542016	-1.66221	chr6	28912084	-0.193791	0.100985	0.999934	0.192966	chr6	28911468	28912167	2.919e-07	12	4.083e-08	2.557e-05	0/12	-3.2394	LINC01556	0	nc_exon	CpG: 119	19455		TRUE	0	23.936	chr6	28911468	28912167	700	*	1542	Exon (uc021ytj.1/uc021ytj.1, exon 1 of 1)	chr6	28870779	28891768	20990	-	5987	uc003nlr.3	-19700	ENSG00000204713	TRIM27	tripartite motif containing 27
cg04435719	-1.65552	chr6	28912166	-0.218449	0.102339	0.999934	0.216255	chr6	28911468	28912167	2.919e-07	12	4.083e-08	2.557e-05	0/12	-3.2394	LINC01556	0	nc_exon	CpG: 119	19455		TRUE	0	23.936	chr6	28911468	28912167	700	*	1542	Exon (uc021ytj.1/uc021ytj.1, exon 1 of 1)	chr6	28870779	28891768	20990	-	5987	uc003nlr.3	-19700	ENSG00000204713	TRIM27	tripartite motif containing 27
cg03337057	-3.2598	chr19	50249776	-0.335845	0.00172942	0.999934	0.927637	chr19	50249464	50249928	6.135e-07	6	4.32e-08	4.076e-05	0/6	-1.526	TSKS	0	intron+cds	CpG: 34	0	island	TRUE	0	11.2382	chr19	50249464	50249928	465	*	724	Exon (uc002ppm.3/60385, exon 6 of 11)	chr19	50243011	50266515	23505	-	60385	uc002ppm.3	16587	ENSG00000126467	TSKS	testis-specific serine kinase substrate
cg13221404	-2.88886	chr19	50249893	-0.15259	0.00515499	0.999934	0.349091	chr19	50249464	50249928	6.135e-07	6	4.32e-08	4.076e-05	0/6	-1.526	TSKS	0	intron+cds	CpG: 34	0	island	TRUE	0	11.2382	chr19	50249464	50249928	465	*	724	Exon (uc002ppm.3/60385, exon 6 of 11)	chr19	50243011	50266515	23505	-	60385	uc002ppm.3	16587	ENSG00000126467	TSKS	testis-specific serine kinase substrate
cg22525294	-2.86115	chr19	50249464	-0.270593	0.00557475	0.999934	0.609856	chr19	50249464	50249928	6.135e-07	6	4.32e-08	4.076e-05	0/6	-1.526	TSKS	0	intron+cds	CpG: 34	0	island	TRUE	0	11.2382	chr19	50249464	50249928	465	*	724	Exon (uc002ppm.3/60385, exon 6 of 11)	chr19	50243011	50266515	23505	-	60385	uc002ppm.3	16587	ENSG00000126467	TSKS	testis-specific serine kinase substrate
cg15177613	-2.80669	chr19	50249737	-0.260958	0.00649279	0.999934	0.570864	chr19	50249464	50249928	6.135e-07	6	4.32e-08	4.076e-05	0/6	-1.526	TSKS	0	intron+cds	CpG: 34	0	island	TRUE	0	11.2382	chr19	50249464	50249928	465	*	724	Exon (uc002ppm.3/60385, exon 6 of 11)	chr19	50243011	50266515	23505	-	60385	uc002ppm.3	16587	ENSG00000126467	TSKS	testis-specific serine kinase substrate
cg26744682	-2.78709	chr19	50249584	-0.335302	0.00685577	0.999934	0.725575	chr19	50249464	50249928	6.135e-07	6	4.32e-08	4.076e-05	0/6	-1.526	TSKS	0	intron+cds	CpG: 34	0	island	TRUE	0	11.2382	chr19	50249464	50249928	465	*	724	Exon (uc002ppm.3/60385, exon 6 of 11)	chr19	50243011	50266515	23505	-	60385	uc002ppm.3	16587	ENSG00000126467	TSKS	testis-specific serine kinase substrate
cg14969099	-2.30486	chr19	50249927	-0.170708	0.0241732	0.999934	0.275978	chr19	50249464	50249928	6.135e-07	6	4.32e-08	4.076e-05	0/6	-1.526	TSKS	0	intron+cds	CpG: 34	0	island	TRUE	0	11.2382	chr19	50249464	50249928	465	*	724	Exon (uc002ppm.3/60385, exon 6 of 11)	chr19	50243011	50266515	23505	-	60385	uc002ppm.3	16587	ENSG00000126467	TSKS	testis-specific serine kinase substrate
cg00258081	3.73234	chr11	43290962	0.345511	0.000384837	0.999934	1.17982	chr11	43290958	43291211	1.14e-07	5	2.748e-07	0.0004754	5/0	1.24399	HNRNPKP3	-39	intergenic	CpG: 49	-42228		TRUE	-39	8.1618	chr11	43290958	43291211	254	*	1382	Promoter	chr11	43283054	43290919	7866	-	399881	uc001mxe.2	-39	ENSG00000251557	HNRNPKP3	heterogeneous nuclear ribonucleoprotein K pseudogene 3
cg26999154	3.4715	chr11	43291043	0.319086	0.00089512	0.999934	0.972613	chr11	43290958	43291211	1.14e-07	5	2.748e-07	0.0004754	5/0	1.24399	HNRNPKP3	-39	intergenic	CpG: 49	-42228		TRUE	-39	8.1618	chr11	43290958	43291211	254	*	1382	Promoter	chr11	43283054	43290919	7866	-	399881	uc001mxe.2	-39	ENSG00000251557	HNRNPKP3	heterogeneous nuclear ribonucleoprotein K pseudogene 3
cg00233420	3.34643	chr11	43290958	0.257042	0.00132484	0.999934	0.739724	chr11	43290958	43291211	1.14e-07	5	2.748e-07	0.0004754	5/0	1.24399	HNRNPKP3	-39	intergenic	CpG: 49	-42228		TRUE	-39	8.1618	chr11	43290958	43291211	254	*	1382	Promoter	chr11	43283054	43290919	7866	-	399881	uc001mxe.2	-39	ENSG00000251557	HNRNPKP3	heterogeneous nuclear ribonucleoprotein K pseudogene 3
cg05920383	2.40282	chr11	43291188	0.217137	0.0189495	0.999934	0.373997	chr11	43290958	43291211	1.14e-07	5	2.748e-07	0.0004754	5/0	1.24399	HNRNPKP3	-39	intergenic	CpG: 49	-42228		TRUE	-39	8.1618	chr11	43290958	43291211	254	*	1382	Promoter	chr11	43283054	43290919	7866	-	399881	uc001mxe.2	-39	ENSG00000251557	HNRNPKP3	heterogeneous nuclear ribonucleoprotein K pseudogene 3
cg06013378	1.46579	chr11	43291210	0.105213	0.147226	0.999934	0.0875393	chr11	43290958	43291211	1.14e-07	5	2.748e-07	0.0004754	5/0	1.24399	HNRNPKP3	-39	intergenic	CpG: 49	-42228		TRUE	-39	8.1618	chr11	43290958	43291211	254	*	1382	Promoter	chr11	43283054	43290919	7866	-	399881	uc001mxe.2	-39	ENSG00000251557	HNRNPKP3	heterogeneous nuclear ribonucleoprotein K pseudogene 3
cg03214697	-3.07569	chr22	30901532	-0.259276	0.00300428	0.999934	0.653962	chr22	30901249	30901648	4.558e-05	4	3e-06	0.003286	0/4	-0.95675	SEC14L4	0	intron+utr5+cds	CpG: 38	0	island	TRUE	0	5.28401	chr22	30901249	30901648	400	*	37	Promoter	chr22	30884898	30901698	16801	-	284904	uc003aid.2	50	ENSG00000133488	SEC14L4	SEC14-like lipid binding 4
cg13007784	-2.84758	chr22	30901249	-0.163	0.00579163	0.999934	0.364665	chr22	30901249	30901648	4.558e-05	4	3e-06	0.003286	0/4	-0.95675	SEC14L4	0	intron+utr5+cds	CpG: 38	0	island	TRUE	0	5.28401	chr22	30901249	30901648	400	*	37	Promoter	chr22	30884898	30901698	16801	-	284904	uc003aid.2	50	ENSG00000133488	SEC14L4	SEC14-like lipid binding 4
cg02923264	-2.8275	chr22	30901647	-0.271441	0.00612677	0.999934	0.600636	chr22	30901249	30901648	4.558e-05	4	3e-06	0.003286	0/4	-0.95675	SEC14L4	0	intron+utr5+cds	CpG: 38	0	island	TRUE	0	5.28401	chr22	30901249	30901648	400	*	37	Promoter	chr22	30884898	30901698	16801	-	284904	uc003aid.2	50	ENSG00000133488	SEC14L4	SEC14-like lipid binding 4
cg00093544	-2.36725	chr22	30901640	-0.263032	0.0207163	0.999934	0.442864	chr22	30901249	30901648	4.558e-05	4	3e-06	0.003286	0/4	-0.95675	SEC14L4	0	intron+utr5+cds	CpG: 38	0	island	TRUE	0	5.28401	chr22	30901249	30901648	400	*	37	Promoter	chr22	30884898	30901698	16801	-	284904	uc003aid.2	50	ENSG00000133488	SEC14L4	SEC14-like lipid binding 4
cg23657179	-2.81571	chr10	77165025	-0.279541	0.00633175	0.999934	0.614563	chr10	77164987	77165751	0.0001579	7	7.115e-06	0.004069	0/7	-1.3073	ZNF503-AS2	0	nc_intron	CpG: 987	0	island	TRUE	0	6.72974	chr10	77164987	77165751	765	*	1121	Intron (uc010qlf.2/100131213, intron 1 of 1)	chr10	77163514	77168740	5227	+	100131213	uc010qlg.2	1473	ENSG00000237149	ZNF503-AS2	ZNF503 antisense RNA 2
cg15182635	-2.73595	chr10	77165167	-0.278663	0.00789265	0.999934	0.585966	chr10	77164987	77165751	0.0001579	7	7.115e-06	0.004069	0/7	-1.3073	ZNF503-AS2	0	nc_intron	CpG: 987	0	island	TRUE	0	6.72974	chr10	77164987	77165751	765	*	1121	Intron (uc010qlf.2/100131213, intron 1 of 1)	chr10	77163514	77168740	5227	+	100131213	uc010qlg.2	1473	ENSG00000237149	ZNF503-AS2	ZNF503 antisense RNA 2
cg10642548	-2.15783	chr10	77165750	-0.121947	0.0344068	0.999934	0.178452	chr10	77164987	77165751	0.0001579	7	7.115e-06	0.004069	0/7	-1.3073	ZNF503-AS2	0	nc_intron	CpG: 987	0	island	TRUE	0	6.72974	chr10	77164987	77165751	765	*	1121	Intron (uc010qlf.2/100131213, intron 1 of 1)	chr10	77163514	77168740	5227	+	100131213	uc010qlg.2	1473	ENSG00000237149	ZNF503-AS2	ZNF503 antisense RNA 2
cg19057830	-2.1263	chr10	77165673	-0.164045	0.0370398	0.999934	0.234803	chr10	77164987	77165751	0.0001579	7	7.115e-06	0.004069	0/7	-1.3073	ZNF503-AS2	0	nc_intron	CpG: 987	0	island	TRUE	0	6.72974	chr10	77164987	77165751	765	*	1121	Intron (uc010qlf.2/100131213, intron 1 of 1)	chr10	77163514	77168740	5227	+	100131213	uc010qlg.2	1473	ENSG00000237149	ZNF503-AS2	ZNF503 antisense RNA 2
cg00082939	-2.00029	chr10	77165293	-0.140484	0.0493869	0.999934	0.183527	chr10	77164987	77165751	0.0001579	7	7.115e-06	0.004069	0/7	-1.3073	ZNF503-AS2	0	nc_intron	CpG: 987	0	island	TRUE	0	6.72974	chr10	77164987	77165751	765	*	1121	Intron (uc010qlf.2/100131213, intron 1 of 1)	chr10	77163514	77168740	5227	+	100131213	uc010qlg.2	1473	ENSG00000237149	ZNF503-AS2	ZNF503 antisense RNA 2
cg12864721	-1.85137	chr10	77164987	-0.170929	0.0683743	0.999934	0.199151	chr10	77164987	77165751	0.0001579	7	7.115e-06	0.004069	0/7	-1.3073	ZNF503-AS2	0	nc_intron	CpG: 987	0	island	TRUE	0	6.72974	chr10	77164987	77165751	765	*	1121	Intron (uc010qlf.2/100131213, intron 1 of 1)	chr10	77163514	77168740	5227	+	100131213	uc010qlg.2	1473	ENSG00000237149	ZNF503-AS2	ZNF503 antisense RNA 2
cg01107874	-1.73887	chr10	77165618	-0.151689	0.0864956	0.999934	0.161246	chr10	77164987	77165751	0.0001579	7	7.115e-06	0.004069	0/7	-1.3073	ZNF503-AS2	0	nc_intron	CpG: 987	0	island	TRUE	0	6.72974	chr10	77164987	77165751	765	*	1121	Intron (uc010qlf.2/100131213, intron 1 of 1)	chr10	77163514	77168740	5227	+	100131213	uc010qlg.2	1473	ENSG00000237149	ZNF503-AS2	ZNF503 antisense RNA 2
cg23757721	-2.74639	chr20	36148604	-0.234997	0.00766994	0.999934	0.497067	chr20	36148604	36149272	2.449e-05	30	7.755e-06	0.00507	0/30	-3.71582	BLCAP	0;0	TSS+intron+exon+utr5;intron+utr5	CpG: 120	0	island	TRUE	0	18.9894	chr20	36148604	36149272	669	*	130	Promoter	chr20	36149607	36152090	2484	+	4826	uc002xhd.3	-335	ENSG00000053438	NNAT	neuronatin
cg15473473	-2.54137	chr20	36148994	-0.199998	0.0132816	0.999934	0.375346	chr20	36148604	36149272	2.449e-05	30	7.755e-06	0.00507	0/30	-3.71582	BLCAP	0;0	TSS+intron+exon+utr5;intron+utr5	CpG: 120	0	island	TRUE	0	18.9894	chr20	36148604	36149272	669	*	130	Promoter	chr20	36149607	36152090	2484	+	4826	uc002xhd.3	-335	ENSG00000053438	NNAT	neuronatin
cg04489586	-2.20643	chr20	36148642	-0.115292	0.0306686	0.999934	0.174471	chr20	36148604	36149272	2.449e-05	30	7.755e-06	0.00507	0/30	-3.71582	BLCAP	0;0	TSS+intron+exon+utr5;intron+utr5	CpG: 120	0	island	TRUE	0	18.9894	chr20	36148604	36149272	669	*	130	Promoter	chr20	36149607	36152090	2484	+	4826	uc002xhd.3	-335	ENSG00000053438	NNAT	neuronatin
cg22510412	-2.18868	chr20	36149121	-0.178844	0.0319906	0.999934	0.267367	chr20	36148604	36149272	2.449e-05	30	7.755e-06	0.00507	0/30	-3.71582	BLCAP	0;0	TSS+intron+exon+utr5;intron+utr5	CpG: 120	0	island	TRUE	0	18.9894	chr20	36148604	36149272	669	*	130	Promoter	chr20	36149607	36152090	2484	+	4826	uc002xhd.3	-335	ENSG00000053438	NNAT	neuronatin
cg20479660	-2.16271	chr20	36149112	-0.164871	0.0340143	0.999934	0.242086	chr20	36148604	36149272	2.449e-05	30	7.755e-06	0.00507	0/30	-3.71582	BLCAP	0;0	TSS+intron+exon+utr5;intron+utr5	CpG: 120	0	island	TRUE	0	18.9894	chr20	36148604	36149272	669	*	130	Promoter	chr20	36149607	36152090	2484	+	4826	uc002xhd.3	-335	ENSG00000053438	NNAT	neuronatin
cg22298088	-2.12023	chr20	36148860	-0.165701	0.0375668	0.999934	0.236156	chr20	36148604	36149272	2.449e-05	30	7.755e-06	0.00507	0/30	-3.71582	BLCAP	0;0	TSS+intron+exon+utr5;intron+utr5	CpG: 120	0	island	TRUE	0	18.9894	chr20	36148604	36149272	669	*	130	Promoter	chr20	36149607	36152090	2484	+	4826	uc002xhd.3	-335	ENSG00000053438	NNAT	neuronatin
cg12862537	-2.01768	chr20	36148679	-0.159957	0.0474959	0.999934	0.211678	chr20	36148604	36149272	2.449e-05	30	7.755e-06	0.00507	0/30	-3.71582	BLCAP	0;0	TSS+intron+exon+utr5;intron+utr5	CpG: 120	0	island	TRUE	0	18.9894	chr20	36148604	36149272	669	*	130	Promoter	chr20	36149607	36152090	2484	+	4826	uc002xhd.3	-335	ENSG00000053438	NNAT	neuronatin
cg01466133	-1.99165	chr20	36149022	-0.17046	0.0503495	0.999934	0.221258	chr20	36148604	36149272	2.449e-05	30	7.755e-06	0.00507	0/30	-3.71582	BLCAP	0;0	TSS+intron+exon+utr5;intron+utr5	CpG: 120	0	island	TRUE	0	18.9894	chr20	36148604	36149272	669	*	130	Promoter	chr20	36149607	36152090	2484	+	4826	uc002xhd.3	-335	ENSG00000053438	NNAT	neuronatin
cg20783699	-1.97172	chr20	36148767	-0.141593	0.0526324	0.999934	0.181062	chr20	36148604	36149272	2.449e-05	30	7.755e-06	0.00507	0/30	-3.71582	BLCAP	0;0	TSS+intron+exon+utr5;intron+utr5	CpG: 120	0	island	TRUE	0	18.9894	chr20	36148604	36149272	669	*	130	Promoter	chr20	36149607	36152090	2484	+	4826	uc002xhd.3	-335	ENSG00000053438	NNAT	neuronatin
cg26083330	-1.91673	chr20	36148615	-0.127009	0.059394	0.999934	0.155746	chr20	36148604	36149272	2.449e-05	30	7.755e-06	0.00507	0/30	-3.71582	BLCAP	0;0	TSS+intron+exon+utr5;intron+utr5	CpG: 120	0	island	TRUE	0	18.9894	chr20	36148604	36149272	669	*	130	Promoter	chr20	36149607	36152090	2484	+	4826	uc002xhd.3	-335	ENSG00000053438	NNAT	neuronatin
cg14469070	-1.79492	chr20	36148803	-0.137875	0.0770246	0.999934	0.153506	chr20	36148604	36149272	2.449e-05	30	7.755e-06	0.00507	0/30	-3.71582	BLCAP	0;0	TSS+intron+exon+utr5;intron+utr5	CpG: 120	0	island	TRUE	0	18.9894	chr20	36148604	36149272	669	*	130	Promoter	chr20	36149607	36152090	2484	+	4826	uc002xhd.3	-335	ENSG00000053438	NNAT	neuronatin
cg24675557	-1.79116	chr20	36149081	-0.124987	0.077631	0.999934	0.138732	chr20	36148604	36149272	2.449e-05	30	7.755e-06	0.00507	0/30	-3.71582	BLCAP	0;0	TSS+intron+exon+utr5;intron+utr5	CpG: 120	0	island	TRUE	0	18.9894	chr20	36148604	36149272	669	*	130	Promoter	chr20	36149607	36152090	2484	+	4826	uc002xhd.3	-335	ENSG00000053438	NNAT	neuronatin
cg23605670	-1.77264	chr20	36148672	-0.101434	0.0806798	0.999934	0.110891	chr20	36148604	36149272	2.449e-05	30	7.755e-06	0.00507	0/30	-3.71582	BLCAP	0;0	TSS+intron+exon+utr5;intron+utr5	CpG: 120	0	island	TRUE	0	18.9894	chr20	36148604	36149272	669	*	130	Promoter	chr20	36149607	36152090	2484	+	4826	uc002xhd.3	-335	ENSG00000053438	NNAT	neuronatin
cg22943498	-1.74449	chr20	36148928	-0.160119	0.0855047	0.999934	0.171009	chr20	36148604	36149272	2.449e-05	30	7.755e-06	0.00507	0/30	-3.71582	BLCAP	0;0	TSS+intron+exon+utr5;intron+utr5	CpG: 120	0	island	TRUE	0	18.9894	chr20	36148604	36149272	669	*	130	Promoter	chr20	36149607	36152090	2484	+	4826	uc002xhd.3	-335	ENSG00000053438	NNAT	neuronatin
cg08402058	-1.70126	chr20	36148961	-0.0853699	0.0933745	0.999934	0.0879115	chr20	36148604	36149272	2.449e-05	30	7.755e-06	0.00507	0/30	-3.71582	BLCAP	0;0	TSS+intron+exon+utr5;intron+utr5	CpG: 120	0	island	TRUE	0	18.9894	chr20	36148604	36149272	669	*	130	Promoter	chr20	36149607	36152090	2484	+	4826	uc002xhd.3	-335	ENSG00000053438	NNAT	neuronatin
cg03615235	-1.6908	chr20	36148779	-0.133626	0.0953647	0.999934	0.13638	chr20	36148604	36149272	2.449e-05	30	7.755e-06	0.00507	0/30	-3.71582	BLCAP	0;0	TSS+intron+exon+utr5;intron+utr5	CpG: 120	0	island	TRUE	0	18.9894	chr20	36148604	36149272	669	*	130	Promoter	chr20	36149607	36152090	2484	+	4826	uc002xhd.3	-335	ENSG00000053438	NNAT	neuronatin
cg03061677	-1.67005	chr20	36149185	-0.121129	0.0994182	0.999934	0.121436	chr20	36148604	36149272	2.449e-05	30	7.755e-06	0.00507	0/30	-3.71582	BLCAP	0;0	TSS+intron+exon+utr5;intron+utr5	CpG: 120	0	island	TRUE	0	18.9894	chr20	36148604	36149272	669	*	130	Promoter	chr20	36149607	36152090	2484	+	4826	uc002xhd.3	-335	ENSG00000053438	NNAT	neuronatin
cg22421148	-1.65651	chr20	36149119	-0.118938	0.102137	0.999934	0.117846	chr20	36148604	36149272	2.449e-05	30	7.755e-06	0.00507	0/30	-3.71582	BLCAP	0;0	TSS+intron+exon+utr5;intron+utr5	CpG: 120	0	island	TRUE	0	18.9894	chr20	36148604	36149272	669	*	130	Promoter	chr20	36149607	36152090	2484	+	4826	uc002xhd.3	-335	ENSG00000053438	NNAT	neuronatin
cg13790727	-1.62713	chr20	36148738	-0.102826	0.108244	0.999934	0.0992878	chr20	36148604	36149272	2.449e-05	30	7.755e-06	0.00507	0/30	-3.71582	BLCAP	0;0	TSS+intron+exon+utr5;intron+utr5	CpG: 120	0	island	TRUE	0	18.9894	chr20	36148604	36149272	669	*	130	Promoter	chr20	36149607	36152090	2484	+	4826	uc002xhd.3	-335	ENSG00000053438	NNAT	neuronatin
cg00576435	-1.58351	chr20	36149188	-0.114971	0.117857	0.999934	0.106768	chr20	36148604	36149272	2.449e-05	30	7.755e-06	0.00507	0/30	-3.71582	BLCAP	0;0	TSS+intron+exon+utr5;intron+utr5	CpG: 120	0	island	TRUE	0	18.9894	chr20	36148604	36149272	669	*	130	Promoter	chr20	36149607	36152090	2484	+	4826	uc002xhd.3	-335	ENSG00000053438	NNAT	neuronatin
cg07156273	-1.52786	chr20	36149013	-0.124822	0.131097	0.999934	0.110144	chr20	36148604	36149272	2.449e-05	30	7.755e-06	0.00507	0/30	-3.71582	BLCAP	0;0	TSS+intron+exon+utr5;intron+utr5	CpG: 120	0	island	TRUE	0	18.9894	chr20	36148604	36149272	669	*	130	Promoter	chr20	36149607	36152090	2484	+	4826	uc002xhd.3	-335	ENSG00000053438	NNAT	neuronatin
cg10981598	-1.45262	chr20	36148699	-0.0916328	0.150838	0.999934	0.0752753	chr20	36148604	36149272	2.449e-05	30	7.755e-06	0.00507	0/30	-3.71582	BLCAP	0;0	TSS+intron+exon+utr5;intron+utr5	CpG: 120	0	island	TRUE	0	18.9894	chr20	36148604	36149272	669	*	130	Promoter	chr20	36149607	36152090	2484	+	4826	uc002xhd.3	-335	ENSG00000053438	NNAT	neuronatin
cg17643025	-1.40964	chr20	36148791	-0.108787	0.163115	0.999934	0.0856701	chr20	36148604	36149272	2.449e-05	30	7.755e-06	0.00507	0/30	-3.71582	BLCAP	0;0	TSS+intron+exon+utr5;intron+utr5	CpG: 120	0	island	TRUE	0	18.9894	chr20	36148604	36149272	669	*	130	Promoter	chr20	36149607	36152090	2484	+	4826	uc002xhd.3	-335	ENSG00000053438	NNAT	neuronatin
cg14765818	-1.38082	chr20	36148954	-0.0799973	0.17177	0.999934	0.0612022	chr20	36148604	36149272	2.449e-05	30	7.755e-06	0.00507	0/30	-3.71582	BLCAP	0;0	TSS+intron+exon+utr5;intron+utr5	CpG: 120	0	island	TRUE	0	18.9894	chr20	36148604	36149272	669	*	130	Promoter	chr20	36149607	36152090	2484	+	4826	uc002xhd.3	-335	ENSG00000053438	NNAT	neuronatin
cg25712981	-1.34864	chr20	36148775	-0.106621	0.181841	0.999934	0.0789323	chr20	36148604	36149272	2.449e-05	30	7.755e-06	0.00507	0/30	-3.71582	BLCAP	0;0	TSS+intron+exon+utr5;intron+utr5	CpG: 120	0	island	TRUE	0	18.9894	chr20	36148604	36149272	669	*	130	Promoter	chr20	36149607	36152090	2484	+	4826	uc002xhd.3	-335	ENSG00000053438	NNAT	neuronatin
cg16648571	-1.3094	chr20	36149231	-0.0755127	0.194722	0.999934	0.0536582	chr20	36148604	36149272	2.449e-05	30	7.755e-06	0.00507	0/30	-3.71582	BLCAP	0;0	TSS+intron+exon+utr5;intron+utr5	CpG: 120	0	island	TRUE	0	18.9894	chr20	36148604	36149272	669	*	130	Promoter	chr20	36149607	36152090	2484	+	4826	uc002xhd.3	-335	ENSG00000053438	NNAT	neuronatin
cg22551578	-1.14839	chr20	36148620	-0.0896109	0.254754	0.999934	0.0532181	chr20	36148604	36149272	2.449e-05	30	7.755e-06	0.00507	0/30	-3.71582	BLCAP	0;0	TSS+intron+exon+utr5;intron+utr5	CpG: 120	0	island	TRUE	0	18.9894	chr20	36148604	36149272	669	*	130	Promoter	chr20	36149607	36152090	2484	+	4826	uc002xhd.3	-335	ENSG00000053438	NNAT	neuronatin
cg18433380	-1.0399	chr20	36149194	-0.0806924	0.301999	0.999934	0.0419596	chr20	36148604	36149272	2.449e-05	30	7.755e-06	0.00507	0/30	-3.71582	BLCAP	0;0	TSS+intron+exon+utr5;intron+utr5	CpG: 120	0	island	TRUE	0	18.9894	chr20	36148604	36149272	669	*	130	Promoter	chr20	36149607	36152090	2484	+	4826	uc002xhd.3	-335	ENSG00000053438	NNAT	neuronatin
cg24762053	-0.762237	chr20	36148798	-0.0616662	0.448503	0.999934	0.0214743	chr20	36148604	36149272	2.449e-05	30	7.755e-06	0.00507	0/30	-3.71582	BLCAP	0;0	TSS+intron+exon+utr5;intron+utr5	CpG: 120	0	island	TRUE	0	18.9894	chr20	36148604	36149272	669	*	130	Promoter	chr20	36149607	36152090	2484	+	4826	uc002xhd.3	-335	ENSG00000053438	NNAT	neuronatin
cg04810287	-0.489995	chr20	36149271	-0.0364801	0.625684	0.999934	0.00742898	chr20	36148604	36149272	2.449e-05	30	7.755e-06	0.00507	0/30	-3.71582	BLCAP	0;0	TSS+intron+exon+utr5;intron+utr5	CpG: 120	0	island	TRUE	0	18.9894	chr20	36148604	36149272	669	*	130	Promoter	chr20	36149607	36152090	2484	+	4826	uc002xhd.3	-335	ENSG00000053438	NNAT	neuronatin
cg10486069	-4.33556	chr11	133658113	-0.876497	4.8248e-05	0.999934	3.78342	chr11	133658009	133658114	1.651e-06	2	1.651e-06	0.006862	0/2	-1.21811	LOC646522	0	nc_intron	CpG: 73	-44938		TRUE	0	7.0434	chr11	133658009	133658114	106	*	1344	Distal Intergenic	chr11	133710517	133715392	4876	-	219938	uc001qgv.1	57278	ENSG00000166118	SPATA19	spermatogenesis associated 19
cg11395954	-3.26871	chr11	133658009	-0.341609	0.00168301	0.999934	0.947595	chr11	133658009	133658114	1.651e-06	2	1.651e-06	0.006862	0/2	-1.21811	LOC646522	0	nc_intron	CpG: 73	-44938		TRUE	0	7.0434	chr11	133658009	133658114	106	*	1344	Distal Intergenic	chr11	133710517	133715392	4876	-	219938	uc001qgv.1	57278	ENSG00000166118	SPATA19	spermatogenesis associated 19
cg14780427	-4.18947	chr17	78754372	-0.320419	8.0961e-05	0.999934	1.31107	chr17	78754318	78754373	1.103e-06	2	1.103e-06	0.008739	0/2	-0.694968	RPTOR	0	intron	CpG: 24	-21218		TRUE	0	4.14022	chr17	78754318	78754373	56	*	874	Intron (uc002jys.3/57521, intron 6 of 8)	chr17	78923236	78940173	16938	+	57521	uc002jyu.1	-168863	ENSG00000141564	RPTOR	regulatory associated protein of MTOR, complex 1
cg04662369	-3.53353	chr17	78754318	-0.37455	0.000734671	0.999934	1.1738	chr17	78754318	78754373	1.103e-06	2	1.103e-06	0.008739	0/2	-0.694968	RPTOR	0	intron	CpG: 24	-21218		TRUE	0	4.14022	chr17	78754318	78754373	56	*	874	Intron (uc002jys.3/57521, intron 6 of 8)	chr17	78923236	78940173	16938	+	57521	uc002jyu.1	-168863	ENSG00000141564	RPTOR	regulatory associated protein of MTOR, complex 1
cg15387132	-3.22093	chr6	26044204	-0.261801	0.00194648	0.999934	0.709678	chr6	26044204	26044461	3.642e-06	6	7.018e-06	0.01188	0/6	-1.10693	HIST1H2BB	-319	intergenic	CpG: 22	0	island	TRUE	-319	5.70489	chr6	26044204	26044461	258	*	1554	Promoter	chr6	26043455	26043885	431	-	3018	uc003nfu.3	-319	ENSG00000276410	HIST1H2BB	histone cluster 1, H2bb
cg02221866	-3.19254	chr6	26044338	-0.181805	0.00212082	0.999934	0.486055	chr6	26044204	26044461	3.642e-06	6	7.018e-06	0.01188	0/6	-1.10693	HIST1H2BB	-319	intergenic	CpG: 22	0	island	TRUE	-319	5.70489	chr6	26044204	26044461	258	*	1554	Promoter	chr6	26043455	26043885	431	-	3018	uc003nfu.3	-319	ENSG00000276410	HIST1H2BB	histone cluster 1, H2bb
cg07701237	-2.49872	chr6	26044220	-0.177664	0.0148374	0.999934	0.324884	chr6	26044204	26044461	3.642e-06	6	7.018e-06	0.01188	0/6	-1.10693	HIST1H2BB	-319	intergenic	CpG: 22	0	island	TRUE	-319	5.70489	chr6	26044204	26044461	258	*	1554	Promoter	chr6	26043455	26043885	431	-	3018	uc003nfu.3	-319	ENSG00000276410	HIST1H2BB	histone cluster 1, H2bb
cg21250296	-2.17247	chr6	26044405	-0.200698	0.0332406	0.999934	0.296698	chr6	26044204	26044461	3.642e-06	6	7.018e-06	0.01188	0/6	-1.10693	HIST1H2BB	-319	intergenic	CpG: 22	0	island	TRUE	-319	5.70489	chr6	26044204	26044461	258	*	1554	Promoter	chr6	26043455	26043885	431	-	3018	uc003nfu.3	-319	ENSG00000276410	HIST1H2BB	histone cluster 1, H2bb
cg26426142	-1.82573	chr6	26044274	-0.127995	0.0721971	0.999934	0.146103	chr6	26044204	26044461	3.642e-06	6	7.018e-06	0.01188	0/6	-1.10693	HIST1H2BB	-319	intergenic	CpG: 22	0	island	TRUE	-319	5.70489	chr6	26044204	26044461	258	*	1554	Promoter	chr6	26043455	26043885	431	-	3018	uc003nfu.3	-319	ENSG00000276410	HIST1H2BB	histone cluster 1, H2bb
cg05646373	-1.53341	chr6	26044460	-0.156968	0.129726	0.999934	0.139226	chr6	26044204	26044461	3.642e-06	6	7.018e-06	0.01188	0/6	-1.10693	HIST1H2BB	-319	intergenic	CpG: 22	0	island	TRUE	-319	5.70489	chr6	26044204	26044461	258	*	1554	Promoter	chr6	26043455	26043885	431	-	3018	uc003nfu.3	-319	ENSG00000276410	HIST1H2BB	histone cluster 1, H2bb
cg22605919	-3.66339	chr17	42733542	-0.33008	0.00048268	0.999934	1.09466	chr17	42733527	42733730	4.042e-06	8	5.707e-06	0.01223	0/8	-1.63718	MEIOC	-31	intergenic	CpG: 101	0	island	TRUE	-31	8.5847	chr17	42733527	42733730	204	*	904	Promoter	chr17	42733762	42753165	19404	+	284071	uc002iha.3	-32	ENSG00000180336	C17orf104	chromosome 17 open reading frame 104
cg12781700	-3.17179	chr17	42733729	-0.258552	0.00225745	0.999934	0.684226	chr17	42733527	42733730	4.042e-06	8	5.707e-06	0.01223	0/8	-1.63718	MEIOC	-31	intergenic	CpG: 101	0	island	TRUE	-31	8.5847	chr17	42733527	42733730	204	*	904	Promoter	chr17	42733762	42753165	19404	+	284071	uc002iha.3	-32	ENSG00000180336	C17orf104	chromosome 17 open reading frame 104
cg08496953	-2.6587	chr17	42733527	-0.317256	0.00973259	0.999934	0.638247	chr17	42733527	42733730	4.042e-06	8	5.707e-06	0.01223	0/8	-1.63718	MEIOC	-31	intergenic	CpG: 101	0	island	TRUE	-31	8.5847	chr17	42733527	42733730	204	*	904	Promoter	chr17	42733762	42753165	19404	+	284071	uc002iha.3	-32	ENSG00000180336	C17orf104	chromosome 17 open reading frame 104
cg17269633	-2.60406	chr17	42733600	-0.234195	0.0112614	0.999934	0.456309	chr17	42733527	42733730	4.042e-06	8	5.707e-06	0.01223	0/8	-1.63718	MEIOC	-31	intergenic	CpG: 101	0	island	TRUE	-31	8.5847	chr17	42733527	42733730	204	*	904	Promoter	chr17	42733762	42753165	19404	+	284071	uc002iha.3	-32	ENSG00000180336	C17orf104	chromosome 17 open reading frame 104
cg15000379	-2.28258	chr17	42733662	-0.173588	0.0255259	0.999934	0.276528	chr17	42733527	42733730	4.042e-06	8	5.707e-06	0.01223	0/8	-1.63718	MEIOC	-31	intergenic	CpG: 101	0	island	TRUE	-31	8.5847	chr17	42733527	42733730	204	*	904	Promoter	chr17	42733762	42753165	19404	+	284071	uc002iha.3	-32	ENSG00000180336	C17orf104	chromosome 17 open reading frame 104
cg12127472	-2.08939	chr17	42733724	-0.183046	0.0403437	0.999934	0.255207	chr17	42733527	42733730	4.042e-06	8	5.707e-06	0.01223	0/8	-1.63718	MEIOC	-31	intergenic	CpG: 101	0	island	TRUE	-31	8.5847	chr17	42733527	42733730	204	*	904	Promoter	chr17	42733762	42753165	19404	+	284071	uc002iha.3	-32	ENSG00000180336	C17orf104	chromosome 17 open reading frame 104
cg02932314	-1.42565	chr17	42733698	-0.101075	0.158454	0.999934	0.0808695	chr17	42733527	42733730	4.042e-06	8	5.707e-06	0.01223	0/8	-1.63718	MEIOC	-31	intergenic	CpG: 101	0	island	TRUE	-31	8.5847	chr17	42733527	42733730	204	*	904	Promoter	chr17	42733762	42753165	19404	+	284071	uc002iha.3	-32	ENSG00000180336	C17orf104	chromosome 17 open reading frame 104
cg12892303	-0.591287	chr17	42733592	-0.0393882	0.556251	0.999934	0.0100333	chr17	42733527	42733730	4.042e-06	8	5.707e-06	0.01223	0/8	-1.63718	MEIOC	-31	intergenic	CpG: 101	0	island	TRUE	-31	8.5847	chr17	42733527	42733730	204	*	904	Promoter	chr17	42733762	42753165	19404	+	284071	uc002iha.3	-32	ENSG00000180336	C17orf104	chromosome 17 open reading frame 104
cg21188533	-3.18357	chr3	53700263	-0.434435	0.00217893	0.999934	1.15636	chr3	53700141	53700264	3.64e-06	3	3.641e-06	0.01287	0/3	-1.06054	CACNA1D	0	intron	CpG: 61	-157128		TRUE	0	5.76807	chr3	53700141	53700264	124	*	623	Promoter	chr3	53700366	53846492	146127	+	776	uc003dgw.4	-102	ENSG00000157388	CACNA1D	calcium channel, voltage-dependent, L type, alpha 1D subunit
cg15417641	-3.09206	chr3	53700141	-0.354164	0.00286261	0.999934	0.900723	chr3	53700141	53700264	3.64e-06	3	3.641e-06	0.01287	0/3	-1.06054	CACNA1D	0	intron	CpG: 61	-157128		TRUE	0	5.76807	chr3	53700141	53700264	124	*	623	Promoter	chr3	53700366	53846492	146127	+	776	uc003dgw.4	-102	ENSG00000157388	CACNA1D	calcium channel, voltage-dependent, L type, alpha 1D subunit
cg00336149	-3.07176	chr3	53700195	-0.271946	0.00303927	0.999934	0.68455	chr3	53700141	53700264	3.64e-06	3	3.641e-06	0.01287	0/3	-1.06054	CACNA1D	0	intron	CpG: 61	-157128		TRUE	0	5.76807	chr3	53700141	53700264	124	*	623	Promoter	chr3	53700366	53846492	146127	+	776	uc003dgw.4	-102	ENSG00000157388	CACNA1D	calcium channel, voltage-dependent, L type, alpha 1D subunit
cg10807101	-3.19568	chr1	110282274	-0.301746	0.00210083	0.999934	0.807959	chr1	110282274	110282836	0.002101	5	1.845e-05	0.01427	0/5	-1.2204	GSTM3	0;0	intron+cds;nc_intron	CpG: 93	0	island	TRUE	0	5.77738	chr1	110282274	110282836	563	*	1792	Promoter	chr1	110280001	110283133	3133	-	2947	uc010ovv.2	297	ENSG00000134202	GSTM3	glutathione S-transferase mu 3 (brain)
cg23472215	-2.57723	chr1	110282815	-0.298898	0.0120891	0.999934	0.573168	chr1	110282274	110282836	0.002101	5	1.845e-05	0.01427	0/5	-1.2204	GSTM3	0;0	intron+cds;nc_intron	CpG: 93	0	island	TRUE	0	5.77738	chr1	110282274	110282836	563	*	1792	Promoter	chr1	110280001	110283133	3133	-	2947	uc010ovv.2	297	ENSG00000134202	GSTM3	glutathione S-transferase mu 3 (brain)
cg00297950	-2.22765	chr1	110282525	-0.309531	0.0291507	0.999934	0.475238	chr1	110282274	110282836	0.002101	5	1.845e-05	0.01427	0/5	-1.2204	GSTM3	0;0	intron+cds;nc_intron	CpG: 93	0	island	TRUE	0	5.77738	chr1	110282274	110282836	563	*	1792	Promoter	chr1	110280001	110283133	3133	-	2947	uc010ovv.2	297	ENSG00000134202	GSTM3	glutathione S-transferase mu 3 (brain)
cg23645476	-2.06911	chr1	110282472	-0.194992	0.0422652	0.999934	0.267923	chr1	110282274	110282836	0.002101	5	1.845e-05	0.01427	0/5	-1.2204	GSTM3	0;0	intron+cds;nc_intron	CpG: 93	0	island	TRUE	0	5.77738	chr1	110282274	110282836	563	*	1792	Promoter	chr1	110280001	110283133	3133	-	2947	uc010ovv.2	297	ENSG00000134202	GSTM3	glutathione S-transferase mu 3 (brain)
cg09152047	-1.72232	chr1	110282835	-0.115233	0.0894697	0.999934	0.120802	chr1	110282274	110282836	0.002101	5	1.845e-05	0.01427	0/5	-1.2204	GSTM3	0;0	intron+cds;nc_intron	CpG: 93	0	island	TRUE	0	5.77738	chr1	110282274	110282836	563	*	1792	Promoter	chr1	110280001	110283133	3133	-	2947	uc010ovv.2	297	ENSG00000134202	GSTM3	glutathione S-transferase mu 3 (brain)
cg14459668	-2.65426	chr10	77542483	-0.279707	0.00984942	0.999934	0.561257	chr10	77542302	77542586	5.056e-06	9	1.44e-05	0.02196	0/9	-2.04416	C10orf11	0;0;0	TSS+exon+utr5;nc_intron;intron	CpG: 19	-329497		TRUE	0	9.89709	chr10	77542302	77542586	285	*	1106	Promoter	chr10	77542519	78317126	774608	+	83938	uc001jxi.3	0	ENSG00000148655	C10orf11	chromosome 10 open reading frame 11
cg06103397	-2.446	chr10	77542585	-0.282159	0.0169859	0.999934	0.499397	chr10	77542302	77542586	5.056e-06	9	1.44e-05	0.02196	0/9	-2.04416	C10orf11	0;0;0	TSS+exon+utr5;nc_intron;intron	CpG: 19	-329497		TRUE	0	9.89709	chr10	77542302	77542586	285	*	1106	Promoter	chr10	77542519	78317126	774608	+	83938	uc001jxi.3	0	ENSG00000148655	C10orf11	chromosome 10 open reading frame 11
cg25414165	-2.43056	chr10	77542488	-0.30767	0.0176659	0.999934	0.539304	chr10	77542302	77542586	5.056e-06	9	1.44e-05	0.02196	0/9	-2.04416	C10orf11	0;0;0	TSS+exon+utr5;nc_intron;intron	CpG: 19	-329497		TRUE	0	9.89709	chr10	77542302	77542586	285	*	1106	Promoter	chr10	77542519	78317126	774608	+	83938	uc001jxi.3	0	ENSG00000148655	C10orf11	chromosome 10 open reading frame 11
cg17238009	-2.25626	chr10	77542582	-0.301467	0.0272101	0.999934	0.471877	chr10	77542302	77542586	5.056e-06	9	1.44e-05	0.02196	0/9	-2.04416	C10orf11	0;0;0	TSS+exon+utr5;nc_intron;intron	CpG: 19	-329497		TRUE	0	9.89709	chr10	77542302	77542586	285	*	1106	Promoter	chr10	77542519	78317126	774608	+	83938	uc001jxi.3	0	ENSG00000148655	C10orf11	chromosome 10 open reading frame 11
cg14567917	-2.23419	chr10	77542314	-0.20425	0.0286966	0.999934	0.314988	chr10	77542302	77542586	5.056e-06	9	1.44e-05	0.02196	0/9	-2.04416	C10orf11	0;0;0	TSS+exon+utr5;nc_intron;intron	CpG: 19	-329497		TRUE	0	9.89709	chr10	77542302	77542586	285	*	1106	Promoter	chr10	77542519	78317126	774608	+	83938	uc001jxi.3	0	ENSG00000148655	C10orf11	chromosome 10 open reading frame 11
cg03641066	-2.15309	chr10	77542423	-0.227481	0.0347918	0.999934	0.331786	chr10	77542302	77542586	5.056e-06	9	1.44e-05	0.02196	0/9	-2.04416	C10orf11	0;0;0	TSS+exon+utr5;nc_intron;intron	CpG: 19	-329497		TRUE	0	9.89709	chr10	77542302	77542586	285	*	1106	Promoter	chr10	77542519	78317126	774608	+	83938	uc001jxi.3	0	ENSG00000148655	C10orf11	chromosome 10 open reading frame 11
cg06487870	-2.1246	chr10	77542354	-0.165054	0.0371871	0.999934	0.235963	chr10	77542302	77542586	5.056e-06	9	1.44e-05	0.02196	0/9	-2.04416	C10orf11	0;0;0	TSS+exon+utr5;nc_intron;intron	CpG: 19	-329497		TRUE	0	9.89709	chr10	77542302	77542586	285	*	1106	Promoter	chr10	77542519	78317126	774608	+	83938	uc001jxi.3	0	ENSG00000148655	C10orf11	chromosome 10 open reading frame 11
cg23823660	-1.48299	chr10	77542429	-0.163874	0.142607	0.999934	0.138614	chr10	77542302	77542586	5.056e-06	9	1.44e-05	0.02196	0/9	-2.04416	C10orf11	0;0;0	TSS+exon+utr5;nc_intron;intron	CpG: 19	-329497		TRUE	0	9.89709	chr10	77542302	77542586	285	*	1106	Promoter	chr10	77542519	78317126	774608	+	83938	uc001jxi.3	0	ENSG00000148655	C10orf11	chromosome 10 open reading frame 11
cg03448754	-1.17061	chr10	77542302	-0.1125	0.245763	0.999934	0.068567	chr10	77542302	77542586	5.056e-06	9	1.44e-05	0.02196	0/9	-2.04416	C10orf11	0;0;0	TSS+exon+utr5;nc_intron;intron	CpG: 19	-329497		TRUE	0	9.89709	chr10	77542302	77542586	285	*	1106	Promoter	chr10	77542519	78317126	774608	+	83938	uc001jxi.3	0	ENSG00000148655	C10orf11	chromosome 10 open reading frame 11
cg00591949	3.44396	chr3	191048439	0.20157	0.000976564	0.999934	0.606785	chr3	191048308	191048440	7.325e-06	5	7.324e-06	0.024	5/0	0.817952	UTS2B;CCDC50	0;0	TSS+exon+utr5;intron	CpG: 81	598	shore	TRUE	0	4.20039	chr3	191048308	191048440	133	*	681	Promoter	chr3	190984944	191048325	63382	-	257313	uc003fsu.3	0	ENSG00000188958	UTS2B	urotensin 2B
cg27269488	2.70097	chr3	191048411	0.171816	0.00868237	0.999934	0.354174	chr3	191048308	191048440	7.325e-06	5	7.324e-06	0.024	5/0	0.817952	UTS2B;CCDC50	0;0	TSS+exon+utr5;intron	CpG: 81	598	shore	TRUE	0	4.20039	chr3	191048308	191048440	133	*	681	Promoter	chr3	190984944	191048325	63382	-	257313	uc003fsu.3	0	ENSG00000188958	UTS2B	urotensin 2B
cg14855367	2.26473	chr3	191048308	0.159617	0.0266577	0.999934	0.251266	chr3	191048308	191048440	7.325e-06	5	7.324e-06	0.024	5/0	0.817952	UTS2B;CCDC50	0;0	TSS+exon+utr5;intron	CpG: 81	598	shore	TRUE	0	4.20039	chr3	191048308	191048440	133	*	681	Promoter	chr3	190984944	191048325	63382	-	257313	uc003fsu.3	0	ENSG00000188958	UTS2B	urotensin 2B
cg27312961	2.25532	chr3	191048361	0.146326	0.0272719	0.999934	0.228896	chr3	191048308	191048440	7.325e-06	5	7.324e-06	0.024	5/0	0.817952	UTS2B;CCDC50	0;0	TSS+exon+utr5;intron	CpG: 81	598	shore	TRUE	0	4.20039	chr3	191048308	191048440	133	*	681	Promoter	chr3	190984944	191048325	63382	-	257313	uc003fsu.3	0	ENSG00000188958	UTS2B	urotensin 2B
cg13506158	2.12106	chr3	191048377	0.138623	0.0374941	0.999934	0.197682	chr3	191048308	191048440	7.325e-06	5	7.324e-06	0.024	5/0	0.817952	UTS2B;CCDC50	0;0	TSS+exon+utr5;intron	CpG: 81	598	shore	TRUE	0	4.20039	chr3	191048308	191048440	133	*	681	Promoter	chr3	190984944	191048325	63382	-	257313	uc003fsu.3	0	ENSG00000188958	UTS2B	urotensin 2B
cg04082016	-2.56498	chr2	20871401	-0.525265	0.0124851	0.999934	0.999899	chr2	20871002	20871402	0.000116	5	2.581e-05	0.02785	0/5	-2.55933	GDF7	0	utr3+cds	CpG: 135	0	island	TRUE	0	11.7428	chr2	20871002	20871402	401	*	1682	3' UTR	chr2	20866424	20871250	4827	+	151449	uc002rdz.1	4578	ENSG00000143869	GDF7	growth differentiation factor 7
cg10687131	-2.52699	chr2	20871002	-0.661395	0.0137887	0.999934	1.23051	chr2	20871002	20871402	0.000116	5	2.581e-05	0.02785	0/5	-2.55933	GDF7	0	utr3+cds	CpG: 135	0	island	TRUE	0	11.7428	chr2	20871002	20871402	401	*	1682	3' UTR	chr2	20866424	20871250	4827	+	151449	uc002rdz.1	4578	ENSG00000143869	GDF7	growth differentiation factor 7
cg07021052	-2.31494	chr2	20871279	-0.501513	0.023582	0.999934	0.816171	chr2	20871002	20871402	0.000116	5	2.581e-05	0.02785	0/5	-2.55933	GDF7	0	utr3+cds	CpG: 135	0	island	TRUE	0	11.7428	chr2	20871002	20871402	401	*	1682	3' UTR	chr2	20866424	20871250	4827	+	151449	uc002rdz.1	4578	ENSG00000143869	GDF7	growth differentiation factor 7
cg10553204	-2.18626	chr2	20871195	-0.511015	0.0321746	0.999934	0.762684	chr2	20871002	20871402	0.000116	5	2.581e-05	0.02785	0/5	-2.55933	GDF7	0	utr3+cds	CpG: 135	0	island	TRUE	0	11.7428	chr2	20871002	20871402	401	*	1682	3' UTR	chr2	20866424	20871250	4827	+	151449	uc002rdz.1	4578	ENSG00000143869	GDF7	growth differentiation factor 7
cg12334488	-2.18113	chr2	20871173	-0.360143	0.0325676	0.999934	0.535609	chr2	20871002	20871402	0.000116	5	2.581e-05	0.02785	0/5	-2.55933	GDF7	0	utr3+cds	CpG: 135	0	island	TRUE	0	11.7428	chr2	20871002	20871402	401	*	1682	3' UTR	chr2	20866424	20871250	4827	+	151449	uc002rdz.1	4578	ENSG00000143869	GDF7	growth differentiation factor 7
cg23907260	-3.26677	chrX	135730265	-0.140306	0.00169303	0.999934	0.388835	chrX	135730236	135730446	9.889e-06	6	1.748e-05	0.03579	0/6	-0.715129	CD40LG	0	TSS+utr5+cds	CpG: 104	-118584		TRUE	0	3.4022	chrX	135730236	135730446	211	*	180	Promoter	chrX	135730336	135742549	12214	+	959	uc004faa.3	0	ENSG00000102245	CD40LG	CD40 ligand
cg27207932	-2.8068	chrX	135730306	-0.158679	0.00649075	0.999934	0.347143	chrX	135730236	135730446	9.889e-06	6	1.748e-05	0.03579	0/6	-0.715129	CD40LG	0	TSS+utr5+cds	CpG: 104	-118584		TRUE	0	3.4022	chrX	135730236	135730446	211	*	180	Promoter	chrX	135730336	135742549	12214	+	959	uc004faa.3	0	ENSG00000102245	CD40LG	CD40 ligand
cg21302055	-2.46153	chrX	135730236	-0.118768	0.0163257	0.999934	0.212253	chrX	135730236	135730446	9.889e-06	6	1.748e-05	0.03579	0/6	-0.715129	CD40LG	0	TSS+utr5+cds	CpG: 104	-118584		TRUE	0	3.4022	chrX	135730236	135730446	211	*	180	Promoter	chrX	135730336	135742549	12214	+	959	uc004faa.3	0	ENSG00000102245	CD40LG	CD40 ligand
cg09226411	-2.09476	chrX	135730241	-0.0911279	0.0398471	0.999934	0.127543	chrX	135730236	135730446	9.889e-06	6	1.748e-05	0.03579	0/6	-0.715129	CD40LG	0	TSS+utr5+cds	CpG: 104	-118584		TRUE	0	3.4022	chrX	135730236	135730446	211	*	180	Promoter	chrX	135730336	135742549	12214	+	959	uc004faa.3	0	ENSG00000102245	CD40LG	CD40 ligand
cg11944101	-1.86753	chrX	135730413	-0.0993793	0.0660543	0.999934	0.117277	chrX	135730236	135730446	9.889e-06	6	1.748e-05	0.03579	0/6	-0.715129	CD40LG	0	TSS+utr5+cds	CpG: 104	-118584		TRUE	0	3.4022	chrX	135730236	135730446	211	*	180	Promoter	chrX	135730336	135742549	12214	+	959	uc004faa.3	0	ENSG00000102245	CD40LG	CD40 ligand
cg24462702	-1.41923	chrX	135730445	-0.106869	0.16031	0.999934	0.0849652	chrX	135730236	135730446	9.889e-06	6	1.748e-05	0.03579	0/6	-0.715129	CD40LG	0	TSS+utr5+cds	CpG: 104	-118584		TRUE	0	3.4022	chrX	135730236	135730446	211	*	180	Promoter	chrX	135730336	135742549	12214	+	959	uc004faa.3	0	ENSG00000102245	CD40LG	CD40 ligand
cg16586594	-2.51396	chr16	8806569	-0.246546	0.0142635	0.999934	0.455068	chr16	8806531	8807044	0.0002705	12	5.299e-05	0.04421	0/12	-1.95822	ABAT	0;0	TSS+exon+utr5;intron+utr5	CpG: 45	37912		TRUE	0	8.37298	chr16	8806531	8807044	514	*	965	Promoter	chr16	8806826	8878432	71607	+	18	uc002czd.4	0	ENSG00000183044	ABAT	4-aminobutyrate aminotransferase
cg10292855	-2.49854	chr16	8807018	-0.166883	0.0148442	0.999934	0.305135	chr16	8806531	8807044	0.0002705	12	5.299e-05	0.04421	0/12	-1.95822	ABAT	0;0	TSS+exon+utr5;intron+utr5	CpG: 45	37912		TRUE	0	8.37298	chr16	8806531	8807044	514	*	965	Promoter	chr16	8806826	8878432	71607	+	18	uc002czd.4	0	ENSG00000183044	ABAT	4-aminobutyrate aminotransferase
cg08834902	-1.94579	chr16	8806690	-0.207798	0.0557342	0.999934	0.260553	chr16	8806531	8807044	0.0002705	12	5.299e-05	0.04421	0/12	-1.95822	ABAT	0;0	TSS+exon+utr5;intron+utr5	CpG: 45	37912		TRUE	0	8.37298	chr16	8806531	8807044	514	*	965	Promoter	chr16	8806826	8878432	71607	+	18	uc002czd.4	0	ENSG00000183044	ABAT	4-aminobutyrate aminotransferase
cg04332619	-1.9088	chr16	8806966	-0.232977	0.0604265	0.999934	0.283946	chr16	8806531	8807044	0.0002705	12	5.299e-05	0.04421	0/12	-1.95822	ABAT	0;0	TSS+exon+utr5;intron+utr5	CpG: 45	37912		TRUE	0	8.37298	chr16	8806531	8807044	514	*	965	Promoter	chr16	8806826	8878432	71607	+	18	uc002czd.4	0	ENSG00000183044	ABAT	4-aminobutyrate aminotransferase
cg00220102	-1.87441	chr16	8806756	-0.154967	0.0650871	0.999934	0.183869	chr16	8806531	8807044	0.0002705	12	5.299e-05	0.04421	0/12	-1.95822	ABAT	0;0	TSS+exon+utr5;intron+utr5	CpG: 45	37912		TRUE	0	8.37298	chr16	8806531	8807044	514	*	965	Promoter	chr16	8806826	8878432	71607	+	18	uc002czd.4	0	ENSG00000183044	ABAT	4-aminobutyrate aminotransferase
cg08241330	-1.81309	chr16	8806663	-0.197309	0.0741459	0.999934	0.222942	chr16	8806531	8807044	0.0002705	12	5.299e-05	0.04421	0/12	-1.95822	ABAT	0;0	TSS+exon+utr5;intron+utr5	CpG: 45	37912		TRUE	0	8.37298	chr16	8806531	8807044	514	*	965	Promoter	chr16	8806826	8878432	71607	+	18	uc002czd.4	0	ENSG00000183044	ABAT	4-aminobutyrate aminotransferase
cg26778345	-1.77242	chr16	8806586	-0.118584	0.0807169	0.999934	0.129616	chr16	8806531	8807044	0.0002705	12	5.299e-05	0.04421	0/12	-1.95822	ABAT	0;0	TSS+exon+utr5;intron+utr5	CpG: 45	37912		TRUE	0	8.37298	chr16	8806531	8807044	514	*	965	Promoter	chr16	8806826	8878432	71607	+	18	uc002czd.4	0	ENSG00000183044	ABAT	4-aminobutyrate aminotransferase
cg00231389	-1.7363	chr16	8806753	-0.104865	0.0869518	0.999934	0.111233	chr16	8806531	8807044	0.0002705	12	5.299e-05	0.04421	0/12	-1.95822	ABAT	0;0	TSS+exon+utr5;intron+utr5	CpG: 45	37912		TRUE	0	8.37298	chr16	8806531	8807044	514	*	965	Promoter	chr16	8806826	8878432	71607	+	18	uc002czd.4	0	ENSG00000183044	ABAT	4-aminobutyrate aminotransferase
cg05372963	-1.56911	chr16	8807026	-0.14267	0.121173	0.999934	0.13077	chr16	8806531	8807044	0.0002705	12	5.299e-05	0.04421	0/12	-1.95822	ABAT	0;0	TSS+exon+utr5;intron+utr5	CpG: 45	37912		TRUE	0	8.37298	chr16	8806531	8807044	514	*	965	Promoter	chr16	8806826	8878432	71607	+	18	uc002czd.4	0	ENSG00000183044	ABAT	4-aminobutyrate aminotransferase
cg01881182	-1.5567	chr16	8806531	-0.156295	0.124094	0.999934	0.141642	chr16	8806531	8807044	0.0002705	12	5.299e-05	0.04421	0/12	-1.95822	ABAT	0;0	TSS+exon+utr5;intron+utr5	CpG: 45	37912		TRUE	0	8.37298	chr16	8806531	8807044	514	*	965	Promoter	chr16	8806826	8878432	71607	+	18	uc002czd.4	0	ENSG00000183044	ABAT	4-aminobutyrate aminotransferase
cg01221157	-1.32259	chr16	8807011	-0.128182	0.190316	0.999934	0.092358	chr16	8806531	8807044	0.0002705	12	5.299e-05	0.04421	0/12	-1.95822	ABAT	0;0	TSS+exon+utr5;intron+utr5	CpG: 45	37912		TRUE	0	8.37298	chr16	8806531	8807044	514	*	965	Promoter	chr16	8806826	8878432	71607	+	18	uc002czd.4	0	ENSG00000183044	ABAT	4-aminobutyrate aminotransferase
cg26915924	-1.15948	chr16	8807043	-0.101148	0.250238	0.999934	0.0608554	chr16	8806531	8807044	0.0002705	12	5.299e-05	0.04421	0/12	-1.95822	ABAT	0;0	TSS+exon+utr5;intron+utr5	CpG: 45	37912		TRUE	0	8.37298	chr16	8806531	8807044	514	*	965	Promoter	chr16	8806826	8878432	71607	+	18	uc002czd.4	0	ENSG00000183044	ABAT	4-aminobutyrate aminotransferase
cg23699916	-2.69608	chr12	49319263	-0.36007	0.00879828	0.999934	0.740161	chr12	49318735	49319559	0.001537	11	8.853e-05	0.04595	0/14	-2.45327	FKBP11	0	TSS+intron+utr5+cds	CpG: 71	0	island	TRUE	0	9.9429	chr12	49318735	49319559	825	*	450	Promoter	chr12	49315742	49319330	3589	-	51303	uc001rsp.3	0	ENSG00000134285	FKBP11	FK506 binding protein 11, 19 kDa
cg03767822	-2.16069	chr12	49318735	-0.191146	0.0341766	0.999934	0.280273	chr12	49318735	49319559	0.001537	11	8.853e-05	0.04595	0/14	-2.45327	FKBP11	0	TSS+intron+utr5+cds	CpG: 71	0	island	TRUE	0	9.9429	chr12	49318735	49319559	825	*	450	Promoter	chr12	49315742	49319330	3589	-	51303	uc001rsp.3	0	ENSG00000134285	FKBP11	FK506 binding protein 11, 19 kDa
cg15620146	-2.08111	chr12	49318784	-0.290838	0.0411183	0.999934	0.403091	chr12	49318735	49319559	0.001537	11	8.853e-05	0.04595	0/14	-2.45327	FKBP11	0	TSS+intron+utr5+cds	CpG: 71	0	island	TRUE	0	9.9429	chr12	49318735	49319559	825	*	450	Promoter	chr12	49315742	49319330	3589	-	51303	uc001rsp.3	0	ENSG00000134285	FKBP11	FK506 binding protein 11, 19 kDa
cg03059112	-2.004	chr12	49319284	-0.286244	0.0489773	0.999934	0.374981	chr12	49318735	49319559	0.001537	11	8.853e-05	0.04595	0/14	-2.45327	FKBP11	0	TSS+intron+utr5+cds	CpG: 71	0	island	TRUE	0	9.9429	chr12	49318735	49319559	825	*	450	Promoter	chr12	49315742	49319330	3589	-	51303	uc001rsp.3	0	ENSG00000134285	FKBP11	FK506 binding protein 11, 19 kDa
cg03566156	-1.91259	chr12	49319558	-0.101858	0.0599307	0.999934	0.124506	chr12	49318735	49319559	0.001537	11	8.853e-05	0.04595	0/14	-2.45327	FKBP11	0	TSS+intron+utr5+cds	CpG: 71	0	island	TRUE	0	9.9429	chr12	49318735	49319559	825	*	450	Promoter	chr12	49315742	49319330	3589	-	51303	uc001rsp.3	0	ENSG00000134285	FKBP11	FK506 binding protein 11, 19 kDa
cg22021756	-1.83359	chr12	49318740	-0.185403	0.0710067	0.999934	0.212973	chr12	49318735	49319559	0.001537	11	8.853e-05	0.04595	0/14	-2.45327	FKBP11	0	TSS+intron+utr5+cds	CpG: 71	0	island	TRUE	0	9.9429	chr12	49318735	49319559	825	*	450	Promoter	chr12	49315742	49319330	3589	-	51303	uc001rsp.3	0	ENSG00000134285	FKBP11	FK506 binding protein 11, 19 kDa
cg21908259	-1.81725	chr12	49318998	-0.190903	0.0734989	0.999934	0.21643	chr12	49318735	49319559	0.001537	11	8.853e-05	0.04595	0/14	-2.45327	FKBP11	0	TSS+intron+utr5+cds	CpG: 71	0	island	TRUE	0	9.9429	chr12	49318735	49319559	825	*	450	Promoter	chr12	49315742	49319330	3589	-	51303	uc001rsp.3	0	ENSG00000134285	FKBP11	FK506 binding protein 11, 19 kDa
cg05999245	-1.6944	chr12	49319428	-0.214142	0.0946754	0.999934	0.219231	chr12	49318735	49319559	0.001537	11	8.853e-05	0.04595	0/14	-2.45327	FKBP11	0	TSS+intron+utr5+cds	CpG: 71	0	island	TRUE	0	9.9429	chr12	49318735	49319559	825	*	450	Promoter	chr12	49315742	49319330	3589	-	51303	uc001rsp.3	0	ENSG00000134285	FKBP11	FK506 binding protein 11, 19 kDa
cg13203223	-1.57745	chr12	49319398	-0.123483	0.119242	0.999934	0.114045	chr12	49318735	49319559	0.001537	11	8.853e-05	0.04595	0/14	-2.45327	FKBP11	0	TSS+intron+utr5+cds	CpG: 71	0	island	TRUE	0	9.9429	chr12	49318735	49319559	825	*	450	Promoter	chr12	49315742	49319330	3589	-	51303	uc001rsp.3	0	ENSG00000134285	FKBP11	FK506 binding protein 11, 19 kDa
cg11067907	-1.41785	chr12	49319500	-0.102928	0.160712	0.999934	0.0817198	chr12	49318735	49319559	0.001537	11	8.853e-05	0.04595	0/14	-2.45327	FKBP11	0	TSS+intron+utr5+cds	CpG: 71	0	island	TRUE	0	9.9429	chr12	49318735	49319559	825	*	450	Promoter	chr12	49315742	49319330	3589	-	51303	uc001rsp.3	0	ENSG00000134285	FKBP11	FK506 binding protein 11, 19 kDa
cg01612057	-1.35913	chr12	49318847	-0.129365	0.178509	0.999934	0.0968089	chr12	49318735	49319559	0.001537	11	8.853e-05	0.04595	0/14	-2.45327	FKBP11	0	TSS+intron+utr5+cds	CpG: 71	0	island	TRUE	0	9.9429	chr12	49318735	49319559	825	*	450	Promoter	chr12	49315742	49319330	3589	-	51303	uc001rsp.3	0	ENSG00000134285	FKBP11	FK506 binding protein 11, 19 kDa
cg19190217	-1.1045	chr12	49318749	-0.119602	0.273193	0.999934	0.0673996	chr12	49318735	49319559	0.001537	11	8.853e-05	0.04595	0/14	-2.45327	FKBP11	0	TSS+intron+utr5+cds	CpG: 71	0	island	TRUE	0	9.9429	chr12	49318735	49319559	825	*	450	Promoter	chr12	49315742	49319330	3589	-	51303	uc001rsp.3	0	ENSG00000134285	FKBP11	FK506 binding protein 11, 19 kDa
cg15147435	-1.01402	chr12	49319453	-0.0911326	0.314098	0.999934	0.0458337	chr12	49318735	49319559	0.001537	11	8.853e-05	0.04595	0/14	-2.45327	FKBP11	0	TSS+intron+utr5+cds	CpG: 71	0	island	TRUE	0	9.9429	chr12	49318735	49319559	825	*	450	Promoter	chr12	49315742	49319330	3589	-	51303	uc001rsp.3	0	ENSG00000134285	FKBP11	FK506 binding protein 11, 19 kDa
cg21672339	-0.952783	chr12	49319475	-0.0661608	0.344009	0.999934	0.0306609	chr12	49318735	49319559	0.001537	11	8.853e-05	0.04595	0/14	-2.45327	FKBP11	0	TSS+intron+utr5+cds	CpG: 71	0	island	TRUE	0	9.9429	chr12	49318735	49319559	825	*	450	Promoter	chr12	49315742	49319330	3589	-	51303	uc001rsp.3	0	ENSG00000134285	FKBP11	FK506 binding protein 11, 19 kDa
cg27264462	-3.1127	chr1	2106365	-0.224182	0.00269284	0.999934	0.576102	chr1	2106222	2106401	1.601e-05	3	2.093e-05	0.04991	0/3	-0.662875	PRKCZ	0	intron+cds	CpG: 34	-10031		TRUE	0	3.10174	chr1	2106222	2106401	180	*	1756	Exon (uc001aiq.3/5590, exon 15 of 18)	chr1	2100287	2116834	16548	+	5590	uc001ait.3	5935	ENSG00000067606	PRKCZ	protein kinase C, zeta
cg23648809	-2.93281	chr1	2106400	-0.235886	0.00454885	0.999934	0.552469	chr1	2106222	2106401	1.601e-05	3	2.093e-05	0.04991	0/3	-0.662875	PRKCZ	0	intron+cds	CpG: 34	-10031		TRUE	0	3.10174	chr1	2106222	2106401	180	*	1756	Exon (uc001aiq.3/5590, exon 15 of 18)	chr1	2100287	2116834	16548	+	5590	uc001ait.3	5935	ENSG00000067606	PRKCZ	protein kinase C, zeta
cg15468976	-2.50409	chr1	2106222	-0.202806	0.0146328	0.999934	0.372082	chr1	2106222	2106401	1.601e-05	3	2.093e-05	0.04991	0/3	-0.662875	PRKCZ	0	intron+cds	CpG: 34	-10031		TRUE	0	3.10174	chr1	2106222	2106401	180	*	1756	Exon (uc001aiq.3/5590, exon 15 of 18)	chr1	2100287	2116834	16548	+	5590	uc001ait.3	5935	ENSG00000067606	PRKCZ	protein kinase C, zeta
