# Supplementary material for: DNA Methylation Levels in Mononuclear Leukocytes from the Mother and Her Child Are Associated with IgE Sensitization to Allergens in Early Life
Source: Int J Mol Sci. 2021 Jan 14;22(2):801. doi: 10.3390/ijms22020801 (PMC7830007; doi:10.3390/ijms22020801)
Supplement: Supplementary file 1 [file ijms-22-00801-s001.zip › Supplementary materials/spreadsheet file S4_DMRs_airborne_food_allergens_aladdin.xlsx]

## Sheet: README
Spreadsheet File S4. DMRs associated with airborne and food sensitization in ALADDIN.
dmr_airborne_5Y
dmr_food_5Y

## Sheet: dmr_airbone_5Y
chrom	start	end	min_p	n_probes	z_p	z_sidak_p	t.pos.t.neg	t.sum	refGene_name	refGene_distance	refGene_feature	cpgIslandExt_name	cpgIslandExt_distance	cpgIslandExt_feature	sameDir	geneDis	score	seqnames	start.1	end.1	width	strand	id	annotation	geneChr	geneStart	geneEnd	geneLength	geneStrand	geneId	transcriptId	distanceToTSS	ENSEMBL	SYMBOL	GENENAME
chr5	178986131	178986907	4.587e-07	9	1.617e-10	9.125e-08	9/0	4.41908	RUFY1	0;0;0	TSS+exon+utr5;TSS+intron+exon+utr5;intron	CpG: 37	0	island	TRUE	0	43.2685	chr5	178986131	178986907	777	*	766	Promoter	chr5	178986693	179037027	50335	+	80230	uc003mkb.2	0	ENSG00000176783	RUFY1	RUN and FYVE domain containing 1
chr19	15121204	15121597	4.266e-08	9	6.421e-09	7.153e-06	9/0	1.22329	CCDC105;SLC1A6	0;0	TSS+exon+utr5;nc_intron+nc_exon	CpG: 69	0	island	TRUE	0	10.0217	chr19	15121204	15121597	394	*	916	Promoter	chr19	15121539	15134083	12545	+	126402	uc002nae.2	0	ENSG00000160994	CCDC105	coiled-coil domain containing 105
chr1	115397374	115397617	2.964e-09	5	7.719e-09	1.391e-05	5/0	0.991883	SYCP1	0;0	nc_exon;TSS+exon+utr5	CpG: 37	0	island	TRUE	0	8.04659	chr1	115397374	115397617	244	*	2202	Promoter	chr1	115397455	115537990	140536	+	6847	uc001efq.3	0	ENSG00000198765	SYCP1	synaptonemal complex protein 1
chr6	291882	292597	9.528e-05	7	6.338e-08	3.881e-05	0/7	-5.31687	DUSP22	0;0	nc_intron+nc_exon;TSS+intron+utr5+cds	CpG: 120	0	island	TRUE	0	38.2711	chr6	291882	292597	716	*	1743	Promoter	chr6	292101	350227	58127	+	56940	uc011dhn.1	0	ENSG00000112679	DUSP22	dual specificity phosphatase 22
chr15	22833149	22833803	1.05e-07	11	7.528e-08	5.039e-05	11/0	3.42982	TUBGCP5	0	TSS+intron+utr5+cds	CpG: 87	0	island	TRUE	0	24.4317	chr15	22833149	22833803	655	*	276	Promoter	chr15	22833395	22872783	39389	+	114791	uc001yuq.2	0	ENSG00000275835	TUBGCP5	tubulin, gamma complex associated protein 5
chr17	72462164	72462636	2.363e-05	6	2.62e-07	0.000243	0/6	-1.56322	CD300A	0	TSS+exon+utr5	CpG: 55	11547		TRUE	0	10.2887	chr17	72462164	72462636	473	*	1261	Promoter	chr17	72462522	72480937	18416	+	11314	uc002jkv.4	0	ENSG00000167851	CD300A	CD300a molecule
chr13	24144483	24144986	1.381e-06	6	3.405e-07	0.0002963	6/0	1.31284	TNFRSF19	0	TSS+exon+utr5	CpG: 125	-7913		TRUE	0	8.49128	chr13	24144483	24144986	504	*	121	Promoter	chr13	24144509	24250244	105736	+	55504	uc001uot.3	0	ENSG00000127863	TNFRSF19	tumor necrosis factor receptor superfamily, member 19
chr6	31583458	31584224	0.000277	5	8.027e-07	0.0004587	5/0	1.97959	AIF1	0;0;0	intron+utr5+cds;TSS+intron+utr5+cds;intron+cds	CpG: 104	-3555		TRUE	0	12.0665	chr6	31583458	31584224	767	*	1687	Promoter	chr6	31583789	31584798	1010	+	199	uc003nva.3	0	ENSG00000204472	AIF1	allograft inflammatory factor 1
chr19	49223814	49224166	5.107e-05	5	5.753e-07	0.0007152	0/5	-1.02045	RASIP1	0	utr3+cds	CpG: 36	0	island	TRUE	0	6.36774	chr19	49223814	49224166	353	*	903	3' UTR	chr19	49216255	49222976	6722	-	284358	uc002pkg.2	-838	ENSG00000176909	MAMSTR	MEF2 activating motif and SAP domain containing transcriptional regulator
chr1	2120985	2121522	3.944e-05	5	9.432e-07	0.0007686	0/5	-1.94039	FAAP20	0;0;0;0	nc_intron+nc_exon;intron+exon+utr5;intron+utr3+cds;intron	CpG: 55	0	island	TRUE	0	11.6916	chr1	2120985	2121522	538	*	2317	3' UTR	chr1	2115899	2126214	10316	-	199990	uc001aiv.2	4692	ENSG00000162585	FAAP20	Fanconi anemia core complex associated protein 20
chr22	46449430	46450115	1.847e-05	10	1.959e-06	0.001251	10/0	1.88119	PRR34-AS1;PRR34	0;0	nc_intron+nc_exon;TSS+intron+utr5+cds	CpG: 44	0	island	TRUE	0	10.7378	chr22	46449430	46450115	686	*	34	Promoter	chr22	46449726	46454402	4677	+	150381	uc011aqw.2	0		PRR34-AS1	PRR34 antisense RNA 1
chrX	63425122	63425897	0.0001002	9	3.148e-06	0.001777	10/0	1.2171	AMER1	0	TSS+intron+exon+utr5	CpG: 128	0	island	TRUE	0	6.69643	chrX	63425122	63425897	776	*	670	Promoter	chrX	63404997	63425624	20628	-	139285	uc004dvo.3	0	ENSG00000184675	AMER1	APC membrane recruitment protein 1
chr5	140098250	140098497	1.037e-06	3	1.394e-06	0.002467	0/3	-0.829288	VTRNA1-2	-13	intergenic	CpG: 45	26922		TRUE	-13	4.85609	chr5	140098250	140098497	248	*	772	Promoter	chr5	140098511	140098598	88	+	56663	uc011czw.1	-14	ENSG00000202111	VTRNA1-2	vault RNA 1-2
chr11	1475775	1475900	7.311e-07	3	7.313e-07	0.002558	0/3	-0.438911	BRSK2	0;0	nc_intron+nc_exon;intron+cds	CpG: 24	4180		TRUE	0	2.69311	chr11	1475775	1475900	126	*	1891	Exon (uc009ycv.1/9024, exon 17 of 20)	chr11	1471817	1483919	12103	+	9024	uc009ycw.4	3958	ENSG00000174672	BRSK2	BR serine/threonine kinase 2
chr21	47269822	47269878	4.105e-07	3	4.106e-07	0.003205	3/0	1.10462	PCBP3	0;0;0	TSS+exon+utr5;nc_intron+nc_exon;intron+exon+utr5	CpG: 37	-17134		TRUE	0	7.05472	chr21	47269822	47269878	57	*	5	Promoter	chr21	47269875	47338339	68465	+	54039	uc010gqc.2	0	ENSG00000183570	PCBP3	poly(rC) binding protein 3
chr19	2302401	2303033	0.0003884	6	7.02e-06	0.004851	0/6	-1.20995	LINGO3	0	intron+utr5	CpG: 46	0	island	TRUE	0	6.23569	chr19	2302401	2303033	633	*	882	Intron (uc010dsw.1/56928, intron 1 of 7)	chr19	2289774	2308156	18383	-	645191	uc010dsx.1	5123	ENSG00000220008	LINGO3	leucine rich repeat and Ig domain containing 3
chr1	24229232	24229683	0.0004718	5	5.861e-06	0.005673	0/5	-1.06116	CNR2	0	intron+utr5	CpG: 47	0	island	TRUE	0	5.55201	chr1	24229232	24229683	452	*	2329	Intron (uc001bif.3/1269, intron 1 of 1)	chr1	24200460	24239817	39358	-	1269	uc001bif.3	10134	ENSG00000188822	CNR2	cannabinoid receptor 2 (macrophage)
chrX	48858587	48858922	2.338e-06	10	4.562e-06	0.005944	10/0	1.67645	GRIPAP1	0	TSS+intron+utr5+cds	CpG: 61	31994		TRUE	0	8.95364	chrX	48858587	48858922	336	*	529	Promoter	chrX	48830134	48858675	28542	-	56850	uc004dly.1	0	ENSG00000068400	GRIPAP1	GRIP1 associated protein 1
chr21	37915044	37915392	2.828e-05	6	5.132e-06	0.006435	0/6	-0.862986	CLDN14	0;0	TSS+exon+utr5;intron+utr5	CpG: 92	-149787		TRUE	0	4.56495	chr21	37915044	37915392	349	*	20	Promoter	chr21	37832920	37915117	82198	-	23562	uc002yvn.2	0	ENSG00000159261	CLDN14	claudin 14
chrX	47863334	47863708	6.399e-06	9	6.268e-06	0.00731	9/0	1.16787	ZNF182	0	TSS+exon+utr5	CpG: 20	0	island	TRUE	0	6.07626	chrX	47863334	47863708	375	*	496	Promoter	chrX	47834250	47863377	29128	-	7569	uc004dir.3	0	ENSG00000147118	ZNF182	zinc finger protein 182
chrX	110339313	110339863	0.0001453	7	1.822e-05	0.0144	7/0	1.10727	PAK3	0;0;0	nc_intron+nc_exon;intron+utr5;TSS+intron+exon+utr5	CpG: 30	0	island	TRUE	0	5.24787	chrX	110339313	110339863	551	*	563	Promoter	chrX	110339375	110464173	124799	+	5063	uc004eoz.2	0	ENSG00000077264	PAK3	p21 protein (Cdc42/Rac)-activated kinase 3
chr3	195578011	195578281	0.0003863	6	9.225e-06	0.01485	0/6	-2.6842	LINC01983	0	nc_intron	CpG: 27	12994		TRUE	0	13.5151	chr3	195578011	195578281	271	*	1517	Distal Intergenic	chr3	195590236	195596561	6326	-	10188	uc003fvq.1	18280	ENSG00000061938	TNK2	tyrosine kinase, non-receptor, 2
chr3	111804830	111805078	5.83e-06	6	9.001e-06	0.01576	6/0	0.552894	C3orf52	-103	intergenic	CpG: 68	0	island	TRUE	-103	2.78974	chr3	111804830	111805078	249	*	1459	Promoter	chr3	111805182	111837073	31892	+	79669	uc003dyq.4	-104	ENSG00000114529	C3orf52	chromosome 3 open reading frame 52
chrX	66765882	66766335	0.0002395	5	1.707e-05	0.01637	5/0	0.804572	AR	0;0	cds;exon+utr5	CpG: 27	0	island	TRUE	0	3.83601	chrX	66765882	66766335	454	*	640	Exon (uc011mpd.2/367, exon 1 of 4)	chrX	66763874	66909600	145727	+	367	uc011mpd.2	2008	ENSG00000169083	AR	androgen receptor
chr6	42145851	42146144	7.025e-06	4	1.177e-05	0.01743	4/0	0.486215	GUCA1A	0	intron+cds	CpG: 19	0	island	TRUE	0	2.39666	chr6	42145851	42146144	294	*	1754	Exon (uc003orx.3/2978, exon 4 of 6)	chr6	42151022	42162694	11673	-	2979	uc003orz.3	16550	ENSG00000112599	GUCA1B	guanylate cyclase activator 1B (retina)
chr3	45927589	45928008	0.000936	5	1.918e-05	0.01984	5/0	0.868916	LZTFL1;CCR9;LZTFL1	0;0;0	intron;TSS+exon+utr5;intron+utr5	CpG: 50	43729		TRUE	0	4.09881	chr3	45927589	45928008	420	*	1535	Promoter	chr3	45927996	45944667	16672	+	10803	uc003coz.2	0	ENSG00000173585	CCR9	chemokine (C-C motif) receptor 9
chr1	1196457	1196748	0.0004989	3	1.387e-05	0.02066	3/0	0.575336	UBE2J2	0	intron	CpG: 25	5658		TRUE	0	2.79494	chr1	1196457	1196748	292	*	2346	Intron (uc001adm.4/118424, intron 4 of 6)	chr1	1189292	1203372	14081	-	118424	uc001adm.4	6624	ENSG00000160087	UBE2J2	ubiquitin-conjugating enzyme E2, J2
chrX	55187322	55187904	0.0004889	10	2.828e-05	0.02105	10/0	1.40703	FAM104B	0;0;0	TSS+intron+utr5+cds;TSS+exon+utr5;nc_intron+nc_exon	CpG: 62	0	island	TRUE	0	6.39992	chrX	55187322	55187904	583	*	663	Promoter	chrX	55169535	55187628	18094	-	90736	uc004dug.2	0	ENSG00000182518	FAM104B	family with sequence similarity 104, member B
chr10	128810484	128810905	0.0005668	3	2.315e-05	0.02379	0/3	-1.66517	DOCK1	0	intron+cds	CpG: 32	-162685		TRUE	0	7.7188	chr10	128810484	128810905	422	*	1226	Exon (uc001ljt.3/1793, exon 12 of 52)	chr10	128821067	128824325	3259	+	1793	uc031pxq.1	-10162	ENSG00000150760	DOCK1	dedicator of cytokinesis 1
chr6	33048469	33048880	9.109e-05	14	2.484e-05	0.02611	0/14	-3.42177	HLA-DPB1;HLA-DPA1	0;0	intron+cds;TSS+exon+utr5	CpG: 35	0	island	TRUE	0	15.7567	chr6	33048469	33048880	412	*	1837	Promoter	chr6	33032346	33048555	16210	-	3113	uc021ywg.1	0	ENSG00000231389	HLA-DPA1	major histocompatibility complex, class II, DP alpha 1
chr15	100672282	100672380	6.411e-06	3	6.41e-06	0.02823	3/0	0.663788	ADAMTS17	0	intron+cds	CpG: 19	138910		TRUE	0	3.44714	chr15	100672282	100672380	99	*	257	Exon (uc002bvv.1/170691, exon 12 of 22)	chr15	100513161	100516476	3316	-	170691	uc002bvw.1	-155806	ENSG00000140470	ADAMTS17	ADAM metallopeptidase with thrombospondin type 1 motif, 17
chrX	46404528	46405126	9.031e-05	14	4.077e-05	0.02941	14/0	1.50032	ZNF674;ZNF674-AS1	0;0	TSS+intron+exon+utr5;nc_intron+nc_exon	CpG: 44	0	island	TRUE	0	6.58587	chrX	46404528	46405126	599	*	668	Promoter	chrX	46404925	46407910	2986	+	401588	uc004dgs.5	0	ENSG00000230844	ZNF674-AS1	ZNF674 antisense RNA 1 (head to head)
chr11	67417958	67418406	1.064e-06	13	4.363e-05	0.04174	0/13	-1.92905	ACY3	0	TSS+intron+exon+utr5	CpG: 22	-14349		TRUE	0	8.41106	chr11	67417958	67418406	449	*	1972	Promoter	chr11	67410026	67418130	8105	-	91703	uc001omq.3	0	ENSG00000132744	ACY3	aminoacylase 3
chr8	599525	600040	0.0007765	3	5.603e-05	0.04652	3/0	1.84614	ERICH1	0	intron	CpG: 45	0	island	TRUE	0	7.849	chr8	599525	600040	516	*	403	Distal Intergenic	chr8	615992	624047	8056	-	157697	uc003wpi.3	24007	ENSG00000104714	ERICH1	glutamate-rich 1

## Sheet: dmr_food_5Y
chrom	start	end	min_p	n_probes	z_p	z_sidak_p	t.pos.t.neg	t.sum	refGene_name	refGene_distance	refGene_feature	cpgIslandExt_name	cpgIslandExt_distance	cpgIslandExt_feature	sameDir	geneDis	score	seqnames	start.1	end.1	width	strand	id	annotation	geneChr	geneStart	geneEnd	geneLength	geneStrand	geneId	transcriptId	distanceToTSS	ENSEMBL	SYMBOL	GENENAME
chr10	135278717	135279148	9.525e-09	5	1.454e-10	1.477e-07	5/0	1.63809	SCART1	0	nc_intron+nc_exon	CpG: 51	0	island	TRUE	0	16.1146	chr10	135278717	135279148	432	*	2239	Promoter	chr10	135278256	135337062	58807	+	619207	uc001lni.1	461	ENSG00000214279	SCART1	scavenger receptor protein family member
chr19	37825307	37825680	2.862e-07	7	1.622e-08	1.904e-05	7/0	2.407	HKR1	0;0;0;0;0	TSS+exon+utr5;intron+utr5;nc_intron;intron;nc_exon	CpG: 45	0	island	TRUE	0	18.7504	chr19	37825307	37825680	374	*	914	Promoter	chr19	37825580	37850676	25097	+	284459	uc002ofz.3	0	ENSG00000181666	HKR1	HKR1, GLI-Kruppel zinc finger family member
chr1	1108820	1109984	2.466e-05	8	7.194e-08	2.706e-05	9/0	2.65744	TTLL10	0	TSS+intron+exon+utr5	CpG: 59	0	island	TRUE	0	18.9821	chr1	1108820	1109984	1165	*	3581	Promoter	chr1	1109286	1133313	24028	+	254173	uc001acy.2	0	ENSG00000162571	TTLL10	tubulin tyrosine ligase-like family member 10
chr4	74847646	74847830	1.016e-08	7	1.457e-08	3.466e-05	7/0	2.8281	PF4	0	utr5+cds	CpG: 22	0	island	TRUE	0	22.1625	chr4	74847646	74847830	185	*	748	Promoter	chr4	74846542	74847841	1300	-	5196	uc003hhi.3	11	ENSG00000163737	PF4	platelet factor 4
chr13	88328009	88328295	1.261e-06	4	9.375e-08	0.0001435	4/0	1.6762	SLITRK5	0	cds	CpG: 23	1090	shore	TRUE	0	11.7804	chr13	88328009	88328295	287	*	325	Exon (uc001vln.3/26050, exon 2 of 2)	chr13	88324870	88331870	7001	+	26050	uc001vln.3	3139	ENSG00000165300	SLITRK5	SLIT and NTRK-like family, member 5
chr13	26586254	26587012	6.969e-05	7	3.616e-07	0.0002088	7/0	1.91245	ATP8A2	0	intron+cds	CpG: 36	0	island	TRUE	0	12.3195	chr13	26586254	26587012	759	*	236	Exon (uc001uqk.3/51761, exon 36 of 37)	chr13	26618735	26625198	6464	-	387914	uc001uqm.1	38186	ENSG00000180730	SHISA2	shisa family member 2
chr8	70980488	70981069	8.04e-05	3	2.773e-07	0.000209	3/0	0.547976	PRDM14	0	intron+cds	CpG: 253	-804	shore	TRUE	0	3.59311	chr8	70980488	70981069	582	*	1372	Exon (uc003xym.3/63978, exon 3 of 8)	chr8	70963886	70983562	19677	-	63978	uc003xym.3	2493	ENSG00000147596	PRDM14	PR domain containing 14
chr16	86766712	86768118	0.002897	6	1.15e-06	0.0003581	6/0	1.59263	LINC02188	0	nc_intron	CpG: 23	51387		TRUE	0	9.45913	chr16	86766712	86768118	1407	*	2113	Distal Intergenic	chr16	86612115	86615304	3190	+	2300	uc002fjr.3	154597	ENSG00000176678	FOXL1	forkhead box L1
chr10	99338056	99338241	1.591e-07	4	2.188e-07	0.0005176	4/0	1.18591	ANKRD2	0	intron+cds	CpG: 28	0	island	TRUE	0	7.89807	chr10	99338056	99338241	186	*	2217	Exon (uc001knw.3/26287, exon 3 of 9)	chr10	99332256	99343641	11386	+	26287	uc001knw.3	5800	ENSG00000165887	ANKRD2	ankyrin repeat domain 2 (stretch responsive muscle)
chr1	3774827	3775207	4.345e-05	6	7.054e-07	0.0008124	6/0	1.34931	DFFB	0;0;0	nc_intron;intron;intron+utr5	CpG: 21	0	island	TRUE	0	8.30039	chr1	3774827	3775207	381	*	3585	Promoter	chr1	3773845	3782564	8720	+	1677	uc009vln.1	982	ENSG00000169598	DFFB	DNA fragmentation factor, 40kDa, beta polypeptide (caspase-activated DNase)
chr6	39760607	39761596	0.0003506	6	2.452e-06	0.001085	6/0	0.924858	DAAM2	0;0	TSS+intron+exon+utr5;intron+utr5	CpG: 46	181	shore	TRUE	0	5.1889	chr6	39760607	39761596	990	*	2739	Promoter	chr6	39760773	39872653	111881	+	23500	uc003oox.3	0	ENSG00000146122	DAAM2	dishevelled associated activator of morphogenesis 2
chr19	51017123	51017332	0.0001309	4	5.969e-07	0.001249	4/0	1.07869	ASPDH	0;0	intron;TSS+exon+utr5	CpG: 67	2250	shore	TRUE	0	6.71388	chr19	51017123	51017332	210	*	949	Promoter	chr19	51014857	51017142	2286	-	554235	uc010enz.3	0	ENSG00000204653	ASPDH	aspartate dehydrogenase domain containing
chr15	99409194	99409958	0.0001099	7	2.226e-06	0.001275	7/0	1.03288	IGF1R	0	intron	CpG: 40	13218		TRUE	0	5.83833	chr15	99409194	99409958	765	*	516	Intron (uc010urq.2/3480, intron 2 of 10)	chr15	99454544	99460184	5641	+	3480	uc010urr.1	-44586	ENSG00000140443	IGF1R	insulin-like growth factor 1 receptor
chr10	128810484	128810905	1.494e-05	3	1.279e-06	0.001329	0/3	-2.54444	DOCK1	0	intron+cds	CpG: 32	-162685		TRUE	0	14.9947	chr10	128810484	128810905	422	*	2175	Exon (uc001ljt.3/1793, exon 12 of 52)	chr10	128821067	128824325	3259	+	1793	uc031pxq.1	-10162	ENSG00000150760	DOCK1	dedicator of cytokinesis 1
chr2	179387853	179388065	4.8e-07	3	7.323e-07	0.001511	0/3	-0.733164	TTN-AS1;TTN-AS1;MIR548N	0;0;0	nc_intron;nc_exon;nc_intron	CpG: 78	42370		TRUE	0	4.49819	chr2	179387853	179388065	213	*	3077	Promoter	chr2	179387918	179484944	97027	+	100506866	uc002ump.2	0	ENSG00000237298	TTN-AS1	TTN antisense RNA 1
chr8	37824496	37824766	3.882e-05	3	1.781e-06	0.002884	3/0	0.662831	ADRB3	-312	intergenic	CpG: 137	488	shore	TRUE	-312	3.81084	chr8	37824496	37824766	271	*	1338	Promoter	chr8	37820514	37824184	3671	-	155	uc003xkr.2	-312	ENSG00000188778	ADRB3	adrenoceptor beta 3
chr17	75315486	75315668	1.026e-06	6	1.206e-06	0.002896	0/6	-1.70999	SEPT9	0;0;0	intron;TSS+exon+utr5;intron+utr5	CpG: 80	37314		TRUE	0	10.1208	chr17	75315486	75315668	183	*	2394	Promoter	chr17	75315597	75496678	181082	+	10801	uc002jtu.4	0	ENSG00000184640	SEPT9	septin 9
chr17	72462417	72463081	0.0001264	6	5.881e-06	0.00387	0/6	-2.28007	CD300A	0;0	TSS+intron+utr5+cds;TSS+intron+exon+utr5	CpG: 55	11800		TRUE	0	11.926	chr17	72462417	72463081	665	*	2576	Promoter	chr17	72462522	72480937	18416	+	11314	uc002jkv.4	0	ENSG00000167851	CD300A	CD300a molecule
chr2	220282914	220282978	6.718e-07	3	6.717e-07	0.004584	3/0	0.640619	DES	-120	intergenic	CpG: 74	-222	shore	TRUE	-120	3.95443	chr2	220282914	220282978	65	*	3194	Promoter	chr2	220283099	220291461	8363	+	1674	uc002vll.3	-121	ENSG00000175084	DES	desmin
chr12	133186923	133187453	0.0002046	4	5.926e-06	0.004883	4/0	1.69624	LRCOL1	0	TSS+exon+utr5	CpG: 25	0	island	TRUE	0	8.86668	chr12	133186923	133187453	531	*	1090	Promoter	chr12	133179736	133187037	7302	-	100507055	uc021rgr.1	0	ENSG00000204583	LRCOL1	leucine rich colipase-like 1
chr19	52391078	52391606	3.362e-05	12	6.934e-06	0.005733	12/0	2.8858	ZNF649-AS1;ZNF577;ZNF577	0;0;0	nc_intron+nc_exon;TSS+intron+exon+utr5;nc_intron+nc_exon	CpG: 47	0	island	TRUE	0	14.8879	chr19	52391078	52391606	529	*	971	Promoter	chr19	52359056	52391189	32134	-	84765	uc010ydd.2	0	ENSG00000161551	ZNF577	zinc finger protein 577
chr20	62795688	62796179	0.0003196	7	7.319e-06	0.006505	7/0	1.14257	MYT1	0	TSS+intron+exon+utr5	CpG: 35	-13691		TRUE	0	5.86772	chr20	62795688	62796179	492	*	198	Promoter	chr20	62795827	62873606	77780	+	4661	uc002yii.3	0	ENSG00000196132	MYT1	myelin transcription factor 1
chr22	46449430	46449982	0.0006308	7	1.342e-05	0.01058	7/0	1.64875	PRR34;PRR34-AS1	0;0	intron+utr5+cds;nc_intron+nc_exon	CpG: 44	0	island	TRUE	0	8.03311	chr22	46449430	46449982	553	*	106	Promoter	chr22	46449726	46454402	4677	+	150381	uc011aqw.2	0		PRR34-AS1	PRR34 antisense RNA 1
chr4	103940711	103941206	2.173e-06	10	1.295e-05	0.01139	10/0	3.1935	SLC9B1	0;0	TSS+intron+exon+utr5;nc_intron+nc_exon	CpG: 34	0	island	TRUE	0	15.6089	chr4	103940711	103941206	496	*	862	Promoter	chr4	103806205	103940896	134692	-	150159	uc003hwu.3	0	ENSG00000164037	SLC9B1	solute carrier family 9, subfamily B (NHA1, cation proton antiporter 1), member 1
chr5	54281198	54281479	5.574e-06	6	8.498e-06	0.01315	6/0	1.07433	ESM1	0	TSS+utr5+cds	CpG: 76	101027		TRUE	0	5.44761	chr5	54281198	54281479	282	*	1570	Promoter	chr5	54273695	54281414	7720	-	11082	uc003jpk.3	0	ENSG00000164283	ESM1	endothelial cell-specific molecule 1
chr10	77871618	77872085	6.693e-05	4	1.495e-05	0.01391	5/0	1.27803	C10orf11	0;0	nc_intron;intron	CpG: 19	0	island	TRUE	0	6.16697	chr10	77871618	77872085	468	*	2213	Intron (uc001jxi.3/83938, intron 4 of 5)	chr10	77542519	78317126	774608	+	83938	uc001jxi.3	329099	ENSG00000148655	C10orf11	chromosome 10 open reading frame 11
chr17	36997420	36997741	1.426e-05	7	1.141e-05	0.01545	7/0	2.23599	C17orf98	0	TSS+intron+cds	CpG: 21	0	island	TRUE	0	11.0518	chr17	36997420	36997741	322	*	2515	Promoter	chr17	36991341	36997642	6302	-	388381	uc002hqv.2	0	ENSG00000275489	C17orf98	chromosome 17 open reading frame 98
chr17	7591564	7591948	0.000202	9	1.472e-05	0.01664	0/9	-1.27441	WRAP53	0;0;0	TSS+exon+utr5;TSS+intron+exon+utr5;intron+utr5	CpG: 36	0	island	TRUE	0	6.15807	chr17	7591564	7591948	385	*	2574	Promoter	chr17	7591667	7606820	15154	+	55135	uc002gip.3	0	ENSG00000141499	WRAP53	WD repeat containing, antisense to TP53
chr15	45670865	45671196	5.565e-06	10	1.276e-05	0.01673	0/10	-1.69635	GATM	0;0	intron+utr5;TSS+exon+utr5	CpG: 98	0	island	TRUE	0	8.30221	chr15	45670865	45671196	332	*	577	Promoter	chr15	45670898	45672321	1424	+	145663	uc021sko.2	0
chr3	149469835	149470420	0.0003153	7	3.629e-05	0.0268	0/8	-1.11138	COMMD2	0;0	nc_intron+nc_exon;TSS+intron+utr5+cds	CpG: 45	0	island	TRUE	0	4.93477	chr3	149469835	149470420	586	*	1754	Promoter	chr3	149456257	149470286	14030	-	51122	uc003exj.2	0	ENSG00000114744	COMMD2	COMM domain containing 2
chr3	42977777	42978249	0.0001603	8	3.126e-05	0.02858	8/0	1.30293	KRBOX1-AS1;KRBOX1	0;0	nc_exon;TSS+intron+exon+utr5	CpG: 24	0	island	TRUE	0	5.86971	chr3	42977777	42978249	473	*	1632	Promoter	chr3	42977834	42984283	6450	+	100506243	uc003cmm.4	0	ENSG00000240747	KRBOX1	KRAB box domain containing 1
chr10	11574300	11574617	0.0005207	3	2.632e-05	0.03569	3/0	1.30182	USP6NL	0	intron	CpG: 41	68534		TRUE	0	5.96197	chr10	11574300	11574617	318	*	2315	Promoter	chr10	11502509	11574274	71766	-	9712	uc001iks.1	-26	ENSG00000148429	USP6NL	USP6 N-terminal like
chr10	134697042	134697151	9.344e-06	3	9.346e-06	0.03684	3/0	0.553356	CFAP46	0	intron	CpG: 22	-1502	shore	TRUE	0	2.78304	chr10	134697042	134697151	110	*	2291	Intron (uc021qbc.1/54777, intron 31 of 57)	chr10	134712021	134730186	18166	-	54777	uc009ybf.2	33035	ENSG00000171811	CFAP46	cilia and flagella associated protein 46
chr11	1463541	1463663	1.084e-05	4	1.084e-05	0.03817	0/4	-1.58296	BRSK2	0;0	nc_intron;intron	CpG: 50	-632	shore	TRUE	0	7.85935	chr11	1463541	1463663	123	*	2919	Promoter	chr11	1463720	1483919	20200	+	9024	uc010qwx.3	-57	ENSG00000174672	BRSK2	BR serine/threonine kinase 2
chr8	95651099	95651219	1.129e-05	2	1.129e-05	0.04034	2/0	0.640901	LOC100288748	0	nc_exon	CpG: 51	0	island	TRUE	0	3.17073	chr8	95651099	95651219	121	*	1265	Promoter	chr8	95649513	95651695	2183	-	100288748	uc022ayh.1	476	ENSG00000261437	LOC100288748	uncharacterized LOC100288748
chr7	157809235	157809597	2.85e-05	5	3.627e-05	0.04292	0/5	-1.01235	PTPRN2	0	intron	CpG: 62	-81059		TRUE	0	4.49529	chr7	157809235	157809597	363	*	1952	Intron (uc011kwa.2/5799, intron 12 of 22)	chr7	157647277	157658782	11506	+	100506585	uc003wns.3	161958	ENSG00000233038	LOC100506585	uncharacterized LOC100506585
chr21	27372387	27372462	7.549e-06	4	7.55e-06	0.04312	4/0	0.77696	APP	0;0	cds;intron	CpG: 168	-169431		TRUE	0	3.97963	chr21	27372387	27372462	76	*	20	Exon (uc010glk.3/351, exon 7 of 17)	chr21	27252861	27342862	90002	-	351	uc011acg.2	-29525	ENSG00000142192	APP	amyloid beta (A4) precursor protein
chr19	49223814	49224166	0.0002585	5	4.097e-05	0.04969	0/5	-1.13865	RASIP1	0	utr3+cds	CpG: 36	0	island	TRUE	0	4.99587	chr19	49223814	49224166	353	*	985	3' UTR	chr19	49216255	49222976	6722	-	284358	uc002pkg.2	-838	ENSG00000176909	MAMSTR	MEF2 activating motif and SAP domain containing transcriptional regulator
