# Supplementary material for: DNA Methylation Levels in Mononuclear Leukocytes from the Mother and Her Child Are Associated with IgE Sensitization to Allergens in Early Life
Source: Int J Mol Sci. 2021 Jan 14;22(2):801. doi: 10.3390/ijms22020801 (PMC7830007; doi:10.3390/ijms22020801)
Supplement: Supplementary file 1 [file ijms-22-00801-s001.zip › Supplementary materials/spreadsheet file S2_DMRs_cpgs_airborne_allergens_aladdin.xlsx]

## Sheet: README
Spreadsheet File S2. CpGs within DMRs associated with airborne sensitization in ALADDIN.
cpgs_regions_5y
cpgs_regions_2y
cpgs_regions_cord

## Sheet: cpgs_regions_5y
ID	CHR	pos	mFc	nom_p	indfdr	score	Islands_Name	Relation_to_Island	UCSC_RefGene_Name	UCSC_RefGene_Accession	UCSC_RefGene_Group	Enhancer	Regulatory_Feature_Name	Regulatory_Feature_Group	X.chrom	start	end	min_p	n_probes	z_p	z_sidak_p	t.pos.t.neg	t.sum	refGene_name	refGene_distance	refGene_feature	cpgIslandExt_name	cpgIslandExt_distance	cpgIslandExt_feature	sameDir	geneDis	score	seqnames	start.1	end.1	width	strand	id	annotation	geneChr	geneStart	geneEnd	geneLength	geneStrand	geneId	transcriptId	distanceToTSS	ENSEMBL	SYMBOL
cg14820908	chr5	178986412	0.612889	0.00236595	0.999966	1.60944	chr5:178986513-178986999	N_Shore	RUFY1;RUFY1;RUFY1	NM_001040452;NM_025158;NM_001040451	TSS1500;Body;TSS1500		5:178986177-178986948	Promoter_Associated	chr5	178986131	178986907	4.587e-07	9	1.617e-10	9.125e-08	9/0	4.41908	RUFY1	0;0;0	TSS+exon+utr5;TSS+intron+exon+utr5;intron	CpG: 37	0	island	TRUE	0	43.2685	chr5	178986131	178986907	777	*	766	Promoter	chr5	178986693	179037027	50335	+	80230	uc003mkb.2	0	ENSG00000176783	RUFY1
cg19626725	chr5	178986131	0.341397	0.00263201	0.999966	0.880706	chr5:178986513-178986999	N_Shore	RUFY1;RUFY1;RUFY1	NM_001040452;NM_025158;NM_001040451	TSS1500;Body;TSS1500				chr5	178986131	178986907	4.587e-07	9	1.617e-10	9.125e-08	9/0	4.41908	RUFY1	0;0;0	TSS+exon+utr5;TSS+intron+exon+utr5;intron	CpG: 37	0	island	TRUE	0	43.2685	chr5	178986131	178986907	777	*	766	Promoter	chr5	178986693	179037027	50335	+	80230	uc003mkb.2	0	ENSG00000176783	RUFY1
cg00080972	chr5	178986291	0.454426	0.00340877	0.999966	1.12125	chr5:178986513-178986999	N_Shore	RUFY1;RUFY1;RUFY1	NM_001040452;NM_025158;NM_001040451	TSS1500;Body;TSS1500		5:178986177-178986948	Promoter_Associated	chr5	178986131	178986907	4.587e-07	9	1.617e-10	9.125e-08	9/0	4.41908	RUFY1	0;0;0	TSS+exon+utr5;TSS+intron+exon+utr5;intron	CpG: 37	0	island	TRUE	0	43.2685	chr5	178986131	178986907	777	*	766	Promoter	chr5	178986693	179037027	50335	+	80230	uc003mkb.2	0	ENSG00000176783	RUFY1
cg05457628	chr5	178986728	0.636527	0.00457153	0.999966	1.48943	chr5:178986513-178986999	Island	RUFY1;RUFY1;RUFY1	NM_001040452;NM_025158;NM_001040451	TSS200;Body;TSS200		5:178986177-178986948	Promoter_Associated	chr5	178986131	178986907	4.587e-07	9	1.617e-10	9.125e-08	9/0	4.41908	RUFY1	0;0;0	TSS+exon+utr5;TSS+intron+exon+utr5;intron	CpG: 37	0	island	TRUE	0	43.2685	chr5	178986131	178986907	777	*	766	Promoter	chr5	178986693	179037027	50335	+	80230	uc003mkb.2	0	ENSG00000176783	RUFY1
cg22764044	chr5	178986830	0.469425	0.00798504	0.999966	0.984723	chr5:178986513-178986999	Island	RUFY1;RUFY1;RUFY1;RUFY1;RUFY1	NM_001040452;NM_001040452;NM_025158;NM_001040451;NM_001040451	1stExon;5'UTR;Body;1stExon;5'UTR		5:178986177-178986948	Promoter_Associated	chr5	178986131	178986907	4.587e-07	9	1.617e-10	9.125e-08	9/0	4.41908	RUFY1	0;0;0	TSS+exon+utr5;TSS+intron+exon+utr5;intron	CpG: 37	0	island	TRUE	0	43.2685	chr5	178986131	178986907	777	*	766	Promoter	chr5	178986693	179037027	50335	+	80230	uc003mkb.2	0	ENSG00000176783	RUFY1
cg02136620	chr5	178986620	0.524376	0.00810679	0.999966	1.09655	chr5:178986513-178986999	Island	RUFY1;RUFY1;RUFY1	NM_001040452;NM_025158;NM_001040451	TSS200;Body;TSS200		5:178986177-178986948	Promoter_Associated	chr5	178986131	178986907	4.587e-07	9	1.617e-10	9.125e-08	9/0	4.41908	RUFY1	0;0;0	TSS+exon+utr5;TSS+intron+exon+utr5;intron	CpG: 37	0	island	TRUE	0	43.2685	chr5	178986131	178986907	777	*	766	Promoter	chr5	178986693	179037027	50335	+	80230	uc003mkb.2	0	ENSG00000176783	RUFY1
cg09060608	chr5	178986726	0.494892	0.0152536	0.999966	0.899034	chr5:178986513-178986999	Island	RUFY1;RUFY1;RUFY1	NM_001040452;NM_025158;NM_001040451	TSS200;Body;TSS200		5:178986177-178986948	Promoter_Associated	chr5	178986131	178986907	4.587e-07	9	1.617e-10	9.125e-08	9/0	4.41908	RUFY1	0;0;0	TSS+exon+utr5;TSS+intron+exon+utr5;intron	CpG: 37	0	island	TRUE	0	43.2685	chr5	178986131	178986907	777	*	766	Promoter	chr5	178986693	179037027	50335	+	80230	uc003mkb.2	0	ENSG00000176783	RUFY1
cg21226059	chr5	178986404	0.505678	0.0156557	0.999966	0.912913	chr5:178986513-178986999	N_Shore	RUFY1;RUFY1;RUFY1	NM_001040452;NM_025158;NM_001040451	TSS1500;Body;TSS1500		5:178986177-178986948	Promoter_Associated	chr5	178986131	178986907	4.587e-07	9	1.617e-10	9.125e-08	9/0	4.41908	RUFY1	0;0;0	TSS+exon+utr5;TSS+intron+exon+utr5;intron	CpG: 37	0	island	TRUE	0	43.2685	chr5	178986131	178986907	777	*	766	Promoter	chr5	178986693	179037027	50335	+	80230	uc003mkb.2	0	ENSG00000176783	RUFY1
cg26516362	chr5	178986906	0.379468	0.0279254	0.999966	0.589694	chr5:178986513-178986999	Island	RUFY1;RUFY1;RUFY1;RUFY1	NM_001040452;NM_025158;NM_001040451;NM_001040451	5'UTR;Body;1stExon;5'UTR		5:178986177-178986948	Promoter_Associated	chr5	178986131	178986907	4.587e-07	9	1.617e-10	9.125e-08	9/0	4.41908	RUFY1	0;0;0	TSS+exon+utr5;TSS+intron+exon+utr5;intron	CpG: 37	0	island	TRUE	0	43.2685	chr5	178986131	178986907	777	*	766	Promoter	chr5	178986693	179037027	50335	+	80230	uc003mkb.2	0	ENSG00000176783	RUFY1
cg09470638	chr19	15121509	0.178874	0.000414331	0.999966	0.605069	chr19:15121590-15122143	N_Shore	CCDC105	NM_173482	TSS200				chr19	15121204	15121597	4.266e-08	9	6.421e-09	7.153e-06	9/0	1.22329	CCDC105;SLC1A6	0;0	TSS+exon+utr5;nc_intron+nc_exon	CpG: 69	0	island	TRUE	0	10.0217	chr19	15121204	15121597	394	*	916	Promoter	chr19	15121539	15134083	12545	+	126402	uc002nae.2	0	ENSG00000160994	CCDC105
cg12695707	chr19	15121333	0.16458	0.0045716	0.999966	0.385107	chr19:15121590-15122143	N_Shore	CCDC105	NM_173482	TSS1500				chr19	15121204	15121597	4.266e-08	9	6.421e-09	7.153e-06	9/0	1.22329	CCDC105;SLC1A6	0;0	TSS+exon+utr5;nc_intron+nc_exon	CpG: 69	0	island	TRUE	0	10.0217	chr19	15121204	15121597	394	*	916	Promoter	chr19	15121539	15134083	12545	+	126402	uc002nae.2	0	ENSG00000160994	CCDC105
cg15778873	chr19	15121204	0.173798	0.00567875	0.999966	0.390307	chr19:15121590-15122143	N_Shore	CCDC105	NM_173482	TSS1500				chr19	15121204	15121597	4.266e-08	9	6.421e-09	7.153e-06	9/0	1.22329	CCDC105;SLC1A6	0;0	TSS+exon+utr5;nc_intron+nc_exon	CpG: 69	0	island	TRUE	0	10.0217	chr19	15121204	15121597	394	*	916	Promoter	chr19	15121539	15134083	12545	+	126402	uc002nae.2	0	ENSG00000160994	CCDC105
cg05923226	chr19	15121516	0.103566	0.00682417	0.999966	0.224318	chr19:15121590-15122143	N_Shore	CCDC105	NM_173482	TSS200				chr19	15121204	15121597	4.266e-08	9	6.421e-09	7.153e-06	9/0	1.22329	CCDC105;SLC1A6	0;0	TSS+exon+utr5;nc_intron+nc_exon	CpG: 69	0	island	TRUE	0	10.0217	chr19	15121204	15121597	394	*	916	Promoter	chr19	15121539	15134083	12545	+	126402	uc002nae.2	0	ENSG00000160994	CCDC105
cg02489552	chr19	15121531	0.148032	0.00785891	0.999966	0.311553	chr19:15121590-15122143	N_Shore	CCDC105	NM_173482	TSS200				chr19	15121204	15121597	4.266e-08	9	6.421e-09	7.153e-06	9/0	1.22329	CCDC105;SLC1A6	0;0	TSS+exon+utr5;nc_intron+nc_exon	CpG: 69	0	island	TRUE	0	10.0217	chr19	15121204	15121597	394	*	916	Promoter	chr19	15121539	15134083	12545	+	126402	uc002nae.2	0	ENSG00000160994	CCDC105
cg18739061	chr19	15121385	0.13663	0.0182532	0.999966	0.237552	chr19:15121590-15122143	N_Shore	CCDC105	NM_173482	TSS200				chr19	15121204	15121597	4.266e-08	9	6.421e-09	7.153e-06	9/0	1.22329	CCDC105;SLC1A6	0;0	TSS+exon+utr5;nc_intron+nc_exon	CpG: 69	0	island	TRUE	0	10.0217	chr19	15121204	15121597	394	*	916	Promoter	chr19	15121539	15134083	12545	+	126402	uc002nae.2	0	ENSG00000160994	CCDC105
cg06522681	chr19	15121596	0.143717	0.0276557	0.999966	0.223942	chr19:15121590-15122143	Island	CCDC105;CCDC105	NM_173482;NM_173482	5'UTR;1stExon				chr19	15121204	15121597	4.266e-08	9	6.421e-09	7.153e-06	9/0	1.22329	CCDC105;SLC1A6	0;0	TSS+exon+utr5;nc_intron+nc_exon	CpG: 69	0	island	TRUE	0	10.0217	chr19	15121204	15121597	394	*	916	Promoter	chr19	15121539	15134083	12545	+	126402	uc002nae.2	0	ENSG00000160994	CCDC105
cg03928546	chr19	15121591	0.0848978	0.0521362	0.999966	0.108912	chr19:15121590-15122143	Island	CCDC105;CCDC105	NM_173482;NM_173482	5'UTR;1stExon				chr19	15121204	15121597	4.266e-08	9	6.421e-09	7.153e-06	9/0	1.22329	CCDC105;SLC1A6	0;0	TSS+exon+utr5;nc_intron+nc_exon	CpG: 69	0	island	TRUE	0	10.0217	chr19	15121204	15121597	394	*	916	Promoter	chr19	15121539	15134083	12545	+	126402	uc002nae.2	0	ENSG00000160994	CCDC105
cg26842596	chr19	15121297	0.0891981	0.0678598	0.999966	0.104218	chr19:15121590-15122143	N_Shore	CCDC105	NM_173482	TSS1500				chr19	15121204	15121597	4.266e-08	9	6.421e-09	7.153e-06	9/0	1.22329	CCDC105;SLC1A6	0;0	TSS+exon+utr5;nc_intron+nc_exon	CpG: 69	0	island	TRUE	0	10.0217	chr19	15121204	15121597	394	*	916	Promoter	chr19	15121539	15134083	12545	+	126402	uc002nae.2	0	ENSG00000160994	CCDC105
cg04115969	chr1	115397449	0.226736	5.69068e-05	0.999966	0.962459	chr1:115397448-115397942	Island	SYCP1	NM_003176	TSS200				chr1	115397374	115397617	2.964e-09	5	7.719e-09	1.391e-05	5/0	0.991883	SYCP1	0;0	nc_exon;TSS+exon+utr5	CpG: 37	0	island	TRUE	0	8.04659	chr1	115397374	115397617	244	*	2202	Promoter	chr1	115397455	115537990	140536	+	6847	uc001efq.3	0	ENSG00000198765	SYCP1
cg27332337	chr1	115397616	0.183113	0.003181	0.999966	0.457313	chr1:115397448-115397942	Island	SYCP1;SYCP1	NM_003176;NM_003176	1stExon;5'UTR				chr1	115397374	115397617	2.964e-09	5	7.719e-09	1.391e-05	5/0	0.991883	SYCP1	0;0	nc_exon;TSS+exon+utr5	CpG: 37	0	island	TRUE	0	8.04659	chr1	115397374	115397617	244	*	2202	Promoter	chr1	115397455	115537990	140536	+	6847	uc001efq.3	0	ENSG00000198765	SYCP1
cg18087477	chr1	115397597	0.201385	0.00506964	0.999966	0.462184	chr1:115397448-115397942	Island	SYCP1;SYCP1	NM_003176;NM_003176	1stExon;5'UTR				chr1	115397374	115397617	2.964e-09	5	7.719e-09	1.391e-05	5/0	0.991883	SYCP1	0;0	nc_exon;TSS+exon+utr5	CpG: 37	0	island	TRUE	0	8.04659	chr1	115397374	115397617	244	*	2202	Promoter	chr1	115397455	115537990	140536	+	6847	uc001efq.3	0	ENSG00000198765	SYCP1
cg07832006	chr1	115397374	0.200204	0.00688602	0.999966	0.432848	chr1:115397448-115397942	N_Shore	SYCP1	NM_003176	TSS200				chr1	115397374	115397617	2.964e-09	5	7.719e-09	1.391e-05	5/0	0.991883	SYCP1	0;0	nc_exon;TSS+exon+utr5	CpG: 37	0	island	TRUE	0	8.04659	chr1	115397374	115397617	244	*	2202	Promoter	chr1	115397455	115537990	140536	+	6847	uc001efq.3	0	ENSG00000198765	SYCP1
cg07724623	chr1	115397409	0.180444	0.00760285	0.999966	0.382365	chr1:115397448-115397942	N_Shore	SYCP1	NM_003176	TSS200				chr1	115397374	115397617	2.964e-09	5	7.719e-09	1.391e-05	5/0	0.991883	SYCP1	0;0	nc_exon;TSS+exon+utr5	CpG: 37	0	island	TRUE	0	8.04659	chr1	115397374	115397617	244	*	2202	Promoter	chr1	115397455	115537990	140536	+	6847	uc001efq.3	0	ENSG00000198765	SYCP1
cg05064044	chr6	292385	-0.578511	0.00830205	0.999966	1.20377	chr6:291948-292839	Island	DUSP22;DUSP22	NM_020185;NM_020185	1stExon;5'UTR		6:291596-292679	Promoter_Associated	chr6	291882	292597	9.528e-05	7	6.338e-08	3.881e-05	0/7	-5.31687	DUSP22	0;0	nc_intron+nc_exon;TSS+intron+utr5+cds	CpG: 120	0	island	TRUE	0	38.2711	chr6	291882	292597	716	*	1743	Promoter	chr6	292101	350227	58127	+	56940	uc011dhn.1	0	ENSG00000112679	DUSP22
cg21548813	chr6	291882	-0.878835	0.0101669	0.999966	1.75135	chr6:291948-292839	N_Shore	DUSP22	NM_020185	TSS1500		6:291596-292679	Promoter_Associated	chr6	291882	292597	9.528e-05	7	6.338e-08	3.881e-05	0/7	-5.31687	DUSP22	0;0	nc_intron+nc_exon;TSS+intron+utr5+cds	CpG: 120	0	island	TRUE	0	38.2711	chr6	291882	292597	716	*	1743	Promoter	chr6	292101	350227	58127	+	56940	uc011dhn.1	0	ENSG00000112679	DUSP22
cg15383120	chr6	291909	-0.772557	0.0106765	0.999966	1.52315	chr6:291948-292839	N_Shore	DUSP22	NM_020185	TSS200		6:291596-292679	Promoter_Associated	chr6	291882	292597	9.528e-05	7	6.338e-08	3.881e-05	0/7	-5.31687	DUSP22	0;0	nc_intron+nc_exon;TSS+intron+utr5+cds	CpG: 120	0	island	TRUE	0	38.2711	chr6	291882	292597	716	*	1743	Promoter	chr6	292101	350227	58127	+	56940	uc011dhn.1	0	ENSG00000112679	DUSP22
cg03395511	chr6	291903	-0.815082	0.0115071	0.999966	1.58047	chr6:291948-292839	N_Shore	DUSP22	NM_020185	TSS200		6:291596-292679	Promoter_Associated	chr6	291882	292597	9.528e-05	7	6.338e-08	3.881e-05	0/7	-5.31687	DUSP22	0;0	nc_intron+nc_exon;TSS+intron+utr5+cds	CpG: 120	0	island	TRUE	0	38.2711	chr6	291882	292597	716	*	1743	Promoter	chr6	292101	350227	58127	+	56940	uc011dhn.1	0	ENSG00000112679	DUSP22
cg18110333	chr6	292329	-1.03176	0.0153152	0.999966	1.87251	chr6:291948-292839	Island	DUSP22;DUSP22	NM_020185;NM_020185	1stExon;5'UTR		6:291596-292679	Promoter_Associated	chr6	291882	292597	9.528e-05	7	6.338e-08	3.881e-05	0/7	-5.31687	DUSP22	0;0	nc_intron+nc_exon;TSS+intron+utr5+cds	CpG: 120	0	island	TRUE	0	38.2711	chr6	291882	292597	716	*	1743	Promoter	chr6	292101	350227	58127	+	56940	uc011dhn.1	0	ENSG00000112679	DUSP22
cg11235426	chr6	292522	-0.631634	0.0155592	0.999966	1.142	chr6:291948-292839	Island	DUSP22;DUSP22	NM_020185;NM_020185	1stExon;5'UTR		6:291596-292679	Promoter_Associated	chr6	291882	292597	9.528e-05	7	6.338e-08	3.881e-05	0/7	-5.31687	DUSP22	0;0	nc_intron+nc_exon;TSS+intron+utr5+cds	CpG: 120	0	island	TRUE	0	38.2711	chr6	291882	292597	716	*	1743	Promoter	chr6	292101	350227	58127	+	56940	uc011dhn.1	0	ENSG00000112679	DUSP22
cg01516881	chr6	292596	-0.608501	0.0228772	0.999966	0.998304	chr6:291948-292839	Island	DUSP22	NM_020185	Body		6:291596-292679	Promoter_Associated	chr6	291882	292597	9.528e-05	7	6.338e-08	3.881e-05	0/7	-5.31687	DUSP22	0;0	nc_intron+nc_exon;TSS+intron+utr5+cds	CpG: 120	0	island	TRUE	0	38.2711	chr6	291882	292597	716	*	1743	Promoter	chr6	292101	350227	58127	+	56940	uc011dhn.1	0	ENSG00000112679	DUSP22
cg24525828	chr15	22833288	0.504046	0.000448938	0.999966	1.68745	chr15:22833282-22833911	Island	TUBGCP5;TUBGCP5	NM_001102610;NM_052903	TSS200;TSS200		15:22832804-22834244	Promoter_Associated	chr15	22833149	22833803	1.05e-07	11	7.528e-08	5.039e-05	11/0	3.42982	TUBGCP5	0	TSS+intron+utr5+cds	CpG: 87	0	island	TRUE	0	24.4317	chr15	22833149	22833803	655	*	276	Promoter	chr15	22833395	22872783	39389	+	114791	uc001yuq.2	0	ENSG00000275835	TUBGCP5
cg06756169	chr15	22833335	0.569996	0.000637742	0.999966	1.82134	chr15:22833282-22833911	Island	TUBGCP5;TUBGCP5	NM_001102610;NM_052903	TSS200;TSS200		15:22832804-22834244	Promoter_Associated	chr15	22833149	22833803	1.05e-07	11	7.528e-08	5.039e-05	11/0	3.42982	TUBGCP5	0	TSS+intron+utr5+cds	CpG: 87	0	island	TRUE	0	24.4317	chr15	22833149	22833803	655	*	276	Promoter	chr15	22833395	22872783	39389	+	114791	uc001yuq.2	0	ENSG00000275835	TUBGCP5
cg17121412	chr15	22833400	0.523715	0.00293837	0.999966	1.32599	chr15:22833282-22833911	Island	TUBGCP5;TUBGCP5;TUBGCP5;TUBGCP5	NM_052903;NM_001102610;NM_052903;NM_001102610	1stExon;5'UTR;5'UTR;1stExon		15:22832804-22834244	Promoter_Associated	chr15	22833149	22833803	1.05e-07	11	7.528e-08	5.039e-05	11/0	3.42982	TUBGCP5	0	TSS+intron+utr5+cds	CpG: 87	0	island	TRUE	0	24.4317	chr15	22833149	22833803	655	*	276	Promoter	chr15	22833395	22872783	39389	+	114791	uc001yuq.2	0	ENSG00000275835	TUBGCP5
cg02478956	chr15	22833681	0.267276	0.0077756	0.999966	0.563755	chr15:22833282-22833911	Island	TUBGCP5;TUBGCP5	NM_001102610;NM_052903	Body;Body		15:22832804-22834244	Promoter_Associated	chr15	22833149	22833803	1.05e-07	11	7.528e-08	5.039e-05	11/0	3.42982	TUBGCP5	0	TSS+intron+utr5+cds	CpG: 87	0	island	TRUE	0	24.4317	chr15	22833149	22833803	655	*	276	Promoter	chr15	22833395	22872783	39389	+	114791	uc001yuq.2	0	ENSG00000275835	TUBGCP5
cg16639637	chr15	22833308	0.311612	0.0156517	0.999966	0.562597	chr15:22833282-22833911	Island	TUBGCP5;TUBGCP5	NM_001102610;NM_052903	TSS200;TSS200		15:22832804-22834244	Promoter_Associated	chr15	22833149	22833803	1.05e-07	11	7.528e-08	5.039e-05	11/0	3.42982	TUBGCP5	0	TSS+intron+utr5+cds	CpG: 87	0	island	TRUE	0	24.4317	chr15	22833149	22833803	655	*	276	Promoter	chr15	22833395	22872783	39389	+	114791	uc001yuq.2	0	ENSG00000275835	TUBGCP5
cg17161804	chr15	22833785	0.218179	0.0358172	0.999966	0.315467	chr15:22833282-22833911	Island	TUBGCP5;TUBGCP5	NM_001102610;NM_052903	Body;Body		15:22832804-22834244	Promoter_Associated	chr15	22833149	22833803	1.05e-07	11	7.528e-08	5.039e-05	11/0	3.42982	TUBGCP5	0	TSS+intron+utr5+cds	CpG: 87	0	island	TRUE	0	24.4317	chr15	22833149	22833803	655	*	276	Promoter	chr15	22833395	22872783	39389	+	114791	uc001yuq.2	0	ENSG00000275835	TUBGCP5
cg09762043	chr15	22833802	0.396385	0.0426523	0.999966	0.54307	chr15:22833282-22833911	Island	TUBGCP5;TUBGCP5	NM_001102610;NM_052903	Body;Body		15:22832804-22834244	Promoter_Associated	chr15	22833149	22833803	1.05e-07	11	7.528e-08	5.039e-05	11/0	3.42982	TUBGCP5	0	TSS+intron+utr5+cds	CpG: 87	0	island	TRUE	0	24.4317	chr15	22833149	22833803	655	*	276	Promoter	chr15	22833395	22872783	39389	+	114791	uc001yuq.2	0	ENSG00000275835	TUBGCP5
cg18106434	chr15	22833248	0.243984	0.0481619	0.999966	0.3214	chr15:22833282-22833911	N_Shore	TUBGCP5;TUBGCP5	NM_001102610;NM_052903	TSS200;TSS200		15:22832804-22834244	Promoter_Associated	chr15	22833149	22833803	1.05e-07	11	7.528e-08	5.039e-05	11/0	3.42982	TUBGCP5	0	TSS+intron+utr5+cds	CpG: 87	0	island	TRUE	0	24.4317	chr15	22833149	22833803	655	*	276	Promoter	chr15	22833395	22872783	39389	+	114791	uc001yuq.2	0	ENSG00000275835	TUBGCP5
cg17809365	chr15	22833172	0.168372	0.0894592	0.999966	0.176517	chr15:22833282-22833911	N_Shore	TUBGCP5;TUBGCP5	NM_052903;NM_001102610	TSS1500;TSS1500		15:22832804-22834244	Promoter_Associated	chr15	22833149	22833803	1.05e-07	11	7.528e-08	5.039e-05	11/0	3.42982	TUBGCP5	0	TSS+intron+utr5+cds	CpG: 87	0	island	TRUE	0	24.4317	chr15	22833149	22833803	655	*	276	Promoter	chr15	22833395	22872783	39389	+	114791	uc001yuq.2	0	ENSG00000275835	TUBGCP5
cg16707215	chr15	22833213	0.137665	0.305566	0.999966	0.0708833	chr15:22833282-22833911	N_Shore	TUBGCP5;TUBGCP5	NM_001102610;NM_052903	TSS200;TSS200		15:22832804-22834244	Promoter_Associated	chr15	22833149	22833803	1.05e-07	11	7.528e-08	5.039e-05	11/0	3.42982	TUBGCP5	0	TSS+intron+utr5+cds	CpG: 87	0	island	TRUE	0	24.4317	chr15	22833149	22833803	655	*	276	Promoter	chr15	22833395	22872783	39389	+	114791	uc001yuq.2	0	ENSG00000275835	TUBGCP5
cg07959104	chr15	22833149	0.0885865	0.327717	0.999966	0.0429203	chr15:22833282-22833911	N_Shore	TUBGCP5;TUBGCP5	NM_052903;NM_001102610	TSS1500;TSS1500		15:22832804-22834244	Promoter_Associated	chr15	22833149	22833803	1.05e-07	11	7.528e-08	5.039e-05	11/0	3.42982	TUBGCP5	0	TSS+intron+utr5+cds	CpG: 87	0	island	TRUE	0	24.4317	chr15	22833149	22833803	655	*	276	Promoter	chr15	22833395	22872783	39389	+	114791	uc001yuq.2	0	ENSG00000275835	TUBGCP5
cg24320673	chr17	72462234	-0.219793	0.00298289	0.999966	0.555058		OpenSea	CD300A	NM_007261	TSS1500				chr17	72462164	72462636	2.363e-05	6	2.62e-07	0.000243	0/6	-1.56322	CD300A	0	TSS+exon+utr5	CpG: 55	11547		TRUE	0	10.2887	chr17	72462164	72462636	473	*	1261	Promoter	chr17	72462522	72480937	18416	+	11314	uc002jkv.4	0	ENSG00000167851	CD300A
cg10953317	chr17	72462417	-0.365749	0.003213	0.999966	0.911845		OpenSea	CD300A	NM_007261	TSS200		17:72462381-72463164	Promoter_Associated	chr17	72462164	72462636	2.363e-05	6	2.62e-07	0.000243	0/6	-1.56322	CD300A	0	TSS+exon+utr5	CpG: 55	11547		TRUE	0	10.2887	chr17	72462164	72462636	473	*	1261	Promoter	chr17	72462522	72480937	18416	+	11314	uc002jkv.4	0	ENSG00000167851	CD300A
cg12118246	chr17	72462441	-0.29465	0.0060589	0.999966	0.653417		OpenSea	CD300A	NM_007261	TSS200		17:72462381-72463164	Promoter_Associated	chr17	72462164	72462636	2.363e-05	6	2.62e-07	0.000243	0/6	-1.56322	CD300A	0	TSS+exon+utr5	CpG: 55	11547		TRUE	0	10.2887	chr17	72462164	72462636	473	*	1261	Promoter	chr17	72462522	72480937	18416	+	11314	uc002jkv.4	0	ENSG00000167851	CD300A
cg23443627	chr17	72462164	-0.160813	0.0111109	0.999966	0.314269		OpenSea	CD300A	NM_007261	TSS1500				chr17	72462164	72462636	2.363e-05	6	2.62e-07	0.000243	0/6	-1.56322	CD300A	0	TSS+exon+utr5	CpG: 55	11547		TRUE	0	10.2887	chr17	72462164	72462636	473	*	1261	Promoter	chr17	72462522	72480937	18416	+	11314	uc002jkv.4	0	ENSG00000167851	CD300A
cg24375215	chr17	72462559	-0.203828	0.0369207	0.999966	0.29203		OpenSea	CD300A;CD300A	NM_007261;NM_007261	5'UTR;1stExon		17:72462381-72463164	Promoter_Associated	chr17	72462164	72462636	2.363e-05	6	2.62e-07	0.000243	0/6	-1.56322	CD300A	0	TSS+exon+utr5	CpG: 55	11547		TRUE	0	10.2887	chr17	72462164	72462636	473	*	1261	Promoter	chr17	72462522	72480937	18416	+	11314	uc002jkv.4	0	ENSG00000167851	CD300A
cg12331932	chr17	72462635	-0.318388	0.0484175	0.999966	0.41868		OpenSea	CD300A;CD300A	NM_007261;NM_007261	5'UTR;1stExon		17:72462381-72463164	Promoter_Associated	chr17	72462164	72462636	2.363e-05	6	2.62e-07	0.000243	0/6	-1.56322	CD300A	0	TSS+exon+utr5	CpG: 55	11547		TRUE	0	10.2887	chr17	72462164	72462636	473	*	1261	Promoter	chr17	72462522	72480937	18416	+	11314	uc002jkv.4	0	ENSG00000167851	CD300A
cg24350296	chr13	24144486	0.243107	0.00288016	0.999966	0.617634		OpenSea	TNFRSF19	NM_148957	TSS1500	TRUE			chr13	24144483	24144986	1.381e-06	6	3.405e-07	0.0002963	6/0	1.31284	TNFRSF19	0	TSS+exon+utr5	CpG: 125	-7913		TRUE	0	8.49128	chr13	24144483	24144986	504	*	121	Promoter	chr13	24144509	24250244	105736	+	55504	uc001uot.3	0	ENSG00000127863	TNFRSF19
cg20334079	chr13	24144544	0.251642	0.00359934	0.999966	0.614957		OpenSea	TNFRSF19	NM_148957	TSS200	TRUE			chr13	24144483	24144986	1.381e-06	6	3.405e-07	0.0002963	6/0	1.31284	TNFRSF19	0	TSS+exon+utr5	CpG: 125	-7913		TRUE	0	8.49128	chr13	24144483	24144986	504	*	121	Promoter	chr13	24144509	24250244	105736	+	55504	uc001uot.3	0	ENSG00000127863	TNFRSF19
cg22125926	chr13	24144682	0.294561	0.00465753	0.999966	0.68687		OpenSea	TNFRSF19	NM_148957	TSS200	TRUE			chr13	24144483	24144986	1.381e-06	6	3.405e-07	0.0002963	6/0	1.31284	TNFRSF19	0	TSS+exon+utr5	CpG: 125	-7913		TRUE	0	8.49128	chr13	24144483	24144986	504	*	121	Promoter	chr13	24144509	24250244	105736	+	55504	uc001uot.3	0	ENSG00000127863	TNFRSF19
cg00504595	chr13	24144985	0.180293	0.0119544	0.999966	0.346608		OpenSea	TNFRSF19;TNFRSF19	NM_148957;NM_148957	1stExon;5'UTR	TRUE			chr13	24144483	24144986	1.381e-06	6	3.405e-07	0.0002963	6/0	1.31284	TNFRSF19	0	TSS+exon+utr5	CpG: 125	-7913		TRUE	0	8.49128	chr13	24144483	24144986	504	*	121	Promoter	chr13	24144509	24250244	105736	+	55504	uc001uot.3	0	ENSG00000127863	TNFRSF19
cg07720188	chr13	24144483	0.177161	0.0253572	0.999966	0.282732		OpenSea	TNFRSF19	NM_148957	TSS1500	TRUE			chr13	24144483	24144986	1.381e-06	6	3.405e-07	0.0002963	6/0	1.31284	TNFRSF19	0	TSS+exon+utr5	CpG: 125	-7913		TRUE	0	8.49128	chr13	24144483	24144986	504	*	121	Promoter	chr13	24144509	24250244	105736	+	55504	uc001uot.3	0	ENSG00000127863	TNFRSF19
cg12217560	chr13	24144900	0.166074	0.103728	0.999966	0.163434		OpenSea	TNFRSF19;TNFRSF19	NM_148957;NM_148957	1stExon;5'UTR	TRUE			chr13	24144483	24144986	1.381e-06	6	3.405e-07	0.0002963	6/0	1.31284	TNFRSF19	0	TSS+exon+utr5	CpG: 125	-7913		TRUE	0	8.49128	chr13	24144483	24144986	504	*	121	Promoter	chr13	24144509	24250244	105736	+	55504	uc001uot.3	0	ENSG00000127863	TNFRSF19
cg21440587	chr6	31583458	0.300292	0.00103787	0.999966	0.896027		OpenSea	AIF1;AIF1;AIF1	NM_032955;NM_004847;NM_001623	TSS1500;5'UTR;Body	TRUE			chr6	31583458	31584224	0.000277	5	8.027e-07	0.0004587	5/0	1.97959	AIF1	0;0;0	intron+utr5+cds;TSS+intron+utr5+cds;intron+cds	CpG: 104	-3555		TRUE	0	12.0665	chr6	31583458	31584224	767	*	1687	Promoter	chr6	31583789	31584798	1010	+	199	uc003nva.3	0	ENSG00000204472	AIF1
cg19563932	chr6	31583915	0.502195	0.00189663	0.999966	1.36698	chr6:31587779-31589024	N_Shelf	AIF1;AIF1;AIF1	NM_004847;NM_032955;NM_001623	Body;1stExon;Body				chr6	31583458	31584224	0.000277	5	8.027e-07	0.0004587	5/0	1.97959	AIF1	0;0;0	intron+utr5+cds;TSS+intron+utr5+cds;intron+cds	CpG: 104	-3555		TRUE	0	12.0665	chr6	31583458	31584224	767	*	1687	Promoter	chr6	31583789	31584798	1010	+	199	uc003nva.3	0	ENSG00000204472	AIF1
cg18113826	chr6	31583942	0.41312	0.0155939	0.999966	0.746527	chr6:31587779-31589024	N_Shelf	AIF1;AIF1;AIF1	NM_004847;NM_032955;NM_001623	Body;Body;Body				chr6	31583458	31584224	0.000277	5	8.027e-07	0.0004587	5/0	1.97959	AIF1	0;0;0	intron+utr5+cds;TSS+intron+utr5+cds;intron+cds	CpG: 104	-3555		TRUE	0	12.0665	chr6	31583458	31584224	767	*	1687	Promoter	chr6	31583789	31584798	1010	+	199	uc003nva.3	0	ENSG00000204472	AIF1
cg04812347	chr6	31584223	0.411914	0.0416306	0.999966	0.568684	chr6:31587779-31589024	N_Shelf	AIF1;AIF1;AIF1	NM_004847;NM_032955;NM_001623	Body;Body;Body				chr6	31583458	31584224	0.000277	5	8.027e-07	0.0004587	5/0	1.97959	AIF1	0;0;0	intron+utr5+cds;TSS+intron+utr5+cds;intron+cds	CpG: 104	-3555		TRUE	0	12.0665	chr6	31583458	31584224	767	*	1687	Promoter	chr6	31583789	31584798	1010	+	199	uc003nva.3	0	ENSG00000204472	AIF1
cg25403205	chr6	31584215	0.352064	0.0446834	0.999966	0.475235	chr6:31587779-31589024	N_Shelf	AIF1;AIF1;AIF1	NM_004847;NM_032955;NM_001623	Body;Body;Body				chr6	31583458	31584224	0.000277	5	8.027e-07	0.0004587	5/0	1.97959	AIF1	0;0;0	intron+utr5+cds;TSS+intron+utr5+cds;intron+cds	CpG: 104	-3555		TRUE	0	12.0665	chr6	31583458	31584224	767	*	1687	Promoter	chr6	31583789	31584798	1010	+	199	uc003nva.3	0	ENSG00000204472	AIF1
cg13974464	chr19	49224165	-0.378308	0.00237696	0.999966	0.992671	chr19:49223833-49224276	Island	MAMSTR;RASIP1	NM_001130915;NM_017805	TSS1500;Body		19:49223589-49224780	Promoter_Associated	chr19	49223814	49224166	5.107e-05	5	5.753e-07	0.0007152	0/5	-1.02045	RASIP1	0	utr3+cds	CpG: 36	0	island	TRUE	0	6.36774	chr19	49223814	49224166	353	*	903	3' UTR	chr19	49216255	49222976	6722	-	284358	uc002pkg.2	-838	ENSG00000176909	MAMSTR
cg10495207	chr19	49223834	-0.154005	0.00468172	0.999966	0.358768	chr19:49223833-49224276	Island	MAMSTR	NM_001130915	TSS1500		19:49223589-49224780	Promoter_Associated	chr19	49223814	49224166	5.107e-05	5	5.753e-07	0.0007152	0/5	-1.02045	RASIP1	0	utr3+cds	CpG: 36	0	island	TRUE	0	6.36774	chr19	49223814	49224166	353	*	903	3' UTR	chr19	49216255	49222976	6722	-	284358	uc002pkg.2	-838	ENSG00000176909	MAMSTR
cg10404009	chr19	49223845	-0.161849	0.00563347	0.999966	0.364034	chr19:49223833-49224276	Island	MAMSTR;RASIP1	NM_001130915;NM_017805	TSS1500;3'UTR		19:49223589-49224780	Promoter_Associated	chr19	49223814	49224166	5.107e-05	5	5.753e-07	0.0007152	0/5	-1.02045	RASIP1	0	utr3+cds	CpG: 36	0	island	TRUE	0	6.36774	chr19	49223814	49224166	353	*	903	3' UTR	chr19	49216255	49222976	6722	-	284358	uc002pkg.2	-838	ENSG00000176909	MAMSTR
cg02045294	chr19	49223814	-0.116246	0.020318	0.999966	0.196702	chr19:49223833-49224276	N_Shore	MAMSTR	NM_001130915	TSS1500		19:49223589-49224780	Promoter_Associated	chr19	49223814	49224166	5.107e-05	5	5.753e-07	0.0007152	0/5	-1.02045	RASIP1	0	utr3+cds	CpG: 36	0	island	TRUE	0	6.36774	chr19	49223814	49224166	353	*	903	3' UTR	chr19	49216255	49222976	6722	-	284358	uc002pkg.2	-838	ENSG00000176909	MAMSTR
cg13428516	chr19	49224033	-0.210048	0.0255181	0.999966	0.334637	chr19:49223833-49224276	Island	MAMSTR;RASIP1	NM_001130915;NM_017805	TSS1500;3'UTR		19:49223589-49224780	Promoter_Associated	chr19	49223814	49224166	5.107e-05	5	5.753e-07	0.0007152	0/5	-1.02045	RASIP1	0	utr3+cds	CpG: 36	0	island	TRUE	0	6.36774	chr19	49223814	49224166	353	*	903	3' UTR	chr19	49216255	49222976	6722	-	284358	uc002pkg.2	-838	ENSG00000176909	MAMSTR
cg08200543	chr1	2121449	-0.392996	0.00219061	0.999966	1.04515	chr1:2121017-2121818	Island	C1orf86;LOC100128003;C1orf86	NM_001146310;NR_024445;NM_182533	Body;Body;Body		1:2120661-2121970	Promoter_Associated	chr1	2120985	2121522	3.944e-05	5	9.432e-07	0.0007686	0/5	-1.94039	FAAP20	0;0;0;0	nc_intron+nc_exon;intron+exon+utr5;intron+utr3+cds;intron	CpG: 55	0	island	TRUE	0	11.6916	chr1	2120985	2121522	538	*	2317	3' UTR	chr1	2115899	2126214	10316	-	199990	uc001aiv.2	4692	ENSG00000162585	FAAP20
cg01894875	chr1	2121521	-0.298136	0.012466	0.999966	0.567731	chr1:2121017-2121818	Island	C1orf86;LOC100128003;C1orf86	NM_001146310;NR_024445;NM_182533	Body;Body;Body		1:2120661-2121970	Promoter_Associated	chr1	2120985	2121522	3.944e-05	5	9.432e-07	0.0007686	0/5	-1.94039	FAAP20	0;0;0;0	nc_intron+nc_exon;intron+exon+utr5;intron+utr3+cds;intron	CpG: 55	0	island	TRUE	0	11.6916	chr1	2120985	2121522	538	*	2317	3' UTR	chr1	2115899	2126214	10316	-	199990	uc001aiv.2	4692	ENSG00000162585	FAAP20
cg05337761	chr1	2121349	-0.366734	0.0137841	0.999966	0.682353	chr1:2121017-2121818	Island	C1orf86;LOC100128003;C1orf86	NM_001146310;NR_024445;NM_182533	Body;Body;Body		1:2120661-2121970	Promoter_Associated	chr1	2120985	2121522	3.944e-05	5	9.432e-07	0.0007686	0/5	-1.94039	FAAP20	0;0;0;0	nc_intron+nc_exon;intron+exon+utr5;intron+utr3+cds;intron	CpG: 55	0	island	TRUE	0	11.6916	chr1	2120985	2121522	538	*	2317	3' UTR	chr1	2115899	2126214	10316	-	199990	uc001aiv.2	4692	ENSG00000162585	FAAP20
cg20300514	chr1	2120985	-0.443494	0.0152424	0.999966	0.805806	chr1:2121017-2121818	N_Shore	C1orf86;LOC100128003	NM_001146310;NR_024445	Body;Body		1:2120661-2121970	Promoter_Associated	chr1	2120985	2121522	3.944e-05	5	9.432e-07	0.0007686	0/5	-1.94039	FAAP20	0;0;0;0	nc_intron+nc_exon;intron+exon+utr5;intron+utr3+cds;intron	CpG: 55	0	island	TRUE	0	11.6916	chr1	2120985	2121522	538	*	2317	3' UTR	chr1	2115899	2126214	10316	-	199990	uc001aiv.2	4692	ENSG00000162585	FAAP20
cg26227225	chr1	2121039	-0.439034	0.0153093	0.999966	0.796865	chr1:2121017-2121818	Island	C1orf86;LOC100128003;C1orf86	NM_001146310;NR_024445;NM_182533	Body;Body;3'UTR		1:2120661-2121970	Promoter_Associated	chr1	2120985	2121522	3.944e-05	5	9.432e-07	0.0007686	0/5	-1.94039	FAAP20	0;0;0;0	nc_intron+nc_exon;intron+exon+utr5;intron+utr3+cds;intron	CpG: 55	0	island	TRUE	0	11.6916	chr1	2120985	2121522	538	*	2317	3' UTR	chr1	2115899	2126214	10316	-	199990	uc001aiv.2	4692	ENSG00000162585	FAAP20
cg09693106	chr22	46449821	0.243193	0.00331524	0.999966	0.602995	chr22:46449632-46450115	Island	C22orf26;LOC150381	NM_018280;NR_027034	1stExon;Body				chr22	46449430	46450115	1.847e-05	10	1.959e-06	0.001251	10/0	1.88119	PRR34-AS1;PRR34	0;0	nc_intron+nc_exon;TSS+intron+utr5+cds	CpG: 44	0	island	TRUE	0	10.7378	chr22	46449430	46450115	686	*	34	Promoter	chr22	46449726	46454402	4677	+	150381	uc011aqw.2	0		PRR34-AS1
cg13269407	chr22	46450107	0.248043	0.0147727	0.999966	0.454053	chr22:46449632-46450115	Island	C22orf26;LOC150381	NM_018280;NR_027034	TSS200;Body				chr22	46449430	46450115	1.847e-05	10	1.959e-06	0.001251	10/0	1.88119	PRR34-AS1;PRR34	0;0	nc_intron+nc_exon;TSS+intron+utr5+cds	CpG: 44	0	island	TRUE	0	10.7378	chr22	46449430	46450115	686	*	34	Promoter	chr22	46449726	46454402	4677	+	150381	uc011aqw.2	0		PRR34-AS1
cg24349631	chr22	46449752	0.175505	0.0271526	0.999966	0.274874	chr22:46449632-46450115	Island	C22orf26;LOC150381	NM_018280;NR_027034	1stExon;Body				chr22	46449430	46450115	1.847e-05	10	1.959e-06	0.001251	10/0	1.88119	PRR34-AS1;PRR34	0;0	nc_intron+nc_exon;TSS+intron+utr5+cds	CpG: 44	0	island	TRUE	0	10.7378	chr22	46449430	46450115	686	*	34	Promoter	chr22	46449726	46454402	4677	+	150381	uc011aqw.2	0		PRR34-AS1
cg27131176	chr22	46450114	0.168786	0.0292709	0.999966	0.258844	chr22:46449632-46450115	Island	C22orf26;LOC150381	NM_018280;NR_027034	TSS200;Body				chr22	46449430	46450115	1.847e-05	10	1.959e-06	0.001251	10/0	1.88119	PRR34-AS1;PRR34	0;0	nc_intron+nc_exon;TSS+intron+utr5+cds	CpG: 44	0	island	TRUE	0	10.7378	chr22	46449430	46450115	686	*	34	Promoter	chr22	46449726	46454402	4677	+	150381	uc011aqw.2	0		PRR34-AS1
cg23691090	chr22	46449981	0.203745	0.0297694	0.999966	0.310961	chr22:46449632-46450115	Island	C22orf26;C22orf26;LOC150381	NM_018280;NM_018280;NR_027034	1stExon;5'UTR;Body				chr22	46449430	46450115	1.847e-05	10	1.959e-06	0.001251	10/0	1.88119	PRR34-AS1;PRR34	0;0	nc_intron+nc_exon;TSS+intron+utr5+cds	CpG: 44	0	island	TRUE	0	10.7378	chr22	46449430	46450115	686	*	34	Promoter	chr22	46449726	46454402	4677	+	150381	uc011aqw.2	0		PRR34-AS1
cg01080924	chr22	46449550	0.163147	0.0520085	0.999966	0.209469	chr22:46449632-46450115	N_Shore	C22orf26;LOC150381	NM_018280;NR_027034	Body;TSS200		22:46449447-46449565	Promoter_Associated	chr22	46449430	46450115	1.847e-05	10	1.959e-06	0.001251	10/0	1.88119	PRR34-AS1;PRR34	0;0	nc_intron+nc_exon;TSS+intron+utr5+cds	CpG: 44	0	island	TRUE	0	10.7378	chr22	46449430	46450115	686	*	34	Promoter	chr22	46449726	46454402	4677	+	150381	uc011aqw.2	0		PRR34-AS1
cg27140247	chr22	46450102	0.190293	0.0789197	0.999966	0.209857	chr22:46449632-46450115	Island	C22orf26;LOC150381	NM_018280;NR_027034	TSS200;Body				chr22	46449430	46450115	1.847e-05	10	1.959e-06	0.001251	10/0	1.88119	PRR34-AS1;PRR34	0;0	nc_intron+nc_exon;TSS+intron+utr5+cds	CpG: 44	0	island	TRUE	0	10.7378	chr22	46449430	46450115	686	*	34	Promoter	chr22	46449726	46454402	4677	+	150381	uc011aqw.2	0		PRR34-AS1
cg23595222	chr22	46449430	0.142096	0.0840311	0.999966	0.152833	chr22:46449632-46450115	N_Shore	C22orf26;LOC150381	NM_018280;NR_027034	Body;TSS1500				chr22	46449430	46450115	1.847e-05	10	1.959e-06	0.001251	10/0	1.88119	PRR34-AS1;PRR34	0;0	nc_intron+nc_exon;TSS+intron+utr5+cds	CpG: 44	0	island	TRUE	0	10.7378	chr22	46449430	46450115	686	*	34	Promoter	chr22	46449726	46454402	4677	+	150381	uc011aqw.2	0		PRR34-AS1
cg26394940	chr22	46449461	0.177619	0.105005	0.999966	0.173851	chr22:46449632-46450115	N_Shore	C22orf26;LOC150381	NM_018280;NR_027034	Body;TSS1500		22:46449447-46449565	Promoter_Associated	chr22	46449430	46450115	1.847e-05	10	1.959e-06	0.001251	10/0	1.88119	PRR34-AS1;PRR34	0;0	nc_intron+nc_exon;TSS+intron+utr5+cds	CpG: 44	0	island	TRUE	0	10.7378	chr22	46449430	46450115	686	*	34	Promoter	chr22	46449726	46454402	4677	+	150381	uc011aqw.2	0		PRR34-AS1
cg11153400	chr22	46449498	0.168763	0.161015	0.999966	0.133852	chr22:46449632-46450115	N_Shore	C22orf26;LOC150381	NM_018280;NR_027034	Body;TSS1500		22:46449447-46449565	Promoter_Associated	chr22	46449430	46450115	1.847e-05	10	1.959e-06	0.001251	10/0	1.88119	PRR34-AS1;PRR34	0;0	nc_intron+nc_exon;TSS+intron+utr5+cds	CpG: 44	0	island	TRUE	0	10.7378	chr22	46449430	46450115	686	*	34	Promoter	chr22	46449726	46454402	4677	+	150381	uc011aqw.2	0		PRR34-AS1
cg15693668	chrX	63425720	0.171682	0.00325993	0.999966	0.426937	chrX:63424198-63426190	Island	FAM123B	NM_152424	TSS200		X:63425535-63425860	Promoter_Associated	chrX	63425122	63425897	0.0001002	9	3.148e-06	0.001777	10/0	1.2171	AMER1	0	TSS+intron+exon+utr5	CpG: 128	0	island	TRUE	0	6.69643	chrX	63425122	63425897	776	*	670	Promoter	chrX	63404997	63425624	20628	-	139285	uc004dvo.3	0	ENSG00000184675	AMER1
cg19407266	chrX	63425122	0.12754	0.0186411	0.999966	0.220584	chrX:63424198-63426190	Island	FAM123B	NM_152424	5'UTR				chrX	63425122	63425897	0.0001002	9	3.148e-06	0.001777	10/0	1.2171	AMER1	0	TSS+intron+exon+utr5	CpG: 128	0	island	TRUE	0	6.69643	chrX	63425122	63425897	776	*	670	Promoter	chrX	63404997	63425624	20628	-	139285	uc004dvo.3	0	ENSG00000184675	AMER1
cg03730082	chrX	63425725	0.150624	0.0210772	0.999966	0.252474	chrX:63424198-63426190	Island	FAM123B	NM_152424	TSS200		X:63425535-63425860	Promoter_Associated	chrX	63425122	63425897	0.0001002	9	3.148e-06	0.001777	10/0	1.2171	AMER1	0	TSS+intron+exon+utr5	CpG: 128	0	island	TRUE	0	6.69643	chrX	63425122	63425897	776	*	670	Promoter	chrX	63404997	63425624	20628	-	139285	uc004dvo.3	0	ENSG00000184675	AMER1
cg05212419	chrX	63425250	0.109577	0.0288446	0.999966	0.168741	chrX:63424198-63426190	Island	FAM123B	NM_152424	5'UTR				chrX	63425122	63425897	0.0001002	9	3.148e-06	0.001777	10/0	1.2171	AMER1	0	TSS+intron+exon+utr5	CpG: 128	0	island	TRUE	0	6.69643	chrX	63425122	63425897	776	*	670	Promoter	chrX	63404997	63425624	20628	-	139285	uc004dvo.3	0	ENSG00000184675	AMER1
cg00904184	chrX	63425896	0.119182	0.0362166	0.999966	0.171753	chrX:63424198-63426190	Island	FAM123B	NM_152424	TSS1500				chrX	63425122	63425897	0.0001002	9	3.148e-06	0.001777	10/0	1.2171	AMER1	0	TSS+intron+exon+utr5	CpG: 128	0	island	TRUE	0	6.69643	chrX	63425122	63425897	776	*	670	Promoter	chrX	63404997	63425624	20628	-	139285	uc004dvo.3	0	ENSG00000184675	AMER1
cg23119380	chrX	63425713	0.124146	0.0510474	0.999966	0.1604	chrX:63424198-63426190	Island	FAM123B	NM_152424	TSS200		X:63425535-63425860	Promoter_Associated	chrX	63425122	63425897	0.0001002	9	3.148e-06	0.001777	10/0	1.2171	AMER1	0	TSS+intron+exon+utr5	CpG: 128	0	island	TRUE	0	6.69643	chrX	63425122	63425897	776	*	670	Promoter	chrX	63404997	63425624	20628	-	139285	uc004dvo.3	0	ENSG00000184675	AMER1
cg05687312	chrX	63425794	0.171472	0.0721288	0.999966	0.195803	chrX:63424198-63426190	Island	FAM123B	NM_152424	TSS200		X:63425535-63425860	Promoter_Associated	chrX	63425122	63425897	0.0001002	9	3.148e-06	0.001777	10/0	1.2171	AMER1	0	TSS+intron+exon+utr5	CpG: 128	0	island	TRUE	0	6.69643	chrX	63425122	63425897	776	*	670	Promoter	chrX	63404997	63425624	20628	-	139285	uc004dvo.3	0	ENSG00000184675	AMER1
cg27083627	chrX	63425537	0.0759543	0.0770293	0.999966	0.0845633	chrX:63424198-63426190	Island	FAM123B;FAM123B	NM_152424;NM_152424	5'UTR;1stExon		X:63425535-63425860	Promoter_Associated	chrX	63425122	63425897	0.0001002	9	3.148e-06	0.001777	10/0	1.2171	AMER1	0	TSS+intron+exon+utr5	CpG: 128	0	island	TRUE	0	6.69643	chrX	63425122	63425897	776	*	670	Promoter	chrX	63404997	63425624	20628	-	139285	uc004dvo.3	0	ENSG00000184675	AMER1
cg11107468	chrX	63425275	0.0958563	0.118228	0.999966	0.0888856	chrX:63424198-63426190	Island	FAM123B	NM_152424	5'UTR				chrX	63425122	63425897	0.0001002	9	3.148e-06	0.001777	10/0	1.2171	AMER1	0	TSS+intron+exon+utr5	CpG: 128	0	island	TRUE	0	6.69643	chrX	63425122	63425897	776	*	670	Promoter	chrX	63404997	63425624	20628	-	139285	uc004dvo.3	0	ENSG00000184675	AMER1
cg07137581	chrX	63425776	0.0710642	0.229747	0.999966	0.0453923	chrX:63424198-63426190	Island	FAM123B	NM_152424	TSS200		X:63425535-63425860	Promoter_Associated	chrX	63425122	63425897	0.0001002	9	3.148e-06	0.001777	10/0	1.2171	AMER1	0	TSS+intron+exon+utr5	CpG: 128	0	island	TRUE	0	6.69643	chrX	63425122	63425897	776	*	670	Promoter	chrX	63404997	63425624	20628	-	139285	uc004dvo.3	0	ENSG00000184675	AMER1
cg25984996	chr5	140098398	-0.258509	0.000644058	0.999966	0.824923		OpenSea	VTRNA1-2	NR_026704	TSS200				chr5	140098250	140098497	1.037e-06	3	1.394e-06	0.002467	0/3	-0.829288	VTRNA1-2	-13	intergenic	CpG: 45	26922		TRUE	-13	4.85609	chr5	140098250	140098497	248	*	772	Promoter	chr5	140098511	140098598	88	+	56663	uc011czw.1	-14	ENSG00000202111	VTRNA1-2
cg00500100	chr5	140098250	-0.301393	0.00161444	0.999966	0.841484		OpenSea	VTRNA1-2	NR_026704	TSS1500				chr5	140098250	140098497	1.037e-06	3	1.394e-06	0.002467	0/3	-0.829288	VTRNA1-2	-13	intergenic	CpG: 45	26922		TRUE	-13	4.85609	chr5	140098250	140098497	248	*	772	Promoter	chr5	140098511	140098598	88	+	56663	uc011czw.1	-14	ENSG00000202111	VTRNA1-2
cg11807153	chr5	140098496	-0.269385	0.00760595	0.999966	0.570785		OpenSea	VTRNA1-2	NR_026704	TSS200				chr5	140098250	140098497	1.037e-06	3	1.394e-06	0.002467	0/3	-0.829288	VTRNA1-2	-13	intergenic	CpG: 45	26922		TRUE	-13	4.85609	chr5	140098250	140098497	248	*	772	Promoter	chr5	140098511	140098598	88	+	56663	uc011czw.1	-14	ENSG00000202111	VTRNA1-2
cg10026995	chr11	1475820	-0.143832	0.000202476	0.999966	0.531263		OpenSea	BRSK2	NM_003957	Body				chr11	1475775	1475900	7.311e-07	3	7.313e-07	0.002558	0/3	-0.438911	BRSK2	0;0	nc_intron+nc_exon;intron+cds	CpG: 24	4180		TRUE	0	2.69311	chr11	1475775	1475900	126	*	1891	Exon (uc009ycv.1/9024, exon 17 of 20)	chr11	1471817	1483919	12103	+	9024	uc009ycw.4	3958	ENSG00000174672	BRSK2
cg03817794	chr11	1475775	-0.116925	0.000422986	0.999966	0.394468		OpenSea	BRSK2	NM_003957	Body				chr11	1475775	1475900	7.311e-07	3	7.313e-07	0.002558	0/3	-0.438911	BRSK2	0;0	nc_intron+nc_exon;intron+cds	CpG: 24	4180		TRUE	0	2.69311	chr11	1475775	1475900	126	*	1891	Exon (uc009ycv.1/9024, exon 17 of 20)	chr11	1471817	1483919	12103	+	9024	uc009ycw.4	3958	ENSG00000174672	BRSK2
cg03553914	chr11	1475899	-0.178153	0.0213786	0.999966	0.29752		OpenSea	BRSK2	NM_003957	Body				chr11	1475775	1475900	7.311e-07	3	7.313e-07	0.002558	0/3	-0.438911	BRSK2	0;0	nc_intron+nc_exon;intron+cds	CpG: 24	4180		TRUE	0	2.69311	chr11	1475775	1475900	126	*	1891	Exon (uc009ycv.1/9024, exon 17 of 20)	chr11	1471817	1483919	12103	+	9024	uc009ycw.4	3958	ENSG00000174672	BRSK2
cg23272214	chr21	47269843	0.322592	0.000489969	0.999966	1.06773		OpenSea	PCBP3;PCBP3	NM_001130141;NM_020528	TSS200;TSS200				chr21	47269822	47269878	4.105e-07	3	4.106e-07	0.003205	3/0	1.10462	PCBP3	0;0;0	TSS+exon+utr5;nc_intron+nc_exon;intron+exon+utr5	CpG: 37	-17134		TRUE	0	7.05472	chr21	47269822	47269878	57	*	5	Promoter	chr21	47269875	47338339	68465	+	54039	uc010gqc.2	0	ENSG00000183570	PCBP3
cg00681483	chr21	47269822	0.351307	0.00112492	0.999966	1.03596		OpenSea	PCBP3;PCBP3	NM_001130141;NM_020528	TSS200;TSS200				chr21	47269822	47269878	4.105e-07	3	4.106e-07	0.003205	3/0	1.10462	PCBP3	0;0;0	TSS+exon+utr5;nc_intron+nc_exon;intron+exon+utr5	CpG: 37	-17134		TRUE	0	7.05472	chr21	47269822	47269878	57	*	5	Promoter	chr21	47269875	47338339	68465	+	54039	uc010gqc.2	0	ENSG00000183570	PCBP3
cg21120609	chr21	47269877	0.430718	0.00289466	0.999966	1.09334		OpenSea	PCBP3;PCBP3;PCBP3;PCBP3	NM_020528;NM_001130141;NM_001130141;NM_020528	5'UTR;1stExon;5'UTR;1stExon				chr21	47269822	47269878	4.105e-07	3	4.106e-07	0.003205	3/0	1.10462	PCBP3	0;0;0	TSS+exon+utr5;nc_intron+nc_exon;intron+exon+utr5	CpG: 37	-17134		TRUE	0	7.05472	chr21	47269822	47269878	57	*	5	Promoter	chr21	47269875	47338339	68465	+	54039	uc010gqc.2	0	ENSG00000183570	PCBP3
cg11891591	chr19	2302474	-0.281591	0.00456752	0.999966	0.659013	chr19:2302466-2302999	Island	LINGO3	NM_001101391	5'UTR		19:2302345-2303498	Unclassified_Cell_type_specific	chr19	2302401	2303033	0.0003884	6	7.02e-06	0.004851	0/6	-1.20995	LINGO3	0	intron+utr5	CpG: 46	0	island	TRUE	0	6.23569	chr19	2302401	2303033	633	*	882	Intron (uc010dsw.1/56928, intron 1 of 7)	chr19	2289774	2308156	18383	-	645191	uc010dsx.1	5123	ENSG00000220008	LINGO3
cg19241679	chr19	2302401	-0.231156	0.0105086	0.999966	0.457331	chr19:2302466-2302999	N_Shore	LINGO3	NM_001101391	5'UTR		19:2302345-2303498	Unclassified_Cell_type_specific	chr19	2302401	2303033	0.0003884	6	7.02e-06	0.004851	0/6	-1.20995	LINGO3	0	intron+utr5	CpG: 46	0	island	TRUE	0	6.23569	chr19	2302401	2303033	633	*	882	Intron (uc010dsw.1/56928, intron 1 of 7)	chr19	2289774	2308156	18383	-	645191	uc010dsx.1	5123	ENSG00000220008	LINGO3
cg11231751	chr19	2302783	-0.201301	0.0146456	0.999966	0.369245	chr19:2302466-2302999	Island	LINGO3	NM_001101391	5'UTR		19:2302345-2303498	Unclassified_Cell_type_specific	chr19	2302401	2303033	0.0003884	6	7.02e-06	0.004851	0/6	-1.20995	LINGO3	0	intron+utr5	CpG: 46	0	island	TRUE	0	6.23569	chr19	2302401	2303033	633	*	882	Intron (uc010dsw.1/56928, intron 1 of 7)	chr19	2289774	2308156	18383	-	645191	uc010dsx.1	5123	ENSG00000220008	LINGO3
cg13033578	chr19	2302995	-0.221819	0.0224052	0.999966	0.365923	chr19:2302466-2302999	Island	LINGO3	NM_001101391	5'UTR		19:2302345-2303498	Unclassified_Cell_type_specific	chr19	2302401	2303033	0.0003884	6	7.02e-06	0.004851	0/6	-1.20995	LINGO3	0	intron+utr5	CpG: 46	0	island	TRUE	0	6.23569	chr19	2302401	2303033	633	*	882	Intron (uc010dsw.1/56928, intron 1 of 7)	chr19	2289774	2308156	18383	-	645191	uc010dsx.1	5123	ENSG00000220008	LINGO3
cg25238537	chr19	2302871	-0.147756	0.0281493	0.999966	0.2291	chr19:2302466-2302999	Island	LINGO3	NM_001101391	5'UTR		19:2302345-2303498	Unclassified_Cell_type_specific	chr19	2302401	2303033	0.0003884	6	7.02e-06	0.004851	0/6	-1.20995	LINGO3	0	intron+utr5	CpG: 46	0	island	TRUE	0	6.23569	chr19	2302401	2303033	633	*	882	Intron (uc010dsw.1/56928, intron 1 of 7)	chr19	2289774	2308156	18383	-	645191	uc010dsx.1	5123	ENSG00000220008	LINGO3
cg07498239	chr19	2303032	-0.12633	0.220689	0.999966	0.0829	chr19:2302466-2302999	S_Shore	LINGO3	NM_001101391	5'UTR		19:2302345-2303498	Unclassified_Cell_type_specific	chr19	2302401	2303033	0.0003884	6	7.02e-06	0.004851	0/6	-1.20995	LINGO3	0	intron+utr5	CpG: 46	0	island	TRUE	0	6.23569	chr19	2302401	2303033	633	*	882	Intron (uc010dsw.1/56928, intron 1 of 7)	chr19	2289774	2308156	18383	-	645191	uc010dsx.1	5123	ENSG00000220008	LINGO3
cg24452347	chr1	24229300	-0.332323	0.00145788	0.999966	0.942561	chr1:24229115-24229537	Island	CNR2	NM_001841	5'UTR		1:24229294-24229536	Unclassified_Cell_type_specific	chr1	24229232	24229683	0.0004718	5	5.861e-06	0.005673	0/5	-1.06116	CNR2	0	intron+utr5	CpG: 47	0	island	TRUE	0	5.55201	chr1	24229232	24229683	452	*	2329	Intron (uc001bif.3/1269, intron 1 of 1)	chr1	24200460	24239817	39358	-	1269	uc001bif.3	10134	ENSG00000188822	CNR2
cg03611151	chr1	24229581	-0.170706	0.0188575	0.999966	0.294385	chr1:24229115-24229537	S_Shore	CNR2	NM_001841	5'UTR				chr1	24229232	24229683	0.0004718	5	5.861e-06	0.005673	0/5	-1.06116	CNR2	0	intron+utr5	CpG: 47	0	island	TRUE	0	5.55201	chr1	24229232	24229683	452	*	2329	Intron (uc001bif.3/1269, intron 1 of 1)	chr1	24200460	24239817	39358	-	1269	uc001bif.3	10134	ENSG00000188822	CNR2
cg07967717	chr1	24229682	-0.15752	0.0263694	0.999966	0.248708	chr1:24229115-24229537	S_Shore	CNR2	NM_001841	5'UTR				chr1	24229232	24229683	0.0004718	5	5.861e-06	0.005673	0/5	-1.06116	CNR2	0	intron+utr5	CpG: 47	0	island	TRUE	0	5.55201	chr1	24229232	24229683	452	*	2329	Intron (uc001bif.3/1269, intron 1 of 1)	chr1	24200460	24239817	39358	-	1269	uc001bif.3	10134	ENSG00000188822	CNR2
cg26404511	chr1	24229575	-0.22442	0.0311218	0.999966	0.338186	chr1:24229115-24229537	S_Shore	CNR2	NM_001841	5'UTR				chr1	24229232	24229683	0.0004718	5	5.861e-06	0.005673	0/5	-1.06116	CNR2	0	intron+utr5	CpG: 47	0	island	TRUE	0	5.55201	chr1	24229232	24229683	452	*	2329	Intron (uc001bif.3/1269, intron 1 of 1)	chr1	24200460	24239817	39358	-	1269	uc001bif.3	10134	ENSG00000188822	CNR2
cg19276111	chr1	24229232	-0.176189	0.0315123	0.999966	0.264552	chr1:24229115-24229537	Island	CNR2	NM_001841	5'UTR				chr1	24229232	24229683	0.0004718	5	5.861e-06	0.005673	0/5	-1.06116	CNR2	0	intron+utr5	CpG: 47	0	island	TRUE	0	5.55201	chr1	24229232	24229683	452	*	2329	Intron (uc001bif.3/1269, intron 1 of 1)	chr1	24200460	24239817	39358	-	1269	uc001bif.3	10134	ENSG00000188822	CNR2
cg15858894	chrX	48858776	0.237413	0.00713773	0.999966	0.509592		OpenSea	GRIPAP1;GRIPAP1	NM_020137;NM_207672	TSS200;TSS200		X:48858503-48859285	Promoter_Associated	chrX	48858587	48858922	2.338e-06	10	4.562e-06	0.005944	10/0	1.67645	GRIPAP1	0	TSS+intron+utr5+cds	CpG: 61	31994		TRUE	0	8.95364	chrX	48858587	48858922	336	*	529	Promoter	chrX	48830134	48858675	28542	-	56850	uc004dly.1	0	ENSG00000068400	GRIPAP1
cg04703500	chrX	48858679	0.143429	0.00774686	0.999966	0.302762		OpenSea	GRIPAP1;GRIPAP1	NM_020137;NM_207672	TSS200;TSS200		X:48858503-48859285	Promoter_Associated	chrX	48858587	48858922	2.338e-06	10	4.562e-06	0.005944	10/0	1.67645	GRIPAP1	0	TSS+intron+utr5+cds	CpG: 61	31994		TRUE	0	8.95364	chrX	48858587	48858922	336	*	529	Promoter	chrX	48830134	48858675	28542	-	56850	uc004dly.1	0	ENSG00000068400	GRIPAP1
cg16930349	chrX	48858660	0.224649	0.00890341	0.999966	0.460631		OpenSea	GRIPAP1;GRIPAP1;GRIPAP1;GRIPAP1	NM_020137;NM_207672;NM_020137;NM_207672	1stExon;5'UTR;5'UTR;1stExon		X:48858503-48859285	Promoter_Associated	chrX	48858587	48858922	2.338e-06	10	4.562e-06	0.005944	10/0	1.67645	GRIPAP1	0	TSS+intron+utr5+cds	CpG: 61	31994		TRUE	0	8.95364	chrX	48858587	48858922	336	*	529	Promoter	chrX	48830134	48858675	28542	-	56850	uc004dly.1	0	ENSG00000068400	GRIPAP1
cg04277998	chrX	48858688	0.166216	0.0149798	0.999966	0.30326		OpenSea	GRIPAP1;GRIPAP1	NM_020137;NM_207672	TSS200;TSS200		X:48858503-48859285	Promoter_Associated	chrX	48858587	48858922	2.338e-06	10	4.562e-06	0.005944	10/0	1.67645	GRIPAP1	0	TSS+intron+utr5+cds	CpG: 61	31994		TRUE	0	8.95364	chrX	48858587	48858922	336	*	529	Promoter	chrX	48830134	48858675	28542	-	56850	uc004dly.1	0	ENSG00000068400	GRIPAP1
cg13443410	chrX	48858686	0.167748	0.0199258	0.999966	0.28527		OpenSea	GRIPAP1;GRIPAP1	NM_020137;NM_207672	TSS200;TSS200		X:48858503-48859285	Promoter_Associated	chrX	48858587	48858922	2.338e-06	10	4.562e-06	0.005944	10/0	1.67645	GRIPAP1	0	TSS+intron+utr5+cds	CpG: 61	31994		TRUE	0	8.95364	chrX	48858587	48858922	336	*	529	Promoter	chrX	48830134	48858675	28542	-	56850	uc004dly.1	0	ENSG00000068400	GRIPAP1
cg17291758	chrX	48858921	0.125484	0.0644398	0.999966	0.149432		OpenSea	GRIPAP1;GRIPAP1	NM_020137;NM_207672	TSS1500;TSS1500		X:48858503-48859285	Promoter_Associated	chrX	48858587	48858922	2.338e-06	10	4.562e-06	0.005944	10/0	1.67645	GRIPAP1	0	TSS+intron+utr5+cds	CpG: 61	31994		TRUE	0	8.95364	chrX	48858587	48858922	336	*	529	Promoter	chrX	48830134	48858675	28542	-	56850	uc004dly.1	0	ENSG00000068400	GRIPAP1
cg15392343	chrX	48858832	0.158277	0.0802208	0.999966	0.173426		OpenSea	GRIPAP1;GRIPAP1	NM_020137;NM_207672	TSS200;TSS200		X:48858503-48859285	Promoter_Associated	chrX	48858587	48858922	2.338e-06	10	4.562e-06	0.005944	10/0	1.67645	GRIPAP1	0	TSS+intron+utr5+cds	CpG: 61	31994		TRUE	0	8.95364	chrX	48858587	48858922	336	*	529	Promoter	chrX	48830134	48858675	28542	-	56850	uc004dly.1	0	ENSG00000068400	GRIPAP1
cg07906564	chrX	48858799	0.25503	0.128563	0.999966	0.227202		OpenSea	GRIPAP1;GRIPAP1	NM_020137;NM_207672	TSS200;TSS200		X:48858503-48859285	Promoter_Associated	chrX	48858587	48858922	2.338e-06	10	4.562e-06	0.005944	10/0	1.67645	GRIPAP1	0	TSS+intron+utr5+cds	CpG: 61	31994		TRUE	0	8.95364	chrX	48858587	48858922	336	*	529	Promoter	chrX	48830134	48858675	28542	-	56850	uc004dly.1	0	ENSG00000068400	GRIPAP1
cg10995081	chrX	48858587	0.11467	0.145468	0.999966	0.0960058		OpenSea	GRIPAP1;GRIPAP1	NM_207672;NM_020137	Body;Body		X:48858503-48859285	Promoter_Associated	chrX	48858587	48858922	2.338e-06	10	4.562e-06	0.005944	10/0	1.67645	GRIPAP1	0	TSS+intron+utr5+cds	CpG: 61	31994		TRUE	0	8.95364	chrX	48858587	48858922	336	*	529	Promoter	chrX	48830134	48858675	28542	-	56850	uc004dly.1	0	ENSG00000068400	GRIPAP1
cg06645047	chrX	48858904	0.08353	0.182493	0.999966	0.0617082		OpenSea	GRIPAP1;GRIPAP1	NM_020137;NM_207672	TSS1500;TSS1500		X:48858503-48859285	Promoter_Associated	chrX	48858587	48858922	2.338e-06	10	4.562e-06	0.005944	10/0	1.67645	GRIPAP1	0	TSS+intron+utr5+cds	CpG: 61	31994		TRUE	0	8.95364	chrX	48858587	48858922	336	*	529	Promoter	chrX	48830134	48858675	28542	-	56850	uc004dly.1	0	ENSG00000068400	GRIPAP1
cg04478905	chr21	37915091	-0.139701	0.00448667	0.999966	0.32803		OpenSea	CLDN14;CLDN14	NM_001146078;NM_001146077	TSS200;5'UTR		21:37914971-37915396	Unclassified_Cell_type_specific	chr21	37915044	37915392	2.828e-05	6	5.132e-06	0.006435	0/6	-0.862986	CLDN14	0;0	TSS+exon+utr5;intron+utr5	CpG: 92	-149787		TRUE	0	4.56495	chr21	37915044	37915392	349	*	20	Promoter	chr21	37832920	37915117	82198	-	23562	uc002yvn.2	0	ENSG00000159261	CLDN14
cg20643029	chr21	37915044	-0.195768	0.00484446	0.999966	0.453154		OpenSea	CLDN14;CLDN14	NM_001146078;NM_001146077	TSS200;5'UTR		21:37914971-37915396	Unclassified_Cell_type_specific	chr21	37915044	37915392	2.828e-05	6	5.132e-06	0.006435	0/6	-0.862986	CLDN14	0;0	TSS+exon+utr5;intron+utr5	CpG: 92	-149787		TRUE	0	4.56495	chr21	37915044	37915392	349	*	20	Promoter	chr21	37832920	37915117	82198	-	23562	uc002yvn.2	0	ENSG00000159261	CLDN14
cg23034373	chr21	37915354	-0.154151	0.00803481	0.999966	0.32295		OpenSea	CLDN14;CLDN14	NM_001146077;NM_001146078	5'UTR;TSS1500	TRUE	21:37914971-37915396	Unclassified_Cell_type_specific	chr21	37915044	37915392	2.828e-05	6	5.132e-06	0.006435	0/6	-0.862986	CLDN14	0;0	TSS+exon+utr5;intron+utr5	CpG: 92	-149787		TRUE	0	4.56495	chr21	37915044	37915392	349	*	20	Promoter	chr21	37832920	37915117	82198	-	23562	uc002yvn.2	0	ENSG00000159261	CLDN14
cg12426652	chr21	37915056	-0.19669	0.0125048	0.999966	0.374286		OpenSea	CLDN14;CLDN14	NM_001146078;NM_001146077	TSS200;5'UTR		21:37914971-37915396	Unclassified_Cell_type_specific	chr21	37915044	37915392	2.828e-05	6	5.132e-06	0.006435	0/6	-0.862986	CLDN14	0;0	TSS+exon+utr5;intron+utr5	CpG: 92	-149787		TRUE	0	4.56495	chr21	37915044	37915392	349	*	20	Promoter	chr21	37832920	37915117	82198	-	23562	uc002yvn.2	0	ENSG00000159261	CLDN14
cg01668281	chr21	37915281	-0.136882	0.0173441	0.999966	0.241028		OpenSea	CLDN14;CLDN14	NM_001146077;NM_001146078	5'UTR;TSS1500	TRUE	21:37914971-37915396	Unclassified_Cell_type_specific	chr21	37915044	37915392	2.828e-05	6	5.132e-06	0.006435	0/6	-0.862986	CLDN14	0;0	TSS+exon+utr5;intron+utr5	CpG: 92	-149787		TRUE	0	4.56495	chr21	37915044	37915392	349	*	20	Promoter	chr21	37832920	37915117	82198	-	23562	uc002yvn.2	0	ENSG00000159261	CLDN14
cg00293996	chr21	37915391	-0.0397945	0.429256	0.999966	0.0146159		OpenSea	CLDN14;CLDN14	NM_001146077;NM_001146078	5'UTR;TSS1500	TRUE	21:37914971-37915396	Unclassified_Cell_type_specific	chr21	37915044	37915392	2.828e-05	6	5.132e-06	0.006435	0/6	-0.862986	CLDN14	0;0	TSS+exon+utr5;intron+utr5	CpG: 92	-149787		TRUE	0	4.56495	chr21	37915044	37915392	349	*	20	Promoter	chr21	37832920	37915117	82198	-	23562	uc002yvn.2	0	ENSG00000159261	CLDN14
cg23954206	chrX	47863441	0.205759	0.00303722	0.999966	0.518004	chrX:47863379-47863596	Island	ZNF182;ZNF182;SPACA5	NM_006962;NM_001007088;NM_205856	TSS200;TSS200;TSS1500		X:47863207-47863743	Promoter_Associated	chrX	47863334	47863708	6.399e-06	9	6.268e-06	0.00731	9/0	1.16787	ZNF182	0	TSS+exon+utr5	CpG: 20	0	island	TRUE	0	6.07626	chrX	47863334	47863708	375	*	496	Promoter	chrX	47834250	47863377	29128	-	7569	uc004dir.3	0	ENSG00000147118	ZNF182
cg18426869	chrX	47863429	0.162799	0.0157133	0.999966	0.293645	chrX:47863379-47863596	Island	ZNF182;ZNF182;SPACA5	NM_006962;NM_001007088;NM_205856	TSS200;TSS200;TSS1500		X:47863207-47863743	Promoter_Associated	chrX	47863334	47863708	6.399e-06	9	6.268e-06	0.00731	9/0	1.16787	ZNF182	0	TSS+exon+utr5	CpG: 20	0	island	TRUE	0	6.07626	chrX	47863334	47863708	375	*	496	Promoter	chrX	47834250	47863377	29128	-	7569	uc004dir.3	0	ENSG00000147118	ZNF182
cg26150490	chrX	47863595	0.135845	0.0165033	0.999966	0.242134	chrX:47863379-47863596	Island	SPACA5;ZNF182;ZNF182	NM_205856;NM_006962;NM_001007088	TSS200;TSS1500;TSS1500		X:47863207-47863743	Promoter_Associated	chrX	47863334	47863708	6.399e-06	9	6.268e-06	0.00731	9/0	1.16787	ZNF182	0	TSS+exon+utr5	CpG: 20	0	island	TRUE	0	6.07626	chrX	47863334	47863708	375	*	496	Promoter	chrX	47834250	47863377	29128	-	7569	uc004dir.3	0	ENSG00000147118	ZNF182
cg17340957	chrX	47863334	0.148676	0.0193667	0.999966	0.254673	chrX:47863379-47863596	N_Shore	ZNF182;ZNF182;ZNF182;SPACA5;ZNF182	NM_001007088;NM_006962;NM_006962;NM_205856;NM_001007088	5'UTR;1stExon;5'UTR;TSS1500;1stExon		X:47863207-47863743	Promoter_Associated	chrX	47863334	47863708	6.399e-06	9	6.268e-06	0.00731	9/0	1.16787	ZNF182	0	TSS+exon+utr5	CpG: 20	0	island	TRUE	0	6.07626	chrX	47863334	47863708	375	*	496	Promoter	chrX	47834250	47863377	29128	-	7569	uc004dir.3	0	ENSG00000147118	ZNF182
cg10645578	chrX	47863501	0.150285	0.0268896	0.999966	0.23601	chrX:47863379-47863596	Island	ZNF182;ZNF182;SPACA5	NM_006962;NM_001007088;NM_205856	TSS200;TSS200;TSS1500		X:47863207-47863743	Promoter_Associated	chrX	47863334	47863708	6.399e-06	9	6.268e-06	0.00731	9/0	1.16787	ZNF182	0	TSS+exon+utr5	CpG: 20	0	island	TRUE	0	6.07626	chrX	47863334	47863708	375	*	496	Promoter	chrX	47834250	47863377	29128	-	7569	uc004dir.3	0	ENSG00000147118	ZNF182
cg12074916	chrX	47863588	0.101892	0.0455199	0.999966	0.136718	chrX:47863379-47863596	Island	SPACA5;ZNF182;ZNF182	NM_205856;NM_006962;NM_001007088	TSS200;TSS1500;TSS1500		X:47863207-47863743	Promoter_Associated	chrX	47863334	47863708	6.399e-06	9	6.268e-06	0.00731	9/0	1.16787	ZNF182	0	TSS+exon+utr5	CpG: 20	0	island	TRUE	0	6.07626	chrX	47863334	47863708	375	*	496	Promoter	chrX	47834250	47863377	29128	-	7569	uc004dir.3	0	ENSG00000147118	ZNF182
cg15508612	chrX	47863707	0.10425	0.0534896	0.999966	0.132578	chrX:47863379-47863596	S_Shore	SPACA5;ZNF182;ZNF182	NM_205856;NM_006962;NM_001007088	TSS200;TSS1500;TSS1500		X:47863207-47863743	Promoter_Associated	chrX	47863334	47863708	6.399e-06	9	6.268e-06	0.00731	9/0	1.16787	ZNF182	0	TSS+exon+utr5	CpG: 20	0	island	TRUE	0	6.07626	chrX	47863334	47863708	375	*	496	Promoter	chrX	47834250	47863377	29128	-	7569	uc004dir.3	0	ENSG00000147118	ZNF182
cg09912841	chrX	47863665	0.0792532	0.179511	0.999966	0.0591157	chrX:47863379-47863596	S_Shore	SPACA5;ZNF182;ZNF182	NM_205856;NM_006962;NM_001007088	TSS200;TSS1500;TSS1500		X:47863207-47863743	Promoter_Associated	chrX	47863334	47863708	6.399e-06	9	6.268e-06	0.00731	9/0	1.16787	ZNF182	0	TSS+exon+utr5	CpG: 20	0	island	TRUE	0	6.07626	chrX	47863334	47863708	375	*	496	Promoter	chrX	47834250	47863377	29128	-	7569	uc004dir.3	0	ENSG00000147118	ZNF182
cg22276991	chrX	47863529	0.0791079	0.23315	0.999966	0.050025	chrX:47863379-47863596	Island	ZNF182;ZNF182;SPACA5	NM_006962;NM_001007088;NM_205856	TSS200;TSS200;TSS1500		X:47863207-47863743	Promoter_Associated	chrX	47863334	47863708	6.399e-06	9	6.268e-06	0.00731	9/0	1.16787	ZNF182	0	TSS+exon+utr5	CpG: 20	0	island	TRUE	0	6.07626	chrX	47863334	47863708	375	*	496	Promoter	chrX	47834250	47863377	29128	-	7569	uc004dir.3	0	ENSG00000147118	ZNF182
cg01052065	chrX	110339654	0.352783	0.0057882	0.999966	0.789337	chrX:110339364-110339679	Island	PAK3;PAK3;PAK3	NM_001128166;NM_001128167;NM_002578	5'UTR;5'UTR;5'UTR		X:110338945-110340034	Unclassified_Cell_type_specific	chrX	110339313	110339863	0.0001453	7	1.822e-05	0.0144	7/0	1.10727	PAK3	0;0;0	nc_intron+nc_exon;intron+utr5;TSS+intron+exon+utr5	CpG: 30	0	island	TRUE	0	5.24787	chrX	110339313	110339863	551	*	563	Promoter	chrX	110339375	110464173	124799	+	5063	uc004eoz.2	0	ENSG00000077264	PAK3
cg10105844	chrX	110339372	0.141865	0.0177976	0.999966	0.248212	chrX:110339364-110339679	Island	PAK3;PAK3;PAK3	NM_001128166;NM_002578;NM_001128167	5'UTR;TSS200;5'UTR		X:110338945-110340034	Unclassified_Cell_type_specific	chrX	110339313	110339863	0.0001453	7	1.822e-05	0.0144	7/0	1.10727	PAK3	0;0;0	nc_intron+nc_exon;intron+utr5;TSS+intron+exon+utr5	CpG: 30	0	island	TRUE	0	5.24787	chrX	110339313	110339863	551	*	563	Promoter	chrX	110339375	110464173	124799	+	5063	uc004eoz.2	0	ENSG00000077264	PAK3
cg14688956	chrX	110339862	0.14263	0.0192522	0.999966	0.244684	chrX:110339364-110339679	S_Shore	PAK3;PAK3;PAK3	NM_001128166;NM_001128167;NM_002578	5'UTR;5'UTR;5'UTR		X:110338945-110340034	Unclassified_Cell_type_specific	chrX	110339313	110339863	0.0001453	7	1.822e-05	0.0144	7/0	1.10727	PAK3	0;0;0	nc_intron+nc_exon;intron+utr5;TSS+intron+exon+utr5	CpG: 30	0	island	TRUE	0	5.24787	chrX	110339313	110339863	551	*	563	Promoter	chrX	110339375	110464173	124799	+	5063	uc004eoz.2	0	ENSG00000077264	PAK3
cg14708847	chrX	110339313	0.163464	0.030897	0.999966	0.246844	chrX:110339364-110339679	N_Shore	PAK3;PAK3;PAK3	NM_001128166;NM_002578;NM_001128167	5'UTR;TSS200;5'UTR		X:110338945-110340034	Unclassified_Cell_type_specific	chrX	110339313	110339863	0.0001453	7	1.822e-05	0.0144	7/0	1.10727	PAK3	0;0;0	nc_intron+nc_exon;intron+utr5;TSS+intron+exon+utr5	CpG: 30	0	island	TRUE	0	5.24787	chrX	110339313	110339863	551	*	563	Promoter	chrX	110339375	110464173	124799	+	5063	uc004eoz.2	0	ENSG00000077264	PAK3
cg00412010	chrX	110339837	0.0989529	0.0694974	0.999966	0.114591	chrX:110339364-110339679	S_Shore	PAK3;PAK3;PAK3	NM_001128166;NM_001128167;NM_002578	5'UTR;5'UTR;5'UTR		X:110338945-110340034	Unclassified_Cell_type_specific	chrX	110339313	110339863	0.0001453	7	1.822e-05	0.0144	7/0	1.10727	PAK3	0;0;0	nc_intron+nc_exon;intron+utr5;TSS+intron+exon+utr5	CpG: 30	0	island	TRUE	0	5.24787	chrX	110339313	110339863	551	*	563	Promoter	chrX	110339375	110464173	124799	+	5063	uc004eoz.2	0	ENSG00000077264	PAK3
cg26511551	chrX	110339365	0.127407	0.0717896	0.999966	0.145746	chrX:110339364-110339679	Island	PAK3;PAK3;PAK3	NM_001128166;NM_002578;NM_001128167	5'UTR;TSS200;5'UTR		X:110338945-110340034	Unclassified_Cell_type_specific	chrX	110339313	110339863	0.0001453	7	1.822e-05	0.0144	7/0	1.10727	PAK3	0;0;0	nc_intron+nc_exon;intron+utr5;TSS+intron+exon+utr5	CpG: 30	0	island	TRUE	0	5.24787	chrX	110339313	110339863	551	*	563	Promoter	chrX	110339375	110464173	124799	+	5063	uc004eoz.2	0	ENSG00000077264	PAK3
cg20018767	chrX	110339485	0.0801719	0.185241	0.999966	0.0587068	chrX:110339364-110339679	Island	PAK3;PAK3;PAK3;PAK3	NM_001128166;NM_002578;NM_001128167;NM_002578	5'UTR;1stExon;5'UTR;5'UTR		X:110338945-110340034	Unclassified_Cell_type_specific	chrX	110339313	110339863	0.0001453	7	1.822e-05	0.0144	7/0	1.10727	PAK3	0;0;0	nc_intron+nc_exon;intron+utr5;TSS+intron+exon+utr5	CpG: 30	0	island	TRUE	0	5.24787	chrX	110339313	110339863	551	*	563	Promoter	chrX	110339375	110464173	124799	+	5063	uc004eoz.2	0	ENSG00000077264	PAK3
cg06047990	chr3	195578040	-0.518639	0.0106449	0.999966	1.0232		OpenSea					3:195577564-195579202	Unclassified	chr3	195578011	195578281	0.0003863	6	9.225e-06	0.01485	0/6	-2.6842	LINC01983	0	nc_intron	CpG: 27	12994		TRUE	0	13.5151	chr3	195578011	195578281	271	*	1517	Distal Intergenic	chr3	195590236	195596561	6326	-	10188	uc003fvq.1	18280	ENSG00000061938	TNK2
cg24858233	chr3	195578055	-0.626463	0.012262	0.999966	1.19745		OpenSea					3:195577564-195579202	Unclassified	chr3	195578011	195578281	0.0003863	6	9.225e-06	0.01485	0/6	-2.6842	LINC01983	0	nc_intron	CpG: 27	12994		TRUE	0	13.5151	chr3	195578011	195578281	271	*	1517	Distal Intergenic	chr3	195590236	195596561	6326	-	10188	uc003fvq.1	18280	ENSG00000061938	TNK2
cg20917491	chr3	195578259	-0.424676	0.0192862	0.999966	0.728214		OpenSea					3:195577564-195579202	Unclassified	chr3	195578011	195578281	0.0003863	6	9.225e-06	0.01485	0/6	-2.6842	LINC01983	0	nc_intron	CpG: 27	12994		TRUE	0	13.5151	chr3	195578011	195578281	271	*	1517	Distal Intergenic	chr3	195590236	195596561	6326	-	10188	uc003fvq.1	18280	ENSG00000061938	TNK2
cg00555438	chr3	195578280	-0.458996	0.0313226	0.999966	0.690395		OpenSea					3:195577564-195579202	Unclassified	chr3	195578011	195578281	0.0003863	6	9.225e-06	0.01485	0/6	-2.6842	LINC01983	0	nc_intron	CpG: 27	12994		TRUE	0	13.5151	chr3	195578011	195578281	271	*	1517	Distal Intergenic	chr3	195590236	195596561	6326	-	10188	uc003fvq.1	18280	ENSG00000061938	TNK2
cg11601932	chr3	195578011	-0.326193	0.0482679	0.999966	0.429382		OpenSea					3:195577564-195579202	Unclassified	chr3	195578011	195578281	0.0003863	6	9.225e-06	0.01485	0/6	-2.6842	LINC01983	0	nc_intron	CpG: 27	12994		TRUE	0	13.5151	chr3	195578011	195578281	271	*	1517	Distal Intergenic	chr3	195590236	195596561	6326	-	10188	uc003fvq.1	18280	ENSG00000061938	TNK2
cg01797371	chr3	195578240	-0.329237	0.0487608	0.999966	0.431935		OpenSea					3:195577564-195579202	Unclassified	chr3	195578011	195578281	0.0003863	6	9.225e-06	0.01485	0/6	-2.6842	LINC01983	0	nc_intron	CpG: 27	12994		TRUE	0	13.5151	chr3	195578011	195578281	271	*	1517	Distal Intergenic	chr3	195590236	195596561	6326	-	10188	uc003fvq.1	18280	ENSG00000061938	TNK2
cg07741984	chr3	111805005	0.123273	0.00501254	0.999966	0.28352	chr3:111804865-111805570	Island	C3orf52	NM_024616	TSS200		3:111804725-111806012	Promoter_Associated	chr3	111804830	111805078	5.83e-06	6	9.001e-06	0.01576	6/0	0.552894	C3orf52	-103	intergenic	CpG: 68	0	island	TRUE	-103	2.78974	chr3	111804830	111805078	249	*	1459	Promoter	chr3	111805182	111837073	31892	+	79669	uc003dyq.4	-104	ENSG00000114529	C3orf52
cg11874323	chr3	111804830	0.110774	0.00653761	0.999966	0.241995	chr3:111804865-111805570	N_Shore	C3orf52	NM_024616	TSS1500		3:111804725-111806012	Promoter_Associated	chr3	111804830	111805078	5.83e-06	6	9.001e-06	0.01576	6/0	0.552894	C3orf52	-103	intergenic	CpG: 68	0	island	TRUE	-103	2.78974	chr3	111804830	111805078	249	*	1459	Promoter	chr3	111805182	111837073	31892	+	79669	uc003dyq.4	-104	ENSG00000114529	C3orf52
cg14018690	chr3	111804832	0.104013	0.00848106	0.999966	0.215468	chr3:111804865-111805570	N_Shore	C3orf52	NM_024616	TSS1500		3:111804725-111806012	Promoter_Associated	chr3	111804830	111805078	5.83e-06	6	9.001e-06	0.01576	6/0	0.552894	C3orf52	-103	intergenic	CpG: 68	0	island	TRUE	-103	2.78974	chr3	111804830	111805078	249	*	1459	Promoter	chr3	111805182	111837073	31892	+	79669	uc003dyq.4	-104	ENSG00000114529	C3orf52
cg21572731	chr3	111804981	0.0815335	0.0117336	0.999966	0.157406	chr3:111804865-111805570	Island	C3orf52	NM_024616	TSS200		3:111804725-111806012	Promoter_Associated	chr3	111804830	111805078	5.83e-06	6	9.001e-06	0.01576	6/0	0.552894	C3orf52	-103	intergenic	CpG: 68	0	island	TRUE	-103	2.78974	chr3	111804830	111805078	249	*	1459	Promoter	chr3	111805182	111837073	31892	+	79669	uc003dyq.4	-104	ENSG00000114529	C3orf52
cg05570980	chr3	111804983	0.0743261	0.0266662	0.999966	0.116992	chr3:111804865-111805570	Island	C3orf52	NM_024616	TSS200		3:111804725-111806012	Promoter_Associated	chr3	111804830	111805078	5.83e-06	6	9.001e-06	0.01576	6/0	0.552894	C3orf52	-103	intergenic	CpG: 68	0	island	TRUE	-103	2.78974	chr3	111804830	111805078	249	*	1459	Promoter	chr3	111805182	111837073	31892	+	79669	uc003dyq.4	-104	ENSG00000114529	C3orf52
cg12794691	chr3	111805077	0.0589752	0.351846	0.999966	0.026754	chr3:111804865-111805570	Island	C3orf52	NM_024616	TSS200		3:111804725-111806012	Promoter_Associated	chr3	111804830	111805078	5.83e-06	6	9.001e-06	0.01576	6/0	0.552894	C3orf52	-103	intergenic	CpG: 68	0	island	TRUE	-103	2.78974	chr3	111804830	111805078	249	*	1459	Promoter	chr3	111805182	111837073	31892	+	79669	uc003dyq.4	-104	ENSG00000114529	C3orf52
cg18156601	chrX	66766050	0.202946	0.00554554	0.999966	0.457859	chrX:66766037-66766279	Island	AR	NM_000044	1stExon				chrX	66765882	66766335	0.0002395	5	1.707e-05	0.01637	5/0	0.804572	AR	0;0	cds;exon+utr5	CpG: 27	0	island	TRUE	0	3.83601	chrX	66765882	66766335	454	*	640	Exon (uc011mpd.2/367, exon 1 of 4)	chrX	66763874	66909600	145727	+	367	uc011mpd.2	2008	ENSG00000169083	AR
cg12589433	chrX	66765978	0.147162	0.0156454	0.999966	0.265718	chrX:66766037-66766279	N_Shore	AR	NM_000044	1stExon				chrX	66765882	66766335	0.0002395	5	1.707e-05	0.01637	5/0	0.804572	AR	0;0	cds;exon+utr5	CpG: 27	0	island	TRUE	0	3.83601	chrX	66765882	66766335	454	*	640	Exon (uc011mpd.2/367, exon 1 of 4)	chrX	66763874	66909600	145727	+	367	uc011mpd.2	2008	ENSG00000169083	AR
cg17964359	chrX	66766254	0.161485	0.0197408	0.999966	0.275274	chrX:66766037-66766279	Island	AR	NM_000044	1stExon				chrX	66765882	66766335	0.0002395	5	1.707e-05	0.01637	5/0	0.804572	AR	0;0	cds;exon+utr5	CpG: 27	0	island	TRUE	0	3.83601	chrX	66765882	66766335	454	*	640	Exon (uc011mpd.2/367, exon 1 of 4)	chrX	66763874	66909600	145727	+	367	uc011mpd.2	2008	ENSG00000169083	AR
cg21966410	chrX	66765882	0.144011	0.0391815	0.999966	0.202611	chrX:66766037-66766279	N_Shore	AR	NM_000044	1stExon				chrX	66765882	66766335	0.0002395	5	1.707e-05	0.01637	5/0	0.804572	AR	0;0	cds;exon+utr5	CpG: 27	0	island	TRUE	0	3.83601	chrX	66765882	66766335	454	*	640	Exon (uc011mpd.2/367, exon 1 of 4)	chrX	66763874	66909600	145727	+	367	uc011mpd.2	2008	ENSG00000169083	AR
cg05019001	chrX	66766334	0.148967	0.0508573	0.999966	0.192711	chrX:66766037-66766279	S_Shore	AR	NM_000044	1stExon				chrX	66765882	66766335	0.0002395	5	1.707e-05	0.01637	5/0	0.804572	AR	0;0	cds;exon+utr5	CpG: 27	0	island	TRUE	0	3.83601	chrX	66765882	66766335	454	*	640	Exon (uc011mpd.2/367, exon 1 of 4)	chrX	66763874	66909600	145727	+	367	uc011mpd.2	2008	ENSG00000169083	AR
cg05730368	chr6	42146052	0.13692	0.00298239	0.999966	0.345782	chr6:42145847-42146053	Island	GUCA1A	NM_000409	Body				chr6	42145851	42146144	7.025e-06	4	1.177e-05	0.01743	4/0	0.486215	GUCA1A	0	intron+cds	CpG: 19	0	island	TRUE	0	2.39666	chr6	42145851	42146144	294	*	1754	Exon (uc003orx.3/2978, exon 4 of 6)	chr6	42151022	42162694	11673	-	2979	uc003orz.3	16550	ENSG00000112599	GUCA1B
cg19489494	chr6	42146143	0.118682	0.00525039	0.999966	0.270573	chr6:42145847-42146053	S_Shore	GUCA1A	NM_000409	Body				chr6	42145851	42146144	7.025e-06	4	1.177e-05	0.01743	4/0	0.486215	GUCA1A	0	intron+cds	CpG: 19	0	island	TRUE	0	2.39666	chr6	42145851	42146144	294	*	1754	Exon (uc003orx.3/2978, exon 4 of 6)	chr6	42151022	42162694	11673	-	2979	uc003orz.3	16550	ENSG00000112599	GUCA1B
cg19653212	chr6	42145954	0.157931	0.00534163	0.999966	0.358871	chr6:42145847-42146053	Island	GUCA1A	NM_000409	Body				chr6	42145851	42146144	7.025e-06	4	1.177e-05	0.01743	4/0	0.486215	GUCA1A	0	intron+cds	CpG: 19	0	island	TRUE	0	2.39666	chr6	42145851	42146144	294	*	1754	Exon (uc003orx.3/2978, exon 4 of 6)	chr6	42151022	42162694	11673	-	2979	uc003orz.3	16550	ENSG00000112599	GUCA1B
cg09613495	chr6	42145851	0.0726816	0.101092	0.999966	0.0723387	chr6:42145847-42146053	Island	GUCA1A	NM_000409	Body	TRUE			chr6	42145851	42146144	7.025e-06	4	1.177e-05	0.01743	4/0	0.486215	GUCA1A	0	intron+cds	CpG: 19	0	island	TRUE	0	2.39666	chr6	42145851	42146144	294	*	1754	Exon (uc003orx.3/2978, exon 4 of 6)	chr6	42151022	42162694	11673	-	2979	uc003orz.3	16550	ENSG00000112599	GUCA1B
cg06519172	chr3	45927630	0.169967	0.00318146	0.999966	0.424471		OpenSea	CCR9;CCR9	NM_031200;NM_006641	TSS1500;TSS1500				chr3	45927589	45928008	0.000936	5	1.918e-05	0.01984	5/0	0.868916	LZTFL1;CCR9;LZTFL1	0;0;0	intron;TSS+exon+utr5;intron+utr5	CpG: 50	43729		TRUE	0	4.09881	chr3	45927589	45928008	420	*	1535	Promoter	chr3	45927996	45944667	16672	+	10803	uc003coz.2	0	ENSG00000173585	CCR9
cg17642041	chr3	45928007	0.233586	0.007581	0.999966	0.495265		OpenSea	CCR9;CCR9	NM_031200;NM_006641	TSS200;TSS200				chr3	45927589	45928008	0.000936	5	1.918e-05	0.01984	5/0	0.868916	LZTFL1;CCR9;LZTFL1	0;0;0	intron;TSS+exon+utr5;intron+utr5	CpG: 50	43729		TRUE	0	4.09881	chr3	45927589	45928008	420	*	1535	Promoter	chr3	45927996	45944667	16672	+	10803	uc003coz.2	0	ENSG00000173585	CCR9
cg10475172	chr3	45927914	0.239649	0.0170468	0.999966	0.423786		OpenSea	CCR9;CCR9	NM_031200;NM_006641	TSS200;TSS200				chr3	45927589	45928008	0.000936	5	1.918e-05	0.01984	5/0	0.868916	LZTFL1;CCR9;LZTFL1	0;0;0	intron;TSS+exon+utr5;intron+utr5	CpG: 50	43729		TRUE	0	4.09881	chr3	45927589	45928008	420	*	1535	Promoter	chr3	45927996	45944667	16672	+	10803	uc003coz.2	0	ENSG00000173585	CCR9
cg27198997	chr3	45927589	0.137935	0.0317566	0.999966	0.20665		OpenSea	CCR9;CCR9	NM_031200;NM_006641	TSS1500;TSS1500				chr3	45927589	45928008	0.000936	5	1.918e-05	0.01984	5/0	0.868916	LZTFL1;CCR9;LZTFL1	0;0;0	intron;TSS+exon+utr5;intron+utr5	CpG: 50	43729		TRUE	0	4.09881	chr3	45927589	45928008	420	*	1535	Promoter	chr3	45927996	45944667	16672	+	10803	uc003coz.2	0	ENSG00000173585	CCR9
cg09033997	chr3	45927601	0.0877795	0.170545	0.999966	0.0674288		OpenSea	CCR9;CCR9	NM_031200;NM_006641	TSS1500;TSS1500				chr3	45927589	45928008	0.000936	5	1.918e-05	0.01984	5/0	0.868916	LZTFL1;CCR9;LZTFL1	0;0;0	intron;TSS+exon+utr5;intron+utr5	CpG: 50	43729		TRUE	0	4.09881	chr3	45927589	45928008	420	*	1535	Promoter	chr3	45927996	45944667	16672	+	10803	uc003coz.2	0	ENSG00000173585	CCR9
cg11225330	chr1	1196747	0.249133	0.000485398	0.999966	0.825603		OpenSea	UBE2J2;UBE2J2;LOC100128842;UBE2J2;UBE2J2	NM_194457;NM_194315;NR_027361;NM_194458;NM_058167	Body;Body;Body;Body;Body		1:1196743-1196816	Unclassified_Cell_type_specific	chr1	1196457	1196748	0.0004989	3	1.387e-05	0.02066	3/0	0.575336	UBE2J2	0	intron	CpG: 25	5658		TRUE	0	2.79494	chr1	1196457	1196748	292	*	2346	Intron (uc001adm.4/118424, intron 4 of 6)	chr1	1189292	1203372	14081	-	118424	uc001adm.4	6624	ENSG00000160087	UBE2J2
cg17177602	chr1	1196457	0.226871	0.00247665	0.999966	0.591257		OpenSea	UBE2J2;UBE2J2;LOC100128842;UBE2J2;UBE2J2	NM_194457;NM_194315;NR_027361;NM_194458;NM_058167	Body;Body;Body;Body;Body		1:1196366-1196490	Unclassified_Cell_type_specific	chr1	1196457	1196748	0.0004989	3	1.387e-05	0.02066	3/0	0.575336	UBE2J2	0	intron	CpG: 25	5658		TRUE	0	2.79494	chr1	1196457	1196748	292	*	2346	Intron (uc001adm.4/118424, intron 4 of 6)	chr1	1189292	1203372	14081	-	118424	uc001adm.4	6624	ENSG00000160087	UBE2J2
cg08884932	chr1	1196725	0.0993312	0.0650414	0.999966	0.117887		OpenSea	UBE2J2;UBE2J2;LOC100128842;UBE2J2;UBE2J2	NM_194457;NM_194315;NR_027361;NM_194458;NM_058167	Body;Body;Body;Body;Body				chr1	1196457	1196748	0.0004989	3	1.387e-05	0.02066	3/0	0.575336	UBE2J2	0	intron	CpG: 25	5658		TRUE	0	2.79494	chr1	1196457	1196748	292	*	2346	Intron (uc001adm.4/118424, intron 4 of 6)	chr1	1189292	1203372	14081	-	118424	uc001adm.4	6624	ENSG00000160087	UBE2J2
cg07674075	chrX	55187543	0.165902	0.0127733	0.999966	0.314169	chrX:55187321-55188007	Island	FAM104B;FAM104B;FAM104B;FAM104B;FAM104B;FAM104B;FAM104B;FAM104B;FAM104B	NM_001166699;NR_030722;NM_001166701;NM_001166704;NM_001166700;NM_001166702;NM_001166702;NM_138362;NM_001166703	Body;Body;Body;Body;Body;5'UTR;1stExon;Body;TSS200		X:55187043-55188050	Promoter_Associated	chrX	55187322	55187904	0.0004889	10	2.828e-05	0.02105	10/0	1.40703	FAM104B	0;0;0	TSS+intron+utr5+cds;TSS+exon+utr5;nc_intron+nc_exon	CpG: 62	0	island	TRUE	0	6.39992	chrX	55187322	55187904	583	*	663	Promoter	chrX	55169535	55187628	18094	-	90736	uc004dug.2	0	ENSG00000182518	FAM104B
cg12944030	chrX	55187470	0.121908	0.013372	0.999966	0.228431	chrX:55187321-55188007	Island	FAM104B;FAM104B;FAM104B;FAM104B;FAM104B;FAM104B;FAM104B;FAM104B;FAM104B;FAM104B	NM_001166699;NR_030722;NM_001166703;NM_001166701;NM_001166703;NM_001166704;NM_001166700;NM_001166702;NM_001166702;NM_138362	Body;Body;5'UTR;Body;1stExon;Body;Body;5'UTR;1stExon;Body		X:55187043-55188050	Promoter_Associated	chrX	55187322	55187904	0.0004889	10	2.828e-05	0.02105	10/0	1.40703	FAM104B	0;0;0	TSS+intron+utr5+cds;TSS+exon+utr5;nc_intron+nc_exon	CpG: 62	0	island	TRUE	0	6.39992	chrX	55187322	55187904	583	*	663	Promoter	chrX	55169535	55187628	18094	-	90736	uc004dug.2	0	ENSG00000182518	FAM104B
cg12158214	chrX	55187822	0.145759	0.0153529	0.999966	0.264379	chrX:55187321-55188007	Island	FAM104B;FAM104B;FAM104B;FAM104B;FAM104B;FAM104B;FAM104B;FAM104B	NR_030722;NM_138362;NM_001166700;NM_001166699;NM_001166701;NM_001166702;NM_001166703;NM_001166704	TSS200;TSS200;TSS200;TSS200;TSS200;TSS1500;TSS1500;TSS200		X:55187043-55188050	Promoter_Associated	chrX	55187322	55187904	0.0004889	10	2.828e-05	0.02105	10/0	1.40703	FAM104B	0;0;0	TSS+intron+utr5+cds;TSS+exon+utr5;nc_intron+nc_exon	CpG: 62	0	island	TRUE	0	6.39992	chrX	55187322	55187904	583	*	663	Promoter	chrX	55169535	55187628	18094	-	90736	uc004dug.2	0	ENSG00000182518	FAM104B
cg00936435	chrX	55187903	0.182252	0.0401726	0.999966	0.254437	chrX:55187321-55188007	Island	FAM104B;FAM104B;FAM104B;FAM104B;FAM104B;FAM104B;FAM104B;FAM104B	NM_001166700;NM_001166701;NM_138362;NR_030722;NM_001166704;NM_001166699;NM_001166702;NM_001166703	TSS1500;TSS1500;TSS1500;TSS1500;TSS1500;TSS1500;TSS1500;TSS1500		X:55187043-55188050	Promoter_Associated	chrX	55187322	55187904	0.0004889	10	2.828e-05	0.02105	10/0	1.40703	FAM104B	0;0;0	TSS+intron+utr5+cds;TSS+exon+utr5;nc_intron+nc_exon	CpG: 62	0	island	TRUE	0	6.39992	chrX	55187322	55187904	583	*	663	Promoter	chrX	55169535	55187628	18094	-	90736	uc004dug.2	0	ENSG00000182518	FAM104B
cg17015217	chrX	55187812	0.0939695	0.0515337	0.999966	0.121024	chrX:55187321-55188007	Island	FAM104B;FAM104B;FAM104B;FAM104B;FAM104B;FAM104B;FAM104B;FAM104B	NR_030722;NM_138362;NM_001166700;NM_001166699;NM_001166701;NM_001166702;NM_001166703;NM_001166704	TSS200;TSS200;TSS200;TSS200;TSS200;TSS1500;TSS1500;TSS200		X:55187043-55188050	Promoter_Associated	chrX	55187322	55187904	0.0004889	10	2.828e-05	0.02105	10/0	1.40703	FAM104B	0;0;0	TSS+intron+utr5+cds;TSS+exon+utr5;nc_intron+nc_exon	CpG: 62	0	island	TRUE	0	6.39992	chrX	55187322	55187904	583	*	663	Promoter	chrX	55169535	55187628	18094	-	90736	uc004dug.2	0	ENSG00000182518	FAM104B
cg23898859	chrX	55187392	0.204375	0.0633994	0.999966	0.244824	chrX:55187321-55188007	Island	FAM104B;FAM104B;FAM104B;FAM104B;FAM104B;FAM104B;FAM104B;FAM104B;FAM104B	NM_001166699;NR_030722;NM_001166703;NM_001166702;NM_001166701;NM_001166703;NM_001166704;NM_001166700;NM_138362	Body;Body;5'UTR;Body;Body;1stExon;Body;Body;Body		X:55187043-55188050	Promoter_Associated	chrX	55187322	55187904	0.0004889	10	2.828e-05	0.02105	10/0	1.40703	FAM104B	0;0;0	TSS+intron+utr5+cds;TSS+exon+utr5;nc_intron+nc_exon	CpG: 62	0	island	TRUE	0	6.39992	chrX	55187322	55187904	583	*	663	Promoter	chrX	55169535	55187628	18094	-	90736	uc004dug.2	0	ENSG00000182518	FAM104B
cg21760862	chrX	55187532	0.125018	0.08649	0.999966	0.132898	chrX:55187321-55188007	Island	FAM104B;FAM104B;FAM104B;FAM104B;FAM104B;FAM104B;FAM104B;FAM104B;FAM104B;FAM104B	NM_001166699;NR_030722;NM_001166703;NM_001166701;NM_001166703;NM_001166704;NM_001166700;NM_001166702;NM_001166702;NM_138362	Body;Body;5'UTR;Body;1stExon;Body;Body;5'UTR;1stExon;Body		X:55187043-55188050	Promoter_Associated	chrX	55187322	55187904	0.0004889	10	2.828e-05	0.02105	10/0	1.40703	FAM104B	0;0;0	TSS+intron+utr5+cds;TSS+exon+utr5;nc_intron+nc_exon	CpG: 62	0	island	TRUE	0	6.39992	chrX	55187322	55187904	583	*	663	Promoter	chrX	55169535	55187628	18094	-	90736	uc004dug.2	0	ENSG00000182518	FAM104B
cg25766534	chrX	55187322	0.167414	0.0891951	0.999966	0.175728	chrX:55187321-55188007	Island	FAM104B;FAM104B;FAM104B;FAM104B;FAM104B;FAM104B;FAM104B;FAM104B;FAM104B	NM_001166699;NR_030722;NM_001166703;NM_001166702;NM_001166701;NM_001166703;NM_001166704;NM_001166700;NM_138362	Body;Body;5'UTR;Body;Body;1stExon;Body;Body;Body		X:55187043-55188050	Promoter_Associated	chrX	55187322	55187904	0.0004889	10	2.828e-05	0.02105	10/0	1.40703	FAM104B	0;0;0	TSS+intron+utr5+cds;TSS+exon+utr5;nc_intron+nc_exon	CpG: 62	0	island	TRUE	0	6.39992	chrX	55187322	55187904	583	*	663	Promoter	chrX	55169535	55187628	18094	-	90736	uc004dug.2	0	ENSG00000182518	FAM104B
cg15824287	chrX	55187561	0.13408	0.275461	0.999966	0.0750766	chrX:55187321-55188007	Island	FAM104B;FAM104B;FAM104B;FAM104B;FAM104B;FAM104B;FAM104B;FAM104B;FAM104B	NM_001166699;NR_030722;NM_001166701;NM_001166704;NM_001166700;NM_001166702;NM_001166702;NM_138362;NM_001166703	Body;Body;Body;Body;Body;5'UTR;1stExon;Body;TSS200		X:55187043-55188050	Promoter_Associated	chrX	55187322	55187904	0.0004889	10	2.828e-05	0.02105	10/0	1.40703	FAM104B	0;0;0	TSS+intron+utr5+cds;TSS+exon+utr5;nc_intron+nc_exon	CpG: 62	0	island	TRUE	0	6.39992	chrX	55187322	55187904	583	*	663	Promoter	chrX	55169535	55187628	18094	-	90736	uc004dug.2	0	ENSG00000182518	FAM104B
cg05185776	chrX	55187570	0.0663574	0.283695	0.999966	0.0363073	chrX:55187321-55188007	Island	FAM104B;FAM104B;FAM104B;FAM104B;FAM104B;FAM104B;FAM104B;FAM104B	NR_030722;NM_001166704;NM_138362;NM_001166701;NM_001166702;NM_001166700;NM_001166703;NM_001166699	Body;1stExon;1stExon;1stExon;TSS200;1stExon;TSS200;1stExon		X:55187043-55188050	Promoter_Associated	chrX	55187322	55187904	0.0004889	10	2.828e-05	0.02105	10/0	1.40703	FAM104B	0;0;0	TSS+intron+utr5+cds;TSS+exon+utr5;nc_intron+nc_exon	CpG: 62	0	island	TRUE	0	6.39992	chrX	55187322	55187904	583	*	663	Promoter	chrX	55169535	55187628	18094	-	90736	uc004dug.2	0	ENSG00000182518	FAM104B
cg17389077	chr10	128810904	-0.290278	0.000566801	0.999966	0.942409		OpenSea	DOCK1	NM_001380	Body	TRUE			chr10	128810484	128810905	0.0005668	3	2.315e-05	0.02379	0/3	-1.66517	DOCK1	0	intron+cds	CpG: 32	-162685		TRUE	0	7.7188	chr10	128810484	128810905	422	*	1226	Exon (uc001ljt.3/1793, exon 12 of 52)	chr10	128821067	128824325	3259	+	1793	uc031pxq.1	-10162	ENSG00000150760	DOCK1
cg19572051	chr10	128810484	-0.522861	0.018692	0.999966	0.903684		OpenSea	DOCK1	NM_001380	Body				chr10	128810484	128810905	0.0005668	3	2.315e-05	0.02379	0/3	-1.66517	DOCK1	0	intron+cds	CpG: 32	-162685		TRUE	0	7.7188	chr10	128810484	128810905	422	*	1226	Exon (uc001ljt.3/1793, exon 12 of 52)	chr10	128821067	128824325	3259	+	1793	uc031pxq.1	-10162	ENSG00000150760	DOCK1
cg06406458	chr10	128810499	-0.852029	0.0214472	0.999966	1.42172		OpenSea	DOCK1	NM_001380	Body				chr10	128810484	128810905	0.0005668	3	2.315e-05	0.02379	0/3	-1.66517	DOCK1	0	intron+cds	CpG: 32	-162685		TRUE	0	7.7188	chr10	128810484	128810905	422	*	1226	Exon (uc001ljt.3/1793, exon 12 of 52)	chr10	128821067	128824325	3259	+	1793	uc031pxq.1	-10162	ENSG00000150760	DOCK1
cg03229061	chr6	33048483	-0.287913	0.0172602	0.999966	0.507578	chr6:33048416-33048814	Island	HLA-DPB1	NM_002121	Body	TRUE			chr6	33048469	33048880	9.109e-05	14	2.484e-05	0.02611	0/14	-3.42177	HLA-DPB1;HLA-DPA1	0;0	intron+cds;TSS+exon+utr5	CpG: 35	0	island	TRUE	0	15.7567	chr6	33048469	33048880	412	*	1837	Promoter	chr6	33032346	33048555	16210	-	3113	uc021ywg.1	0	ENSG00000231389	HLA-DPA1
cg19990651	chr6	33048555	-0.320792	0.0291406	0.999966	0.492576	chr6:33048416-33048814	Island	HLA-DPB1	NM_002121	Body	TRUE			chr6	33048469	33048880	9.109e-05	14	2.484e-05	0.02611	0/14	-3.42177	HLA-DPB1;HLA-DPA1	0;0	intron+cds;TSS+exon+utr5	CpG: 35	0	island	TRUE	0	15.7567	chr6	33048469	33048880	412	*	1837	Promoter	chr6	33032346	33048555	16210	-	3113	uc021ywg.1	0	ENSG00000231389	HLA-DPA1
cg02197634	chr6	33048875	-0.253006	0.0357338	0.999966	0.366079	chr6:33048416-33048814	S_Shore	HLA-DPB1	NM_002121	Body	TRUE			chr6	33048469	33048880	9.109e-05	14	2.484e-05	0.02611	0/14	-3.42177	HLA-DPB1;HLA-DPA1	0;0	intron+cds;TSS+exon+utr5	CpG: 35	0	island	TRUE	0	15.7567	chr6	33048469	33048880	412	*	1837	Promoter	chr6	33032346	33048555	16210	-	3113	uc021ywg.1	0	ENSG00000231389	HLA-DPA1
cg01132696	chr6	33048558	-0.241433	0.0516592	0.999966	0.310688	chr6:33048416-33048814	Island	HLA-DPB1	NM_002121	Body	TRUE			chr6	33048469	33048880	9.109e-05	14	2.484e-05	0.02611	0/14	-3.42177	HLA-DPB1;HLA-DPA1	0;0	intron+cds;TSS+exon+utr5	CpG: 35	0	island	TRUE	0	15.7567	chr6	33048469	33048880	412	*	1837	Promoter	chr6	33032346	33048555	16210	-	3113	uc021ywg.1	0	ENSG00000231389	HLA-DPA1
cg25511667	chr6	33048732	-0.362745	0.0606885	0.999966	0.441422	chr6:33048416-33048814	Island	HLA-DPB1	NM_002121	Body	TRUE			chr6	33048469	33048880	9.109e-05	14	2.484e-05	0.02611	0/14	-3.42177	HLA-DPB1;HLA-DPA1	0;0	intron+cds;TSS+exon+utr5	CpG: 35	0	island	TRUE	0	15.7567	chr6	33048469	33048880	412	*	1837	Promoter	chr6	33032346	33048555	16210	-	3113	uc021ywg.1	0	ENSG00000231389	HLA-DPA1
cg10850215	chr6	33048469	-0.24776	0.0703733	0.999966	0.285566	chr6:33048416-33048814	Island	HLA-DPB1	NM_002121	Body	TRUE			chr6	33048469	33048880	9.109e-05	14	2.484e-05	0.02611	0/14	-3.42177	HLA-DPB1;HLA-DPA1	0;0	intron+cds;TSS+exon+utr5	CpG: 35	0	island	TRUE	0	15.7567	chr6	33048469	33048880	412	*	1837	Promoter	chr6	33032346	33048555	16210	-	3113	uc021ywg.1	0	ENSG00000231389	HLA-DPA1
cg13581859	chr6	33048706	-0.25013	0.0746378	0.999966	0.281907	chr6:33048416-33048814	Island	HLA-DPB1	NM_002121	Body	TRUE			chr6	33048469	33048880	9.109e-05	14	2.484e-05	0.02611	0/14	-3.42177	HLA-DPB1;HLA-DPA1	0;0	intron+cds;TSS+exon+utr5	CpG: 35	0	island	TRUE	0	15.7567	chr6	33048469	33048880	412	*	1837	Promoter	chr6	33032346	33048555	16210	-	3113	uc021ywg.1	0	ENSG00000231389	HLA-DPA1
cg06437840	chr6	33048529	-0.302219	0.0800408	0.999966	0.33144	chr6:33048416-33048814	Island	HLA-DPB1	NM_002121	Body	TRUE			chr6	33048469	33048880	9.109e-05	14	2.484e-05	0.02611	0/14	-3.42177	HLA-DPB1;HLA-DPA1	0;0	intron+cds;TSS+exon+utr5	CpG: 35	0	island	TRUE	0	15.7567	chr6	33048469	33048880	412	*	1837	Promoter	chr6	33032346	33048555	16210	-	3113	uc021ywg.1	0	ENSG00000231389	HLA-DPA1
cg17588455	chr6	33048485	-0.20117	0.0895054	0.999966	0.210856	chr6:33048416-33048814	Island	HLA-DPB1	NM_002121	Body	TRUE			chr6	33048469	33048880	9.109e-05	14	2.484e-05	0.02611	0/14	-3.42177	HLA-DPB1;HLA-DPA1	0;0	intron+cds;TSS+exon+utr5	CpG: 35	0	island	TRUE	0	15.7567	chr6	33048469	33048880	412	*	1837	Promoter	chr6	33032346	33048555	16210	-	3113	uc021ywg.1	0	ENSG00000231389	HLA-DPA1
cg26645432	chr6	33048502	-0.236129	0.128937	0.999966	0.210066	chr6:33048416-33048814	Island	HLA-DPB1	NM_002121	Body	TRUE			chr6	33048469	33048880	9.109e-05	14	2.484e-05	0.02611	0/14	-3.42177	HLA-DPB1;HLA-DPA1	0;0	intron+cds;TSS+exon+utr5	CpG: 35	0	island	TRUE	0	15.7567	chr6	33048469	33048880	412	*	1837	Promoter	chr6	33032346	33048555	16210	-	3113	uc021ywg.1	0	ENSG00000231389	HLA-DPA1
cg03636880	chr6	33048687	-0.21662	0.133416	0.999966	0.189497	chr6:33048416-33048814	Island	HLA-DPB1	NM_002121	Body	TRUE			chr6	33048469	33048880	9.109e-05	14	2.484e-05	0.02611	0/14	-3.42177	HLA-DPB1;HLA-DPA1	0;0	intron+cds;TSS+exon+utr5	CpG: 35	0	island	TRUE	0	15.7567	chr6	33048469	33048880	412	*	1837	Promoter	chr6	33032346	33048555	16210	-	3113	uc021ywg.1	0	ENSG00000231389	HLA-DPA1
cg15829535	chr6	33048760	-0.186634	0.140848	0.999966	0.158872	chr6:33048416-33048814	Island	HLA-DPB1	NM_002121	Body	TRUE			chr6	33048469	33048880	9.109e-05	14	2.484e-05	0.02611	0/14	-3.42177	HLA-DPB1;HLA-DPA1	0;0	intron+cds;TSS+exon+utr5	CpG: 35	0	island	TRUE	0	15.7567	chr6	33048469	33048880	412	*	1837	Promoter	chr6	33032346	33048555	16210	-	3113	uc021ywg.1	0	ENSG00000231389	HLA-DPA1
cg25491704	chr6	33048879	-0.0865277	0.165913	0.999966	0.0675019	chr6:33048416-33048814	S_Shore	HLA-DPB1	NM_002121	Body	TRUE			chr6	33048469	33048880	9.109e-05	14	2.484e-05	0.02611	0/14	-3.42177	HLA-DPB1;HLA-DPA1	0;0	intron+cds;TSS+exon+utr5	CpG: 35	0	island	TRUE	0	15.7567	chr6	33048469	33048880	412	*	1837	Promoter	chr6	33032346	33048555	16210	-	3113	uc021ywg.1	0	ENSG00000231389	HLA-DPA1
cg14870156	chr6	33048540	-0.228689	0.173083	0.999966	0.174203	chr6:33048416-33048814	Island	HLA-DPB1	NM_002121	Body	TRUE			chr6	33048469	33048880	9.109e-05	14	2.484e-05	0.02611	0/14	-3.42177	HLA-DPB1;HLA-DPA1	0;0	intron+cds;TSS+exon+utr5	CpG: 35	0	island	TRUE	0	15.7567	chr6	33048469	33048880	412	*	1837	Promoter	chr6	33032346	33048555	16210	-	3113	uc021ywg.1	0	ENSG00000231389	HLA-DPA1
cg08112929	chr15	100672325	0.263437	0.00152714	0.999966	0.74187		OpenSea	ADAMTS17	NM_139057	Body		15:100671885-100672834	Unclassified	chr15	100672282	100672380	6.411e-06	3	6.41e-06	0.02823	3/0	0.663788	ADAMTS17	0	intron+cds	CpG: 19	138910		TRUE	0	3.44714	chr15	100672282	100672380	99	*	257	Exon (uc002bvv.1/170691, exon 12 of 22)	chr15	100513161	100516476	3316	-	170691	uc002bvw.1	-155806	ENSG00000140470	ADAMTS17
cg13170705	chr15	100672282	0.163577	0.00232223	0.999966	0.430876		OpenSea	ADAMTS17	NM_139057	Body		15:100671885-100672834	Unclassified	chr15	100672282	100672380	6.411e-06	3	6.41e-06	0.02823	3/0	0.663788	ADAMTS17	0	intron+cds	CpG: 19	138910		TRUE	0	3.44714	chr15	100672282	100672380	99	*	257	Exon (uc002bvv.1/170691, exon 12 of 22)	chr15	100513161	100516476	3316	-	170691	uc002bvw.1	-155806	ENSG00000140470	ADAMTS17
cg24782378	chr15	100672379	0.236774	0.0116109	0.999966	0.45819		OpenSea	ADAMTS17	NM_139057	Body		15:100671885-100672834	Unclassified	chr15	100672282	100672380	6.411e-06	3	6.41e-06	0.02823	3/0	0.663788	ADAMTS17	0	intron+cds	CpG: 19	138910		TRUE	0	3.44714	chr15	100672282	100672380	99	*	257	Exon (uc002bvv.1/170691, exon 12 of 22)	chr15	100513161	100516476	3316	-	170691	uc002bvw.1	-155806	ENSG00000140470	ADAMTS17
cg07180360	chrX	46404673	0.156925	0.0134148	0.999966	0.293829	chrX:46404634-46405165	Island	ZNF674;LOC401588;ZNF674	NM_001146291;NR_015378;NM_001039891	5'UTR;TSS1500;5'UTR		X:46404458-46405206	Promoter_Associated	chrX	46404528	46405126	9.031e-05	14	4.077e-05	0.02941	14/0	1.50032	ZNF674;ZNF674-AS1	0;0	TSS+intron+exon+utr5;nc_intron+nc_exon	CpG: 44	0	island	TRUE	0	6.58587	chrX	46404528	46405126	599	*	668	Promoter	chrX	46404925	46407910	2986	+	401588	uc004dgs.5	0	ENSG00000230844	ZNF674-AS1
cg09965404	chrX	46404957	0.164148	0.0175978	0.999966	0.288005	chrX:46404634-46405165	Island	ZNF674;LOC401588;ZNF674	NM_001146291;NR_015378;NM_001039891	TSS200;Body;TSS200		X:46404458-46405206	Promoter_Associated	chrX	46404528	46405126	9.031e-05	14	4.077e-05	0.02941	14/0	1.50032	ZNF674;ZNF674-AS1	0;0	TSS+intron+exon+utr5;nc_intron+nc_exon	CpG: 44	0	island	TRUE	0	6.58587	chrX	46404528	46405126	599	*	668	Promoter	chrX	46404925	46407910	2986	+	401588	uc004dgs.5	0	ENSG00000230844	ZNF674-AS1
cg21137943	chrX	46405110	0.132492	0.019026	0.999966	0.227972	chrX:46404634-46405165	Island	ZNF674;LOC401588;ZNF674	NM_001146291;NR_015378;NM_001039891	TSS1500;Body;TSS1500		X:46404458-46405206	Promoter_Associated	chrX	46404528	46405126	9.031e-05	14	4.077e-05	0.02941	14/0	1.50032	ZNF674;ZNF674-AS1	0;0	TSS+intron+exon+utr5;nc_intron+nc_exon	CpG: 44	0	island	TRUE	0	6.58587	chrX	46404528	46405126	599	*	668	Promoter	chrX	46404925	46407910	2986	+	401588	uc004dgs.5	0	ENSG00000230844	ZNF674-AS1
cg25321762	chrX	46404934	0.140023	0.0225873	0.999966	0.230496	chrX:46404634-46405165	Island	ZNF674;LOC401588;ZNF674	NM_001146291;NR_015378;NM_001039891	TSS200;TSS200;TSS200		X:46404458-46405206	Promoter_Associated	chrX	46404528	46405126	9.031e-05	14	4.077e-05	0.02941	14/0	1.50032	ZNF674;ZNF674-AS1	0;0	TSS+intron+exon+utr5;nc_intron+nc_exon	CpG: 44	0	island	TRUE	0	6.58587	chrX	46404528	46405126	599	*	668	Promoter	chrX	46404925	46407910	2986	+	401588	uc004dgs.5	0	ENSG00000230844	ZNF674-AS1
cg01166930	chrX	46404528	0.147303	0.0377483	0.999966	0.209627	chrX:46404634-46405165	N_Shore	ZNF674;LOC401588;ZNF674	NM_001146291;NR_015378;NM_001039891	5'UTR;TSS1500;5'UTR		X:46404458-46405206	Promoter_Associated	chrX	46404528	46405126	9.031e-05	14	4.077e-05	0.02941	14/0	1.50032	ZNF674;ZNF674-AS1	0;0	TSS+intron+exon+utr5;nc_intron+nc_exon	CpG: 44	0	island	TRUE	0	6.58587	chrX	46404528	46405126	599	*	668	Promoter	chrX	46404925	46407910	2986	+	401588	uc004dgs.5	0	ENSG00000230844	ZNF674-AS1
cg00115511	chrX	46404799	0.119143	0.0527226	0.999966	0.152266	chrX:46404634-46405165	Island	LOC401588;ZNF674;ZNF674	NR_015378;NM_001146291;NM_001039891	TSS200;5'UTR;5'UTR		X:46404458-46405206	Promoter_Associated	chrX	46404528	46405126	9.031e-05	14	4.077e-05	0.02941	14/0	1.50032	ZNF674;ZNF674-AS1	0;0	TSS+intron+exon+utr5;nc_intron+nc_exon	CpG: 44	0	island	TRUE	0	6.58587	chrX	46404528	46405126	599	*	668	Promoter	chrX	46404925	46407910	2986	+	401588	uc004dgs.5	0	ENSG00000230844	ZNF674-AS1
cg25441577	chrX	46405000	0.093194	0.0605603	0.999966	0.113493	chrX:46404634-46405165	Island	ZNF674;LOC401588;ZNF674	NM_001146291;NR_015378;NM_001039891	TSS200;Body;TSS200		X:46404458-46405206	Promoter_Associated	chrX	46404528	46405126	9.031e-05	14	4.077e-05	0.02941	14/0	1.50032	ZNF674;ZNF674-AS1	0;0	TSS+intron+exon+utr5;nc_intron+nc_exon	CpG: 44	0	island	TRUE	0	6.58587	chrX	46404528	46405126	599	*	668	Promoter	chrX	46404925	46407910	2986	+	401588	uc004dgs.5	0	ENSG00000230844	ZNF674-AS1
cg17475505	chrX	46404859	0.0939056	0.0767753	0.999966	0.104684	chrX:46404634-46405165	Island	LOC401588;ZNF674;ZNF674;ZNF674;ZNF674	NR_015378;NM_001039891;NM_001146291;NM_001146291;NM_001039891	TSS200;1stExon;1stExon;5'UTR;5'UTR		X:46404458-46405206	Promoter_Associated	chrX	46404528	46405126	9.031e-05	14	4.077e-05	0.02941	14/0	1.50032	ZNF674;ZNF674-AS1	0;0	TSS+intron+exon+utr5;nc_intron+nc_exon	CpG: 44	0	island	TRUE	0	6.58587	chrX	46404528	46405126	599	*	668	Promoter	chrX	46404925	46407910	2986	+	401588	uc004dgs.5	0	ENSG00000230844	ZNF674-AS1
cg05237609	chrX	46404607	0.0819204	0.136377	0.999966	0.0708825	chrX:46404634-46405165	N_Shore	ZNF674;LOC401588;ZNF674	NM_001146291;NR_015378;NM_001039891	5'UTR;TSS1500;5'UTR		X:46404458-46405206	Promoter_Associated	chrX	46404528	46405126	9.031e-05	14	4.077e-05	0.02941	14/0	1.50032	ZNF674;ZNF674-AS1	0;0	TSS+intron+exon+utr5;nc_intron+nc_exon	CpG: 44	0	island	TRUE	0	6.58587	chrX	46404528	46405126	599	*	668	Promoter	chrX	46404925	46407910	2986	+	401588	uc004dgs.5	0	ENSG00000230844	ZNF674-AS1
cg24701794	chrX	46405123	0.0978676	0.136514	0.999966	0.0846382	chrX:46404634-46405165	Island	ZNF674;LOC401588;ZNF674	NM_001146291;NR_015378;NM_001039891	TSS1500;Body;TSS1500		X:46404458-46405206	Promoter_Associated	chrX	46404528	46405126	9.031e-05	14	4.077e-05	0.02941	14/0	1.50032	ZNF674;ZNF674-AS1	0;0	TSS+intron+exon+utr5;nc_intron+nc_exon	CpG: 44	0	island	TRUE	0	6.58587	chrX	46404528	46405126	599	*	668	Promoter	chrX	46404925	46407910	2986	+	401588	uc004dgs.5	0	ENSG00000230844	ZNF674-AS1
cg00805116	chrX	46404864	0.0761653	0.183961	0.999966	0.0560023	chrX:46404634-46405165	Island	LOC401588;ZNF674;ZNF674;ZNF674;ZNF674	NR_015378;NM_001039891;NM_001146291;NM_001146291;NM_001039891	TSS200;1stExon;1stExon;5'UTR;5'UTR		X:46404458-46405206	Promoter_Associated	chrX	46404528	46405126	9.031e-05	14	4.077e-05	0.02941	14/0	1.50032	ZNF674;ZNF674-AS1	0;0	TSS+intron+exon+utr5;nc_intron+nc_exon	CpG: 44	0	island	TRUE	0	6.58587	chrX	46404528	46405126	599	*	668	Promoter	chrX	46404925	46407910	2986	+	401588	uc004dgs.5	0	ENSG00000230844	ZNF674-AS1
cg08874821	chrX	46405125	0.0735578	0.210533	0.999966	0.0497751	chrX:46404634-46405165	Island	ZNF674;LOC401588;ZNF674	NM_001146291;NR_015378;NM_001039891	TSS1500;Body;TSS1500		X:46404458-46405206	Promoter_Associated	chrX	46404528	46405126	9.031e-05	14	4.077e-05	0.02941	14/0	1.50032	ZNF674;ZNF674-AS1	0;0	TSS+intron+exon+utr5;nc_intron+nc_exon	CpG: 44	0	island	TRUE	0	6.58587	chrX	46404528	46405126	599	*	668	Promoter	chrX	46404925	46407910	2986	+	401588	uc004dgs.5	0	ENSG00000230844	ZNF674-AS1
cg18717600	chrX	46404986	0.0886454	0.272321	0.999966	0.0500775	chrX:46404634-46405165	Island	ZNF674;LOC401588;ZNF674	NM_001146291;NR_015378;NM_001039891	TSS200;Body;TSS200		X:46404458-46405206	Promoter_Associated	chrX	46404528	46405126	9.031e-05	14	4.077e-05	0.02941	14/0	1.50032	ZNF674;ZNF674-AS1	0;0	TSS+intron+exon+utr5;nc_intron+nc_exon	CpG: 44	0	island	TRUE	0	6.58587	chrX	46404528	46405126	599	*	668	Promoter	chrX	46404925	46407910	2986	+	401588	uc004dgs.5	0	ENSG00000230844	ZNF674-AS1
cg26301245	chrX	46405090	0.0350251	0.568928	0.999966	0.00857912	chrX:46404634-46405165	Island	ZNF674;LOC401588;ZNF674	NM_001146291;NR_015378;NM_001039891	TSS200;Body;TSS200		X:46404458-46405206	Promoter_Associated	chrX	46404528	46405126	9.031e-05	14	4.077e-05	0.02941	14/0	1.50032	ZNF674;ZNF674-AS1	0;0	TSS+intron+exon+utr5;nc_intron+nc_exon	CpG: 44	0	island	TRUE	0	6.58587	chrX	46404528	46405126	599	*	668	Promoter	chrX	46404925	46407910	2986	+	401588	uc004dgs.5	0	ENSG00000230844	ZNF674-AS1
cg25835179	chr11	67418291	-0.263567	0.00937377	0.999966	0.534536		OpenSea	ACY3	NM_080658	TSS200		11:67417860-67418447	Unclassified	chr11	67417958	67418406	1.064e-06	13	4.363e-05	0.04174	0/13	-1.92905	ACY3	0	TSS+intron+exon+utr5	CpG: 22	-14349		TRUE	0	8.41106	chr11	67417958	67418406	449	*	1972	Promoter	chr11	67410026	67418130	8105	-	91703	uc001omq.3	0	ENSG00000132744	ACY3
cg01240599	chr11	67418045	-0.187211	0.0354593	0.999966	0.271506		OpenSea	ACY3	NM_080658	5'UTR		11:67417860-67418447	Unclassified	chr11	67417958	67418406	1.064e-06	13	4.363e-05	0.04174	0/13	-1.92905	ACY3	0	TSS+intron+exon+utr5	CpG: 22	-14349		TRUE	0	8.41106	chr11	67417958	67418406	449	*	1972	Promoter	chr11	67410026	67418130	8105	-	91703	uc001omq.3	0	ENSG00000132744	ACY3
cg09296957	chr11	67418310	-0.208468	0.0365554	0.999966	0.299578		OpenSea	ACY3	NM_080658	TSS200		11:67417860-67418447	Unclassified	chr11	67417958	67418406	1.064e-06	13	4.363e-05	0.04174	0/13	-1.92905	ACY3	0	TSS+intron+exon+utr5	CpG: 22	-14349		TRUE	0	8.41106	chr11	67417958	67418406	449	*	1972	Promoter	chr11	67410026	67418130	8105	-	91703	uc001omq.3	0	ENSG00000132744	ACY3
cg12894325	chr11	67418113	-0.150638	0.0367277	0.999966	0.216166		OpenSea	ACY3;ACY3	NM_080658;NM_080658	5'UTR;1stExon		11:67417860-67418447	Unclassified	chr11	67417958	67418406	1.064e-06	13	4.363e-05	0.04174	0/13	-1.92905	ACY3	0	TSS+intron+exon+utr5	CpG: 22	-14349		TRUE	0	8.41106	chr11	67417958	67418406	449	*	1972	Promoter	chr11	67410026	67418130	8105	-	91703	uc001omq.3	0	ENSG00000132744	ACY3
cg12355172	chr11	67418315	-0.211045	0.0381287	0.999966	0.29942		OpenSea	ACY3	NM_080658	TSS200		11:67417860-67418447	Unclassified	chr11	67417958	67418406	1.064e-06	13	4.363e-05	0.04174	0/13	-1.92905	ACY3	0	TSS+intron+exon+utr5	CpG: 22	-14349		TRUE	0	8.41106	chr11	67417958	67418406	449	*	1972	Promoter	chr11	67410026	67418130	8105	-	91703	uc001omq.3	0	ENSG00000132744	ACY3
cg00350199	chr11	67418213	-0.152479	0.0390882	0.999966	0.214683		OpenSea	ACY3	NM_080658	TSS200		11:67417860-67418447	Unclassified	chr11	67417958	67418406	1.064e-06	13	4.363e-05	0.04174	0/13	-1.92905	ACY3	0	TSS+intron+exon+utr5	CpG: 22	-14349		TRUE	0	8.41106	chr11	67417958	67418406	449	*	1972	Promoter	chr11	67410026	67418130	8105	-	91703	uc001omq.3	0	ENSG00000132744	ACY3
cg06148175	chr11	67418148	-0.11486	0.0562328	0.999966	0.143576		OpenSea	ACY3	NM_080658	TSS200		11:67417860-67418447	Unclassified	chr11	67417958	67418406	1.064e-06	13	4.363e-05	0.04174	0/13	-1.92905	ACY3	0	TSS+intron+exon+utr5	CpG: 22	-14349		TRUE	0	8.41106	chr11	67417958	67418406	449	*	1972	Promoter	chr11	67410026	67418130	8105	-	91703	uc001omq.3	0	ENSG00000132744	ACY3
cg27022933	chr11	67418106	-0.141357	0.0582208	0.999966	0.174565		OpenSea	ACY3;ACY3	NM_080658;NM_080658	5'UTR;1stExon		11:67417860-67418447	Unclassified	chr11	67417958	67418406	1.064e-06	13	4.363e-05	0.04174	0/13	-1.92905	ACY3	0	TSS+intron+exon+utr5	CpG: 22	-14349		TRUE	0	8.41106	chr11	67417958	67418406	449	*	1972	Promoter	chr11	67410026	67418130	8105	-	91703	uc001omq.3	0	ENSG00000132744	ACY3
cg04565008	chr11	67418140	-0.114753	0.0585878	0.999966	0.141398		OpenSea	ACY3	NM_080658	TSS200		11:67417860-67418447	Unclassified	chr11	67417958	67418406	1.064e-06	13	4.363e-05	0.04174	0/13	-1.92905	ACY3	0	TSS+intron+exon+utr5	CpG: 22	-14349		TRUE	0	8.41106	chr11	67417958	67418406	449	*	1972	Promoter	chr11	67410026	67418130	8105	-	91703	uc001omq.3	0	ENSG00000132744	ACY3
cg23130075	chr11	67418365	-0.144853	0.0603208	0.999966	0.176653		OpenSea	ACY3	NM_080658	TSS1500		11:67417860-67418447	Unclassified	chr11	67417958	67418406	1.064e-06	13	4.363e-05	0.04174	0/13	-1.92905	ACY3	0	TSS+intron+exon+utr5	CpG: 22	-14349		TRUE	0	8.41106	chr11	67417958	67418406	449	*	1972	Promoter	chr11	67410026	67418130	8105	-	91703	uc001omq.3	0	ENSG00000132744	ACY3
cg04986336	chr11	67418358	-0.100369	0.0934827	0.999966	0.103307		OpenSea	ACY3	NM_080658	TSS1500		11:67417860-67418447	Unclassified	chr11	67417958	67418406	1.064e-06	13	4.363e-05	0.04174	0/13	-1.92905	ACY3	0	TSS+intron+exon+utr5	CpG: 22	-14349		TRUE	0	8.41106	chr11	67417958	67418406	449	*	1972	Promoter	chr11	67410026	67418130	8105	-	91703	uc001omq.3	0	ENSG00000132744	ACY3
cg11096993	chr11	67417958	-0.135759	0.097776	0.999966	0.137085		OpenSea	ACY3	NM_080658	5'UTR		11:67417860-67418447	Unclassified	chr11	67417958	67418406	1.064e-06	13	4.363e-05	0.04174	0/13	-1.92905	ACY3	0	TSS+intron+exon+utr5	CpG: 22	-14349		TRUE	0	8.41106	chr11	67417958	67418406	449	*	1972	Promoter	chr11	67410026	67418130	8105	-	91703	uc001omq.3	0	ENSG00000132744	ACY3
cg26288806	chr11	67418405	-0.00368802	0.967767	0.999966	5.2478e-05		OpenSea	ACY3	NM_080658	TSS1500		11:67417860-67418447	Unclassified	chr11	67417958	67418406	1.064e-06	13	4.363e-05	0.04174	0/13	-1.92905	ACY3	0	TSS+intron+exon+utr5	CpG: 22	-14349		TRUE	0	8.41106	chr11	67417958	67418406	449	*	1972	Promoter	chr11	67410026	67418130	8105	-	91703	uc001omq.3	0	ENSG00000132744	ACY3
cg00450029	chr8	599525	0.259588	0.00955593	0.999966	0.524296	chr8:599904-600309	N_Shore							chr8	599525	600040	0.0007765	3	5.603e-05	0.04652	3/0	1.84614	ERICH1	0	intron	CpG: 45	0	island	TRUE	0	7.849	chr8	599525	600040	516	*	403	Distal Intergenic	chr8	615992	624047	8056	-	157697	uc003wpi.3	24007	ENSG00000104714	ERICH1
cg23958373	chr8	599963	0.640674	0.00981526	0.999966	1.28654	chr8:599904-600309	Island							chr8	599525	600040	0.0007765	3	5.603e-05	0.04652	3/0	1.84614	ERICH1	0	intron	CpG: 45	0	island	TRUE	0	7.849	chr8	599525	600040	516	*	403	Distal Intergenic	chr8	615992	624047	8056	-	157697	uc003wpi.3	24007	ENSG00000104714	ERICH1
cg07234876	chr8	600039	0.945876	0.01089	0.999966	1.85673	chr8:599904-600309	Island							chr8	599525	600040	0.0007765	3	5.603e-05	0.04652	3/0	1.84614	ERICH1	0	intron	CpG: 45	0	island	TRUE	0	7.849	chr8	599525	600040	516	*	403	Distal Intergenic	chr8	615992	624047	8056	-	157697	uc003wpi.3	24007	ENSG00000104714	ERICH1
[truncated: 1 more columns]

## Sheet: cpgs_regions_2y
ID	CHR	pos	mFc	nom_p	indfdr	score	Islands_Name	Relation_to_Island	UCSC_RefGene_Name	UCSC_RefGene_Accession	UCSC_RefGene_Group	Enhancer	Regulatory_Feature_Name	Regulatory_Feature_Group	X.chrom	start	end	min_p	n_probes	z_p	z_sidak_p	t.pos.t.neg	t.sum	refGene_name	refGene_distance	refGene_feature	cpgIslandExt_name	cpgIslandExt_distance	cpgIslandExt_feature	sameDir	geneDis	score	seqnames	start.1	end.1	width	strand	id	annotation	geneChr	geneStart	geneEnd	geneLength	geneStrand	geneId	transcriptId	distanceToTSS	ENSEMBL	SYMBOL
cg19626725	chr5	178986131	0.385151	0.00120013	0.310134	1.12494	chr5:178986513-178986999	N_Shore	RUFY1;RUFY1;RUFY1	NM_001040452;NM_025158;NM_001040451	TSS1500;Body;TSS1500				chr5	178986131	178986907	3.511e-09	9	1.084e-12	6.116e-10	9/0	5.33235	RUFY1	0;0;0	TSS+exon+utr5;TSS+intron+exon+utr5;intron	CpG: 37	0	island	TRUE	0	63.8014	chr5	178986131	178986907	777	*	4732	Promoter	chr5	178986693	179037027	50335	+	80230	uc003mkb.2	0	ENSG00000176783	RUFY1
cg00080972	chr5	178986291	0.521567	0.00134209	0.312497	1.49805	chr5:178986513-178986999	N_Shore	RUFY1;RUFY1;RUFY1	NM_001040452;NM_025158;NM_001040451	TSS1500;Body;TSS1500		5:178986177-178986948	Promoter_Associated	chr5	178986131	178986907	3.511e-09	9	1.084e-12	6.116e-10	9/0	5.33235	RUFY1	0;0;0	TSS+exon+utr5;TSS+intron+exon+utr5;intron	CpG: 37	0	island	TRUE	0	63.8014	chr5	178986131	178986907	777	*	4732	Promoter	chr5	178986693	179037027	50335	+	80230	uc003mkb.2	0	ENSG00000176783	RUFY1
cg21226059	chr5	178986404	0.791349	0.000340458	0.296308	2.74435	chr5:178986513-178986999	N_Shore	RUFY1;RUFY1;RUFY1	NM_001040452;NM_025158;NM_001040451	TSS1500;Body;TSS1500		5:178986177-178986948	Promoter_Associated	chr5	178986131	178986907	3.511e-09	9	1.084e-12	6.116e-10	9/0	5.33235	RUFY1	0;0;0	TSS+exon+utr5;TSS+intron+exon+utr5;intron	CpG: 37	0	island	TRUE	0	63.8014	chr5	178986131	178986907	777	*	4732	Promoter	chr5	178986693	179037027	50335	+	80230	uc003mkb.2	0	ENSG00000176783	RUFY1
cg14820908	chr5	178986412	0.716411	0.000703898	0.304413	2.25848	chr5:178986513-178986999	N_Shore	RUFY1;RUFY1;RUFY1	NM_001040452;NM_025158;NM_001040451	TSS1500;Body;TSS1500		5:178986177-178986948	Promoter_Associated	chr5	178986131	178986907	3.511e-09	9	1.084e-12	6.116e-10	9/0	5.33235	RUFY1	0;0;0	TSS+exon+utr5;TSS+intron+exon+utr5;intron	CpG: 37	0	island	TRUE	0	63.8014	chr5	178986131	178986907	777	*	4732	Promoter	chr5	178986693	179037027	50335	+	80230	uc003mkb.2	0	ENSG00000176783	RUFY1
cg02136620	chr5	178986620	0.51882	0.0121452	0.431256	0.993848	chr5:178986513-178986999	Island	RUFY1;RUFY1;RUFY1	NM_001040452;NM_025158;NM_001040451	TSS200;Body;TSS200		5:178986177-178986948	Promoter_Associated	chr5	178986131	178986907	3.511e-09	9	1.084e-12	6.116e-10	9/0	5.33235	RUFY1	0;0;0	TSS+exon+utr5;TSS+intron+exon+utr5;intron	CpG: 37	0	island	TRUE	0	63.8014	chr5	178986131	178986907	777	*	4732	Promoter	chr5	178986693	179037027	50335	+	80230	uc003mkb.2	0	ENSG00000176783	RUFY1
cg09060608	chr5	178986726	0.641367	0.00274821	0.34455	1.64251	chr5:178986513-178986999	Island	RUFY1;RUFY1;RUFY1	NM_001040452;NM_025158;NM_001040451	TSS200;Body;TSS200		5:178986177-178986948	Promoter_Associated	chr5	178986131	178986907	3.511e-09	9	1.084e-12	6.116e-10	9/0	5.33235	RUFY1	0;0;0	TSS+exon+utr5;TSS+intron+exon+utr5;intron	CpG: 37	0	island	TRUE	0	63.8014	chr5	178986131	178986907	777	*	4732	Promoter	chr5	178986693	179037027	50335	+	80230	uc003mkb.2	0	ENSG00000176783	RUFY1
cg05457628	chr5	178986728	0.719868	0.00220122	0.335506	1.91293	chr5:178986513-178986999	Island	RUFY1;RUFY1;RUFY1	NM_001040452;NM_025158;NM_001040451	TSS200;Body;TSS200		5:178986177-178986948	Promoter_Associated	chr5	178986131	178986907	3.511e-09	9	1.084e-12	6.116e-10	9/0	5.33235	RUFY1	0;0;0	TSS+exon+utr5;TSS+intron+exon+utr5;intron	CpG: 37	0	island	TRUE	0	63.8014	chr5	178986131	178986907	777	*	4732	Promoter	chr5	178986693	179037027	50335	+	80230	uc003mkb.2	0	ENSG00000176783	RUFY1
cg22764044	chr5	178986830	0.553356	0.00285419	0.345236	1.40802	chr5:178986513-178986999	Island	RUFY1;RUFY1;RUFY1;RUFY1;RUFY1	NM_001040452;NM_001040452;NM_025158;NM_001040451;NM_001040451	1stExon;5'UTR;Body;1stExon;5'UTR		5:178986177-178986948	Promoter_Associated	chr5	178986131	178986907	3.511e-09	9	1.084e-12	6.116e-10	9/0	5.33235	RUFY1	0;0;0	TSS+exon+utr5;TSS+intron+exon+utr5;intron	CpG: 37	0	island	TRUE	0	63.8014	chr5	178986131	178986907	777	*	4732	Promoter	chr5	178986693	179037027	50335	+	80230	uc003mkb.2	0	ENSG00000176783	RUFY1
cg26516362	chr5	178986906	0.484457	0.00745907	0.400205	1.03059	chr5:178986513-178986999	Island	RUFY1;RUFY1;RUFY1;RUFY1	NM_001040452;NM_025158;NM_001040451;NM_001040451	5'UTR;Body;1stExon;5'UTR		5:178986177-178986948	Promoter_Associated	chr5	178986131	178986907	3.511e-09	9	1.084e-12	6.116e-10	9/0	5.33235	RUFY1	0;0;0	TSS+exon+utr5;TSS+intron+exon+utr5;intron	CpG: 37	0	island	TRUE	0	63.8014	chr5	178986131	178986907	777	*	4732	Promoter	chr5	178986693	179037027	50335	+	80230	uc003mkb.2	0	ENSG00000176783	RUFY1
cg20988589	chr2	183942982	-0.196574	0.00704301	0.395468	0.423074		OpenSea	DUSP19;DUSP19	NM_080876;NM_001142314	TSS1500;TSS1500		2:183942897-183944054	Promoter_Associated	chr2	183942982	183944049	9.215e-06	10	9.974e-10	4.092e-07	0/10	-2.4916	DUSP19	0;0	nc_intron+nc_exon;TSS+intron+utr5+cds	CpG: 114	39357		TRUE	0	22.4272	chr2	183942982	183944049	1068	*	7049	Promoter	chr2	183943287	183964722	21436	+	142679	uc002upd.3	0	ENSG00000162999	DUSP19
cg26744578	chr2	183943181	-0.373436	7.16988e-05	0.258518	1.5477		OpenSea	DUSP19;DUSP19	NM_001142314;NM_080876	TSS200;TSS200		2:183942897-183944054	Promoter_Associated	chr2	183942982	183944049	9.215e-06	10	9.974e-10	4.092e-07	0/10	-2.4916	DUSP19	0;0	nc_intron+nc_exon;TSS+intron+utr5+cds	CpG: 114	39357		TRUE	0	22.4272	chr2	183942982	183944049	1068	*	7049	Promoter	chr2	183943287	183964722	21436	+	142679	uc002upd.3	0	ENSG00000162999	DUSP19
cg13925773	chr2	183943198	-0.242329	0.0180514	0.462867	0.422498		OpenSea	DUSP19;DUSP19	NM_001142314;NM_080876	TSS200;TSS200		2:183942897-183944054	Promoter_Associated	chr2	183942982	183944049	9.215e-06	10	9.974e-10	4.092e-07	0/10	-2.4916	DUSP19	0;0	nc_intron+nc_exon;TSS+intron+utr5+cds	CpG: 114	39357		TRUE	0	22.4272	chr2	183942982	183944049	1068	*	7049	Promoter	chr2	183943287	183964722	21436	+	142679	uc002upd.3	0	ENSG00000162999	DUSP19
cg08641796	chr2	183943388	-0.239996	0.00203761	0.333985	0.645801		OpenSea	DUSP19;DUSP19;DUSP19;DUSP19	NM_080876;NM_001142314;NM_080876;NM_001142314	1stExon;1stExon;5'UTR;5'UTR		2:183942897-183944054	Promoter_Associated	chr2	183942982	183944049	9.215e-06	10	9.974e-10	4.092e-07	0/10	-2.4916	DUSP19	0;0	nc_intron+nc_exon;TSS+intron+utr5+cds	CpG: 114	39357		TRUE	0	22.4272	chr2	183942982	183944049	1068	*	7049	Promoter	chr2	183943287	183964722	21436	+	142679	uc002upd.3	0	ENSG00000162999	DUSP19
cg12484193	chr2	183943469	-0.213572	0.0425932	0.546345	0.292735		OpenSea	DUSP19;DUSP19;DUSP19;DUSP19	NM_080876;NM_001142314;NM_080876;NM_001142314	1stExon;1stExon;5'UTR;5'UTR		2:183942897-183944054	Promoter_Associated	chr2	183942982	183944049	9.215e-06	10	9.974e-10	4.092e-07	0/10	-2.4916	DUSP19	0;0	nc_intron+nc_exon;TSS+intron+utr5+cds	CpG: 114	39357		TRUE	0	22.4272	chr2	183942982	183944049	1068	*	7049	Promoter	chr2	183943287	183964722	21436	+	142679	uc002upd.3	0	ENSG00000162999	DUSP19
cg20443138	chr2	183943496	-0.205624	0.032024	0.516909	0.30731		OpenSea	DUSP19;DUSP19;DUSP19;DUSP19	NM_080876;NM_001142314;NM_080876;NM_001142314	1stExon;1stExon;5'UTR;5'UTR		2:183942897-183944054	Promoter_Associated	chr2	183942982	183944049	9.215e-06	10	9.974e-10	4.092e-07	0/10	-2.4916	DUSP19	0;0	nc_intron+nc_exon;TSS+intron+utr5+cds	CpG: 114	39357		TRUE	0	22.4272	chr2	183942982	183944049	1068	*	7049	Promoter	chr2	183943287	183964722	21436	+	142679	uc002upd.3	0	ENSG00000162999	DUSP19
cg20721750	chr2	183943506	-0.229185	0.00502578	0.378785	0.526849		OpenSea	DUSP19;DUSP19;DUSP19;DUSP19	NM_080876;NM_001142314;NM_080876;NM_001142314	1stExon;1stExon;5'UTR;5'UTR		2:183942897-183944054	Promoter_Associated	chr2	183942982	183944049	9.215e-06	10	9.974e-10	4.092e-07	0/10	-2.4916	DUSP19	0;0	nc_intron+nc_exon;TSS+intron+utr5+cds	CpG: 114	39357		TRUE	0	22.4272	chr2	183942982	183944049	1068	*	7049	Promoter	chr2	183943287	183964722	21436	+	142679	uc002upd.3	0	ENSG00000162999	DUSP19
cg21364150	chr2	183943551	-0.272437	0.0131148	0.438149	0.512791		OpenSea	DUSP19;DUSP19;DUSP19;DUSP19	NM_080876;NM_001142314;NM_080876;NM_001142314	1stExon;1stExon;5'UTR;5'UTR		2:183942897-183944054	Promoter_Associated	chr2	183942982	183944049	9.215e-06	10	9.974e-10	4.092e-07	0/10	-2.4916	DUSP19	0;0	nc_intron+nc_exon;TSS+intron+utr5+cds	CpG: 114	39357		TRUE	0	22.4272	chr2	183942982	183944049	1068	*	7049	Promoter	chr2	183943287	183964722	21436	+	142679	uc002upd.3	0	ENSG00000162999	DUSP19
cg02561726	chr2	183943938	-0.268959	0.0305577	0.512831	0.40744		OpenSea	DUSP19;DUSP19	NM_001142314;NM_080876	Body;Body		2:183942897-183944054	Promoter_Associated	chr2	183942982	183944049	9.215e-06	10	9.974e-10	4.092e-07	0/10	-2.4916	DUSP19	0;0	nc_intron+nc_exon;TSS+intron+utr5+cds	CpG: 114	39357		TRUE	0	22.4272	chr2	183942982	183944049	1068	*	7049	Promoter	chr2	183943287	183964722	21436	+	142679	uc002upd.3	0	ENSG00000162999	DUSP19
cg12662931	chr2	183944048	-0.249485	0.0345953	0.524111	0.364493		OpenSea	DUSP19;DUSP19	NM_001142314;NM_080876	Body;Body	TRUE	2:183942897-183944054	Promoter_Associated	chr2	183942982	183944049	9.215e-06	10	9.974e-10	4.092e-07	0/10	-2.4916	DUSP19	0;0	nc_intron+nc_exon;TSS+intron+utr5+cds	CpG: 114	39357		TRUE	0	22.4272	chr2	183942982	183944049	1068	*	7049	Promoter	chr2	183943287	183964722	21436	+	142679	uc002upd.3	0	ENSG00000162999	DUSP19
cg02045294	chr19	49223814	-0.153697	0.00348324	0.357209	0.377791	chr19:49223833-49224276	N_Shore	MAMSTR	NM_001130915	TSS1500		19:49223589-49224780	Promoter_Associated	chr19	49223814	49224166	2.269e-08	5	3.428e-10	4.264e-07	0/5	-1.28423	RASIP1	0	utr3+cds	CpG: 36	0	island	TRUE	0	12.1552	chr19	49223814	49224166	353	*	1426	3' UTR	chr19	49216255	49222976	6722	-	284358	uc002pkg.2	-838	ENSG00000176909	MAMSTR
cg10495207	chr19	49223834	-0.228294	7.28615e-05	0.258518	0.944566	chr19:49223833-49224276	Island	MAMSTR	NM_001130915	TSS1500		19:49223589-49224780	Promoter_Associated	chr19	49223814	49224166	2.269e-08	5	3.428e-10	4.264e-07	0/5	-1.28423	RASIP1	0	utr3+cds	CpG: 36	0	island	TRUE	0	12.1552	chr19	49223814	49224166	353	*	1426	3' UTR	chr19	49216255	49222976	6722	-	284358	uc002pkg.2	-838	ENSG00000176909	MAMSTR
cg10404009	chr19	49223845	-0.247263	6.37555e-05	0.255813	1.03739	chr19:49223833-49224276	Island	MAMSTR;RASIP1	NM_001130915;NM_017805	TSS1500;3'UTR		19:49223589-49224780	Promoter_Associated	chr19	49223814	49224166	2.269e-08	5	3.428e-10	4.264e-07	0/5	-1.28423	RASIP1	0	utr3+cds	CpG: 36	0	island	TRUE	0	12.1552	chr19	49223814	49224166	353	*	1426	3' UTR	chr19	49216255	49222976	6722	-	284358	uc002pkg.2	-838	ENSG00000176909	MAMSTR
cg13428516	chr19	49224033	-0.296849	0.00268126	0.342868	0.763395	chr19:49223833-49224276	Island	MAMSTR;RASIP1	NM_001130915;NM_017805	TSS1500;3'UTR		19:49223589-49224780	Promoter_Associated	chr19	49223814	49224166	2.269e-08	5	3.428e-10	4.264e-07	0/5	-1.28423	RASIP1	0	utr3+cds	CpG: 36	0	island	TRUE	0	12.1552	chr19	49223814	49224166	353	*	1426	3' UTR	chr19	49216255	49222976	6722	-	284358	uc002pkg.2	-838	ENSG00000176909	MAMSTR
cg13974464	chr19	49224165	-0.358123	0.0058271	0.386613	0.800244	chr19:49223833-49224276	Island	MAMSTR;RASIP1	NM_001130915;NM_017805	TSS1500;Body		19:49223589-49224780	Promoter_Associated	chr19	49223814	49224166	2.269e-08	5	3.428e-10	4.264e-07	0/5	-1.28423	RASIP1	0	utr3+cds	CpG: 36	0	island	TRUE	0	12.1552	chr19	49223814	49224166	353	*	1426	3' UTR	chr19	49216255	49222976	6722	-	284358	uc002pkg.2	-838	ENSG00000176909	MAMSTR
cg07832006	chr1	115397374	0.31455	6.03837e-05	0.246798	1.32711	chr1:115397448-115397942	N_Shore	SYCP1	NM_003176	TSS200				chr1	115397374	115397617	3.017e-09	5	1.005e-08	1.811e-05	5/0	1.08277	SYCP1	0;0	nc_exon;TSS+exon+utr5	CpG: 37	0	island	TRUE	0	8.65985	chr1	115397374	115397617	244	*	7876	Promoter	chr1	115397455	115537990	140536	+	6847	uc001efq.3	0	ENSG00000198765	SYCP1
cg07724623	chr1	115397409	0.211899	0.00278634	0.345236	0.541395	chr1:115397448-115397942	N_Shore	SYCP1	NM_003176	TSS200				chr1	115397374	115397617	3.017e-09	5	1.005e-08	1.811e-05	5/0	1.08277	SYCP1	0;0	nc_exon;TSS+exon+utr5	CpG: 37	0	island	TRUE	0	8.65985	chr1	115397374	115397617	244	*	7876	Promoter	chr1	115397455	115537990	140536	+	6847	uc001efq.3	0	ENSG00000198765	SYCP1
cg04115969	chr1	115397449	0.165555	0.00446859	0.372667	0.389025	chr1:115397448-115397942	Island	SYCP1	NM_003176	TSS200				chr1	115397374	115397617	3.017e-09	5	1.005e-08	1.811e-05	5/0	1.08277	SYCP1	0;0	nc_exon;TSS+exon+utr5	CpG: 37	0	island	TRUE	0	8.65985	chr1	115397374	115397617	244	*	7876	Promoter	chr1	115397455	115537990	140536	+	6847	uc001efq.3	0	ENSG00000198765	SYCP1
cg18087477	chr1	115397597	0.180682	0.0158781	0.454241	0.325084	chr1:115397448-115397942	Island	SYCP1;SYCP1	NM_003176;NM_003176	1stExon;5'UTR				chr1	115397374	115397617	3.017e-09	5	1.005e-08	1.811e-05	5/0	1.08277	SYCP1	0;0	nc_exon;TSS+exon+utr5	CpG: 37	0	island	TRUE	0	8.65985	chr1	115397374	115397617	244	*	7876	Promoter	chr1	115397455	115537990	140536	+	6847	uc001efq.3	0	ENSG00000198765	SYCP1
cg27332337	chr1	115397616	0.210088	0.00124223	0.310771	0.610474	chr1:115397448-115397942	Island	SYCP1;SYCP1	NM_003176;NM_003176	1stExon;5'UTR				chr1	115397374	115397617	3.017e-09	5	1.005e-08	1.811e-05	5/0	1.08277	SYCP1	0;0	nc_exon;TSS+exon+utr5	CpG: 37	0	island	TRUE	0	8.65985	chr1	115397374	115397617	244	*	7876	Promoter	chr1	115397455	115537990	140536	+	6847	uc001efq.3	0	ENSG00000198765	SYCP1
cg27631599	chr1	1108820	0.101003	0.206594	0.74716	0.069175	chr1:1109314-1110145	N_Shore	TTLL10	NM_001130045	TSS1500	TRUE	1:1108800-1109567	Unclassified_Cell_type_specific	chr1	1108820	1109984	8.639e-05	7	4.496e-07	0.0001691	9/0	2.26764	TTLL10	0	TSS+intron+exon+utr5	CpG: 59	0	island	TRUE	0	14.3931	chr1	1108820	1109984	1165	*	7857	Promoter	chr1	1109286	1133313	24028	+	254173	uc001acy.2	0	ENSG00000162571	TTLL10
cg10056813	chr1	1108860	0.117336	0.0792146	0.618658	0.12921	chr1:1109314-1110145	N_Shore	TTLL10	NM_001130045	TSS1500	TRUE	1:1108800-1109567	Unclassified_Cell_type_specific	chr1	1108820	1109984	8.639e-05	7	4.496e-07	0.0001691	9/0	2.26764	TTLL10	0	TSS+intron+exon+utr5	CpG: 59	0	island	TRUE	0	14.3931	chr1	1108820	1109984	1165	*	7857	Promoter	chr1	1109286	1133313	24028	+	254173	uc001acy.2	0	ENSG00000162571	TTLL10
cg14709479	chr1	1108924	0.408904	0.000779433	0.304413	1.27096	chr1:1109314-1110145	N_Shore	TTLL10	NM_001130045	TSS1500	TRUE	1:1108800-1109567	Unclassified_Cell_type_specific	chr1	1108820	1109984	8.639e-05	7	4.496e-07	0.0001691	9/0	2.26764	TTLL10	0	TSS+intron+exon+utr5	CpG: 59	0	island	TRUE	0	14.3931	chr1	1108820	1109984	1165	*	7857	Promoter	chr1	1109286	1133313	24028	+	254173	uc001acy.2	0	ENSG00000162571	TTLL10
cg01961752	chr1	1109012	0.398518	0.00587775	0.387217	0.889009	chr1:1109314-1110145	N_Shore	TTLL10	NM_001130045	TSS1500	TRUE	1:1108800-1109567	Unclassified_Cell_type_specific	chr1	1108820	1109984	8.639e-05	7	4.496e-07	0.0001691	9/0	2.26764	TTLL10	0	TSS+intron+exon+utr5	CpG: 59	0	island	TRUE	0	14.3931	chr1	1108820	1109984	1165	*	7857	Promoter	chr1	1109286	1133313	24028	+	254173	uc001acy.2	0	ENSG00000162571	TTLL10
cg21288685	chr1	1109244	0.122702	0.0854324	0.627956	0.131092	chr1:1109314-1110145	N_Shore	TTLL10	NM_001130045	TSS200	TRUE	1:1108800-1109567	Unclassified_Cell_type_specific	chr1	1108820	1109984	8.639e-05	7	4.496e-07	0.0001691	9/0	2.26764	TTLL10	0	TSS+intron+exon+utr5	CpG: 59	0	island	TRUE	0	14.3931	chr1	1108820	1109984	1165	*	7857	Promoter	chr1	1109286	1133313	24028	+	254173	uc001acy.2	0	ENSG00000162571	TTLL10
cg10143960	chr1	1109486	0.45031	0.00305188	0.349037	1.13272	chr1:1109314-1110145	Island	TTLL10	NM_001130045	5'UTR	TRUE	1:1108800-1109567	Unclassified_Cell_type_specific	chr1	1108820	1109984	8.639e-05	7	4.496e-07	0.0001691	9/0	2.26764	TTLL10	0	TSS+intron+exon+utr5	CpG: 59	0	island	TRUE	0	14.3931	chr1	1108820	1109984	1165	*	7857	Promoter	chr1	1109286	1133313	24028	+	254173	uc001acy.2	0	ENSG00000162571	TTLL10
cg01511231	chr1	1109676	0.230581	0.0223964	0.482417	0.380418	chr1:1109314-1110145	Island	TTLL10	NM_001130045	5'UTR				chr1	1108820	1109984	8.639e-05	7	4.496e-07	0.0001691	9/0	2.26764	TTLL10	0	TSS+intron+exon+utr5	CpG: 59	0	island	TRUE	0	14.3931	chr1	1108820	1109984	1165	*	7857	Promoter	chr1	1109286	1133313	24028	+	254173	uc001acy.2	0	ENSG00000162571	TTLL10
cg03278726	chr1	1109832	0.186081	0.0918685	0.637788	0.192935	chr1:1109314-1110145	Island	TTLL10	NM_001130045	5'UTR				chr1	1108820	1109984	8.639e-05	7	4.496e-07	0.0001691	9/0	2.26764	TTLL10	0	TSS+intron+exon+utr5	CpG: 59	0	island	TRUE	0	14.3931	chr1	1108820	1109984	1165	*	7857	Promoter	chr1	1109286	1133313	24028	+	254173	uc001acy.2	0	ENSG00000162571	TTLL10
cg18770446	chr1	1109983	0.252209	0.0221186	0.48098	0.417467	chr1:1109314-1110145	Island	TTLL10	NM_001130045	5'UTR				chr1	1108820	1109984	8.639e-05	7	4.496e-07	0.0001691	9/0	2.26764	TTLL10	0	TSS+intron+exon+utr5	CpG: 59	0	island	TRUE	0	14.3931	chr1	1108820	1109984	1165	*	7857	Promoter	chr1	1109286	1133313	24028	+	254173	uc001acy.2	0	ENSG00000162571	TTLL10
cg19535896	chr2	187713876	-0.467011	8.39845e-05	0.259158	1.90344	chr2:187713846-187714069	Island	ZSWIM2;ZSWIM2	NM_182521;NM_182521	1stExon;5'UTR	TRUE			chr2	187713876	187714280	3.311e-07	10	1.606e-07	0.0001741	0/10	-2.18513	ZSWIM2	0	TSS+exon+utr5	CpG: 23	0	island	TRUE	0	14.8463	chr2	187713876	187714280	405	*	6817	Promoter	chr2	187692207	187713897	21691	-	151112	uc002upu.1	0	ENSG00000163012	ZSWIM2
cg10396546	chr2	187713902	-0.269361	0.00320864	0.353149	0.671699	chr2:187713846-187714069	Island	ZSWIM2	NM_182521	TSS200	TRUE			chr2	187713876	187714280	3.311e-07	10	1.606e-07	0.0001741	0/10	-2.18513	ZSWIM2	0	TSS+exon+utr5	CpG: 23	0	island	TRUE	0	14.8463	chr2	187713876	187714280	405	*	6817	Promoter	chr2	187692207	187713897	21691	-	151112	uc002upu.1	0	ENSG00000163012	ZSWIM2
cg07548607	chr2	187713964	-0.237252	0.0144278	0.444228	0.436733	chr2:187713846-187714069	Island	ZSWIM2	NM_182521	TSS200	TRUE			chr2	187713876	187714280	3.311e-07	10	1.606e-07	0.0001741	0/10	-2.18513	ZSWIM2	0	TSS+exon+utr5	CpG: 23	0	island	TRUE	0	14.8463	chr2	187713876	187714280	405	*	6817	Promoter	chr2	187692207	187713897	21691	-	151112	uc002upu.1	0	ENSG00000163012	ZSWIM2
cg05907046	chr2	187713986	-0.191013	0.00814286	0.404964	0.399069	chr2:187713846-187714069	Island	ZSWIM2	NM_182521	TSS200	TRUE			chr2	187713876	187714280	3.311e-07	10	1.606e-07	0.0001741	0/10	-2.18513	ZSWIM2	0	TSS+exon+utr5	CpG: 23	0	island	TRUE	0	14.8463	chr2	187713876	187714280	405	*	6817	Promoter	chr2	187692207	187713897	21691	-	151112	uc002upu.1	0	ENSG00000163012	ZSWIM2
cg24617723	chr2	187714003	-0.158112	0.106453	0.657475	0.153818	chr2:187713846-187714069	Island	ZSWIM2	NM_182521	TSS200	TRUE			chr2	187713876	187714280	3.311e-07	10	1.606e-07	0.0001741	0/10	-2.18513	ZSWIM2	0	TSS+exon+utr5	CpG: 23	0	island	TRUE	0	14.8463	chr2	187713876	187714280	405	*	6817	Promoter	chr2	187692207	187713897	21691	-	151112	uc002upu.1	0	ENSG00000163012	ZSWIM2
cg16516691	chr2	187714055	-0.119957	0.199946	0.742219	0.0838606	chr2:187713846-187714069	Island	ZSWIM2	NM_182521	TSS200	TRUE			chr2	187713876	187714280	3.311e-07	10	1.606e-07	0.0001741	0/10	-2.18513	ZSWIM2	0	TSS+exon+utr5	CpG: 23	0	island	TRUE	0	14.8463	chr2	187713876	187714280	405	*	6817	Promoter	chr2	187692207	187713897	21691	-	151112	uc002upu.1	0	ENSG00000163012	ZSWIM2
cg14762973	chr2	187714068	-0.234561	0.0674052	0.599997	0.274743	chr2:187713846-187714069	Island	ZSWIM2	NM_182521	TSS200	TRUE			chr2	187713876	187714280	3.311e-07	10	1.606e-07	0.0001741	0/10	-2.18513	ZSWIM2	0	TSS+exon+utr5	CpG: 23	0	island	TRUE	0	14.8463	chr2	187713876	187714280	405	*	6817	Promoter	chr2	187692207	187713897	21691	-	151112	uc002upu.1	0	ENSG00000163012	ZSWIM2
cg18950539	chr2	187714168	-0.177928	0.00371436	0.361191	0.432387	chr2:187713846-187714069	S_Shore	ZSWIM2	NM_182521	TSS1500	TRUE			chr2	187713876	187714280	3.311e-07	10	1.606e-07	0.0001741	0/10	-2.18513	ZSWIM2	0	TSS+exon+utr5	CpG: 23	0	island	TRUE	0	14.8463	chr2	187713876	187714280	405	*	6817	Promoter	chr2	187692207	187713897	21691	-	151112	uc002upu.1	0	ENSG00000163012	ZSWIM2
cg13135031	chr2	187714213	-0.126655	0.0747333	0.612041	0.142675	chr2:187713846-187714069	S_Shore	ZSWIM2	NM_182521	TSS1500	TRUE			chr2	187713876	187714280	3.311e-07	10	1.606e-07	0.0001741	0/10	-2.18513	ZSWIM2	0	TSS+exon+utr5	CpG: 23	0	island	TRUE	0	14.8463	chr2	187713876	187714280	405	*	6817	Promoter	chr2	187692207	187713897	21691	-	151112	uc002upu.1	0	ENSG00000163012	ZSWIM2
cg14393114	chr2	187714279	-0.20328	0.00896216	0.411316	0.416233	chr2:187713846-187714069	S_Shore	ZSWIM2	NM_182521	TSS1500	TRUE			chr2	187713876	187714280	3.311e-07	10	1.606e-07	0.0001741	0/10	-2.18513	ZSWIM2	0	TSS+exon+utr5	CpG: 23	0	island	TRUE	0	14.8463	chr2	187713876	187714280	405	*	6817	Promoter	chr2	187692207	187713897	21691	-	151112	uc002upu.1	0	ENSG00000163012	ZSWIM2
cg10953317	chr17	72462417	-0.329199	0.010948	0.424942	0.64545		OpenSea	CD300A	NM_007261	TSS200		17:72462381-72463164	Promoter_Associated	chr17	72462417	72463081	4.683e-05	6	2.844e-07	0.0001875	0/6	-2.26517	CD300A	0;0	TSS+intron+utr5+cds;TSS+intron+exon+utr5	CpG: 55	11800		TRUE	0	14.8279	chr17	72462417	72463081	665	*	3506	Promoter	chr17	72462522	72480937	18416	+	11314	uc002jkv.4	0	ENSG00000167851	CD300A
cg12118246	chr17	72462441	-0.260786	0.0198015	0.470312	0.444198		OpenSea	CD300A	NM_007261	TSS200		17:72462381-72463164	Promoter_Associated	chr17	72462417	72463081	4.683e-05	6	2.844e-07	0.0001875	0/6	-2.26517	CD300A	0;0	TSS+intron+utr5+cds;TSS+intron+exon+utr5	CpG: 55	11800		TRUE	0	14.8279	chr17	72462417	72463081	665	*	3506	Promoter	chr17	72462522	72480937	18416	+	11314	uc002jkv.4	0	ENSG00000167851	CD300A
cg24375215	chr17	72462559	-0.223326	0.0288633	0.507079	0.343844		OpenSea	CD300A;CD300A	NM_007261;NM_007261	5'UTR;1stExon		17:72462381-72463164	Promoter_Associated	chr17	72462417	72463081	4.683e-05	6	2.844e-07	0.0001875	0/6	-2.26517	CD300A	0;0	TSS+intron+utr5+cds;TSS+intron+exon+utr5	CpG: 55	11800		TRUE	0	14.8279	chr17	72462417	72463081	665	*	3506	Promoter	chr17	72462522	72480937	18416	+	11314	uc002jkv.4	0	ENSG00000167851	CD300A
cg12331932	chr17	72462635	-0.427383	0.0115629	0.428441	0.827812		OpenSea	CD300A;CD300A	NM_007261;NM_007261	5'UTR;1stExon		17:72462381-72463164	Promoter_Associated	chr17	72462417	72463081	4.683e-05	6	2.844e-07	0.0001875	0/6	-2.26517	CD300A	0;0	TSS+intron+utr5+cds;TSS+intron+exon+utr5	CpG: 55	11800		TRUE	0	14.8279	chr17	72462417	72463081	665	*	3506	Promoter	chr17	72462522	72480937	18416	+	11314	uc002jkv.4	0	ENSG00000167851	CD300A
cg05592035	chr17	72462984	-0.589218	0.0112344	0.426652	1.14865		OpenSea	CD300A	NM_007261	Body	TRUE	17:72462381-72463164	Promoter_Associated	chr17	72462417	72463081	4.683e-05	6	2.844e-07	0.0001875	0/6	-2.26517	CD300A	0;0	TSS+intron+utr5+cds;TSS+intron+exon+utr5	CpG: 55	11800		TRUE	0	14.8279	chr17	72462417	72463081	665	*	3506	Promoter	chr17	72462522	72480937	18416	+	11314	uc002jkv.4	0	ENSG00000167851	CD300A
cg14181940	chr17	72463080	-0.435253	0.000844797	0.305262	1.33764		OpenSea	CD300A	NM_007261	Body	TRUE	17:72462381-72463164	Promoter_Associated	chr17	72462417	72463081	4.683e-05	6	2.844e-07	0.0001875	0/6	-2.26517	CD300A	0;0	TSS+intron+utr5+cds;TSS+intron+exon+utr5	CpG: 55	11800		TRUE	0	14.8279	chr17	72462417	72463081	665	*	3506	Promoter	chr17	72462522	72480937	18416	+	11314	uc002jkv.4	0	ENSG00000167851	CD300A
cg19241679	chr19	2302401	-0.225453	0.0168697	0.457695	0.399703	chr19:2302466-2302999	N_Shore	LINGO3	NM_001101391	5'UTR		19:2302345-2303498	Unclassified_Cell_type_specific	chr19	2302401	2303033	3.968e-06	6	2.834e-07	0.0001963	0/6	-1.48031	LINGO3	0	intron+utr5	CpG: 46	0	island	TRUE	0	9.69251	chr19	2302401	2303033	633	*	1413	Intron (uc010dsw.1/56928, intron 1 of 7)	chr19	2289774	2308156	18383	-	645191	uc010dsx.1	5123	ENSG00000220008	LINGO3
cg11891591	chr19	2302474	-0.247567	0.0167378	0.457371	0.439754	chr19:2302466-2302999	Island	LINGO3	NM_001101391	5'UTR		19:2302345-2303498	Unclassified_Cell_type_specific	chr19	2302401	2303033	3.968e-06	6	2.834e-07	0.0001963	0/6	-1.48031	LINGO3	0	intron+utr5	CpG: 46	0	island	TRUE	0	9.69251	chr19	2302401	2303033	633	*	1413	Intron (uc010dsw.1/56928, intron 1 of 7)	chr19	2289774	2308156	18383	-	645191	uc010dsx.1	5123	ENSG00000220008	LINGO3
cg11231751	chr19	2302783	-0.165379	0.0543491	0.573926	0.209173	chr19:2302466-2302999	Island	LINGO3	NM_001101391	5'UTR		19:2302345-2303498	Unclassified_Cell_type_specific	chr19	2302401	2303033	3.968e-06	6	2.834e-07	0.0001963	0/6	-1.48031	LINGO3	0	intron+utr5	CpG: 46	0	island	TRUE	0	9.69251	chr19	2302401	2303033	633	*	1413	Intron (uc010dsw.1/56928, intron 1 of 7)	chr19	2289774	2308156	18383	-	645191	uc010dsx.1	5123	ENSG00000220008	LINGO3
cg25238537	chr19	2302871	-0.189846	0.00717451	0.396892	0.407069	chr19:2302466-2302999	Island	LINGO3	NM_001101391	5'UTR		19:2302345-2303498	Unclassified_Cell_type_specific	chr19	2302401	2303033	3.968e-06	6	2.834e-07	0.0001963	0/6	-1.48031	LINGO3	0	intron+utr5	CpG: 46	0	island	TRUE	0	9.69251	chr19	2302401	2303033	633	*	1413	Intron (uc010dsw.1/56928, intron 1 of 7)	chr19	2289774	2308156	18383	-	645191	uc010dsx.1	5123	ENSG00000220008	LINGO3
cg13033578	chr19	2302995	-0.253561	0.0126672	0.434077	0.481086	chr19:2302466-2302999	Island	LINGO3	NM_001101391	5'UTR		19:2302345-2303498	Unclassified_Cell_type_specific	chr19	2302401	2303033	3.968e-06	6	2.834e-07	0.0001963	0/6	-1.48031	LINGO3	0	intron+utr5	CpG: 46	0	island	TRUE	0	9.69251	chr19	2302401	2303033	633	*	1413	Intron (uc010dsw.1/56928, intron 1 of 7)	chr19	2289774	2308156	18383	-	645191	uc010dsx.1	5123	ENSG00000220008	LINGO3
cg07498239	chr19	2303032	-0.398509	0.000277542	0.296308	1.41737	chr19:2302466-2302999	S_Shore	LINGO3	NM_001101391	5'UTR		19:2302345-2303498	Unclassified_Cell_type_specific	chr19	2302401	2303033	3.968e-06	6	2.834e-07	0.0001963	0/6	-1.48031	LINGO3	0	intron+utr5	CpG: 46	0	island	TRUE	0	9.69251	chr19	2302401	2303033	633	*	1413	Intron (uc010dsw.1/56928, intron 1 of 7)	chr19	2289774	2308156	18383	-	645191	uc010dsx.1	5123	ENSG00000220008	LINGO3
cg17916432	chr2	208989209	-0.0884987	0.138349	0.692686	0.0760225	chr2:208988834-208989269	Island	CRYGD;CRYGD	NM_006891;NM_006891	1stExon;5'UTR				chr2	208989209	208989470	1.653e-08	5	1.328e-07	0.0002227	0/5	-1.14589	CRYGD;LOC100507443	0;0	TSS+exon+utr5;nc_intron	CpG: 39	0	island	TRUE	0	7.88008	chr2	208989209	208989470	262	*	6922	Promoter	chr2	208986331	208989313	2983	-	1421	uc002vcn.4	0	ENSG00000118231	CRYGD
cg22399133	chr2	208989248	-0.449853	4.35402e-06	0.19015	2.41171	chr2:208988834-208989269	Island	CRYGD;CRYGD	NM_006891;NM_006891	1stExon;5'UTR				chr2	208989209	208989470	1.653e-08	5	1.328e-07	0.0002227	0/5	-1.14589	CRYGD;LOC100507443	0;0	TSS+exon+utr5;nc_intron	CpG: 39	0	island	TRUE	0	7.88008	chr2	208989209	208989470	262	*	6922	Promoter	chr2	208986331	208989313	2983	-	1421	uc002vcn.4	0	ENSG00000118231	CRYGD
cg23405212	chr2	208989382	-0.131691	0.0586553	0.582839	0.162203	chr2:208988834-208989269	S_Shore	CRYGD	NM_006891	TSS200				chr2	208989209	208989470	1.653e-08	5	1.328e-07	0.0002227	0/5	-1.14589	CRYGD;LOC100507443	0;0	TSS+exon+utr5;nc_intron	CpG: 39	0	island	TRUE	0	7.88008	chr2	208989209	208989470	262	*	6922	Promoter	chr2	208986331	208989313	2983	-	1421	uc002vcn.4	0	ENSG00000118231	CRYGD
cg00018606	chr2	208989425	-0.227333	0.000609559	0.304133	0.73087	chr2:208988834-208989269	S_Shore	CRYGD	NM_006891	TSS200				chr2	208989209	208989470	1.653e-08	5	1.328e-07	0.0002227	0/5	-1.14589	CRYGD;LOC100507443	0;0	TSS+exon+utr5;nc_intron	CpG: 39	0	island	TRUE	0	7.88008	chr2	208989209	208989470	262	*	6922	Promoter	chr2	208986331	208989313	2983	-	1421	uc002vcn.4	0	ENSG00000118231	CRYGD
cg12073779	chr2	208989469	-0.248517	0.00255528	0.341699	0.644296	chr2:208988834-208989269	S_Shore	CRYGD	NM_006891	TSS200				chr2	208989209	208989470	1.653e-08	5	1.328e-07	0.0002227	0/5	-1.14589	CRYGD;LOC100507443	0;0	TSS+exon+utr5;nc_intron	CpG: 39	0	island	TRUE	0	7.88008	chr2	208989209	208989470	262	*	6922	Promoter	chr2	208986331	208989313	2983	-	1421	uc002vcn.4	0	ENSG00000118231	CRYGD
cg03292743	chr2	74642838	-0.292812	4.94304e-05	0.237707	1.26085	chr2:74641733-74643350	Island	C2orf81	NM_001145054	Body	TRUE			chr2	74642838	74643252	4.943e-05	2	4.589e-07	0.0004851	0/2	-0.565383	C2orf81	0;0	intron+cds;utr5+cds	CpG: 117	0	island	TRUE	0	3.58355	chr2	74642838	74643252	415	*	6966	Exon (uc002sla.3/uc002sla.3, exon 1 of 1)	chr2	74641303	74644844	3542	-	388963	uc010yrq.1	1592	ENSG00000159239	C2orf81
cg24129222	chr2	74643251	-0.272571	0.000653248	0.304413	0.868117	chr2:74641733-74643350	Island	C2orf81	NM_001145054	Body				chr2	74642838	74643252	4.943e-05	2	4.589e-07	0.0004851	0/2	-0.565383	C2orf81	0;0	intron+cds;utr5+cds	CpG: 117	0	island	TRUE	0	3.58355	chr2	74642838	74643252	415	*	6966	Exon (uc002sla.3/uc002sla.3, exon 1 of 1)	chr2	74641303	74644844	3542	-	388963	uc010yrq.1	1592	ENSG00000159239	C2orf81
cg17177602	chr1	1196457	0.262002	0.000857817	0.305262	0.803458		OpenSea	UBE2J2;UBE2J2;LOC100128842;UBE2J2;UBE2J2	NM_194457;NM_194315;NR_027361;NM_194458;NM_058167	Body;Body;Body;Body;Body		1:1196366-1196490	Unclassified_Cell_type_specific	chr1	1196457	1196748	2.355e-05	3	3.645e-07	0.0005482	3/0	0.688204	UBE2J2	0	intron	CpG: 25	5658		TRUE	0	4.43087	chr1	1196457	1196748	292	*	7421	Intron (uc001adm.4/118424, intron 4 of 6)	chr1	1189292	1203372	14081	-	118424	uc001adm.4	6624	ENSG00000160087	UBE2J2
cg08884932	chr1	1196725	0.170369	0.00267255	0.342868	0.438373		OpenSea	UBE2J2;UBE2J2;LOC100128842;UBE2J2;UBE2J2	NM_194457;NM_194315;NR_027361;NM_194458;NM_058167	Body;Body;Body;Body;Body				chr1	1196457	1196748	2.355e-05	3	3.645e-07	0.0005482	3/0	0.688204	UBE2J2	0	intron	CpG: 25	5658		TRUE	0	4.43087	chr1	1196457	1196748	292	*	7421	Intron (uc001adm.4/118424, intron 4 of 6)	chr1	1189292	1203372	14081	-	118424	uc001adm.4	6624	ENSG00000160087	UBE2J2
cg11225330	chr1	1196747	0.255832	0.000607182	0.304133	0.822931		OpenSea	UBE2J2;UBE2J2;LOC100128842;UBE2J2;UBE2J2	NM_194457;NM_194315;NR_027361;NM_194458;NM_058167	Body;Body;Body;Body;Body		1:1196743-1196816	Unclassified_Cell_type_specific	chr1	1196457	1196748	2.355e-05	3	3.645e-07	0.0005482	3/0	0.688204	UBE2J2	0	intron	CpG: 25	5658		TRUE	0	4.43087	chr1	1196457	1196748	292	*	7421	Intron (uc001adm.4/118424, intron 4 of 6)	chr1	1189292	1203372	14081	-	118424	uc001adm.4	6624	ENSG00000160087	UBE2J2
cg24735235	chr1	16163479	-0.367146	0.00154714	0.320714	1.03185	chr1:16163752-16164123	N_Shore	FLJ37453	NR_024279	Body				chr1	16163479	16164123	2.737e-05	7	1.11e-06	0.000754	0/7	-1.71618	FLJ37453	0	nc_intron	CpG: 41	0	island	TRUE	0	10.2193	chr1	16163479	16164123	645	*	7520	Intron (uc001axj.2/729614, intron 1 of 1)	chr1	16174359	16266950	92592	+	23013	uc001axk.1	-10236	ENSG00000065526	SPEN
cg04889800	chr1	16163555	-0.30891	0.00915886	0.412288	0.629608	chr1:16163752-16164123	N_Shore	FLJ37453	NR_024279	Body		1:16163505-16163790	Unclassified	chr1	16163479	16164123	2.737e-05	7	1.11e-06	0.000754	0/7	-1.71618	FLJ37453	0	nc_intron	CpG: 41	0	island	TRUE	0	10.2193	chr1	16163479	16164123	645	*	7520	Intron (uc001axj.2/729614, intron 1 of 1)	chr1	16174359	16266950	92592	+	23013	uc001axk.1	-10236	ENSG00000065526	SPEN
cg19025461	chr1	16163610	-0.273146	0.0140031	0.442905	0.506351	chr1:16163752-16164123	N_Shore	FLJ37453	NR_024279	Body		1:16163505-16163790	Unclassified	chr1	16163479	16164123	2.737e-05	7	1.11e-06	0.000754	0/7	-1.71618	FLJ37453	0	nc_intron	CpG: 41	0	island	TRUE	0	10.2193	chr1	16163479	16164123	645	*	7520	Intron (uc001axj.2/729614, intron 1 of 1)	chr1	16174359	16266950	92592	+	23013	uc001axk.1	-10236	ENSG00000065526	SPEN
cg01429859	chr1	16163775	-0.146615	0.0996405	0.648874	0.146844	chr1:16163752-16164123	Island	FLJ37453	NR_024279	Body		1:16163505-16163790	Unclassified	chr1	16163479	16164123	2.737e-05	7	1.11e-06	0.000754	0/7	-1.71618	FLJ37453	0	nc_intron	CpG: 41	0	island	TRUE	0	10.2193	chr1	16163479	16164123	645	*	7520	Intron (uc001axj.2/729614, intron 1 of 1)	chr1	16174359	16266950	92592	+	23013	uc001axk.1	-10236	ENSG00000065526	SPEN
cg25980637	chr1	16163967	-0.208414	0.0623918	0.590623	0.251112	chr1:16163752-16164123	Island	FLJ37453	NR_024279	Body				chr1	16163479	16164123	2.737e-05	7	1.11e-06	0.000754	0/7	-1.71618	FLJ37453	0	nc_intron	CpG: 41	0	island	TRUE	0	10.2193	chr1	16163479	16164123	645	*	7520	Intron (uc001axj.2/729614, intron 1 of 1)	chr1	16174359	16266950	92592	+	23013	uc001axk.1	-10236	ENSG00000065526	SPEN
cg05821634	chr1	16164109	-0.221041	0.0151836	0.449998	0.401992	chr1:16163752-16164123	Island	FLJ37453	NR_024279	Body				chr1	16163479	16164123	2.737e-05	7	1.11e-06	0.000754	0/7	-1.71618	FLJ37453	0	nc_intron	CpG: 41	0	island	TRUE	0	10.2193	chr1	16163479	16164123	645	*	7520	Intron (uc001axj.2/729614, intron 1 of 1)	chr1	16174359	16266950	92592	+	23013	uc001axk.1	-10236	ENSG00000065526	SPEN
cg18973939	chr1	16164122	-0.190909	0.015072	0.449044	0.347803	chr1:16163752-16164123	Island	FLJ37453	NR_024279	Body				chr1	16163479	16164123	2.737e-05	7	1.11e-06	0.000754	0/7	-1.71618	FLJ37453	0	nc_intron	CpG: 41	0	island	TRUE	0	10.2193	chr1	16163479	16164123	645	*	7520	Intron (uc001axj.2/729614, intron 1 of 1)	chr1	16174359	16266950	92592	+	23013	uc001axk.1	-10236	ENSG00000065526	SPEN
cg20643029	chr21	37915044	-0.161041	0.0260363	0.497098	0.255157		OpenSea	CLDN14;CLDN14	NM_001146078;NM_001146077	TSS200;5'UTR		21:37914971-37915396	Unclassified_Cell_type_specific	chr21	37915044	37915392	4.095e-06	6	7.243e-07	0.0009108	0/6	-0.936656	CLDN14	0;0	TSS+exon+utr5;intron+utr5	CpG: 92	-149787		TRUE	0	5.75115	chr21	37915044	37915392	349	*	46	Promoter	chr21	37832920	37915117	82198	-	23562	uc002yvn.2	0	ENSG00000159261	CLDN14
cg12426652	chr21	37915056	-0.082103	0.315209	0.810363	0.0411666		OpenSea	CLDN14;CLDN14	NM_001146078;NM_001146077	TSS200;5'UTR		21:37914971-37915396	Unclassified_Cell_type_specific	chr21	37915044	37915392	4.095e-06	6	7.243e-07	0.0009108	0/6	-0.936656	CLDN14	0;0	TSS+exon+utr5;intron+utr5	CpG: 92	-149787		TRUE	0	5.75115	chr21	37915044	37915392	349	*	46	Promoter	chr21	37832920	37915117	82198	-	23562	uc002yvn.2	0	ENSG00000159261	CLDN14
cg04478905	chr21	37915091	-0.160313	0.00185849	0.329608	0.437789		OpenSea	CLDN14;CLDN14	NM_001146078;NM_001146077	TSS200;5'UTR		21:37914971-37915396	Unclassified_Cell_type_specific	chr21	37915044	37915392	4.095e-06	6	7.243e-07	0.0009108	0/6	-0.936656	CLDN14	0;0	TSS+exon+utr5;intron+utr5	CpG: 92	-149787		TRUE	0	5.75115	chr21	37915044	37915392	349	*	46	Promoter	chr21	37832920	37915117	82198	-	23562	uc002yvn.2	0	ENSG00000159261	CLDN14
cg01668281	chr21	37915281	-0.199493	0.000991976	0.306922	0.599178		OpenSea	CLDN14;CLDN14	NM_001146077;NM_001146078	5'UTR;TSS1500	TRUE	21:37914971-37915396	Unclassified_Cell_type_specific	chr21	37915044	37915392	4.095e-06	6	7.243e-07	0.0009108	0/6	-0.936656	CLDN14	0;0	TSS+exon+utr5;intron+utr5	CpG: 92	-149787		TRUE	0	5.75115	chr21	37915044	37915392	349	*	46	Promoter	chr21	37832920	37915117	82198	-	23562	uc002yvn.2	0	ENSG00000159261	CLDN14
cg23034373	chr21	37915354	-0.201744	0.000966717	0.306922	0.608198		OpenSea	CLDN14;CLDN14	NM_001146077;NM_001146078	5'UTR;TSS1500	TRUE	21:37914971-37915396	Unclassified_Cell_type_specific	chr21	37915044	37915392	4.095e-06	6	7.243e-07	0.0009108	0/6	-0.936656	CLDN14	0;0	TSS+exon+utr5;intron+utr5	CpG: 92	-149787		TRUE	0	5.75115	chr21	37915044	37915392	349	*	46	Promoter	chr21	37832920	37915117	82198	-	23562	uc002yvn.2	0	ENSG00000159261	CLDN14
cg00293996	chr21	37915391	-0.131962	0.0128526	0.435787	0.249542		OpenSea	CLDN14;CLDN14	NM_001146077;NM_001146078	5'UTR;TSS1500	TRUE	21:37914971-37915396	Unclassified_Cell_type_specific	chr21	37915044	37915392	4.095e-06	6	7.243e-07	0.0009108	0/6	-0.936656	CLDN14	0;0	TSS+exon+utr5;intron+utr5	CpG: 92	-149787		TRUE	0	5.75115	chr21	37915044	37915392	349	*	46	Promoter	chr21	37832920	37915117	82198	-	23562	uc002yvn.2	0	ENSG00000159261	CLDN14
cg11601932	chr3	195578011	-0.533772	0.00215867	0.334937	1.42294		OpenSea					3:195577564-195579202	Unclassified	chr3	195578011	195578281	1.26e-05	6	8.352e-07	0.001353	0/6	-3.13325	LINC01983	0	nc_intron	CpG: 27	12994		TRUE	0	19.0446	chr3	195578011	195578281	271	*	5658	Distal Intergenic	chr3	195590236	195596561	6326	-	10188	uc003fvq.1	18280	ENSG00000061938	TNK2
cg06047990	chr3	195578040	-0.64222	0.00257661	0.341699	1.66268		OpenSea					3:195577564-195579202	Unclassified	chr3	195578011	195578281	1.26e-05	6	8.352e-07	0.001353	0/6	-3.13325	LINC01983	0	nc_intron	CpG: 27	12994		TRUE	0	19.0446	chr3	195578011	195578281	271	*	5658	Distal Intergenic	chr3	195590236	195596561	6326	-	10188	uc003fvq.1	18280	ENSG00000061938	TNK2
cg24858233	chr3	195578055	-0.668861	0.0105711	0.422421	1.32159		OpenSea					3:195577564-195579202	Unclassified	chr3	195578011	195578281	1.26e-05	6	8.352e-07	0.001353	0/6	-3.13325	LINC01983	0	nc_intron	CpG: 27	12994		TRUE	0	19.0446	chr3	195578011	195578281	271	*	5658	Distal Intergenic	chr3	195590236	195596561	6326	-	10188	uc003fvq.1	18280	ENSG00000061938	TNK2
cg01797371	chr3	195578240	-0.380283	0.029668	0.50994	0.580963		OpenSea					3:195577564-195579202	Unclassified	chr3	195578011	195578281	1.26e-05	6	8.352e-07	0.001353	0/6	-3.13325	LINC01983	0	nc_intron	CpG: 27	12994		TRUE	0	19.0446	chr3	195578011	195578281	271	*	5658	Distal Intergenic	chr3	195590236	195596561	6326	-	10188	uc003fvq.1	18280	ENSG00000061938	TNK2
cg20917491	chr3	195578259	-0.427313	0.0242506	0.489192	0.690229		OpenSea					3:195577564-195579202	Unclassified	chr3	195578011	195578281	1.26e-05	6	8.352e-07	0.001353	0/6	-3.13325	LINC01983	0	nc_intron	CpG: 27	12994		TRUE	0	19.0446	chr3	195578011	195578281	271	*	5658	Distal Intergenic	chr3	195590236	195596561	6326	-	10188	uc003fvq.1	18280	ENSG00000061938	TNK2
cg00555438	chr3	195578280	-0.480805	0.0310111	0.513956	0.725287		OpenSea					3:195577564-195579202	Unclassified	chr3	195578011	195578281	1.26e-05	6	8.352e-07	0.001353	0/6	-3.13325	LINC01983	0	nc_intron	CpG: 27	12994		TRUE	0	19.0446	chr3	195578011	195578281	271	*	5658	Distal Intergenic	chr3	195590236	195596561	6326	-	10188	uc003fvq.1	18280	ENSG00000061938	TNK2
cg20177485	chr4	908414	-0.201046	0.000380363	0.296308	0.687536	chr4:908737-909040	N_Shore	GAK	NM_005255	Body				chr4	908414	908860	0.0003424	2	1.507e-06	0.001479	0/2	-0.415805	GAK	0	intron	CpG: 23	0	island	TRUE	0	2.42077	chr4	908414	908860	447	*	2443	Intron (uc003gbm.4/2580, intron 27 of 27)	chr4	843065	905575	62511	-	2580	uc003gbl.4	-2839	ENSG00000178950	GAK
cg17023254	chr4	908859	-0.214759	0.000342367	0.296308	0.744249	chr4:908737-909040	Island	GAK	NM_005255	Body				chr4	908414	908860	0.0003424	2	1.507e-06	0.001479	0/2	-0.415805	GAK	0	intron	CpG: 23	0	island	TRUE	0	2.42077	chr4	908414	908860	447	*	2443	Intron (uc003gbm.4/2580, intron 27 of 27)	chr4	843065	905575	62511	-	2580	uc003gbl.4	-2839	ENSG00000178950	GAK
cg14778914	chr17	66289482	0.255271	0.002014	0.333556	0.688197	chr17:66286541-66288532	S_Shore	ARSG	NM_014960	5'UTR	TRUE			chr17	66289482	66289981	6.019e-05	2	1.729e-06	0.001516	2/0	0.624582	ARSG	0	intron+utr5	CpG: 173	950	shore	TRUE	0	3.59897	chr17	66289482	66289981	500	*	3580	Intron (uc002jhc.2/22901, intron 1 of 11)	chr17	66287636	66417000	129365	+	22901	uc031ree.1	1846	ENSG00000141337	ARSG
cg05163093	chr17	66289980	0.369311	6.01896e-05	0.246798	1.55867	chr17:66286541-66288532	S_Shore	ARSG	NM_014960	5'UTR	TRUE			chr17	66289482	66289981	6.019e-05	2	1.729e-06	0.001516	2/0	0.624582	ARSG	0	intron+utr5	CpG: 173	950	shore	TRUE	0	3.59897	chr17	66289482	66289981	500	*	3580	Intron (uc002jhc.2/22901, intron 1 of 11)	chr17	66287636	66417000	129365	+	22901	uc031ree.1	1846	ENSG00000141337	ARSG
cg01411255	chr17	61851458	-0.452492	0.000785673	0.304413	1.40488	chr17:61850684-61852062	Island	DDX42;CCDC47;DDX42	NM_007372;NM_020198;NM_203499	TSS200;TSS1500;TSS200		17:61850722-61851638	Promoter_Associated	chr17	61851458	61851768	4.377e-05	5	1.105e-06	0.001559	0/5	-1.22256	DDX42	0	TSS+intron+exon+utr5	CpG: 121	0	island	TRUE	0	7.28232	chr17	61851458	61851768	311	*	3309	Promoter	chr17	61851567	61896677	45111	+	11325	uc002jbu.3	0	ENSG00000198231	DDX42
cg06601766	chr17	61851465	-0.189456	0.00331478	0.354732	0.469764	chr17:61850684-61852062	Island	DDX42;CCDC47;DDX42	NM_007372;NM_020198;NM_203499	TSS200;TSS1500;TSS200		17:61850722-61851638	Promoter_Associated	chr17	61851458	61851768	4.377e-05	5	1.105e-06	0.001559	0/5	-1.22256	DDX42	0	TSS+intron+exon+utr5	CpG: 121	0	island	TRUE	0	7.28232	chr17	61851458	61851768	311	*	3309	Promoter	chr17	61851567	61896677	45111	+	11325	uc002jbu.3	0	ENSG00000198231	DDX42
cg00588841	chr17	61851480	-0.158212	0.0460255	0.554327	0.21153	chr17:61850684-61852062	Island	DDX42;CCDC47;DDX42	NM_007372;NM_020198;NM_203499	TSS200;TSS1500;TSS200		17:61850722-61851638	Promoter_Associated	chr17	61851458	61851768	4.377e-05	5	1.105e-06	0.001559	0/5	-1.22256	DDX42	0	TSS+intron+exon+utr5	CpG: 121	0	island	TRUE	0	7.28232	chr17	61851458	61851768	311	*	3309	Promoter	chr17	61851567	61896677	45111	+	11325	uc002jbu.3	0	ENSG00000198231	DDX42
cg14720138	chr17	61851591	-0.207074	0.0921889	0.638179	0.214388	chr17:61850684-61852062	Island	DDX42;DDX42;CCDC47;DDX42;DDX42	NM_203499;NM_007372;NM_020198;NM_203499;NM_007372	1stExon;5'UTR;TSS1500;5'UTR;1stExon		17:61850722-61851638	Promoter_Associated	chr17	61851458	61851768	4.377e-05	5	1.105e-06	0.001559	0/5	-1.22256	DDX42	0	TSS+intron+exon+utr5	CpG: 121	0	island	TRUE	0	7.28232	chr17	61851458	61851768	311	*	3309	Promoter	chr17	61851567	61896677	45111	+	11325	uc002jbu.3	0	ENSG00000198231	DDX42
cg22520471	chr17	61851767	-0.215321	0.000552834	0.303016	0.701389	chr17:61850684-61852062	Island	DDX42;CCDC47;DDX42	NM_007372;NM_020198;NM_203499	5'UTR;TSS1500;5'UTR				chr17	61851458	61851768	4.377e-05	5	1.105e-06	0.001559	0/5	-1.22256	DDX42	0	TSS+intron+exon+utr5	CpG: 121	0	island	TRUE	0	7.28232	chr17	61851458	61851768	311	*	3309	Promoter	chr17	61851567	61896677	45111	+	11325	uc002jbu.3	0	ENSG00000198231	DDX42
cg16907075	chr1	156022875	-0.17148	0.0086715	0.409337	0.353575	chr1:156022962-156025174	N_Shore	UBQLN4	NM_020131	Body		1:156022735-156023344	Promoter_Associated	chr1	156022875	156023371	2.153e-05	4	2.05e-06	0.001808	0/4	-0.958032	UBQLN4	0	intron	CpG: 144	0	island	TRUE	0	5.44952	chr1	156022875	156023371	497	*	7349	Promoter	chr1	156005092	156023516	18425	-	56893	uc001fna.3	145	ENSG00000160803	UBQLN4
cg25772341	chr1	156023039	-0.254675	0.00183734	0.32792	0.696742	chr1:156022962-156025174	Island	ROBLD3;ROBLD3;UBQLN4	NM_001145264;NM_014017;NM_020131	TSS1500;TSS1500;Body		1:156022735-156023344	Promoter_Associated	chr1	156022875	156023371	2.153e-05	4	2.05e-06	0.001808	0/4	-0.958032	UBQLN4	0	intron	CpG: 144	0	island	TRUE	0	5.44952	chr1	156022875	156023371	497	*	7349	Promoter	chr1	156005092	156023516	18425	-	56893	uc001fna.3	145	ENSG00000160803	UBQLN4
cg09213733	chr1	156023044	-0.19786	0.00732346	0.398234	0.422486	chr1:156022962-156025174	Island	ROBLD3;ROBLD3;UBQLN4	NM_001145264;NM_014017;NM_020131	TSS1500;TSS1500;Body		1:156022735-156023344	Promoter_Associated	chr1	156022875	156023371	2.153e-05	4	2.05e-06	0.001808	0/4	-0.958032	UBQLN4	0	intron	CpG: 144	0	island	TRUE	0	5.44952	chr1	156022875	156023371	497	*	7349	Promoter	chr1	156005092	156023516	18425	-	56893	uc001fna.3	145	ENSG00000160803	UBQLN4
cg03902642	chr1	156023370	-0.334018	0.00690144	0.394847	0.721833	chr1:156022962-156025174	Island	ROBLD3;ROBLD3;UBQLN4	NM_001145264;NM_014017;NM_020131	TSS1500;TSS1500;Body				chr1	156022875	156023371	2.153e-05	4	2.05e-06	0.001808	0/4	-0.958032	UBQLN4	0	intron	CpG: 144	0	island	TRUE	0	5.44952	chr1	156022875	156023371	497	*	7349	Promoter	chr1	156005092	156023516	18425	-	56893	uc001fna.3	145	ENSG00000160803	UBQLN4
cg09191810	chr6	28863395	-0.17103	0.0560103	0.57769	0.214084	chr6:28863343-28863545	Island					6:28863209-28863687	Promoter_Associated	chr6	28863395	28864306	1.918e-05	17	5.603e-06	0.002689	0/17	-2.52569	HCG14	0	nc_exon	CpG: 18	0	island	TRUE	0	13.2639	chr6	28863395	28864306	912	*	6371	Exon (uc021ytg.1/uc021ytg.1, exon 1 of 1)	chr6	28870779	28891768	20990	-	5987	uc003nlr.3	27462	ENSG00000204713	TRIM27
cg11502784	chr6	28863414	-0.122625	0.0854886	0.628016	0.130975	chr6:28863343-28863545	Island					6:28863209-28863687	Promoter_Associated	chr6	28863395	28864306	1.918e-05	17	5.603e-06	0.002689	0/17	-2.52569	HCG14	0	nc_exon	CpG: 18	0	island	TRUE	0	13.2639	chr6	28863395	28864306	912	*	6371	Exon (uc021ytg.1/uc021ytg.1, exon 1 of 1)	chr6	28870779	28891768	20990	-	5987	uc003nlr.3	27462	ENSG00000204713	TRIM27
cg26082665	chr6	28863544	-0.209997	0.0133607	0.439496	0.39357	chr6:28863343-28863545	Island					6:28863209-28863687	Promoter_Associated	chr6	28863395	28864306	1.918e-05	17	5.603e-06	0.002689	0/17	-2.52569	HCG14	0	nc_exon	CpG: 18	0	island	TRUE	0	13.2639	chr6	28863395	28864306	912	*	6371	Exon (uc021ytg.1/uc021ytg.1, exon 1 of 1)	chr6	28870779	28891768	20990	-	5987	uc003nlr.3	27462	ENSG00000204713	TRIM27
cg09086326	chr6	28863910	-0.160637	0.0730535	0.608849	0.182541	chr6:28863343-28863545	S_Shore					6:28863860-28865175	Promoter_Associated	chr6	28863395	28864306	1.918e-05	17	5.603e-06	0.002689	0/17	-2.52569	HCG14	0	nc_exon	CpG: 18	0	island	TRUE	0	13.2639	chr6	28863395	28864306	912	*	6371	Exon (uc021ytg.1/uc021ytg.1, exon 1 of 1)	chr6	28870779	28891768	20990	-	5987	uc003nlr.3	27462	ENSG00000204713	TRIM27
cg25414128	chr6	28864016	-0.229978	0.00569641	0.385326	0.516162	chr6:28863343-28863545	S_Shore					6:28863860-28865175	Promoter_Associated	chr6	28863395	28864306	1.918e-05	17	5.603e-06	0.002689	0/17	-2.52569	HCG14	0	nc_exon	CpG: 18	0	island	TRUE	0	13.2639	chr6	28863395	28864306	912	*	6371	Exon (uc021ytg.1/uc021ytg.1, exon 1 of 1)	chr6	28870779	28891768	20990	-	5987	uc003nlr.3	27462	ENSG00000204713	TRIM27
cg08502490	chr6	28864024	-0.322627	5.67857e-05	0.241367	1.3698	chr6:28863343-28863545	S_Shore					6:28863860-28865175	Promoter_Associated	chr6	28863395	28864306	1.918e-05	17	5.603e-06	0.002689	0/17	-2.52569	HCG14	0	nc_exon	CpG: 18	0	island	TRUE	0	13.2639	chr6	28863395	28864306	912	*	6371	Exon (uc021ytg.1/uc021ytg.1, exon 1 of 1)	chr6	28870779	28891768	20990	-	5987	uc003nlr.3	27462	ENSG00000204713	TRIM27
cg05185994	chr6	28864052	-0.100417	0.162348	0.713824	0.0792843	chr6:28863343-28863545	S_Shore					6:28863860-28865175	Promoter_Associated	chr6	28863395	28864306	1.918e-05	17	5.603e-06	0.002689	0/17	-2.52569	HCG14	0	nc_exon	CpG: 18	0	island	TRUE	0	13.2639	chr6	28863395	28864306	912	*	6371	Exon (uc021ytg.1/uc021ytg.1, exon 1 of 1)	chr6	28870779	28891768	20990	-	5987	uc003nlr.3	27462	ENSG00000204713	TRIM27
cg22540282	chr6	28864054	-0.104057	0.0802262	0.620166	0.114014	chr6:28863343-28863545	S_Shore					6:28863860-28865175	Promoter_Associated	chr6	28863395	28864306	1.918e-05	17	5.603e-06	0.002689	0/17	-2.52569	HCG14	0	nc_exon	CpG: 18	0	island	TRUE	0	13.2639	chr6	28863395	28864306	912	*	6371	Exon (uc021ytg.1/uc021ytg.1, exon 1 of 1)	chr6	28870779	28891768	20990	-	5987	uc003nlr.3	27462	ENSG00000204713	TRIM27
cg06731192	chr6	28864079	-0.160442	0.0458081	0.554036	0.214841	chr6:28863343-28863545	S_Shore					6:28863860-28865175	Promoter_Associated	chr6	28863395	28864306	1.918e-05	17	5.603e-06	0.002689	0/17	-2.52569	HCG14	0	nc_exon	CpG: 18	0	island	TRUE	0	13.2639	chr6	28863395	28864306	912	*	6371	Exon (uc021ytg.1/uc021ytg.1, exon 1 of 1)	chr6	28870779	28891768	20990	-	5987	uc003nlr.3	27462	ENSG00000204713	TRIM27
cg09149980	chr6	28864093	-0.147711	0.12642	0.680433	0.132671	chr6:28863343-28863545	S_Shore					6:28863860-28865175	Promoter_Associated	chr6	28863395	28864306	1.918e-05	17	5.603e-06	0.002689	0/17	-2.52569	HCG14	0	nc_exon	CpG: 18	0	island	TRUE	0	13.2639	chr6	28863395	28864306	912	*	6371	Exon (uc021ytg.1/uc021ytg.1, exon 1 of 1)	chr6	28870779	28891768	20990	-	5987	uc003nlr.3	27462	ENSG00000204713	TRIM27
cg10162774	chr6	28864168	-0.196257	0.00284497	0.345236	0.499654	chr6:28863343-28863545	S_Shore					6:28863860-28865175	Promoter_Associated	chr6	28863395	28864306	1.918e-05	17	5.603e-06	0.002689	0/17	-2.52569	HCG14	0	nc_exon	CpG: 18	0	island	TRUE	0	13.2639	chr6	28863395	28864306	912	*	6371	Exon (uc021ytg.1/uc021ytg.1, exon 1 of 1)	chr6	28870779	28891768	20990	-	5987	uc003nlr.3	27462	ENSG00000204713	TRIM27
cg22328955	chr6	28864178	-0.130322	0.058315	0.582479	0.160846	chr6:28863343-28863545	S_Shore					6:28863860-28865175	Promoter_Associated	chr6	28863395	28864306	1.918e-05	17	5.603e-06	0.002689	0/17	-2.52569	HCG14	0	nc_exon	CpG: 18	0	island	TRUE	0	13.2639	chr6	28863395	28864306	912	*	6371	Exon (uc021ytg.1/uc021ytg.1, exon 1 of 1)	chr6	28870779	28891768	20990	-	5987	uc003nlr.3	27462	ENSG00000204713	TRIM27
cg10580832	chr6	28864186	-0.0386662	0.520792	0.891835	0.0109555	chr6:28863343-28863545	S_Shore					6:28863860-28865175	Promoter_Associated	chr6	28863395	28864306	1.918e-05	17	5.603e-06	0.002689	0/17	-2.52569	HCG14	0	nc_exon	CpG: 18	0	island	TRUE	0	13.2639	chr6	28863395	28864306	912	*	6371	Exon (uc021ytg.1/uc021ytg.1, exon 1 of 1)	chr6	28870779	28891768	20990	-	5987	uc003nlr.3	27462	ENSG00000204713	TRIM27
cg18362978	chr6	28864188	-0.0746103	0.334973	0.819279	0.0354392	chr6:28863343-28863545	S_Shore					6:28863860-28865175	Promoter_Associated	chr6	28863395	28864306	1.918e-05	17	5.603e-06	0.002689	0/17	-2.52569	HCG14	0	nc_exon	CpG: 18	0	island	TRUE	0	13.2639	chr6	28863395	28864306	912	*	6371	Exon (uc021ytg.1/uc021ytg.1, exon 1 of 1)	chr6	28870779	28891768	20990	-	5987	uc003nlr.3	27462	ENSG00000204713	TRIM27
cg02890126	chr6	28864194	-0.124395	0.0681885	0.601191	0.145081	chr6:28863343-28863545	S_Shore					6:28863860-28865175	Promoter_Associated	chr6	28863395	28864306	1.918e-05	17	5.603e-06	0.002689	0/17	-2.52569	HCG14	0	nc_exon	CpG: 18	0	island	TRUE	0	13.2639	chr6	28863395	28864306	912	*	6371	Exon (uc021ytg.1/uc021ytg.1, exon 1 of 1)	chr6	28870779	28891768	20990	-	5987	uc003nlr.3	27462	ENSG00000204713	TRIM27
cg08562409	chr6	28864258	-0.0561754	0.342544	0.822668	0.0261375	chr6:28863343-28863545	S_Shore					6:28863860-28865175	Promoter_Associated	chr6	28863395	28864306	1.918e-05	17	5.603e-06	0.002689	0/17	-2.52569	HCG14	0	nc_exon	CpG: 18	0	island	TRUE	0	13.2639	chr6	28863395	28864306	912	*	6371	Exon (uc021ytg.1/uc021ytg.1, exon 1 of 1)	chr6	28870779	28891768	20990	-	5987	uc003nlr.3	27462	ENSG00000204713	TRIM27
cg24487908	chr6	28864305	-0.175746	0.0752916	0.612975	0.197407	chr6:28863343-28863545	S_Shore					6:28863860-28865175	Promoter_Associated	chr6	28863395	28864306	1.918e-05	17	5.603e-06	0.002689	0/17	-2.52569	HCG14	0	nc_exon	CpG: 18	0	island	TRUE	0	13.2639	chr6	28863395	28864306	912	*	6371	Exon (uc021ytg.1/uc021ytg.1, exon 1 of 1)	chr6	28870779	28891768	20990	-	5987	uc003nlr.3	27462	ENSG00000204713	TRIM27
cg11096993	chr11	67417958	-0.121386	0.156378	0.708237	0.0978157		OpenSea	ACY3	NM_080658	5'UTR		11:67417860-67418447	Unclassified	chr11	67417958	67418406	1.565e-06	13	3.252e-06	0.003173	0/13	-2.22289	ACY3	0	TSS+intron+exon+utr5	CpG: 22	-14349		TRUE	0	12.1989	chr11	67417958	67418406	449	*	5435	Promoter	chr11	67410026	67418130	8105	-	91703	uc001omq.3	0	ENSG00000132744	ACY3
cg01240599	chr11	67418045	-0.166293	0.0735005	0.609665	0.188529		OpenSea	ACY3	NM_080658	5'UTR		11:67417860-67418447	Unclassified	chr11	67417958	67418406	1.565e-06	13	3.252e-06	0.003173	0/13	-2.22289	ACY3	0	TSS+intron+exon+utr5	CpG: 22	-14349		TRUE	0	12.1989	chr11	67417958	67418406	449	*	5435	Promoter	chr11	67410026	67418130	8105	-	91703	uc001omq.3	0	ENSG00000132744	ACY3
cg27022933	chr11	67418106	-0.162219	0.0378235	0.533314	0.230714		OpenSea	ACY3;ACY3	NM_080658;NM_080658	5'UTR;1stExon		11:67417860-67418447	Unclassified	chr11	67417958	67418406	1.565e-06	13	3.252e-06	0.003173	0/13	-2.22289	ACY3	0	TSS+intron+exon+utr5	CpG: 22	-14349		TRUE	0	12.1989	chr11	67417958	67418406	449	*	5435	Promoter	chr11	67410026	67418130	8105	-	91703	uc001omq.3	0	ENSG00000132744	ACY3
cg12894325	chr11	67418113	-0.201345	0.00780903	0.401962	0.424315		OpenSea	ACY3;ACY3	NM_080658;NM_080658	5'UTR;1stExon		11:67417860-67418447	Unclassified	chr11	67417958	67418406	1.565e-06	13	3.252e-06	0.003173	0/13	-2.22289	ACY3	0	TSS+intron+exon+utr5	CpG: 22	-14349		TRUE	0	12.1989	chr11	67417958	67418406	449	*	5435	Promoter	chr11	67410026	67418130	8105	-	91703	uc001omq.3	0	ENSG00000132744	ACY3
cg04565008	chr11	67418140	-0.127582	0.044452	0.551777	0.172505		OpenSea	ACY3	NM_080658	TSS200		11:67417860-67418447	Unclassified	chr11	67417958	67418406	1.565e-06	13	3.252e-06	0.003173	0/13	-2.22289	ACY3	0	TSS+intron+exon+utr5	CpG: 22	-14349		TRUE	0	12.1989	chr11	67417958	67418406	449	*	5435	Promoter	chr11	67410026	67418130	8105	-	91703	uc001omq.3	0	ENSG00000132744	ACY3
cg06148175	chr11	67418148	-0.160542	0.0110109	0.425453	0.31437		OpenSea	ACY3	NM_080658	TSS200		11:67417860-67418447	Unclassified	chr11	67417958	67418406	1.565e-06	13	3.252e-06	0.003173	0/13	-2.22289	ACY3	0	TSS+intron+exon+utr5	CpG: 22	-14349		TRUE	0	12.1989	chr11	67417958	67418406	449	*	5435	Promoter	chr11	67410026	67418130	8105	-	91703	uc001omq.3	0	ENSG00000132744	ACY3
cg00350199	chr11	67418213	-0.173453	0.0249359	0.492162	0.278075		OpenSea	ACY3	NM_080658	TSS200		11:67417860-67418447	Unclassified	chr11	67417958	67418406	1.565e-06	13	3.252e-06	0.003173	0/13	-2.22289	ACY3	0	TSS+intron+exon+utr5	CpG: 22	-14349		TRUE	0	12.1989	chr11	67417958	67418406	449	*	5435	Promoter	chr11	67410026	67418130	8105	-	91703	uc001omq.3	0	ENSG00000132744	ACY3
cg25835179	chr11	67418291	-0.136387	0.195352	0.738903	0.096723		OpenSea	ACY3	NM_080658	TSS200		11:67417860-67418447	Unclassified	chr11	67417958	67418406	1.565e-06	13	3.252e-06	0.003173	0/13	-2.22289	ACY3	0	TSS+intron+exon+utr5	CpG: 22	-14349		TRUE	0	12.1989	chr11	67417958	67418406	449	*	5435	Promoter	chr11	67410026	67418130	8105	-	91703	uc001omq.3	0	ENSG00000132744	ACY3
cg09296957	chr11	67418310	-0.25137	0.0161116	0.455573	0.450672		OpenSea	ACY3	NM_080658	TSS200		11:67417860-67418447	Unclassified	chr11	67417958	67418406	1.565e-06	13	3.252e-06	0.003173	0/13	-2.22289	ACY3	0	TSS+intron+exon+utr5	CpG: 22	-14349		TRUE	0	12.1989	chr11	67417958	67418406	449	*	5435	Promoter	chr11	67410026	67418130	8105	-	91703	uc001omq.3	0	ENSG00000132744	ACY3
cg12355172	chr11	67418315	-0.229015	0.031476	0.515415	0.343985		OpenSea	ACY3	NM_080658	TSS200		11:67417860-67418447	Unclassified	chr11	67417958	67418406	1.565e-06	13	3.252e-06	0.003173	0/13	-2.22289	ACY3	0	TSS+intron+exon+utr5	CpG: 22	-14349		TRUE	0	12.1989	chr11	67417958	67418406	449	*	5435	Promoter	chr11	67410026	67418130	8105	-	91703	uc001omq.3	0	ENSG00000132744	ACY3
cg04986336	chr11	67418358	-0.0971329	0.120338	0.67392	0.0893232		OpenSea	ACY3	NM_080658	TSS1500		11:67417860-67418447	Unclassified	chr11	67417958	67418406	1.565e-06	13	3.252e-06	0.003173	0/13	-2.22289	ACY3	0	TSS+intron+exon+utr5	CpG: 22	-14349		TRUE	0	12.1989	chr11	67417958	67418406	449	*	5435	Promoter	chr11	67410026	67418130	8105	-	91703	uc001omq.3	0	ENSG00000132744	ACY3
cg23130075	chr11	67418365	-0.179353	0.0264059	0.498116	0.283073		OpenSea	ACY3	NM_080658	TSS1500		11:67417860-67418447	Unclassified	chr11	67417958	67418406	1.565e-06	13	3.252e-06	0.003173	0/13	-2.22289	ACY3	0	TSS+intron+exon+utr5	CpG: 22	-14349		TRUE	0	12.1989	chr11	67417958	67418406	449	*	5435	Promoter	chr11	67410026	67418130	8105	-	91703	uc001omq.3	0	ENSG00000132744	ACY3
cg26288806	chr11	67418405	-0.216809	0.024062	0.488639	0.350941		OpenSea	ACY3	NM_080658	TSS1500		11:67417860-67418447	Unclassified	chr11	67417958	67418406	1.565e-06	13	3.252e-06	0.003173	0/13	-2.22289	ACY3	0	TSS+intron+exon+utr5	CpG: 22	-14349		TRUE	0	12.1989	chr11	67417958	67418406	449	*	5435	Promoter	chr11	67410026	67418130	8105	-	91703	uc001omq.3	0	ENSG00000132744	ACY3
cg03817794	chr11	1475775	-0.0901246	0.0088171	0.410248	0.185177		OpenSea	BRSK2	NM_003957	Body				chr11	1475775	1475900	1.177e-06	3	1.177e-06	0.004113	0/3	-0.47713	BRSK2	0;0	nc_intron+nc_exon;intron+cds	CpG: 24	4180		TRUE	0	2.82901	chr11	1475775	1475900	126	*	5164	Exon (uc009ycv.1/9024, exon 17 of 20)	chr11	1471817	1483919	12103	+	9024	uc009ycw.4	3958	ENSG00000174672	BRSK2
cg10026995	chr11	1475820	-0.178161	1.24365e-05	0.224938	0.873935		OpenSea	BRSK2	NM_003957	Body				chr11	1475775	1475900	1.177e-06	3	1.177e-06	0.004113	0/3	-0.47713	BRSK2	0;0	nc_intron+nc_exon;intron+cds	CpG: 24	4180		TRUE	0	2.82901	chr11	1475775	1475900	126	*	5164	Exon (uc009ycv.1/9024, exon 17 of 20)	chr11	1471817	1483919	12103	+	9024	uc009ycw.4	3958	ENSG00000174672	BRSK2
cg03553914	chr11	1475899	-0.208844	0.0100141	0.417524	0.41756		OpenSea	BRSK2	NM_003957	Body				chr11	1475775	1475900	1.177e-06	3	1.177e-06	0.004113	0/3	-0.47713	BRSK2	0;0	nc_intron+nc_exon;intron+cds	CpG: 24	4180		TRUE	0	2.82901	chr11	1475775	1475900	126	*	5164	Exon (uc009ycv.1/9024, exon 17 of 20)	chr11	1471817	1483919	12103	+	9024	uc009ycw.4	3958	ENSG00000174672	BRSK2
cg08417595	chr19	3811002	-0.187383	0.000394682	0.296308	0.637804	chr19:3810778-3811195	Island	ZFR2	NM_015174	Body		19:3810912-3811264	Unclassified	chr19	3811002	3811195	1.247e-06	3	1.819e-06	0.004117	0/3	-0.704516	ZFR2;MIR1268A	0;0	intron;nc_intron	CpG: 32	0	island	TRUE	0	4.04404	chr19	3811002	3811195	194	*	1529	Intron (uc002lyw.2/23217, intron 4 of 18)	chr19	3777967	3801810	23844	-	4145	uc002lyv.3	-9192	ENSG00000007264	MATK
cg24000650	chr19	3811161	-0.278539	0.00258616	0.341886	0.720677	chr19:3810778-3811195	Island	ZFR2	NM_015174	Body		19:3810912-3811264	Unclassified	chr19	3811002	3811195	1.247e-06	3	1.819e-06	0.004117	0/3	-0.704516	ZFR2;MIR1268A	0;0	intron;nc_intron	CpG: 32	0	island	TRUE	0	4.04404	chr19	3811002	3811195	194	*	1529	Intron (uc002lyw.2/23217, intron 4 of 18)	chr19	3777967	3801810	23844	-	4145	uc002lyv.3	-9192	ENSG00000007264	MATK
cg15860624	chr19	3811194	-0.238594	0.00618718	0.389358	0.526937	chr19:3810778-3811195	Island	ZFR2	NM_015174	Body		19:3810912-3811264	Unclassified	chr19	3811002	3811195	1.247e-06	3	1.819e-06	0.004117	0/3	-0.704516	ZFR2;MIR1268A	0;0	intron;nc_intron	CpG: 32	0	island	TRUE	0	4.04404	chr19	3811002	3811195	194	*	1529	Intron (uc002lyw.2/23217, intron 4 of 18)	chr19	3777967	3801810	23844	-	4145	uc002lyv.3	-9192	ENSG00000007264	MATK
cg15304012	chr6	166876490	-0.248728	0.000676203	0.304413	0.788449		OpenSea	RPS6KA2;RPS6KA2	NM_021135;NM_001006932	Body;Body				chr6	166876490	166876827	1.627e-05	5	3.852e-06	0.004991	0/5	-1.15938	RPS6KA2;RPS6KA2-IT1	0;0	intron;nc_intron+nc_exon	CpG: 35	7260		TRUE	0	6.27726	chr6	166876490	166876827	338	*	6104	Exon (uc031src.1/100874353, exon 2 of 4)	chr6	166874151	166878871	4721	-	100874353	uc031src.1	2044	ENSG00000232082	RPS6KA2-IT1
cg18676867	chr6	166876535	-0.0882362	0.0726691	0.60825	0.10047		OpenSea	RPS6KA2;RPS6KA2	NM_021135;NM_001006932	Body;Body				chr6	166876490	166876827	1.627e-05	5	3.852e-06	0.004991	0/5	-1.15938	RPS6KA2;RPS6KA2-IT1	0;0	intron;nc_intron+nc_exon	CpG: 35	7260		TRUE	0	6.27726	chr6	166876490	166876827	338	*	6104	Exon (uc031src.1/100874353, exon 2 of 4)	chr6	166874151	166878871	4721	-	100874353	uc031src.1	2044	ENSG00000232082	RPS6KA2-IT1
cg07404200	chr6	166876585	-0.254844	0.00994445	0.417392	0.510304		OpenSea	RPS6KA2;RPS6KA2	NM_021135;NM_001006932	Body;Body				chr6	166876490	166876827	1.627e-05	5	3.852e-06	0.004991	0/5	-1.15938	RPS6KA2;RPS6KA2-IT1	0;0	intron;nc_intron+nc_exon	CpG: 35	7260		TRUE	0	6.27726	chr6	166876490	166876827	338	*	6104	Exon (uc031src.1/100874353, exon 2 of 4)	chr6	166874151	166878871	4721	-	100874353	uc031src.1	2044	ENSG00000232082	RPS6KA2-IT1
cg02289903	chr6	166876736	-0.237863	0.0191476	0.467426	0.408621		OpenSea	RPS6KA2;RPS6KA2	NM_021135;NM_001006932	Body;Body				chr6	166876490	166876827	1.627e-05	5	3.852e-06	0.004991	0/5	-1.15938	RPS6KA2;RPS6KA2-IT1	0;0	intron;nc_intron+nc_exon	CpG: 35	7260		TRUE	0	6.27726	chr6	166876490	166876827	338	*	6104	Exon (uc031src.1/100874353, exon 2 of 4)	chr6	166874151	166878871	4721	-	100874353	uc031src.1	2044	ENSG00000232082	RPS6KA2-IT1
cg11744817	chr6	166876826	-0.329711	0.00922485	0.412624	0.670976		OpenSea	RPS6KA2;RPS6KA2	NM_021135;NM_001006932	Body;Body				chr6	166876490	166876827	1.627e-05	5	3.852e-06	0.004991	0/5	-1.15938	RPS6KA2;RPS6KA2-IT1	0;0	intron;nc_intron+nc_exon	CpG: 35	7260		TRUE	0	6.27726	chr6	166876490	166876827	338	*	6104	Exon (uc031src.1/100874353, exon 2 of 4)	chr6	166874151	166878871	4721	-	100874353	uc031src.1	2044	ENSG00000232082	RPS6KA2-IT1
cg02104893	chr6	123109391	0.302107	0.00102678	0.306922	0.902854	chr6:123110288-123110878	N_Shore	SMPDL3A	NM_006714	TSS1500				chr6	123109391	123109904	0.0003118	4	7.454e-06	0.006342	4/0	0.785494	SMPDL3A	-289	intergenic	CpG: 65	-384	shore	TRUE	-289	4.02771	chr6	123109391	123109904	514	*	6131	Promoter	chr6	123109971	123130864	20894	+	10924	uc003pzg.3	-67	ENSG00000172594	SMPDL3A
cg01050920	chr6	123109741	0.159886	0.0242113	0.489048	0.258373	chr6:123110288-123110878	N_Shore	SMPDL3A	NM_006714	TSS1500				chr6	123109391	123109904	0.0003118	4	7.454e-06	0.006342	4/0	0.785494	SMPDL3A	-289	intergenic	CpG: 65	-384	shore	TRUE	-289	4.02771	chr6	123109391	123109904	514	*	6131	Promoter	chr6	123109971	123130864	20894	+	10924	uc003pzg.3	-67	ENSG00000172594	SMPDL3A
cg12379307	chr6	123109837	0.204997	0.00495746	0.378503	0.472466	chr6:123110288-123110878	N_Shore	SMPDL3A	NM_006714	TSS200				chr6	123109391	123109904	0.0003118	4	7.454e-06	0.006342	4/0	0.785494	SMPDL3A	-289	intergenic	CpG: 65	-384	shore	TRUE	-289	4.02771	chr6	123109391	123109904	514	*	6131	Promoter	chr6	123109971	123130864	20894	+	10924	uc003pzg.3	-67	ENSG00000172594	SMPDL3A
cg19409187	chr6	123109903	0.118503	0.0281472	0.504765	0.183747	chr6:123110288-123110878	N_Shore	SMPDL3A	NM_006714	TSS200				chr6	123109391	123109904	0.0003118	4	7.454e-06	0.006342	4/0	0.785494	SMPDL3A	-289	intergenic	CpG: 65	-384	shore	TRUE	-289	4.02771	chr6	123109391	123109904	514	*	6131	Promoter	chr6	123109971	123130864	20894	+	10924	uc003pzg.3	-67	ENSG00000172594	SMPDL3A
cg13170705	chr15	100672282	0.195133	0.000536677	0.303016	0.63814		OpenSea	ADAMTS17	NM_139057	Body		15:100671885-100672834	Unclassified	chr15	100672282	100672380	1.445e-06	3	1.445e-06	0.006436	3/0	0.758076	ADAMTS17	0	intron+cds	CpG: 19	138910		TRUE	0	4.42726	chr15	100672282	100672380	99	*	1244	Exon (uc002bvv.1/170691, exon 12 of 22)	chr15	100513161	100516476	3316	-	170691	uc002bvw.1	-155806	ENSG00000140470	ADAMTS17
cg08112929	chr15	100672325	0.217848	0.0117462	0.428794	0.420469		OpenSea	ADAMTS17	NM_139057	Body		15:100671885-100672834	Unclassified	chr15	100672282	100672380	1.445e-06	3	1.445e-06	0.006436	3/0	0.758076	ADAMTS17	0	intron+cds	CpG: 19	138910		TRUE	0	4.42726	chr15	100672282	100672380	99	*	1244	Exon (uc002bvv.1/170691, exon 12 of 22)	chr15	100513161	100516476	3316	-	170691	uc002bvw.1	-155806	ENSG00000140470	ADAMTS17
cg24782378	chr15	100672379	0.345095	0.000483449	0.29655	1.14421		OpenSea	ADAMTS17	NM_139057	Body		15:100671885-100672834	Unclassified	chr15	100672282	100672380	1.445e-06	3	1.445e-06	0.006436	3/0	0.758076	ADAMTS17	0	intron+cds	CpG: 19	138910		TRUE	0	4.42726	chr15	100672282	100672380	99	*	1244	Exon (uc002bvv.1/170691, exon 12 of 22)	chr15	100513161	100516476	3316	-	170691	uc002bvw.1	-155806	ENSG00000140470	ADAMTS17
cg13015042	chr6	170102002	-0.0353467	0.587758	0.912518	0.00815806	chr6:170101662-170103059	Island	WDR27;C6orf120;WDR27	NM_182552;NM_001029863;NM_182552	1stExon;TSS1500;5'UTR		6:170101378-170103186	Promoter_Associated	chr6	170102002	170102315	3.014e-06	6	5.343e-06	0.007445	0/6	-1.31483	C6orf120;WDR27;C6orf120	0;0;0	TSS+intron+utr5+cds;TSS+exon+utr5;TSS+exon	CpG: 155	0	island	TRUE	0	6.93204	chr6	170102002	170102315	314	*	6114	Promoter	chr6	169857303	170102159	244857	-	253769	uc003qwx.3	0	ENSG00000184465	WDR27
cg11379888	chr6	170102082	-0.380495	0.000622766	0.304133	1.21974	chr6:170101662-170103059	Island	WDR27;C6orf120;WDR27	NM_182552;NM_001029863;NM_182552	1stExon;TSS200;5'UTR		6:170101378-170103186	Promoter_Associated	chr6	170102002	170102315	3.014e-06	6	5.343e-06	0.007445	0/6	-1.31483	C6orf120;WDR27;C6orf120	0;0;0	TSS+intron+utr5+cds;TSS+exon+utr5;TSS+exon	CpG: 155	0	island	TRUE	0	6.93204	chr6	170102002	170102315	314	*	6114	Promoter	chr6	169857303	170102159	244857	-	253769	uc003qwx.3	0	ENSG00000184465	WDR27
cg04940962	chr6	170102116	-0.226963	0.0150957	0.449153	0.413333	chr6:170101662-170103059	Island	WDR27;C6orf120;WDR27	NM_182552;NM_001029863;NM_182552	1stExon;TSS200;5'UTR		6:170101378-170103186	Promoter_Associated	chr6	170102002	170102315	3.014e-06	6	5.343e-06	0.007445	0/6	-1.31483	C6orf120;WDR27;C6orf120	0;0;0	TSS+intron+utr5+cds;TSS+exon+utr5;TSS+exon	CpG: 155	0	island	TRUE	0	6.93204	chr6	170102002	170102315	314	*	6114	Promoter	chr6	169857303	170102159	244857	-	253769	uc003qwx.3	0	ENSG00000184465	WDR27
cg26723570	chr6	170102133	-0.237366	0.00056685	0.304133	0.770617	chr6:170101662-170103059	Island	WDR27;C6orf120;WDR27	NM_182552;NM_001029863;NM_182552	1stExon;TSS200;5'UTR		6:170101378-170103186	Promoter_Associated	chr6	170102002	170102315	3.014e-06	6	5.343e-06	0.007445	0/6	-1.31483	C6orf120;WDR27;C6orf120	0;0;0	TSS+intron+utr5+cds;TSS+exon+utr5;TSS+exon	CpG: 155	0	island	TRUE	0	6.93204	chr6	170102002	170102315	314	*	6114	Promoter	chr6	169857303	170102159	244857	-	253769	uc003qwx.3	0	ENSG00000184465	WDR27
cg22307285	chr6	170102160	-0.138458	0.0448607	0.55271	0.186661	chr6:170101662-170103059	Island	C6orf120;WDR27	NM_001029863;NM_182552	TSS200;TSS200		6:170101378-170103186	Promoter_Associated	chr6	170102002	170102315	3.014e-06	6	5.343e-06	0.007445	0/6	-1.31483	C6orf120;WDR27;C6orf120	0;0;0	TSS+intron+utr5+cds;TSS+exon+utr5;TSS+exon	CpG: 155	0	island	TRUE	0	6.93204	chr6	170102002	170102315	314	*	6114	Promoter	chr6	169857303	170102159	244857	-	253769	uc003qwx.3	0	ENSG00000184465	WDR27
cg20469989	chr6	170102314	-0.296196	0.00310488	0.350365	0.742847	chr6:170101662-170103059	Island	C6orf120;C6orf120;WDR27	NM_001029863;NM_001029863;NM_182552	1stExon;5'UTR;TSS200		6:170101378-170103186	Promoter_Associated	chr6	170102002	170102315	3.014e-06	6	5.343e-06	0.007445	0/6	-1.31483	C6orf120;WDR27;C6orf120	0;0;0	TSS+intron+utr5+cds;TSS+exon+utr5;TSS+exon	CpG: 155	0	island	TRUE	0	6.93204	chr6	170102002	170102315	314	*	6114	Promoter	chr6	169857303	170102159	244857	-	253769	uc003qwx.3	0	ENSG00000184465	WDR27
cg07472806	chr14	101432887	0.253461	0.00138731	0.312798	0.724348		OpenSea	SNORD114-10	NR_003203	TSS1500				chr14	101432887	101433315	0.0005958	2	8.386e-06	0.008541	2/0	0.681392	SNORD114-10	-73	intergenic	CpG: 36	83027		TRUE	-73	3.45905	chr14	101432887	101433315	429	*	1062	Promoter	chr14	101433389	101433459	71	+	767588	uc001yja.3	-74	ENSG00000200279	SNORD114-10
cg10931901	chr14	101433314	0.42793	0.000595815	0.304133	1.38003		OpenSea	SNORD114-11;SNORD114-10	NR_003204;NR_003203	TSS1500;TSS200		14:101433261-101433346	Unclassified_Cell_type_specific	chr14	101432887	101433315	0.0005958	2	8.386e-06	0.008541	2/0	0.681392	SNORD114-10	-73	intergenic	CpG: 36	83027		TRUE	-73	3.45905	chr14	101432887	101433315	429	*	1062	Promoter	chr14	101433389	101433459	71	+	767588	uc001yja.3	-74	ENSG00000200279	SNORD114-10
cg12186219	chr11	1463541	-0.372151	0.00825416	0.405808	0.775312	chr11:1464295-1464899	N_Shore	BRSK2	NM_003957	Body				chr11	1463541	1463663	2.44e-06	4	2.44e-06	0.008717	0/4	-1.48876	BRSK2	0;0	nc_intron;intron	CpG: 50	-632	shore	TRUE	0	8.35581	chr11	1463541	1463663	123	*	5377	Promoter	chr11	1463720	1483919	20200	+	9024	uc010qwx.3	-57	ENSG00000174672	BRSK2
cg14064268	chr11	1463554	-0.362409	0.00145487	0.317172	1.02822	chr11:1464295-1464899	N_Shore	BRSK2	NM_003957	Body				chr11	1463541	1463663	2.44e-06	4	2.44e-06	0.008717	0/4	-1.48876	BRSK2	0;0	nc_intron;intron	CpG: 50	-632	shore	TRUE	0	8.35581	chr11	1463541	1463663	123	*	5377	Promoter	chr11	1463720	1483919	20200	+	9024	uc010qwx.3	-57	ENSG00000174672	BRSK2
cg10590925	chr11	1463620	-0.397368	0.00780039	0.401962	0.837605	chr11:1464295-1464899	N_Shore	BRSK2	NM_003957	Body				chr11	1463541	1463663	2.44e-06	4	2.44e-06	0.008717	0/4	-1.48876	BRSK2	0;0	nc_intron;intron	CpG: 50	-632	shore	TRUE	0	8.35581	chr11	1463541	1463663	123	*	5377	Promoter	chr11	1463720	1483919	20200	+	9024	uc010qwx.3	-57	ENSG00000174672	BRSK2
cg17429870	chr11	1463662	-0.356828	0.00520908	0.381442	0.814724	chr11:1464295-1464899	N_Shore	BRSK2	NM_003957	Body				chr11	1463541	1463663	2.44e-06	4	2.44e-06	0.008717	0/4	-1.48876	BRSK2	0;0	nc_intron;intron	CpG: 50	-632	shore	TRUE	0	8.35581	chr11	1463541	1463663	123	*	5377	Promoter	chr11	1463720	1483919	20200	+	9024	uc010qwx.3	-57	ENSG00000174672	BRSK2
cg11578532	chr1	161008127	0.263845	0.0734746	0.609596	0.299164	chr1:161008377-161008830	N_Shore	TSTD1;TSTD1;TSTD1	NM_001113207;NM_001113205;NM_001113206	Body;Body;Body		1:161008079-161009395	Promoter_Associated	chr1	161008127	161008827	0.0002044	10	1.607e-05	0.01	10/0	2.45811	TSTD1	0	TSS+intron+utr5+cds	CpG: 47	0	island	TRUE	0	11.7841	chr1	161008127	161008827	701	*	7599	Promoter	chr1	161007422	161008774	1353	-	100131187	uc001fxh.4	0	ENSG00000215845	TSTD1
cg24411043	chr1	161008297	0.21978	0.0162693	0.456114	0.393105	chr1:161008377-161008830	N_Shore	TSTD1;TSTD1;TSTD1	NM_001113207;NM_001113205;NM_001113206	Body;Body;Body		1:161008079-161009395	Promoter_Associated	chr1	161008127	161008827	0.0002044	10	1.607e-05	0.01	10/0	2.45811	TSTD1	0	TSS+intron+utr5+cds	CpG: 47	0	island	TRUE	0	11.7841	chr1	161008127	161008827	701	*	7599	Promoter	chr1	161007422	161008774	1353	-	100131187	uc001fxh.4	0	ENSG00000215845	TSTD1
cg00329300	chr1	161008462	0.357628	0.0300424	0.510948	0.544405	chr1:161008377-161008830	Island	TSTD1;TSTD1;TSTD1	NM_001113207;NM_001113205;NM_001113206	Body;Body;Body		1:161008079-161009395	Promoter_Associated	chr1	161008127	161008827	0.0002044	10	1.607e-05	0.01	10/0	2.45811	TSTD1	0	TSS+intron+utr5+cds	CpG: 47	0	island	TRUE	0	11.7841	chr1	161008127	161008827	701	*	7599	Promoter	chr1	161007422	161008774	1353	-	100131187	uc001fxh.4	0	ENSG00000215845	TSTD1
cg11731300	chr1	161008542	0.328679	0.0228185	0.483911	0.539597	chr1:161008377-161008830	Island	TSTD1;TSTD1;TSTD1	NM_001113207;NM_001113205;NM_001113206	Body;Body;Body		1:161008079-161009395	Promoter_Associated	chr1	161008127	161008827	0.0002044	10	1.607e-05	0.01	10/0	2.45811	TSTD1	0	TSS+intron+utr5+cds	CpG: 47	0	island	TRUE	0	11.7841	chr1	161008127	161008827	701	*	7599	Promoter	chr1	161007422	161008774	1353	-	100131187	uc001fxh.4	0	ENSG00000215845	TSTD1
cg00446235	chr1	161008644	0.336009	0.0125148	0.433305	0.639283	chr1:161008377-161008830	Island	TSTD1;TSTD1;TSTD1	NM_001113207;NM_001113205;NM_001113206	Body;Body;Body		1:161008079-161009395	Promoter_Associated	chr1	161008127	161008827	0.0002044	10	1.607e-05	0.01	10/0	2.45811	TSTD1	0	TSS+intron+utr5+cds	CpG: 47	0	island	TRUE	0	11.7841	chr1	161008127	161008827	701	*	7599	Promoter	chr1	161007422	161008774	1353	-	100131187	uc001fxh.4	0	ENSG00000215845	TSTD1
cg13466383	chr1	161008705	0.177466	0.0854949	0.628016	0.189544	chr1:161008377-161008830	Island	TSTD1;TSTD1;TSTD1;TSTD1;TSTD1;TSTD1	NM_001113205;NM_001113207;NM_001113207;NM_001113205;NM_001113206;NM_001113206	5'UTR;1stExon;5'UTR;1stExon;1stExon;5'UTR		1:161008079-161009395	Promoter_Associated	chr1	161008127	161008827	0.0002044	10	1.607e-05	0.01	10/0	2.45811	TSTD1	0	TSS+intron+utr5+cds	CpG: 47	0	island	TRUE	0	11.7841	chr1	161008127	161008827	701	*	7599	Promoter	chr1	161007422	161008774	1353	-	100131187	uc001fxh.4	0	ENSG00000215845	TSTD1
cg27180868	chr1	161008750	0.198403	0.0379845	0.533747	0.28181	chr1:161008377-161008830	Island	TSTD1;TSTD1;TSTD1;TSTD1;TSTD1;TSTD1	NM_001113205;NM_001113207;NM_001113207;NM_001113205;NM_001113206;NM_001113206	5'UTR;1stExon;5'UTR;1stExon;1stExon;5'UTR		1:161008079-161009395	Promoter_Associated	chr1	161008127	161008827	0.0002044	10	1.607e-05	0.01	10/0	2.45811	TSTD1	0	TSS+intron+utr5+cds	CpG: 47	0	island	TRUE	0	11.7841	chr1	161008127	161008827	701	*	7599	Promoter	chr1	161007422	161008774	1353	-	100131187	uc001fxh.4	0	ENSG00000215845	TSTD1
cg24161057	chr1	161008811	0.142281	0.190061	0.735443	0.1026	chr1:161008377-161008830	Island	TSTD1;TSTD1;TSTD1	NM_001113206;NM_001113205;NM_001113207	TSS200;TSS200;TSS200		1:161008079-161009395	Promoter_Associated	chr1	161008127	161008827	0.0002044	10	1.607e-05	0.01	10/0	2.45811	TSTD1	0	TSS+intron+utr5+cds	CpG: 47	0	island	TRUE	0	11.7841	chr1	161008127	161008827	701	*	7599	Promoter	chr1	161007422	161008774	1353	-	100131187	uc001fxh.4	0	ENSG00000215845	TSTD1
cg13906823	chr1	161008824	0.148326	0.168524	0.718624	0.114706	chr1:161008377-161008830	Island	TSTD1;TSTD1;TSTD1	NM_001113206;NM_001113205;NM_001113207	TSS200;TSS200;TSS200		1:161008079-161009395	Promoter_Associated	chr1	161008127	161008827	0.0002044	10	1.607e-05	0.01	10/0	2.45811	TSTD1	0	TSS+intron+utr5+cds	CpG: 47	0	island	TRUE	0	11.7841	chr1	161008127	161008827	701	*	7599	Promoter	chr1	161007422	161008774	1353	-	100131187	uc001fxh.4	0	ENSG00000215845	TSTD1
cg12426196	chr1	161008826	0.285693	0.0312459	0.514626	0.430027	chr1:161008377-161008830	Island	TSTD1;TSTD1;TSTD1	NM_001113206;NM_001113205;NM_001113207	TSS200;TSS200;TSS200		1:161008079-161009395	Promoter_Associated	chr1	161008127	161008827	0.0002044	10	1.607e-05	0.01	10/0	2.45811	TSTD1	0	TSS+intron+utr5+cds	CpG: 47	0	island	TRUE	0	11.7841	chr1	161008127	161008827	701	*	7599	Promoter	chr1	161007422	161008774	1353	-	100131187	uc001fxh.4	0	ENSG00000215845	TSTD1
cg13165778	chr7	1952518	-0.248564	0.000850028	0.305262	0.763233	chr7:1950279-1950482	S_Shelf	MAD1L1;MAD1L1;MAD1L1	NM_003550;NM_001013837;NM_001013836	Body;Body;Body	TRUE	7:1952382-1952931	Unclassified	chr7	1952518	1952601	1.925e-06	2	1.924e-06	0.0101	0/2	-0.47359	MAD1L1	0	intron	CpG: 15	2036	shore	TRUE	0	2.70694	chr7	1952518	1952601	84	*	3831	Intron (uc003sld.1/8379, intron 2 of 3)	chr7	1855428	1980185	124758	-	8379	uc003sld.1	27584	ENSG00000002822	MAD1L1
cg11050988	chr7	1952600	-0.225026	0.000109415	0.271174	0.891311	chr7:1950279-1950482	S_Shelf	MAD1L1;MAD1L1;MAD1L1	NM_003550;NM_001013837;NM_001013836	Body;Body;Body	TRUE	7:1952382-1952931	Unclassified	chr7	1952518	1952601	1.925e-06	2	1.924e-06	0.0101	0/2	-0.47359	MAD1L1	0	intron	CpG: 15	2036	shore	TRUE	0	2.70694	chr7	1952518	1952601	84	*	3831	Intron (uc003sld.1/8379, intron 2 of 3)	chr7	1855428	1980185	124758	-	8379	uc003sld.1	27584	ENSG00000002822	MAD1L1
cg13903179	chr13	21900392	-0.390903	0.00760003	0.400817	0.828396	chr13:21900425-21900637	N_Shore					13:21900344-21900487	Unclassified_Cell_type_specific	chr13	21900392	21900592	4.114e-06	4	5.2e-06	0.01132	0/4	-1.58779	LINC00539;MIPEPP3	0;0	nc_intron;nc_intron	CpG: 27	0	island	TRUE	0	8.38986	chr13	21900392	21900592	201	*	612	Intron (uc001unz.2/650794, intron 2 of 2)	chr13	21872264	21906210	33947	+	650794	uc001unz.2	28128		MIPEPP3
cg04632378	chr13	21900426	-0.343493	0.00641295	0.391267	0.75326	chr13:21900425-21900637	Island					13:21900344-21900487	Unclassified_Cell_type_specific	chr13	21900392	21900592	4.114e-06	4	5.2e-06	0.01132	0/4	-1.58779	LINC00539;MIPEPP3	0;0	nc_intron;nc_intron	CpG: 27	0	island	TRUE	0	8.38986	chr13	21900392	21900592	201	*	612	Intron (uc001unz.2/650794, intron 2 of 2)	chr13	21872264	21906210	33947	+	650794	uc001unz.2	28128		MIPEPP3
cg19500098	chr13	21900506	-0.324502	0.00930143	0.41286	0.659209	chr13:21900425-21900637	Island							chr13	21900392	21900592	4.114e-06	4	5.2e-06	0.01132	0/4	-1.58779	LINC00539;MIPEPP3	0;0	nc_intron;nc_intron	CpG: 27	0	island	TRUE	0	8.38986	chr13	21900392	21900592	201	*	612	Intron (uc001unz.2/650794, intron 2 of 2)	chr13	21872264	21906210	33947	+	650794	uc001unz.2	28128		MIPEPP3
cg00035636	chr13	21900591	-0.52889	0.00406904	0.368103	1.26432	chr13:21900425-21900637	Island							chr13	21900392	21900592	4.114e-06	4	5.2e-06	0.01132	0/4	-1.58779	LINC00539;MIPEPP3	0;0	nc_intron;nc_intron	CpG: 27	0	island	TRUE	0	8.38986	chr13	21900392	21900592	201	*	612	Intron (uc001unz.2/650794, intron 2 of 2)	chr13	21872264	21906210	33947	+	650794	uc001unz.2	28128		MIPEPP3
cg01083633	chr10	44162781	-0.438573	0.00045881	0.296308	1.46412	chr10:44162850-44163531	N_Shore					10:44162391-44163241	Unclassified_Cell_type_specific	chr10	44162781	44163271	0.0004588	2	1.341e-05	0.01191	0/3	-0.915714	ZNF32-AS3	0	nc_intron	CpG: 59	0	island	TRUE	0	4.46188	chr10	44162781	44163271	491	*	4400	Intron (uc001jba.2/414201, intron 1 of 4)	chr10	44139307	44144326	5020	-	7580	uc001jbc.3	-18455	ENSG00000169740	ZNF32
cg25888561	chr10	44163067	-0.316893	0.0475184	0.557203	0.419293	chr10:44162850-44163531	Island					10:44162391-44163241	Unclassified_Cell_type_specific	chr10	44162781	44163271	0.0004588	2	1.341e-05	0.01191	0/3	-0.915714	ZNF32-AS3	0	nc_intron	CpG: 59	0	island	TRUE	0	4.46188	chr10	44162781	44163271	491	*	4400	Intron (uc001jba.2/414201, intron 1 of 4)	chr10	44139307	44144326	5020	-	7580	uc001jbc.3	-18455	ENSG00000169740	ZNF32
cg08514530	chr10	44163270	-0.160249	0.00376766	0.36222	0.388433	chr10:44162850-44163531	Island							chr10	44162781	44163271	0.0004588	2	1.341e-05	0.01191	0/3	-0.915714	ZNF32-AS3	0	nc_intron	CpG: 59	0	island	TRUE	0	4.46188	chr10	44162781	44163271	491	*	4400	Intron (uc001jba.2/414201, intron 1 of 4)	chr10	44139307	44144326	5020	-	7580	uc001jbc.3	-18455	ENSG00000169740	ZNF32
cg01342572	chr13	113540189	-0.326048	0.0033614	0.355113	0.806472	chr13:113540350-113540558	N_Shore	ATP11A;ATP11A	NM_015205;NM_032189	3'UTR;3'UTR	TRUE			chr13	113540189	113540632	0.0001255	6	1.395e-05	0.0137	0/6	-1.86871	ATP11A	0	exon+utr3	CpG: 20	0	island	TRUE	0	9.07338	chr13	113540189	113540632	444	*	515	3' UTR	chr13	113496590	113541482	44893	+	23250	uc010ago.3	43599	ENSG00000068650	ATP11A
cg17842918	chr13	113540400	-0.29873	0.0367694	0.530545	0.428532	chr13:113540350-113540558	Island	ATP11A;ATP11A	NM_015205;NM_032189	3'UTR;3'UTR	TRUE			chr13	113540189	113540632	0.0001255	6	1.395e-05	0.0137	0/6	-1.86871	ATP11A	0	exon+utr3	CpG: 20	0	island	TRUE	0	9.07338	chr13	113540189	113540632	444	*	515	3' UTR	chr13	113496590	113541482	44893	+	23250	uc010ago.3	43599	ENSG00000068650	ATP11A
cg21167985	chr13	113540421	-0.312768	0.0182967	0.463541	0.543474	chr13:113540350-113540558	Island	ATP11A;ATP11A	NM_015205;NM_032189	3'UTR;3'UTR	TRUE			chr13	113540189	113540632	0.0001255	6	1.395e-05	0.0137	0/6	-1.86871	ATP11A	0	exon+utr3	CpG: 20	0	island	TRUE	0	9.07338	chr13	113540189	113540632	444	*	515	3' UTR	chr13	113496590	113541482	44893	+	23250	uc010ago.3	43599	ENSG00000068650	ATP11A
cg11462099	chr13	113540512	-0.303587	0.0329344	0.519264	0.450022	chr13:113540350-113540558	Island	ATP11A;ATP11A	NM_015205;NM_032189	3'UTR;3'UTR	TRUE			chr13	113540189	113540632	0.0001255	6	1.395e-05	0.0137	0/6	-1.86871	ATP11A	0	exon+utr3	CpG: 20	0	island	TRUE	0	9.07338	chr13	113540189	113540632	444	*	515	3' UTR	chr13	113496590	113541482	44893	+	23250	uc010ago.3	43599	ENSG00000068650	ATP11A
cg26666292	chr13	113540557	-0.367874	0.0282723	0.505257	0.569703	chr13:113540350-113540558	Island	ATP11A;ATP11A	NM_015205;NM_032189	3'UTR;3'UTR	TRUE			chr13	113540189	113540632	0.0001255	6	1.395e-05	0.0137	0/6	-1.86871	ATP11A	0	exon+utr3	CpG: 20	0	island	TRUE	0	9.07338	chr13	113540189	113540632	444	*	515	3' UTR	chr13	113496590	113541482	44893	+	23250	uc010ago.3	43599	ENSG00000068650	ATP11A
cg11520003	chr13	113540631	-0.259704	0.0430062	0.547083	0.354877	chr13:113540350-113540558	S_Shore	ATP11A;ATP11A	NM_015205;NM_032189	3'UTR;3'UTR	TRUE			chr13	113540189	113540632	0.0001255	6	1.395e-05	0.0137	0/6	-1.86871	ATP11A	0	exon+utr3	CpG: 20	0	island	TRUE	0	9.07338	chr13	113540189	113540632	444	*	515	3' UTR	chr13	113496590	113541482	44893	+	23250	uc010ago.3	43599	ENSG00000068650	ATP11A
cg07425555	chr19	14049018	-0.16336	0.000873928	0.305262	0.499642		OpenSea	PODNL1;PODNL1;PODNL1;PODNL1	NM_001146254;NM_024825;NM_024825;NM_001146255	Body;5'UTR;1stExon;Body		19:14048896-14049075	Unclassified_Cell_type_specific	chr19	14049018	14049443	0.0004531	4	1.475e-05	0.01508	0/4	-0.507949	PODNL1	0;0	TSS+exon+utr5;intron	CpG: 53	4807		TRUE	0	2.45401	chr19	14049018	14049443	426	*	1661	Promoter	chr19	14042000	14049289	7290	-	79883	uc002mxr.3	0	ENSG00000132000	PODNL1
cg19921355	chr19	14049093	-0.111641	0.0376064	0.532622	0.159059		OpenSea	PODNL1;PODNL1;PODNL1;PODNL1	NM_001146254;NM_024825;NM_024825;NM_001146255	Body;5'UTR;1stExon;Body				chr19	14049018	14049443	0.0004531	4	1.475e-05	0.01508	0/4	-0.507949	PODNL1	0;0	TSS+exon+utr5;intron	CpG: 53	4807		TRUE	0	2.45401	chr19	14049018	14049443	426	*	1661	Promoter	chr19	14042000	14049289	7290	-	79883	uc002mxr.3	0	ENSG00000132000	PODNL1
cg24354933	chr19	14049294	-0.109731	0.0306605	0.513037	0.166069		OpenSea	PODNL1;PODNL1;PODNL1	NM_001146254;NM_024825;NM_001146255	Body;TSS200;Body				chr19	14049018	14049443	0.0004531	4	1.475e-05	0.01508	0/4	-0.507949	PODNL1	0;0	TSS+exon+utr5;intron	CpG: 53	4807		TRUE	0	2.45401	chr19	14049018	14049443	426	*	1661	Promoter	chr19	14042000	14049289	7290	-	79883	uc002mxr.3	0	ENSG00000132000	PODNL1
cg11802027	chr19	14049442	-0.123217	0.00886289	0.410573	0.252893		OpenSea	PODNL1;PODNL1;PODNL1	NM_001146254;NM_024825;NM_001146255	Body;TSS200;Body				chr19	14049018	14049443	0.0004531	4	1.475e-05	0.01508	0/4	-0.507949	PODNL1	0;0	TSS+exon+utr5;intron	CpG: 53	4807		TRUE	0	2.45401	chr19	14049018	14049443	426	*	1661	Promoter	chr19	14042000	14049289	7290	-	79883	uc002mxr.3	0	ENSG00000132000	PODNL1
cg07383250	chr1	43919813	-0.184168	0.0090161	0.411411	0.376621	chr1:43919083-43919814	Island	HYI;HYI	NM_031207;NM_031207	1stExon;5'UTR		1:43919746-43920542	Promoter_Associated	chr1	43919813	43919950	4.759e-06	3	4.76e-06	0.0151	0/3	-0.642056	SZT2	0	exon+utr3	CpG: 78	0	island	TRUE	0	3.41727	chr1	43919813	43919950	138	*	7883	Promoter	chr1	43916674	43919660	2987	-	81888	uc001cjn.3	-153	ENSG00000178922	HYI
cg24731678	chr1	43919862	-0.266289	0.000419162	0.296308	0.899422	chr1:43919083-43919814	S_Shore	HYI;HYI	NM_031207;NM_031207	1stExon;5'UTR		1:43919746-43920542	Promoter_Associated	chr1	43919813	43919950	4.759e-06	3	4.76e-06	0.0151	0/3	-0.642056	SZT2	0	exon+utr3	CpG: 78	0	island	TRUE	0	3.41727	chr1	43919813	43919950	138	*	7883	Promoter	chr1	43916674	43919660	2987	-	81888	uc001cjn.3	-153	ENSG00000178922	HYI
cg03548730	chr1	43919949	-0.191599	0.00393375	0.366069	0.460832	chr1:43919083-43919814	S_Shore	HYI	NM_031207	TSS200		1:43919746-43920542	Promoter_Associated	chr1	43919813	43919950	4.759e-06	3	4.76e-06	0.0151	0/3	-0.642056	SZT2	0	exon+utr3	CpG: 78	0	island	TRUE	0	3.41727	chr1	43919813	43919950	138	*	7883	Promoter	chr1	43916674	43919660	2987	-	81888	uc001cjn.3	-153	ENSG00000178922	HYI
cg14046365	chr2	152146318	-0.203095	0.00381261	0.362909	0.491243	chr2:152145869-152146319	Island	NMI;NMI	NM_004688;NM_004688	5'UTR;1stExon		2:152145712-152147152	Promoter_Associated_Cell_type_specific	chr2	152146318	152146945	4.193e-05	3	2.208e-05	0.0153	0/4	-0.751145	NMI	0	TSS+exon+utr5	CpG: 45	0	island	TRUE	0	3.49733	chr2	152146318	152146945	628	*	6593	Promoter	chr2	152126982	152146430	19449	-	9111	uc002txi.2	0	ENSG00000123609	NMI
cg15747933	chr2	152146478	-0.256304	0.000814144	0.305164	0.791798	chr2:152145869-152146319	S_Shore	NMI	NM_004688	TSS200		2:152145712-152147152	Promoter_Associated_Cell_type_specific	chr2	152146318	152146945	4.193e-05	3	2.208e-05	0.0153	0/4	-0.751145	NMI	0	TSS+exon+utr5	CpG: 45	0	island	TRUE	0	3.49733	chr2	152146318	152146945	628	*	6593	Promoter	chr2	152126982	152146430	19449	-	9111	uc002txi.2	0	ENSG00000123609	NMI
cg22664064	chr2	152146702	-0.0762398	0.24835	0.773494	0.0461202	chr2:152145869-152146319	S_Shore	NMI	NM_004688	TSS1500		2:152145712-152147152	Promoter_Associated_Cell_type_specific	chr2	152146318	152146945	4.193e-05	3	2.208e-05	0.0153	0/4	-0.751145	NMI	0	TSS+exon+utr5	CpG: 45	0	island	TRUE	0	3.49733	chr2	152146318	152146945	628	*	6593	Promoter	chr2	152126982	152146430	19449	-	9111	uc002txi.2	0	ENSG00000123609	NMI
cg19071452	chr2	152146944	-0.215506	0.00990289	0.417187	0.431925	chr2:152145869-152146319	S_Shore	NMI	NM_004688	TSS1500		2:152145712-152147152	Promoter_Associated_Cell_type_specific	chr2	152146318	152146945	4.193e-05	3	2.208e-05	0.0153	0/4	-0.751145	NMI	0	TSS+exon+utr5	CpG: 45	0	island	TRUE	0	3.49733	chr2	152146318	152146945	628	*	6593	Promoter	chr2	152126982	152146430	19449	-	9111	uc002txi.2	0	ENSG00000123609	NMI
cg14372468	chr7	140714412	-0.134768	0.0278009	0.503462	0.209692	chr7:140714478-140714943	N_Shore	MRPS33;MRPS33;MRPS33	NM_053035;NM_016071;NM_016071	5'UTR;1stExon;5'UTR		7:140713760-140715380	Promoter_Associated	chr7	140714412	140714815	2.885e-06	11	1.639e-05	0.01765	0/11	-1.56024	MRPS33	0;0	TSS+exon+utr5;TSS+intron+exon+utr5	CpG: 36	0	island	TRUE	0	7.4664	chr7	140714412	140714815	404	*	3721	Promoter	chr7	140705961	140714479	8519	-	51650	uc003vwd.4	0	ENSG00000090263	MRPS33
cg02691484	chr7	140714419	-0.116062	0.0682973	0.601355	0.135282	chr7:140714478-140714943	N_Shore	MRPS33;MRPS33;MRPS33	NM_053035;NM_016071;NM_016071	5'UTR;1stExon;5'UTR		7:140713760-140715380	Promoter_Associated	chr7	140714412	140714815	2.885e-06	11	1.639e-05	0.01765	0/11	-1.56024	MRPS33	0;0	TSS+exon+utr5;TSS+intron+exon+utr5	CpG: 36	0	island	TRUE	0	7.4664	chr7	140714412	140714815	404	*	3721	Promoter	chr7	140705961	140714479	8519	-	51650	uc003vwd.4	0	ENSG00000090263	MRPS33
cg05333569	chr7	140714508	-0.108082	0.119406	0.673347	0.0997565	chr7:140714478-140714943	Island	MRPS33;MRPS33	NM_053035;NM_016071	5'UTR;TSS200		7:140713760-140715380	Promoter_Associated	chr7	140714412	140714815	2.885e-06	11	1.639e-05	0.01765	0/11	-1.56024	MRPS33	0;0	TSS+exon+utr5;TSS+intron+exon+utr5	CpG: 36	0	island	TRUE	0	7.4664	chr7	140714412	140714815	404	*	3721	Promoter	chr7	140705961	140714479	8519	-	51650	uc003vwd.4	0	ENSG00000090263	MRPS33
cg18505232	chr7	140714510	-0.138669	0.0307032	0.513175	0.209781	chr7:140714478-140714943	Island	MRPS33;MRPS33	NM_053035;NM_016071	5'UTR;TSS200		7:140713760-140715380	Promoter_Associated	chr7	140714412	140714815	2.885e-06	11	1.639e-05	0.01765	0/11	-1.56024	MRPS33	0;0	TSS+exon+utr5;TSS+intron+exon+utr5	CpG: 36	0	island	TRUE	0	7.4664	chr7	140714412	140714815	404	*	3721	Promoter	chr7	140705961	140714479	8519	-	51650	uc003vwd.4	0	ENSG00000090263	MRPS33
cg17587993	chr7	140714588	-0.150106	0.0266695	0.499214	0.236265	chr7:140714478-140714943	Island	MRPS33;MRPS33	NM_053035;NM_016071	5'UTR;TSS200		7:140713760-140715380	Promoter_Associated	chr7	140714412	140714815	2.885e-06	11	1.639e-05	0.01765	0/11	-1.56024	MRPS33	0;0	TSS+exon+utr5;TSS+intron+exon+utr5	CpG: 36	0	island	TRUE	0	7.4664	chr7	140714412	140714815	404	*	3721	Promoter	chr7	140705961	140714479	8519	-	51650	uc003vwd.4	0	ENSG00000090263	MRPS33
cg00338893	chr7	140714614	-0.202282	0.00272773	0.34396	0.518692	chr7:140714478-140714943	Island	MRPS33;MRPS33	NM_053035;NM_016071	5'UTR;TSS200		7:140713760-140715380	Promoter_Associated	chr7	140714412	140714815	2.885e-06	11	1.639e-05	0.01765	0/11	-1.56024	MRPS33	0;0	TSS+exon+utr5;TSS+intron+exon+utr5	CpG: 36	0	island	TRUE	0	7.4664	chr7	140714412	140714815	404	*	3721	Promoter	chr7	140705961	140714479	8519	-	51650	uc003vwd.4	0	ENSG00000090263	MRPS33
cg20609096	chr7	140714661	-0.231612	0.0194826	0.468926	0.396139	chr7:140714478-140714943	Island	MRPS33;MRPS33	NM_053035;NM_016071	5'UTR;TSS200		7:140713760-140715380	Promoter_Associated	chr7	140714412	140714815	2.885e-06	11	1.639e-05	0.01765	0/11	-1.56024	MRPS33	0;0	TSS+exon+utr5;TSS+intron+exon+utr5	CpG: 36	0	island	TRUE	0	7.4664	chr7	140714412	140714815	404	*	3721	Promoter	chr7	140705961	140714479	8519	-	51650	uc003vwd.4	0	ENSG00000090263	MRPS33
cg02657930	chr7	140714670	-0.183452	0.00693207	0.395113	0.396098	chr7:140714478-140714943	Island	MRPS33;MRPS33	NM_053035;NM_016071	5'UTR;TSS200		7:140713760-140715380	Promoter_Associated	chr7	140714412	140714815	2.885e-06	11	1.639e-05	0.01765	0/11	-1.56024	MRPS33	0;0	TSS+exon+utr5;TSS+intron+exon+utr5	CpG: 36	0	island	TRUE	0	7.4664	chr7	140714412	140714815	404	*	3721	Promoter	chr7	140705961	140714479	8519	-	51650	uc003vwd.4	0	ENSG00000090263	MRPS33
cg08522707	chr7	140714747	-0.158871	0.108148	0.659444	0.153466	chr7:140714478-140714943	Island	MRPS33;MRPS33;MRPS33	NM_053035;NM_053035;NM_016071	5'UTR;1stExon;TSS1500		7:140713760-140715380	Promoter_Associated	chr7	140714412	140714815	2.885e-06	11	1.639e-05	0.01765	0/11	-1.56024	MRPS33	0;0	TSS+exon+utr5;TSS+intron+exon+utr5	CpG: 36	0	island	TRUE	0	7.4664	chr7	140714412	140714815	404	*	3721	Promoter	chr7	140705961	140714479	8519	-	51650	uc003vwd.4	0	ENSG00000090263	MRPS33
cg18125549	chr7	140714781	-0.0665598	0.261488	0.780909	0.0387743	chr7:140714478-140714943	Island	MRPS33;MRPS33	NM_053035;NM_016071	TSS200;TSS1500		7:140713760-140715380	Promoter_Associated	chr7	140714412	140714815	2.885e-06	11	1.639e-05	0.01765	0/11	-1.56024	MRPS33	0;0	TSS+exon+utr5;TSS+intron+exon+utr5	CpG: 36	0	island	TRUE	0	7.4664	chr7	140714412	140714815	404	*	3721	Promoter	chr7	140705961	140714479	8519	-	51650	uc003vwd.4	0	ENSG00000090263	MRPS33
cg14980060	chr7	140714814	-0.0697737	0.195221	0.738802	0.0495027	chr7:140714478-140714943	Island	MRPS33;MRPS33	NM_053035;NM_016071	TSS200;TSS1500		7:140713760-140715380	Promoter_Associated	chr7	140714412	140714815	2.885e-06	11	1.639e-05	0.01765	0/11	-1.56024	MRPS33	0;0	TSS+exon+utr5;TSS+intron+exon+utr5	CpG: 36	0	island	TRUE	0	7.4664	chr7	140714412	140714815	404	*	3721	Promoter	chr7	140705961	140714479	8519	-	51650	uc003vwd.4	0	ENSG00000090263	MRPS33
cg22089800	chr15	90895588	-0.36833	0.000449124	0.296308	1.23303	chr15:90895472-90895990	Island	ZNF774;ZNF774	NM_001004309;NM_001004309	1stExon;5'UTR		15:90894747-90896114	Promoter_Associated	chr15	90895588	90895938	0.001702	3	1.655e-05	0.02049	0/3	-0.691471	ZNF774	0	intron+exon+utr5	CpG: 45	0	island	TRUE	0	3.30606	chr15	90895588	90895938	351	*	1401	Promoter	chr15	90895477	90904715	9239	+	342132	uc002bpk.4	111	ENSG00000196391	ZNF774
cg20385120	chr15	90895810	-0.161679	0.0104128	0.420733	0.320517	chr15:90895472-90895990	Island	ZNF774	NM_001004309	5'UTR		15:90894747-90896114	Promoter_Associated	chr15	90895588	90895938	0.001702	3	1.655e-05	0.02049	0/3	-0.691471	ZNF774	0	intron+exon+utr5	CpG: 45	0	island	TRUE	0	3.30606	chr15	90895588	90895938	351	*	1401	Promoter	chr15	90895477	90904715	9239	+	342132	uc002bpk.4	111	ENSG00000196391	ZNF774
cg16219302	chr15	90895937	-0.161462	0.0215949	0.479076	0.268939	chr15:90895472-90895990	Island	ZNF774	NM_001004309	5'UTR		15:90894747-90896114	Promoter_Associated	chr15	90895588	90895938	0.001702	3	1.655e-05	0.02049	0/3	-0.691471	ZNF774	0	intron+exon+utr5	CpG: 45	0	island	TRUE	0	3.30606	chr15	90895588	90895938	351	*	1401	Promoter	chr15	90895477	90904715	9239	+	342132	uc002bpk.4	111	ENSG00000196391	ZNF774
cg10677351	chr19	1999003	-0.265889	0.00261576	0.341886	0.686633	chr19:1998800-1999332	Island	BTBD2	NM_017797	Body				chr19	1999003	1999323	1.298e-05	3	1.759e-05	0.02377	0/3	-0.741908	BTBD2	0	intron	CpG: 42	0	island	TRUE	0	3.52758	chr19	1999003	1999323	321	*	1648	Intron (uc002lup.1/55643, intron 8 of 8)	chr19	1985447	1991298	5852	-	55643	uc002luo.1	-7705	ENSG00000133243	BTBD2
cg22551942	chr19	1999167	-0.234205	0.00517392	0.380837	0.535435	chr19:1998800-1999332	Island	BTBD2	NM_017797	Body				chr19	1999003	1999323	1.298e-05	3	1.759e-05	0.02377	0/3	-0.741908	BTBD2	0	intron	CpG: 42	0	island	TRUE	0	3.52758	chr19	1999003	1999323	321	*	1648	Intron (uc002lup.1/55643, intron 8 of 8)	chr19	1985447	1991298	5852	-	55643	uc002luo.1	-7705	ENSG00000133243	BTBD2
cg03534846	chr19	1999322	-0.241814	0.00878792	0.410034	0.497198	chr19:1998800-1999332	Island	BTBD2	NM_017797	Body				chr19	1999003	1999323	1.298e-05	3	1.759e-05	0.02377	0/3	-0.741908	BTBD2	0	intron	CpG: 42	0	island	TRUE	0	3.52758	chr19	1999003	1999323	321	*	1648	Intron (uc002lup.1/55643, intron 8 of 8)	chr19	1985447	1991298	5852	-	55643	uc002luo.1	-7705	ENSG00000133243	BTBD2
cg06317173	chr6	30107366	0.204237	0.000975172	0.306922	0.61494		OpenSea	TRIM40	NM_138700	Body				chr6	30107366	30107615	0.0009752	2	1.5e-05	0.02604	2/0	0.427978	TRIM40	0	intron	CpG: 36	11756		TRUE	0	2.06453	chr6	30107366	30107615	250	*	6245	Intron (uc003npk.2/135644, intron 2 of 5)	chr6	30104510	30116512	12003	+	135644	uc003npm.2	2856	ENSG00000204614	TRIM40
cg13961318	chr6	30107614	0.223742	0.00148765	0.31755	0.632629		OpenSea	TRIM40	NM_138700	Body				chr6	30107366	30107615	0.0009752	2	1.5e-05	0.02604	2/0	0.427978	TRIM40	0	intron	CpG: 36	11756		TRUE	0	2.06453	chr6	30107366	30107615	250	*	6245	Intron (uc003npk.2/135644, intron 2 of 5)	chr6	30104510	30116512	12003	+	135644	uc003npm.2	2856	ENSG00000204614	TRIM40
cg05171021	chr14	24422749	-0.140581	0.0901857	0.635485	0.146888	chr14:24422770-24423141	N_Shore	DHRS4;C14orf167;C14orf167;C14orf167;C14orf167	NM_021004;NR_023921;NR_023922;NR_023923;NR_023924	TSS1500;Body;Body;Body;Body		14:24422628-24423694	Promoter_Associated	chr14	24422749	24423200	0.0001373	7	2.73e-05	0.02615	0/7	-1.91447	DHRS4-AS1;DHRS4-AS1;DHRS4	0;0;0	nc_intron+nc_exon;nc_intron;TSS+intron+utr5+cds	CpG: 32	0	island	TRUE	0	8.73732	chr14	24422749	24423200	452	*	1149	Promoter	chr14	24422965	24437332	14368	+	10901	uc010aky.2	0	ENSG00000157326	DHRS4
cg05054115	chr14	24422837	-0.498349	0.00281604	0.345236	1.27097	chr14:24422770-24423141	Island	DHRS4;C14orf167;C14orf167;C14orf167;C14orf167	NM_021004;NR_023921;NR_023922;NR_023923;NR_023924	TSS200;Body;Body;Body;Body		14:24422628-24423694	Promoter_Associated	chr14	24422749	24423200	0.0001373	7	2.73e-05	0.02615	0/7	-1.91447	DHRS4-AS1;DHRS4-AS1;DHRS4	0;0;0	nc_intron+nc_exon;nc_intron;TSS+intron+utr5+cds	CpG: 32	0	island	TRUE	0	8.73732	chr14	24422749	24423200	452	*	1149	Promoter	chr14	24422965	24437332	14368	+	10901	uc010aky.2	0	ENSG00000157326	DHRS4
cg01937701	chr14	24422872	-0.363725	0.0740239	0.610718	0.411238	chr14:24422770-24423141	Island	DHRS4;C14orf167;C14orf167;C14orf167;C14orf167	NM_021004;NR_023921;NR_023922;NR_023923;NR_023924	TSS200;Body;Body;Body;Body		14:24422628-24423694	Promoter_Associated	chr14	24422749	24423200	0.0001373	7	2.73e-05	0.02615	0/7	-1.91447	DHRS4-AS1;DHRS4-AS1;DHRS4	0;0;0	nc_intron+nc_exon;nc_intron;TSS+intron+utr5+cds	CpG: 32	0	island	TRUE	0	8.73732	chr14	24422749	24423200	452	*	1149	Promoter	chr14	24422965	24437332	14368	+	10901	uc010aky.2	0	ENSG00000157326	DHRS4
cg26338427	chr14	24422916	-0.281542	0.063533	0.592618	0.337006	chr14:24422770-24423141	Island	DHRS4;C14orf167;C14orf167;C14orf167;C14orf167	NM_021004;NR_023921;NR_023922;NR_023923;NR_023924	TSS200;Body;Body;Body;Body		14:24422628-24423694	Promoter_Associated	chr14	24422749	24423200	0.0001373	7	2.73e-05	0.02615	0/7	-1.91447	DHRS4-AS1;DHRS4-AS1;DHRS4	0;0;0	nc_intron+nc_exon;nc_intron;TSS+intron+utr5+cds	CpG: 32	0	island	TRUE	0	8.73732	chr14	24422749	24423200	452	*	1149	Promoter	chr14	24422965	24437332	14368	+	10901	uc010aky.2	0	ENSG00000157326	DHRS4
cg16360247	chr14	24422928	-0.187656	0.0445374	0.551853	0.253574	chr14:24422770-24423141	Island	DHRS4;C14orf167;C14orf167;C14orf167;C14orf167	NM_021004;NR_023921;NR_023922;NR_023923;NR_023924	TSS200;Body;Body;Body;Body		14:24422628-24423694	Promoter_Associated	chr14	24422749	24423200	0.0001373	7	2.73e-05	0.02615	0/7	-1.91447	DHRS4-AS1;DHRS4-AS1;DHRS4	0;0;0	nc_intron+nc_exon;nc_intron;TSS+intron+utr5+cds	CpG: 32	0	island	TRUE	0	8.73732	chr14	24422749	24423200	452	*	1149	Promoter	chr14	24422965	24437332	14368	+	10901	uc010aky.2	0	ENSG00000157326	DHRS4
cg24555600	chr14	24422956	-0.201363	0.0360166	0.528797	0.290667	chr14:24422770-24423141	Island	DHRS4;C14orf167;C14orf167;C14orf167;C14orf167	NM_021004;NR_023921;NR_023922;NR_023923;NR_023924	TSS200;Body;Body;Body;Body		14:24422628-24423694	Promoter_Associated	chr14	24422749	24423200	0.0001373	7	2.73e-05	0.02615	0/7	-1.91447	DHRS4-AS1;DHRS4-AS1;DHRS4	0;0;0	nc_intron+nc_exon;nc_intron;TSS+intron+utr5+cds	CpG: 32	0	island	TRUE	0	8.73732	chr14	24422749	24423200	452	*	1149	Promoter	chr14	24422965	24437332	14368	+	10901	uc010aky.2	0	ENSG00000157326	DHRS4
cg10696199	chr14	24423199	-0.241253	0.00838501	0.406479	0.500961	chr14:24422770-24423141	S_Shore	C14orf167;DHRS4;C14orf167;C14orf167;C14orf167	NR_023921;NM_021004;NR_023922;NR_023923;NR_023924	Body;Body;Body;Body;Body		14:24422628-24423694	Promoter_Associated	chr14	24422749	24423200	0.0001373	7	2.73e-05	0.02615	0/7	-1.91447	DHRS4-AS1;DHRS4-AS1;DHRS4	0;0;0	nc_intron+nc_exon;nc_intron;TSS+intron+utr5+cds	CpG: 32	0	island	TRUE	0	8.73732	chr14	24422749	24423200	452	*	1149	Promoter	chr14	24422965	24437332	14368	+	10901	uc010aky.2	0	ENSG00000157326	DHRS4
cg23289794	chr7	2394357	-0.423042	6.28339e-06	0.19015	2.20058	chr7:2393628-2395174	Island	EIF3B;EIF3B	NM_003751;NM_001037283	TSS200;TSS200		7:2393569-2394374	Promoter_Associated	chr7	2394357	2394417	3.73e-06	5	3.728e-06	0.02684	0/5	-1.28355	EIF3B	-56	intergenic	CpG: 154	0	island	TRUE	-56	6.96777	chr7	2394357	2394417	61	*	3805	Promoter	chr7	2394474	2420377	25904	+	8662	uc003slx.3	-57	ENSG00000106263	EIF3B
cg05083358	chr7	2394359	-0.228931	0.0387823	0.535739	0.323105	chr7:2393628-2395174	Island	EIF3B;EIF3B	NM_003751;NM_001037283	TSS200;TSS200		7:2393569-2394374	Promoter_Associated	chr7	2394357	2394417	3.73e-06	5	3.728e-06	0.02684	0/5	-1.28355	EIF3B	-56	intergenic	CpG: 154	0	island	TRUE	-56	6.96777	chr7	2394357	2394417	61	*	3805	Promoter	chr7	2394474	2420377	25904	+	8662	uc003slx.3	-57	ENSG00000106263	EIF3B
cg02637781	chr7	2394389	-0.29336	0.0157795	0.453396	0.528608	chr7:2393628-2395174	Island	EIF3B;EIF3B	NM_003751;NM_001037283	TSS200;TSS200				chr7	2394357	2394417	3.73e-06	5	3.728e-06	0.02684	0/5	-1.28355	EIF3B	-56	intergenic	CpG: 154	0	island	TRUE	-56	6.96777	chr7	2394357	2394417	61	*	3805	Promoter	chr7	2394474	2420377	25904	+	8662	uc003slx.3	-57	ENSG00000106263	EIF3B
cg25053232	chr7	2394393	-0.20655	0.0128524	0.435787	0.39059	chr7:2393628-2395174	Island	EIF3B;EIF3B	NM_003751;NM_001037283	TSS200;TSS200				chr7	2394357	2394417	3.73e-06	5	3.728e-06	0.02684	0/5	-1.28355	EIF3B	-56	intergenic	CpG: 154	0	island	TRUE	-56	6.96777	chr7	2394357	2394417	61	*	3805	Promoter	chr7	2394474	2420377	25904	+	8662	uc003slx.3	-57	ENSG00000106263	EIF3B
cg02538825	chr7	2394416	-0.131665	0.106334	0.657355	0.128153	chr7:2393628-2395174	Island	EIF3B;EIF3B	NM_003751;NM_001037283	TSS200;TSS200				chr7	2394357	2394417	3.73e-06	5	3.728e-06	0.02684	0/5	-1.28355	EIF3B	-56	intergenic	CpG: 154	0	island	TRUE	-56	6.96777	chr7	2394357	2394417	61	*	3805	Promoter	chr7	2394474	2420377	25904	+	8662	uc003slx.3	-57	ENSG00000106263	EIF3B
cg06248741	chr2	99953491	-0.225471	0.0062827	0.389885	0.496454	chr2:99952488-99954400	Island	TXNDC9;EIF5B	NM_005783;NM_015904	TSS1500;TSS1500		2:99953320-99954090	Promoter_Associated	chr2	99953491	99953700	0.001426	3	1.419e-05	0.02929	0/3	-0.696907	EIF5B	-133	intergenic	CpG: 148	0	island	TRUE	-133	3.37862	chr2	99953491	99953700	210	*	6934	Promoter	chr2	99953834	100016728	62895	+	9669	uc002tab.3	-134	ENSG00000158417	EIF5B
cg25469698	chr2	99953674	-0.1614	0.0110486	0.4258	0.31581	chr2:99952488-99954400	Island	TXNDC9;EIF5B	NM_005783;NM_015904	TSS1500;TSS200		2:99953320-99954090	Promoter_Associated	chr2	99953491	99953700	0.001426	3	1.419e-05	0.02929	0/3	-0.696907	EIF5B	-133	intergenic	CpG: 148	0	island	TRUE	-133	3.37862	chr2	99953491	99953700	210	*	6934	Promoter	chr2	99953834	100016728	62895	+	9669	uc002tab.3	-134	ENSG00000158417	EIF5B
cg15356885	chr2	99953699	-0.310036	0.00157172	0.320714	0.869224	chr2:99952488-99954400	Island	TXNDC9;EIF5B	NM_005783;NM_015904	TSS1500;TSS200		2:99953320-99954090	Promoter_Associated	chr2	99953491	99953700	0.001426	3	1.419e-05	0.02929	0/3	-0.696907	EIF5B	-133	intergenic	CpG: 148	0	island	TRUE	-133	3.37862	chr2	99953491	99953700	210	*	6934	Promoter	chr2	99953834	100016728	62895	+	9669	uc002tab.3	-134	ENSG00000158417	EIF5B
cg13355041	chr18	3593715	-0.1823	0.00370939	0.361043	0.443117		OpenSea	FLJ35776;DLGAP1;DLGAP1	NR_024101;NM_001003809;NM_004746	TSS1500;Body;Body		18:3593312-3595032	Promoter_Associated	chr18	3593715	3594399	0.0003757	8	5.036e-05	0.03172	0/8	-1.0611	DLGAP1-AS1;DLGAP1	0;0	nc_intron+nc_exon;intron	CpG: 52	94357		TRUE	0	4.56054	chr18	3593715	3594399	685	*	135	Promoter	chr18	3594112	3597377	3266	+	649446	uc010wza.3	0		DLGAP1-AS1
cg24671939	chr18	3593798	-0.0876293	0.116247	0.669028	0.0818999		OpenSea	FLJ35776;DLGAP1;DLGAP1	NR_024101;NM_001003809;NM_004746	TSS1500;Body;Body		18:3593312-3595032	Promoter_Associated	chr18	3593715	3594399	0.0003757	8	5.036e-05	0.03172	0/8	-1.0611	DLGAP1-AS1;DLGAP1	0;0	nc_intron+nc_exon;intron	CpG: 52	94357		TRUE	0	4.56054	chr18	3593715	3594399	685	*	135	Promoter	chr18	3594112	3597377	3266	+	649446	uc010wza.3	0		DLGAP1-AS1
cg06362065	chr18	3594098	-0.227339	0.00140034	0.313751	0.648772		OpenSea	DLGAP1;FLJ35776;DLGAP1	NM_001003809;NR_024101;NM_004746	Body;TSS200;Body		18:3593312-3595032	Promoter_Associated	chr18	3593715	3594399	0.0003757	8	5.036e-05	0.03172	0/8	-1.0611	DLGAP1-AS1;DLGAP1	0;0	nc_intron+nc_exon;intron	CpG: 52	94357		TRUE	0	4.56054	chr18	3593715	3594399	685	*	135	Promoter	chr18	3594112	3597377	3266	+	649446	uc010wza.3	0		DLGAP1-AS1
cg12312205	chr18	3594173	-0.0674105	0.206329	0.74692	0.0462058		OpenSea	DLGAP1;FLJ35776;DLGAP1	NM_001003809;NR_024101;NM_004746	Body;Body;Body	TRUE	18:3593312-3595032	Promoter_Associated	chr18	3593715	3594399	0.0003757	8	5.036e-05	0.03172	0/8	-1.0611	DLGAP1-AS1;DLGAP1	0;0	nc_intron+nc_exon;intron	CpG: 52	94357		TRUE	0	4.56054	chr18	3593715	3594399	685	*	135	Promoter	chr18	3594112	3597377	3266	+	649446	uc010wza.3	0		DLGAP1-AS1
cg03760316	chr18	3594197	-0.0511103	0.324433	0.814759	0.0249866		OpenSea	DLGAP1;FLJ35776;DLGAP1	NM_001003809;NR_024101;NM_004746	Body;Body;Body	TRUE	18:3593312-3595032	Promoter_Associated	chr18	3593715	3594399	0.0003757	8	5.036e-05	0.03172	0/8	-1.0611	DLGAP1-AS1;DLGAP1	0;0	nc_intron+nc_exon;intron	CpG: 52	94357		TRUE	0	4.56054	chr18	3593715	3594399	685	*	135	Promoter	chr18	3594112	3597377	3266	+	649446	uc010wza.3	0		DLGAP1-AS1
cg06879567	chr18	3594243	-0.264179	0.000544218	0.303016	0.862339		OpenSea	DLGAP1;FLJ35776;DLGAP1	NM_001003809;NR_024101;NM_004746	Body;Body;Body	TRUE	18:3593312-3595032	Promoter_Associated	chr18	3593715	3594399	0.0003757	8	5.036e-05	0.03172	0/8	-1.0611	DLGAP1-AS1;DLGAP1	0;0	nc_intron+nc_exon;intron	CpG: 52	94357		TRUE	0	4.56054	chr18	3593715	3594399	685	*	135	Promoter	chr18	3594112	3597377	3266	+	649446	uc010wza.3	0		DLGAP1-AS1
cg12760563	chr18	3594396	-0.0945439	0.14748	0.70058	0.0785912		OpenSea	DLGAP1;FLJ35776;DLGAP1	NM_001003809;NR_024101;NM_004746	Body;Body;Body	TRUE	18:3593312-3595032	Promoter_Associated	chr18	3593715	3594399	0.0003757	8	5.036e-05	0.03172	0/8	-1.0611	DLGAP1-AS1;DLGAP1	0;0	nc_intron+nc_exon;intron	CpG: 52	94357		TRUE	0	4.56054	chr18	3593715	3594399	685	*	135	Promoter	chr18	3594112	3597377	3266	+	649446	uc010wza.3	0		DLGAP1-AS1
cg16850687	chr18	3594398	-0.0865923	0.219245	0.755828	0.0570704		OpenSea	DLGAP1;FLJ35776;DLGAP1	NM_001003809;NR_024101;NM_004746	Body;Body;Body	TRUE	18:3593312-3595032	Promoter_Associated	chr18	3593715	3594399	0.0003757	8	5.036e-05	0.03172	0/8	-1.0611	DLGAP1-AS1;DLGAP1	0;0	nc_intron+nc_exon;intron	CpG: 52	94357		TRUE	0	4.56054	chr18	3593715	3594399	685	*	135	Promoter	chr18	3594112	3597377	3266	+	649446	uc010wza.3	0		DLGAP1-AS1
cg12615866	chr4	78783538	-0.155467	0.0335454	0.520963	0.229215	chr4:78783745-78784015	N_Shore	MRPL1	NM_020236	TSS1500		4:78782849-78784469	Promoter_Associated_Cell_type_specific	chr4	78783538	78783826	5.162e-05	5	2.283e-05	0.03411	0/5	-0.916154	MRPL1	0	TSS+exon+utr5	CpG: 20	0	island	TRUE	0	4.25232	chr4	78783538	78783826	289	*	2690	Promoter	chr4	78783805	78873944	90140	+	65008	uc003hku.2	0	ENSG00000169288	MRPL1
cg25904520	chr4	78783637	-0.193656	0.00790649	0.402249	0.407068	chr4:78783745-78784015	N_Shore	MRPL1	NM_020236	TSS200		4:78782849-78784469	Promoter_Associated_Cell_type_specific	chr4	78783538	78783826	5.162e-05	5	2.283e-05	0.03411	0/5	-0.916154	MRPL1	0	TSS+exon+utr5	CpG: 20	0	island	TRUE	0	4.25232	chr4	78783538	78783826	289	*	2690	Promoter	chr4	78783805	78873944	90140	+	65008	uc003hku.2	0	ENSG00000169288	MRPL1
cg18450378	chr4	78783746	-0.196231	0.00496536	0.378537	0.452125	chr4:78783745-78784015	Island	MRPL1	NM_020236	TSS200		4:78782849-78784469	Promoter_Associated_Cell_type_specific	chr4	78783538	78783826	5.162e-05	5	2.283e-05	0.03411	0/5	-0.916154	MRPL1	0	TSS+exon+utr5	CpG: 20	0	island	TRUE	0	4.25232	chr4	78783538	78783826	289	*	2690	Promoter	chr4	78783805	78873944	90140	+	65008	uc003hku.2	0	ENSG00000169288	MRPL1
cg07207937	chr4	78783799	-0.175268	0.0740105	0.610674	0.198176	chr4:78783745-78784015	Island	MRPL1	NM_020236	TSS200		4:78782849-78784469	Promoter_Associated_Cell_type_specific	chr4	78783538	78783826	5.162e-05	5	2.283e-05	0.03411	0/5	-0.916154	MRPL1	0	TSS+exon+utr5	CpG: 20	0	island	TRUE	0	4.25232	chr4	78783538	78783826	289	*	2690	Promoter	chr4	78783805	78873944	90140	+	65008	uc003hku.2	0	ENSG00000169288	MRPL1
cg01962758	chr4	78783825	-0.195533	0.0140355	0.443185	0.362278	chr4:78783745-78784015	Island	MRPL1;MRPL1	NM_020236;NM_020236	5'UTR;1stExon		4:78782849-78784469	Promoter_Associated_Cell_type_specific	chr4	78783538	78783826	5.162e-05	5	2.283e-05	0.03411	0/5	-0.916154	MRPL1	0	TSS+exon+utr5	CpG: 20	0	island	TRUE	0	4.25232	chr4	78783538	78783826	289	*	2690	Promoter	chr4	78783805	78873944	90140	+	65008	uc003hku.2	0	ENSG00000169288	MRPL1
cg15496744	chr1	1850582	-0.16805	0.00871518	0.4096	0.346137	chr1:1850098-1851391	Island	TMEM52	NM_178545	Body	TRUE	1:1850498-1851287	Promoter_Associated	chr1	1850582	1851084	0.0003881	9	4.289e-05	0.03672	0/9	-1.51402	TMEM52	0	TSS+intron+utr5+cds	CpG: 120	0	island	TRUE	0	6.61272	chr1	1850582	1851084	503	*	7503	Promoter	chr1	1849029	1850740	1712	-	339456	uc001aij.2	0	ENSG00000178821	TMEM52
cg22865286	chr1	1850733	-0.163655	0.0262686	0.497676	0.258668	chr1:1850098-1851391	Island	TMEM52;TMEM52	NM_178545;NM_178545	5'UTR;1stExon	TRUE	1:1850498-1851287	Promoter_Associated	chr1	1850582	1851084	0.0003881	9	4.289e-05	0.03672	0/9	-1.51402	TMEM52	0	TSS+intron+utr5+cds	CpG: 120	0	island	TRUE	0	6.61272	chr1	1850582	1851084	503	*	7503	Promoter	chr1	1849029	1850740	1712	-	339456	uc001aij.2	0	ENSG00000178821	TMEM52
cg17091266	chr1	1850736	-0.112453	0.0589284	0.58342	0.138281	chr1:1850098-1851391	Island	TMEM52;TMEM52	NM_178545;NM_178545	5'UTR;1stExon	TRUE	1:1850498-1851287	Promoter_Associated	chr1	1850582	1851084	0.0003881	9	4.289e-05	0.03672	0/9	-1.51402	TMEM52	0	TSS+intron+utr5+cds	CpG: 120	0	island	TRUE	0	6.61272	chr1	1850582	1851084	503	*	7503	Promoter	chr1	1849029	1850740	1712	-	339456	uc001aij.2	0	ENSG00000178821	TMEM52
cg13680954	chr1	1850738	-0.154734	0.041326	0.542764	0.214117	chr1:1850098-1851391	Island	TMEM52;TMEM52	NM_178545;NM_178545	5'UTR;1stExon	TRUE	1:1850498-1851287	Promoter_Associated	chr1	1850582	1851084	0.0003881	9	4.289e-05	0.03672	0/9	-1.51402	TMEM52	0	TSS+intron+utr5+cds	CpG: 120	0	island	TRUE	0	6.61272	chr1	1850582	1851084	503	*	7503	Promoter	chr1	1849029	1850740	1712	-	339456	uc001aij.2	0	ENSG00000178821	TMEM52
cg14180718	chr1	1850925	-0.16754	0.0211757	0.476613	0.280489	chr1:1850098-1851391	Island	TMEM52	NM_178545	TSS200	TRUE	1:1850498-1851287	Promoter_Associated	chr1	1850582	1851084	0.0003881	9	4.289e-05	0.03672	0/9	-1.51402	TMEM52	0	TSS+intron+utr5+cds	CpG: 120	0	island	TRUE	0	6.61272	chr1	1850582	1851084	503	*	7503	Promoter	chr1	1849029	1850740	1712	-	339456	uc001aij.2	0	ENSG00000178821	TMEM52
cg08169659	chr1	1850932	-0.207551	0.0790162	0.61835	0.22878	chr1:1850098-1851391	Island	TMEM52	NM_178545	TSS200	TRUE	1:1850498-1851287	Promoter_Associated	chr1	1850582	1851084	0.0003881	9	4.289e-05	0.03672	0/9	-1.51402	TMEM52	0	TSS+intron+utr5+cds	CpG: 120	0	island	TRUE	0	6.61272	chr1	1850582	1851084	503	*	7503	Promoter	chr1	1849029	1850740	1712	-	339456	uc001aij.2	0	ENSG00000178821	TMEM52
cg17722231	chr1	1851035	-0.380996	0.00208731	0.334937	1.02123	chr1:1850098-1851391	Island	TMEM52	NM_178545	TSS1500		1:1850498-1851287	Promoter_Associated	chr1	1850582	1851084	0.0003881	9	4.289e-05	0.03672	0/9	-1.51402	TMEM52	0	TSS+intron+utr5+cds	CpG: 120	0	island	TRUE	0	6.61272	chr1	1850582	1851084	503	*	7503	Promoter	chr1	1849029	1850740	1712	-	339456	uc001aij.2	0	ENSG00000178821	TMEM52
cg22094750	chr1	1851056	-0.0737549	0.21797	0.75487	0.0487965	chr1:1850098-1851391	Island	TMEM52	NM_178545	TSS1500		1:1850498-1851287	Promoter_Associated	chr1	1850582	1851084	0.0003881	9	4.289e-05	0.03672	0/9	-1.51402	TMEM52	0	TSS+intron+utr5+cds	CpG: 120	0	island	TRUE	0	6.61272	chr1	1850582	1851084	503	*	7503	Promoter	chr1	1849029	1850740	1712	-	339456	uc001aij.2	0	ENSG00000178821	TMEM52
cg08134829	chr1	1851083	-0.0852898	0.467319	0.873922	0.0281786	chr1:1850098-1851391	Island	TMEM52	NM_178545	TSS1500		1:1850498-1851287	Promoter_Associated	chr1	1850582	1851084	0.0003881	9	4.289e-05	0.03672	0/9	-1.51402	TMEM52	0	TSS+intron+utr5+cds	CpG: 120	0	island	TRUE	0	6.61272	chr1	1850582	1851084	503	*	7503	Promoter	chr1	1849029	1850740	1712	-	339456	uc001aij.2	0	ENSG00000178821	TMEM52
cg01569339	chr3	16645732	0.177913	0.00128033	0.310867	0.514645	chr3:16645948-16646259	N_Shore	DAZL	NM_001351	Body				chr3	16645732	16646059	0.000727	3	2.949e-05	0.03872	3/0	0.601846	DAZL	0;0	intron;intron+utr5+cds	CpG: 24	0	island	TRUE	0	2.72656	chr3	16645732	16646059	328	*	5881	Promoter	chr3	16628301	16646297	17997	-	1618	uc003cba.3	238	ENSG00000092345	DAZL
cg09439260	chr3	16645784	0.200955	0.0451056	0.553119	0.27044	chr3:16645948-16646259	N_Shore	DAZL	NM_001351	Body				chr3	16645732	16646059	0.000727	3	2.949e-05	0.03872	3/0	0.601846	DAZL	0;0	intron;intron+utr5+cds	CpG: 24	0	island	TRUE	0	2.72656	chr3	16645732	16646059	328	*	5881	Promoter	chr3	16628301	16646297	17997	-	1618	uc003cba.3	238	ENSG00000092345	DAZL
cg15180637	chr3	16646058	0.222977	0.00331776	0.354952	0.552796	chr3:16645948-16646259	Island	DAZL	NM_001351	Body				chr3	16645732	16646059	0.000727	3	2.949e-05	0.03872	3/0	0.601846	DAZL	0;0	intron;intron+utr5+cds	CpG: 24	0	island	TRUE	0	2.72656	chr3	16645732	16646059	328	*	5881	Promoter	chr3	16628301	16646297	17997	-	1618	uc003cba.3	238	ENSG00000092345	DAZL
cg03967431	chr4	99849653	-0.233534	0.00246397	0.339436	0.609142	chr4:99849305-99850552	Island	EIF4E;EIF4E;EIF4E	NM_001130678;NM_001968;NM_001130679	Body;Body;Body				chr4	99849653	99849854	1.351e-05	3	1.829e-05	0.03905	0/3	-0.66209	EIF4E	0;0	intron+utr5;intron	CpG: 102	0	island	TRUE	0	3.13684	chr4	99849653	99849854	202	*	2531	Promoter	chr4	99799607	99850243	50637	-	1977	uc011cea.1	389	ENSG00000151247	EIF4E
cg06343987	chr4	99849709	-0.197775	0.00491342	0.3784	0.456586	chr4:99849305-99850552	Island	EIF4E;EIF4E;EIF4E	NM_001130678;NM_001968;NM_001130679	Body;Body;Body				chr4	99849653	99849854	1.351e-05	3	1.829e-05	0.03905	0/3	-0.66209	EIF4E	0;0	intron+utr5;intron	CpG: 102	0	island	TRUE	0	3.13684	chr4	99849653	99849854	202	*	2531	Promoter	chr4	99799607	99850243	50637	-	1977	uc011cea.1	389	ENSG00000151247	EIF4E
cg12635606	chr4	99849853	-0.230781	0.0101555	0.418208	0.460016	chr4:99849305-99850552	Island	EIF4E;EIF4E;EIF4E	NM_001130678;NM_001968;NM_001130679	Body;Body;Body				chr4	99849653	99849854	1.351e-05	3	1.829e-05	0.03905	0/3	-0.66209	EIF4E	0;0	intron+utr5;intron	CpG: 102	0	island	TRUE	0	3.13684	chr4	99849653	99849854	202	*	2531	Promoter	chr4	99799607	99850243	50637	-	1977	uc011cea.1	389	ENSG00000151247	EIF4E
cg21436572	chr8	70623422	-0.314172	0.00209469	0.334937	0.841629		OpenSea	SLCO5A1;SLCO5A1;SLCO5A1	NM_030958;NM_001146009;NM_001146008	Body;Body;Body				chr8	70623422	70623621	0.000847	2	1.825e-05	0.03936	0/2	-0.593782	SLCO5A1	0	intron	CpG: 235	-120477		TRUE	0	2.81378	chr8	70623422	70623621	200	*	2078	Intron (uc010lzb.3/81796, intron 5 of 7)	chr8	70549839	70573147	23309	+	23213	uc003xyj.1	73583	ENSG00000137573	SULF1
cg20211463	chr8	70623620	-0.27961	0.000846987	0.305262	0.858996		OpenSea	SLCO5A1;SLCO5A1;SLCO5A1	NM_030958;NM_001146009;NM_001146008	Body;Body;Body				chr8	70623422	70623621	0.000847	2	1.825e-05	0.03936	0/2	-0.593782	SLCO5A1	0	intron	CpG: 235	-120477		TRUE	0	2.81378	chr8	70623422	70623621	200	*	2078	Intron (uc010lzb.3/81796, intron 5 of 7)	chr8	70549839	70573147	23309	+	23213	uc003xyj.1	73583	ENSG00000137573	SULF1
cg05754631	chr4	144258809	-0.148135	0.0156674	0.452616	0.267384	chr4:144258862-144259087	N_Shore	GAB1;GAB1	NM_002039;NM_207123	Body;Body		4:144258412-144259281	Unclassified	chr4	144258809	144259019	1.501e-05	3	2.025e-05	0.04133	0/3	-0.599366	GAB1	0	intron	CpG: 18	0	island	TRUE	0	2.81317	chr4	144258809	144259019	211	*	2686	Promoter	chr4	144257983	144395718	137736	+	2549	uc003ijd.3	826	ENSG00000109458	GAB1
cg06561741	chr4	144258863	-0.180015	0.00529774	0.38168	0.409697	chr4:144258862-144259087	Island	GAB1;GAB1	NM_002039;NM_207123	Body;Body		4:144258412-144259281	Unclassified	chr4	144258809	144259019	1.501e-05	3	2.025e-05	0.04133	0/3	-0.599366	GAB1	0	intron	CpG: 18	0	island	TRUE	0	2.81317	chr4	144258809	144259019	211	*	2686	Promoter	chr4	144257983	144395718	137736	+	2549	uc003ijd.3	826	ENSG00000109458	GAB1
cg16602147	chr4	144259018	-0.271216	0.00152977	0.319528	0.763575	chr4:144258862-144259087	Island	GAB1;GAB1	NM_002039;NM_207123	Body;Body		4:144258412-144259281	Unclassified	chr4	144258809	144259019	1.501e-05	3	2.025e-05	0.04133	0/3	-0.599366	GAB1	0	intron	CpG: 18	0	island	TRUE	0	2.81317	chr4	144258809	144259019	211	*	2686	Promoter	chr4	144257983	144395718	137736	+	2549	uc003ijd.3	826	ENSG00000109458	GAB1
cg12689679	chr15	31516316	-0.22482	0.00845187	0.407559	0.466062		OpenSea				TRUE			chr15	31516316	31516482	1.657e-05	3	1.657e-05	0.04276	0/3	-0.855168	LOC283710;LOC102725022	0;0	intron;nc_exon	CpG: 63	7964		TRUE	0	4.08828	chr15	31516316	31516482	167	*	1300	Intron (uc021sib.1/283710, intron 2 of 3)	chr15	31514971	31523050	8080	-	283710	uc021sib.1	6568		LOC283710
cg25017403	chr15	31516404	-0.366842	0.00153724	0.320358	1.03202		OpenSea				TRUE			chr15	31516316	31516482	1.657e-05	3	1.657e-05	0.04276	0/3	-0.855168	LOC283710;LOC102725022	0;0	intron;nc_exon	CpG: 63	7964		TRUE	0	4.08828	chr15	31516316	31516482	167	*	1300	Intron (uc021sib.1/283710, intron 2 of 3)	chr15	31514971	31523050	8080	-	283710	uc021sib.1	6568		LOC283710
cg24860562	chr15	31516481	-0.263507	0.00638486	0.391116	0.578357		OpenSea							chr15	31516316	31516482	1.657e-05	3	1.657e-05	0.04276	0/3	-0.855168	LOC283710;LOC102725022	0;0	intron;nc_exon	CpG: 63	7964		TRUE	0	4.08828	chr15	31516316	31516482	167	*	1300	Intron (uc021sib.1/283710, intron 2 of 3)	chr15	31514971	31523050	8080	-	283710	uc021sib.1	6568		LOC283710
cg13637733	chr15	70390233	-0.0829646	0.197671	0.740688	0.0584119	chr15:70387929-70393206	Island	TLE3;TLE3;TLE3;TLE3;TLE3;TLE3	NM_005078;NM_005078;NM_001105192;NM_020908;NM_001105192;NM_020908	1stExon;5'UTR;1stExon;5'UTR;5'UTR;1stExon		15:70390120-70390902	Promoter_Associated	chr15	70390233	70390441	8.733e-06	6	2.099e-05	0.04323	0/6	-0.984062	TLE3	0	TSS+exon+utr5	CpG: 410	0	island	TRUE	0	4.60343	chr15	70390233	70390441	209	*	1308	Promoter	chr15	70340543	70390256	49714	-	7090	uc002asm.2	0	ENSG00000140332	TLE3
cg09732150	chr15	70390292	-0.293836	0.00194114	0.331784	0.796866	chr15:70387929-70393206	Island	TLE3;TLE3;TLE3	NM_001105192;NM_020908;NM_005078	TSS200;TSS200;TSS200		15:70390120-70390902	Promoter_Associated	chr15	70390233	70390441	8.733e-06	6	2.099e-05	0.04323	0/6	-0.984062	TLE3	0	TSS+exon+utr5	CpG: 410	0	island	TRUE	0	4.60343	chr15	70390233	70390441	209	*	1308	Promoter	chr15	70340543	70390256	49714	-	7090	uc002asm.2	0	ENSG00000140332	TLE3
cg07020846	chr15	70390363	-0.209047	0.00854386	0.408525	0.432382	chr15:70387929-70393206	Island	TLE3;TLE3;TLE3	NM_001105192;NM_020908;NM_005078	TSS200;TSS200;TSS200		15:70390120-70390902	Promoter_Associated	chr15	70390233	70390441	8.733e-06	6	2.099e-05	0.04323	0/6	-0.984062	TLE3	0	TSS+exon+utr5	CpG: 410	0	island	TRUE	0	4.60343	chr15	70390233	70390441	209	*	1308	Promoter	chr15	70340543	70390256	49714	-	7090	uc002asm.2	0	ENSG00000140332	TLE3
cg19935481	chr15	70390365	-0.0862531	0.095896	0.643508	0.0878228	chr15:70387929-70393206	Island	TLE3;TLE3;TLE3	NM_001105192;NM_020908;NM_005078	TSS200;TSS200;TSS200		15:70390120-70390902	Promoter_Associated	chr15	70390233	70390441	8.733e-06	6	2.099e-05	0.04323	0/6	-0.984062	TLE3	0	TSS+exon+utr5	CpG: 410	0	island	TRUE	0	4.60343	chr15	70390233	70390441	209	*	1308	Promoter	chr15	70340543	70390256	49714	-	7090	uc002asm.2	0	ENSG00000140332	TLE3
cg19630841	chr15	70390368	-0.162256	0.00338855	0.355427	0.400769	chr15:70387929-70393206	Island	TLE3;TLE3;TLE3	NM_001105192;NM_020908;NM_005078	TSS200;TSS200;TSS200		15:70390120-70390902	Promoter_Associated	chr15	70390233	70390441	8.733e-06	6	2.099e-05	0.04323	0/6	-0.984062	TLE3	0	TSS+exon+utr5	CpG: 410	0	island	TRUE	0	4.60343	chr15	70390233	70390441	209	*	1308	Promoter	chr15	70340543	70390256	49714	-	7090	uc002asm.2	0	ENSG00000140332	TLE3
cg01024113	chr15	70390440	-0.149705	0.0233883	0.48597	0.244169	chr15:70387929-70393206	Island	TLE3;TLE3;TLE3	NM_001105192;NM_020908;NM_005078	TSS200;TSS200;TSS200		15:70390120-70390902	Promoter_Associated	chr15	70390233	70390441	8.733e-06	6	2.099e-05	0.04323	0/6	-0.984062	TLE3	0	TSS+exon+utr5	CpG: 410	0	island	TRUE	0	4.60343	chr15	70390233	70390441	209	*	1308	Promoter	chr15	70340543	70390256	49714	-	7090	uc002asm.2	0	ENSG00000140332	TLE3
[truncated: 1 more columns]

## Sheet: cpgs_regions_cord
ID	CHR	pos	mFc	nom_p	indfdr	score	Islands_Name	Relation_to_Island	UCSC_RefGene_Name	UCSC_RefGene_Accession	UCSC_RefGene_Group	Enhancer	Regulatory_Feature_Name	Regulatory_Feature_Group	X.chrom	start	end	min_p	n_probes	z_p	z_sidak_p	t.pos.t.neg	t.sum	refGene_name	refGene_distance	refGene_feature	cpgIslandExt_name	cpgIslandExt_distance	cpgIslandExt_feature	sameDir	geneDis	score	seqnames	start.1	end.1	width	strand	id	annotation	geneChr	geneStart	geneEnd	geneLength	geneStrand	geneId	transcriptId	distanceToTSS	ENSEMBL	SYMBOL
cg10143960	chr1	1109486	0.544709	0.000473417	0.542278	1.81102	chr1:1109314-1110145	Island	TTLL10	NM_001130045	5'UTR	TRUE	1:1108800-1109567	Unclassified_Cell_type_specific	chr1	1108820	1110108	6.045e-06	10	6.269e-11	2.131e-08	10/0	3.15109	TTLL10	0	TSS+intron+exon+utr5	CpG: 59	0	island	TRUE	0	32.1499	chr1	1108820	1110108	1289	*	6935	Promoter	chr1	1109286	1133313	24028	+	254173	uc001acy.2	0	ENSG00000162571	TTLL10
cg22047469	chr1	1110107	0.391416	0.000761542	0.542278	1.22056	chr1:1109314-1110145	Island	TTLL10	NM_001130045	5'UTR				chr1	1108820	1110108	6.045e-06	10	6.269e-11	2.131e-08	10/0	3.15109	TTLL10	0	TSS+intron+exon+utr5	CpG: 59	0	island	TRUE	0	32.1499	chr1	1108820	1110108	1289	*	6935	Promoter	chr1	1109286	1133313	24028	+	254173	uc001acy.2	0	ENSG00000162571	TTLL10
cg01511231	chr1	1109676	0.329962	0.00146759	0.542278	0.934913	chr1:1109314-1110145	Island	TTLL10	NM_001130045	5'UTR				chr1	1108820	1110108	6.045e-06	10	6.269e-11	2.131e-08	10/0	3.15109	TTLL10	0	TSS+intron+exon+utr5	CpG: 59	0	island	TRUE	0	32.1499	chr1	1108820	1110108	1289	*	6935	Promoter	chr1	1109286	1133313	24028	+	254173	uc001acy.2	0	ENSG00000162571	TTLL10
cg18770446	chr1	1109983	0.347566	0.00212099	0.542278	0.929204	chr1:1109314-1110145	Island	TTLL10	NM_001130045	5'UTR				chr1	1108820	1110108	6.045e-06	10	6.269e-11	2.131e-08	10/0	3.15109	TTLL10	0	TSS+intron+exon+utr5	CpG: 59	0	island	TRUE	0	32.1499	chr1	1108820	1110108	1289	*	6935	Promoter	chr1	1109286	1133313	24028	+	254173	uc001acy.2	0	ENSG00000162571	TTLL10
cg01961752	chr1	1109012	0.429171	0.00368511	0.542278	1.04441	chr1:1109314-1110145	N_Shore	TTLL10	NM_001130045	TSS1500	TRUE	1:1108800-1109567	Unclassified_Cell_type_specific	chr1	1108820	1110108	6.045e-06	10	6.269e-11	2.131e-08	10/0	3.15109	TTLL10	0	TSS+intron+exon+utr5	CpG: 59	0	island	TRUE	0	32.1499	chr1	1108820	1110108	1289	*	6935	Promoter	chr1	1109286	1133313	24028	+	254173	uc001acy.2	0	ENSG00000162571	TTLL10
cg21288685	chr1	1109244	0.195703	0.00751434	0.542278	0.415694	chr1:1109314-1110145	N_Shore	TTLL10	NM_001130045	TSS200	TRUE	1:1108800-1109567	Unclassified_Cell_type_specific	chr1	1108820	1110108	6.045e-06	10	6.269e-11	2.131e-08	10/0	3.15109	TTLL10	0	TSS+intron+exon+utr5	CpG: 59	0	island	TRUE	0	32.1499	chr1	1108820	1110108	1289	*	6935	Promoter	chr1	1109286	1133313	24028	+	254173	uc001acy.2	0	ENSG00000162571	TTLL10
cg14709479	chr1	1108924	0.317477	0.0100694	0.542488	0.634001	chr1:1109314-1110145	N_Shore	TTLL10	NM_001130045	TSS1500	TRUE	1:1108800-1109567	Unclassified_Cell_type_specific	chr1	1108820	1110108	6.045e-06	10	6.269e-11	2.131e-08	10/0	3.15109	TTLL10	0	TSS+intron+exon+utr5	CpG: 59	0	island	TRUE	0	32.1499	chr1	1108820	1110108	1289	*	6935	Promoter	chr1	1109286	1133313	24028	+	254173	uc001acy.2	0	ENSG00000162571	TTLL10
cg03278726	chr1	1109832	0.268449	0.0175895	0.549352	0.47106	chr1:1109314-1110145	Island	TTLL10	NM_001130045	5'UTR				chr1	1108820	1110108	6.045e-06	10	6.269e-11	2.131e-08	10/0	3.15109	TTLL10	0	TSS+intron+exon+utr5	CpG: 59	0	island	TRUE	0	32.1499	chr1	1108820	1110108	1289	*	6935	Promoter	chr1	1109286	1133313	24028	+	254173	uc001acy.2	0	ENSG00000162571	TTLL10
cg10056813	chr1	1108860	0.152881	0.0253828	0.567634	0.243916	chr1:1109314-1110145	N_Shore	TTLL10	NM_001130045	TSS1500	TRUE	1:1108800-1109567	Unclassified_Cell_type_specific	chr1	1108820	1110108	6.045e-06	10	6.269e-11	2.131e-08	10/0	3.15109	TTLL10	0	TSS+intron+exon+utr5	CpG: 59	0	island	TRUE	0	32.1499	chr1	1108820	1110108	1289	*	6935	Promoter	chr1	1109286	1133313	24028	+	254173	uc001acy.2	0	ENSG00000162571	TTLL10
cg27631599	chr1	1108820	0.173753	0.0339294	0.582773	0.255317	chr1:1109314-1110145	N_Shore	TTLL10	NM_001130045	TSS1500	TRUE	1:1108800-1109567	Unclassified_Cell_type_specific	chr1	1108820	1110108	6.045e-06	10	6.269e-11	2.131e-08	10/0	3.15109	TTLL10	0	TSS+intron+exon+utr5	CpG: 59	0	island	TRUE	0	32.1499	chr1	1108820	1110108	1289	*	6935	Promoter	chr1	1109286	1133313	24028	+	254173	uc001acy.2	0	ENSG00000162571	TTLL10
cg18861762	chr2	242127852	0.279864	2.81785e-06	0.411219	1.55327		OpenSea	ANO7;ANO7	NM_001001666;NM_001001891	TSS200;TSS200	TRUE			chr2	242127690	242127949	7.406e-10	5	1.624e-09	2.745e-06	5/0	1.03078	ANO7	0	TSS+exon+utr5	CpG: 19	-11824		TRUE	0	9.05996	chr2	242127690	242127949	260	*	6003	Promoter	chr2	242127924	242135580	7657	+	50636	uc002waw.3	0	ENSG00000146205	ANO7
cg04694619	chr2	242127759	0.284714	7.28904e-05	0.542278	1.17796		OpenSea	ANO7;ANO7	NM_001001666;NM_001001891	TSS200;TSS200	TRUE			chr2	242127690	242127949	7.406e-10	5	1.624e-09	2.745e-06	5/0	1.03078	ANO7	0	TSS+exon+utr5	CpG: 19	-11824		TRUE	0	9.05996	chr2	242127690	242127949	260	*	6003	Promoter	chr2	242127924	242135580	7657	+	50636	uc002waw.3	0	ENSG00000146205	ANO7
cg17810765	chr2	242127836	0.166561	0.00348624	0.542278	0.409347		OpenSea	ANO7;ANO7	NM_001001666;NM_001001891	TSS200;TSS200	TRUE			chr2	242127690	242127949	7.406e-10	5	1.624e-09	2.745e-06	5/0	1.03078	ANO7	0	TSS+exon+utr5	CpG: 19	-11824		TRUE	0	9.05996	chr2	242127690	242127949	260	*	6003	Promoter	chr2	242127924	242135580	7657	+	50636	uc002waw.3	0	ENSG00000146205	ANO7
cg13339454	chr2	242127690	0.153635	0.00401323	0.542278	0.368186		OpenSea	ANO7;ANO7	NM_001001891;NM_001001666	TSS1500;TSS1500	TRUE			chr2	242127690	242127949	7.406e-10	5	1.624e-09	2.745e-06	5/0	1.03078	ANO7	0	TSS+exon+utr5	CpG: 19	-11824		TRUE	0	9.05996	chr2	242127690	242127949	260	*	6003	Promoter	chr2	242127924	242135580	7657	+	50636	uc002waw.3	0	ENSG00000146205	ANO7
cg13886799	chr2	242127948	0.146007	0.0173352	0.548546	0.257128		OpenSea	ANO7;ANO7;ANO7;ANO7	NM_001001891;NM_001001666;NM_001001666;NM_001001891	5'UTR;1stExon;5'UTR;1stExon				chr2	242127690	242127949	7.406e-10	5	1.624e-09	2.745e-06	5/0	1.03078	ANO7	0	TSS+exon+utr5	CpG: 19	-11824		TRUE	0	9.05996	chr2	242127690	242127949	260	*	6003	Promoter	chr2	242127924	242135580	7657	+	50636	uc002waw.3	0	ENSG00000146205	ANO7
cg24195359	chr8	6418978	0.403703	4.49198e-05	0.542278	1.75512		OpenSea	ANGPT2;ANGPT2;ANGPT2;MCPH1	NM_001118888;NM_001147;NM_001118887;NM_024596	Body;Body;Body;Body	TRUE			chr8	6418978	6419571	5.675e-06	4	1.891e-08	1.396e-05	4/0	1.83085	MCPH1;ANGPT2	0;0	intron;intron	CpG: 53	-4644		TRUE	0	14.1402	chr8	6418978	6419571	594	*	1965	Intron (uc003wqi.3/79648, intron 12 of 13)	chr8	6357175	6420784	63610	-	285	uc003wqj.4	1213	ENSG00000091879	ANGPT2
cg20490392	chr8	6419438	0.486568	0.00129309	0.542278	1.40539		OpenSea	ANGPT2;ANGPT2;ANGPT2;MCPH1	NM_001118888;NM_001147;NM_001118887;NM_024596	Body;Body;Body;Body				chr8	6418978	6419571	5.675e-06	4	1.891e-08	1.396e-05	4/0	1.83085	MCPH1;ANGPT2	0;0	intron;intron	CpG: 53	-4644		TRUE	0	14.1402	chr8	6418978	6419571	594	*	1965	Intron (uc003wqi.3/79648, intron 12 of 13)	chr8	6357175	6420784	63610	-	285	uc003wqj.4	1213	ENSG00000091879	ANGPT2
cg25350011	chr8	6419483	0.477402	0.00289234	0.542278	1.212		OpenSea	ANGPT2;ANGPT2;ANGPT2;MCPH1	NM_001118888;NM_001147;NM_001118887;NM_024596	Body;Body;Body;Body				chr8	6418978	6419571	5.675e-06	4	1.891e-08	1.396e-05	4/0	1.83085	MCPH1;ANGPT2	0;0	intron;intron	CpG: 53	-4644		TRUE	0	14.1402	chr8	6418978	6419571	594	*	1965	Intron (uc003wqi.3/79648, intron 12 of 13)	chr8	6357175	6420784	63610	-	285	uc003wqj.4	1213	ENSG00000091879	ANGPT2
cg04017131	chr8	6419570	0.463175	0.00397467	0.542278	1.11194		OpenSea	ANGPT2;ANGPT2;ANGPT2;MCPH1	NM_001118888;NM_001147;NM_001118887;NM_024596	Body;Body;Body;Body				chr8	6418978	6419571	5.675e-06	4	1.891e-08	1.396e-05	4/0	1.83085	MCPH1;ANGPT2	0;0	intron;intron	CpG: 53	-4644		TRUE	0	14.1402	chr8	6418978	6419571	594	*	1965	Intron (uc003wqi.3/79648, intron 12 of 13)	chr8	6357175	6420784	63610	-	285	uc003wqj.4	1213	ENSG00000091879	ANGPT2
cg04115969	chr1	115397449	0.254347	2.40999e-05	0.542278	1.17457	chr1:115397448-115397942	Island	SYCP1	NM_003176	TSS200				chr1	115397374	115397617	7.553e-09	5	3.102e-08	5.589e-05	5/0	1.09158	SYCP1	0;0	nc_exon;TSS+exon+utr5	CpG: 37	0	island	TRUE	0	8.196	chr1	115397374	115397617	244	*	6818	Promoter	chr1	115397455	115537990	140536	+	6847	uc001efq.3	0	ENSG00000198765	SYCP1
cg07832006	chr1	115397374	0.309291	0.000108094	0.542278	1.22671	chr1:115397448-115397942	N_Shore	SYCP1	NM_003176	TSS200				chr1	115397374	115397617	7.553e-09	5	3.102e-08	5.589e-05	5/0	1.09158	SYCP1	0;0	nc_exon;TSS+exon+utr5	CpG: 37	0	island	TRUE	0	8.196	chr1	115397374	115397617	244	*	6818	Promoter	chr1	115397455	115537990	140536	+	6847	uc001efq.3	0	ENSG00000198765	SYCP1
cg18087477	chr1	115397597	0.22086	0.00398437	0.542278	0.529985	chr1:115397448-115397942	Island	SYCP1;SYCP1	NM_003176;NM_003176	1stExon;5'UTR				chr1	115397374	115397617	7.553e-09	5	3.102e-08	5.589e-05	5/0	1.09158	SYCP1	0;0	nc_exon;TSS+exon+utr5	CpG: 37	0	island	TRUE	0	8.196	chr1	115397374	115397617	244	*	6818	Promoter	chr1	115397455	115537990	140536	+	6847	uc001efq.3	0	ENSG00000198765	SYCP1
cg07724623	chr1	115397409	0.173363	0.0160264	0.548171	0.311215	chr1:115397448-115397942	N_Shore	SYCP1	NM_003176	TSS200				chr1	115397374	115397617	7.553e-09	5	3.102e-08	5.589e-05	5/0	1.09158	SYCP1	0;0	nc_exon;TSS+exon+utr5	CpG: 37	0	island	TRUE	0	8.196	chr1	115397374	115397617	244	*	6818	Promoter	chr1	115397455	115537990	140536	+	6847	uc001efq.3	0	ENSG00000198765	SYCP1
cg27332337	chr1	115397616	0.133722	0.0421505	0.595107	0.183894	chr1:115397448-115397942	Island	SYCP1;SYCP1	NM_003176;NM_003176	1stExon;5'UTR				chr1	115397374	115397617	7.553e-09	5	3.102e-08	5.589e-05	5/0	1.09158	SYCP1	0;0	nc_exon;TSS+exon+utr5	CpG: 37	0	island	TRUE	0	8.196	chr1	115397374	115397617	244	*	6818	Promoter	chr1	115397455	115537990	140536	+	6847	uc001efq.3	0	ENSG00000198765	SYCP1
cg12827283	chr6	32135728	0.272935	0.000293704	0.542278	0.96403	chr6:32134460-32135196	S_Shore	EGFL8	NM_030652	Body				chr6	32135715	32136053	4.794e-07	6	1.047e-07	0.0001356	6/0	1.41776	AGPAT1;EGFL8;PPT2-EGFL8;EGFL8	0;0;0;0	exon+utr3;utr3+cds;nc_exon;nc_exon	CpG: 49	519	shore	TRUE	0	9.89601	chr6	32135715	32136053	339	*	5029	3' UTR	chr6	32132382	32136313	3932	+	80864	uc003oac.1	3333	ENSG00000241404	EGFL8
cg08759957	chr6	32135718	0.206543	0.00329707	0.542278	0.512614	chr6:32134460-32135196	S_Shore	EGFL8	NM_030652	Body				chr6	32135715	32136053	4.794e-07	6	1.047e-07	0.0001356	6/0	1.41776	AGPAT1;EGFL8;PPT2-EGFL8;EGFL8	0;0;0;0	exon+utr3;utr3+cds;nc_exon;nc_exon	CpG: 49	519	shore	TRUE	0	9.89601	chr6	32135715	32136053	339	*	5029	3' UTR	chr6	32132382	32136313	3932	+	80864	uc003oac.1	3333	ENSG00000241404	EGFL8
cg26785234	chr6	32135803	0.210576	0.00501041	0.542278	0.484351	chr6:32134460-32135196	S_Shore	EGFL8	NM_030652	3'UTR				chr6	32135715	32136053	4.794e-07	6	1.047e-07	0.0001356	6/0	1.41776	AGPAT1;EGFL8;PPT2-EGFL8;EGFL8	0;0;0;0	exon+utr3;utr3+cds;nc_exon;nc_exon	CpG: 49	519	shore	TRUE	0	9.89601	chr6	32135715	32136053	339	*	5029	3' UTR	chr6	32132382	32136313	3932	+	80864	uc003oac.1	3333	ENSG00000241404	EGFL8
cg00529757	chr6	32136052	0.272151	0.00881669	0.542278	0.559188	chr6:32134460-32135196	S_Shore	AGPAT1;AGPAT1;EGFL8	NM_032741;NM_006411;NM_030652	3'UTR;3'UTR;3'UTR				chr6	32135715	32136053	4.794e-07	6	1.047e-07	0.0001356	6/0	1.41776	AGPAT1;EGFL8;PPT2-EGFL8;EGFL8	0;0;0;0	exon+utr3;utr3+cds;nc_exon;nc_exon	CpG: 49	519	shore	TRUE	0	9.89601	chr6	32135715	32136053	339	*	5029	3' UTR	chr6	32132382	32136313	3932	+	80864	uc003oac.1	3333	ENSG00000241404	EGFL8
cg11356887	chr6	32135776	0.248469	0.00980926	0.542278	0.499017	chr6:32134460-32135196	S_Shore	EGFL8	NM_030652	3'UTR				chr6	32135715	32136053	4.794e-07	6	1.047e-07	0.0001356	6/0	1.41776	AGPAT1;EGFL8;PPT2-EGFL8;EGFL8	0;0;0;0	exon+utr3;utr3+cds;nc_exon;nc_exon	CpG: 49	519	shore	TRUE	0	9.89601	chr6	32135715	32136053	339	*	5029	3' UTR	chr6	32132382	32136313	3932	+	80864	uc003oac.1	3333	ENSG00000241404	EGFL8
cg12305588	chr6	32135715	0.207081	0.0153062	0.547502	0.375878	chr6:32134460-32135196	S_Shore	EGFL8	NM_030652	Body				chr6	32135715	32136053	4.794e-07	6	1.047e-07	0.0001356	6/0	1.41776	AGPAT1;EGFL8;PPT2-EGFL8;EGFL8	0;0;0;0	exon+utr3;utr3+cds;nc_exon;nc_exon	CpG: 49	519	shore	TRUE	0	9.89601	chr6	32135715	32136053	339	*	5029	3' UTR	chr6	32132382	32136313	3932	+	80864	uc003oac.1	3333	ENSG00000241404	EGFL8
cg12682573	chr17	27188876	0.310657	0.00216602	0.542278	0.827696		OpenSea	MIR451;MIR144	NR_029970;NR_029685	TSS1500;TSS1500				chr17	27187966	27188877	5.578e-05	6	4.538e-07	0.0002181	6/0	1.38681	MIR451B;MIR451A;ERAL1;MIR144;ERAL1;MIR4732	0;0;0;0;0;0	nc_gene;nc_gene;exon+utr3;nc_gene;nc_exon;nc_gene	CpG: 29	5647		TRUE	0	8.79676	chr17	27187966	27188877	912	*	4067	Promoter	chr17	27188389	27188456	68	+	100616273	uc021ttw.1	0	ENSG00000273915	MIR451B
cg27058882	chr17	27187966	0.276967	0.00252673	0.542278	0.719405		OpenSea	ERAL1	NM_005702	3'UTR				chr17	27187966	27188877	5.578e-05	6	4.538e-07	0.0002181	6/0	1.38681	MIR451B;MIR451A;ERAL1;MIR144;ERAL1;MIR4732	0;0;0;0;0;0	nc_gene;nc_gene;exon+utr3;nc_gene;nc_exon;nc_gene	CpG: 29	5647		TRUE	0	8.79676	chr17	27187966	27188877	912	*	4067	Promoter	chr17	27188389	27188456	68	+	100616273	uc021ttw.1	0	ENSG00000273915	MIR451B
cg02315626	chr17	27188560	0.225658	0.008752	0.542278	0.46438		OpenSea	MIR451;MIR144	NR_029970;NR_029685	TSS200;Body				chr17	27187966	27188877	5.578e-05	6	4.538e-07	0.0002181	6/0	1.38681	MIR451B;MIR451A;ERAL1;MIR144;ERAL1;MIR4732	0;0;0;0;0;0	nc_gene;nc_gene;exon+utr3;nc_gene;nc_exon;nc_gene	CpG: 29	5647		TRUE	0	8.79676	chr17	27187966	27188877	912	*	4067	Promoter	chr17	27188389	27188456	68	+	100616273	uc021ttw.1	0	ENSG00000273915	MIR451B
cg19196414	chr17	27188595	0.228289	0.00929792	0.542278	0.463796		OpenSea	MIR451;MIR144	NR_029970;NR_029685	TSS200;Body				chr17	27187966	27188877	5.578e-05	6	4.538e-07	0.0002181	6/0	1.38681	MIR451B;MIR451A;ERAL1;MIR144;ERAL1;MIR4732	0;0;0;0;0;0	nc_gene;nc_gene;exon+utr3;nc_gene;nc_exon;nc_gene	CpG: 29	5647		TRUE	0	8.79676	chr17	27187966	27188877	912	*	4067	Promoter	chr17	27188389	27188456	68	+	100616273	uc021ttw.1	0	ENSG00000273915	MIR451B
cg09805692	chr17	27188437	0.187053	0.0186494	0.551854	0.323477		OpenSea	MIR451	NR_029970	Body				chr17	27187966	27188877	5.578e-05	6	4.538e-07	0.0002181	6/0	1.38681	MIR451B;MIR451A;ERAL1;MIR144;ERAL1;MIR4732	0;0;0;0;0;0	nc_gene;nc_gene;exon+utr3;nc_gene;nc_exon;nc_gene	CpG: 29	5647		TRUE	0	8.79676	chr17	27187966	27188877	912	*	4067	Promoter	chr17	27188389	27188456	68	+	100616273	uc021ttw.1	0	ENSG00000273915	MIR451B
cg16670446	chr17	27188758	0.15819	0.0397702	0.592966	0.221536		OpenSea	MIR451;MIR144	NR_029970;NR_029685	TSS1500;TSS200				chr17	27187966	27188877	5.578e-05	6	4.538e-07	0.0002181	6/0	1.38681	MIR451B;MIR451A;ERAL1;MIR144;ERAL1;MIR4732	0;0;0;0;0;0	nc_gene;nc_gene;exon+utr3;nc_gene;nc_exon;nc_gene	CpG: 29	5647		TRUE	0	8.79676	chr17	27187966	27188877	912	*	4067	Promoter	chr17	27188389	27188456	68	+	100616273	uc021ttw.1	0	ENSG00000273915	MIR451B
cg02548132	chr8	6420242	0.41297	0.000975786	0.542278	1.24331	chr8:6424215-6424888	N_Shelf	ANGPT2;ANGPT2;ANGPT2;MCPH1	NM_001147;NM_001118888;NM_001118887;NM_024596	1stExon;1stExon;1stExon;Body	TRUE			chr8	6420242	6420859	0.0003042	5	3.562e-07	0.0002527	5/0	1.46352	MCPH1;ANGPT2	0;0	intron;TSS+utr5+cds	CpG: 53	-3356		TRUE	0	9.43723	chr8	6420242	6420859	618	*	2042	Promoter	chr8	6357175	6420784	63610	-	285	uc003wqj.4	0	ENSG00000091879	ANGPT2
cg02402368	chr8	6420726	0.33269	0.00108268	0.542278	0.98659	chr8:6424215-6424888	N_Shelf	ANGPT2;ANGPT2;ANGPT2;ANGPT2;ANGPT2;ANGPT2;MCPH1	NM_001118888;NM_001147;NM_001118887;NM_001118888;NM_001147;NM_001118887;NM_024596	5'UTR;1stExon;5'UTR;1stExon;5'UTR;1stExon;Body	TRUE	8:6420381-6420930	Unclassified_Cell_type_specific	chr8	6420242	6420859	0.0003042	5	3.562e-07	0.0002527	5/0	1.46352	MCPH1;ANGPT2	0;0	intron;TSS+utr5+cds	CpG: 53	-3356		TRUE	0	9.43723	chr8	6420242	6420859	618	*	2042	Promoter	chr8	6357175	6420784	63610	-	285	uc003wqj.4	0	ENSG00000091879	ANGPT2
cg24670715	chr8	6420506	0.305855	0.00115351	0.542278	0.898595	chr8:6424215-6424888	N_Shelf	ANGPT2;ANGPT2;ANGPT2;ANGPT2;ANGPT2;ANGPT2;MCPH1	NM_001118888;NM_001147;NM_001118887;NM_001118888;NM_001147;NM_001118887;NM_024596	5'UTR;1stExon;5'UTR;1stExon;5'UTR;1stExon;Body	TRUE	8:6420381-6420930	Unclassified_Cell_type_specific	chr8	6420242	6420859	0.0003042	5	3.562e-07	0.0002527	5/0	1.46352	MCPH1;ANGPT2	0;0	intron;TSS+utr5+cds	CpG: 53	-3356		TRUE	0	9.43723	chr8	6420242	6420859	618	*	2042	Promoter	chr8	6357175	6420784	63610	-	285	uc003wqj.4	0	ENSG00000091879	ANGPT2
cg03631656	chr8	6420770	0.232163	0.0109247	0.542488	0.455409	chr8:6424215-6424888	N_Shelf	ANGPT2;ANGPT2;ANGPT2;ANGPT2;ANGPT2;ANGPT2;MCPH1	NM_001118888;NM_001147;NM_001118887;NM_001118888;NM_001147;NM_001118887;NM_024596	5'UTR;1stExon;5'UTR;1stExon;5'UTR;1stExon;Body	TRUE	8:6420381-6420930	Unclassified_Cell_type_specific	chr8	6420242	6420859	0.0003042	5	3.562e-07	0.0002527	5/0	1.46352	MCPH1;ANGPT2	0;0	intron;TSS+utr5+cds	CpG: 53	-3356		TRUE	0	9.43723	chr8	6420242	6420859	618	*	2042	Promoter	chr8	6357175	6420784	63610	-	285	uc003wqj.4	0	ENSG00000091879	ANGPT2
cg10395101	chr8	6420858	0.179844	0.111037	0.68746	0.171667	chr8:6424215-6424888	N_Shelf	ANGPT2;ANGPT2;ANGPT2;MCPH1	NM_001118887;NM_001118888;NM_001147;NM_024596	TSS200;TSS200;TSS200;Body	TRUE	8:6420381-6420930	Unclassified_Cell_type_specific	chr8	6420242	6420859	0.0003042	5	3.562e-07	0.0002527	5/0	1.46352	MCPH1;ANGPT2	0;0	intron;TSS+utr5+cds	CpG: 53	-3356		TRUE	0	9.43723	chr8	6420242	6420859	618	*	2042	Promoter	chr8	6357175	6420784	63610	-	285	uc003wqj.4	0	ENSG00000091879	ANGPT2
cg22059438	chr8	145641882	0.299508	3.15378e-05	0.542278	1.34813	chr8:145641915-145642118	N_Shore	SLC39A4;SLC39A4;SLC39A4	NM_130849;NM_017767;NM_017767	Body;5'UTR;1stExon				chr8	145641882	145642457	5.92e-07	11	4.688e-07	0.0003569	11/0	1.87813	SLC39A4	0;0	TSS+exon+utr5;TSS+intron+utr5+cds	CpG: 18	0	island	TRUE	0	11.8867	chr8	145641882	145642457	576	*	2157	Promoter	chr8	145637798	145641917	4120	-	55630	uc003zcp.3	0	ENSG00000147804	SLC39A4
cg08969922	chr8	145642114	0.218376	0.0019957	0.542278	0.589594	chr8:145641915-145642118	Island	SLC39A4;SLC39A4	NM_130849;NM_017767	1stExon;TSS200				chr8	145641882	145642457	5.92e-07	11	4.688e-07	0.0003569	11/0	1.87813	SLC39A4	0;0	TSS+exon+utr5;TSS+intron+utr5+cds	CpG: 18	0	island	TRUE	0	11.8867	chr8	145641882	145642457	576	*	2157	Promoter	chr8	145637798	145641917	4120	-	55630	uc003zcp.3	0	ENSG00000147804	SLC39A4
cg23697467	chr8	145642018	0.208278	0.00520033	0.542278	0.4757	chr8:145641915-145642118	Island	SLC39A4;SLC39A4	NM_130849;NM_017767	1stExon;TSS200				chr8	145641882	145642457	5.92e-07	11	4.688e-07	0.0003569	11/0	1.87813	SLC39A4	0;0	TSS+exon+utr5;TSS+intron+utr5+cds	CpG: 18	0	island	TRUE	0	11.8867	chr8	145641882	145642457	576	*	2157	Promoter	chr8	145637798	145641917	4120	-	55630	uc003zcp.3	0	ENSG00000147804	SLC39A4
cg09155025	chr8	145642024	0.264372	0.00918153	0.542278	0.538548	chr8:145641915-145642118	Island	SLC39A4;SLC39A4	NM_130849;NM_017767	1stExon;TSS200				chr8	145641882	145642457	5.92e-07	11	4.688e-07	0.0003569	11/0	1.87813	SLC39A4	0;0	TSS+exon+utr5;TSS+intron+utr5+cds	CpG: 18	0	island	TRUE	0	11.8867	chr8	145641882	145642457	576	*	2157	Promoter	chr8	145637798	145641917	4120	-	55630	uc003zcp.3	0	ENSG00000147804	SLC39A4
cg07933378	chr8	145641996	0.266494	0.0283236	0.574052	0.412492	chr8:145641915-145642118	Island	SLC39A4;SLC39A4	NM_130849;NM_017767	1stExon;TSS200				chr8	145641882	145642457	5.92e-07	11	4.688e-07	0.0003569	11/0	1.87813	SLC39A4	0;0	TSS+exon+utr5;TSS+intron+utr5+cds	CpG: 18	0	island	TRUE	0	11.8867	chr8	145641882	145642457	576	*	2157	Promoter	chr8	145637798	145641917	4120	-	55630	uc003zcp.3	0	ENSG00000147804	SLC39A4
cg06700234	chr8	145642243	0.165731	0.0283311	0.574123	0.256508	chr8:145641915-145642118	S_Shore	SLC39A4;SLC39A4;SLC39A4	NM_130849;NM_017767;NM_130849	5'UTR;TSS1500;1stExon				chr8	145641882	145642457	5.92e-07	11	4.688e-07	0.0003569	11/0	1.87813	SLC39A4	0;0	TSS+exon+utr5;TSS+intron+utr5+cds	CpG: 18	0	island	TRUE	0	11.8867	chr8	145641882	145642457	576	*	2157	Promoter	chr8	145637798	145641917	4120	-	55630	uc003zcp.3	0	ENSG00000147804	SLC39A4
cg11800672	chr8	145642291	0.121216	0.0303525	0.57661	0.183983	chr8:145641915-145642118	S_Shore	SLC39A4;SLC39A4	NM_130849;NM_017767	TSS200;TSS1500				chr8	145641882	145642457	5.92e-07	11	4.688e-07	0.0003569	11/0	1.87813	SLC39A4	0;0	TSS+exon+utr5;TSS+intron+utr5+cds	CpG: 18	0	island	TRUE	0	11.8867	chr8	145641882	145642457	576	*	2157	Promoter	chr8	145637798	145641917	4120	-	55630	uc003zcp.3	0	ENSG00000147804	SLC39A4
cg04803798	chr8	145642295	0.0837968	0.0710379	0.641034	0.0962415	chr8:145641915-145642118	S_Shore	SLC39A4;SLC39A4	NM_130849;NM_017767	TSS200;TSS1500				chr8	145641882	145642457	5.92e-07	11	4.688e-07	0.0003569	11/0	1.87813	SLC39A4	0;0	TSS+exon+utr5;TSS+intron+utr5+cds	CpG: 18	0	island	TRUE	0	11.8867	chr8	145641882	145642457	576	*	2157	Promoter	chr8	145637798	145641917	4120	-	55630	uc003zcp.3	0	ENSG00000147804	SLC39A4
cg12503742	chr8	145642421	0.0930395	0.12098	0.697735	0.0853437	chr8:145641915-145642118	S_Shore	SLC39A4;SLC39A4	NM_130849;NM_017767	TSS200;TSS1500				chr8	145641882	145642457	5.92e-07	11	4.688e-07	0.0003569	11/0	1.87813	SLC39A4	0;0	TSS+exon+utr5;TSS+intron+utr5+cds	CpG: 18	0	island	TRUE	0	11.8867	chr8	145641882	145642457	576	*	2157	Promoter	chr8	145637798	145641917	4120	-	55630	uc003zcp.3	0	ENSG00000147804	SLC39A4
cg05574324	chr8	145642456	0.0879058	0.129902	0.706632	0.0779183	chr8:145641915-145642118	S_Shore	SLC39A4;SLC39A4	NM_130849;NM_017767	TSS200;TSS1500				chr8	145641882	145642457	5.92e-07	11	4.688e-07	0.0003569	11/0	1.87813	SLC39A4	0;0	TSS+exon+utr5;TSS+intron+utr5+cds	CpG: 18	0	island	TRUE	0	11.8867	chr8	145641882	145642457	576	*	2157	Promoter	chr8	145637798	145641917	4120	-	55630	uc003zcp.3	0	ENSG00000147804	SLC39A4
cg00065570	chr8	145641991	0.0694092	0.151899	0.725957	0.0568076	chr8:145641915-145642118	Island	SLC39A4;SLC39A4	NM_130849;NM_017767	1stExon;TSS200				chr8	145641882	145642457	5.92e-07	11	4.688e-07	0.0003569	11/0	1.87813	SLC39A4	0;0	TSS+exon+utr5;TSS+intron+utr5+cds	CpG: 18	0	island	TRUE	0	11.8867	chr8	145641882	145642457	576	*	2157	Promoter	chr8	145637798	145641917	4120	-	55630	uc003zcp.3	0	ENSG00000147804	SLC39A4
cg11869281	chr17	3851110	0.188824	0.0016878	0.542278	0.523548	chr17:3850714-3851133	Island	ATP2A3;ATP2A3;ATP2A3;ATP2A3;ATP2A3;ATP2A3;ATP2A3	NM_174954;NM_174955;NM_174956;NM_174957;NM_174953;NM_174958;NM_005173	Body;Body;Body;Body;Body;Body;Body				chr17	3850285	3851111	0.000182	4	9.626e-07	0.0005101	4/0	0.786412	ATP2A3	0	intron+cds	CpG: 43	0	island	TRUE	0	4.73149	chr17	3850285	3851111	827	*	4031	Exon (uc002fwx.2/489, exon 8 of 23)	chr17	3827163	3833728	6566	-	489	uc010ckn.2	-16557	ENSG00000074370	ATP2A3
cg13561792	chr17	3850285	0.156572	0.00390129	0.542278	0.377149	chr17:3850714-3851133	N_Shore	ATP2A3;ATP2A3;ATP2A3;ATP2A3;ATP2A3;ATP2A3;ATP2A3	NM_174954;NM_174955;NM_174956;NM_174957;NM_174953;NM_174958;NM_005173	Body;Body;Body;Body;Body;Body;Body				chr17	3850285	3851111	0.000182	4	9.626e-07	0.0005101	4/0	0.786412	ATP2A3	0	intron+cds	CpG: 43	0	island	TRUE	0	4.73149	chr17	3850285	3851111	827	*	4031	Exon (uc002fwx.2/489, exon 8 of 23)	chr17	3827163	3833728	6566	-	489	uc010ckn.2	-16557	ENSG00000074370	ATP2A3
cg05158913	chr17	3850769	0.159877	0.0060125	0.542278	0.355078	chr17:3850714-3851133	Island	ATP2A3;ATP2A3;ATP2A3;ATP2A3;ATP2A3;ATP2A3;ATP2A3	NM_174954;NM_174955;NM_174956;NM_174957;NM_174953;NM_174958;NM_005173	Body;Body;Body;Body;Body;Body;Body				chr17	3850285	3851111	0.000182	4	9.626e-07	0.0005101	4/0	0.786412	ATP2A3	0	intron+cds	CpG: 43	0	island	TRUE	0	4.73149	chr17	3850285	3851111	827	*	4031	Exon (uc002fwx.2/489, exon 8 of 23)	chr17	3827163	3833728	6566	-	489	uc010ckn.2	-16557	ENSG00000074370	ATP2A3
cg19849151	chr17	3850942	0.281139	0.00841484	0.542278	0.583351	chr17:3850714-3851133	Island	ATP2A3;ATP2A3;ATP2A3;ATP2A3;ATP2A3;ATP2A3;ATP2A3	NM_174954;NM_174955;NM_174956;NM_174957;NM_174953;NM_174958;NM_005173	Body;Body;Body;Body;Body;Body;Body				chr17	3850285	3851111	0.000182	4	9.626e-07	0.0005101	4/0	0.786412	ATP2A3	0	intron+cds	CpG: 43	0	island	TRUE	0	4.73149	chr17	3850285	3851111	827	*	4031	Exon (uc002fwx.2/489, exon 8 of 23)	chr17	3827163	3833728	6566	-	489	uc010ckn.2	-16557	ENSG00000074370	ATP2A3
cg19412007	chr6	32825056	0.358268	7.13758e-05	0.542278	1.48554	chr6:32820849-32822370	S_Shelf	PSMB9;PSMB9	NM_002800;NM_148954	Body;Body				chr6	32825040	32825149	2.22e-07	6	2.221e-07	0.0008917	6/0	1.40811	PSMB9	0	cds	CpG: 118	2670	shore	TRUE	0	9.36878	chr6	32825040	32825149	110	*	5225	Exon (uc003sga.3/5698, exon 3 of 6)	chr6	32821938	32826899	4962	+	5698	uc011dqj.2	3102	ENSG00000242711	PSMB9
cg26265820	chr6	32825148	0.296794	0.000205381	0.542278	1.09441	chr6:32820849-32822370	S_Shelf	PSMB9;PSMB9	NM_002800;NM_148954	Body;Body				chr6	32825040	32825149	2.22e-07	6	2.221e-07	0.0008917	6/0	1.40811	PSMB9	0	cds	CpG: 118	2670	shore	TRUE	0	9.36878	chr6	32825040	32825149	110	*	5225	Exon (uc003sga.3/5698, exon 3 of 6)	chr6	32821938	32826899	4962	+	5698	uc011dqj.2	3102	ENSG00000242711	PSMB9
cg19760441	chr6	32825139	0.245529	0.00125027	0.542278	0.71277	chr6:32820849-32822370	S_Shelf	PSMB9;PSMB9	NM_002800;NM_148954	Body;Body				chr6	32825040	32825149	2.22e-07	6	2.221e-07	0.0008917	6/0	1.40811	PSMB9	0	cds	CpG: 118	2670	shore	TRUE	0	9.36878	chr6	32825040	32825149	110	*	5225	Exon (uc003sga.3/5698, exon 3 of 6)	chr6	32821938	32826899	4962	+	5698	uc011dqj.2	3102	ENSG00000242711	PSMB9
cg21764921	chr6	32825040	0.222572	0.0117571	0.542488	0.429496	chr6:32820849-32822370	S_Shelf	PSMB9;PSMB9	NM_002800;NM_148954	Body;Body				chr6	32825040	32825149	2.22e-07	6	2.221e-07	0.0008917	6/0	1.40811	PSMB9	0	cds	CpG: 118	2670	shore	TRUE	0	9.36878	chr6	32825040	32825149	110	*	5225	Exon (uc003sga.3/5698, exon 3 of 6)	chr6	32821938	32826899	4962	+	5698	uc011dqj.2	3102	ENSG00000242711	PSMB9
cg16229954	chr6	32825045	0.186723	0.0358918	0.585176	0.269816	chr6:32820849-32822370	S_Shelf	PSMB9;PSMB9	NM_002800;NM_148954	Body;Body				chr6	32825040	32825149	2.22e-07	6	2.221e-07	0.0008917	6/0	1.40811	PSMB9	0	cds	CpG: 118	2670	shore	TRUE	0	9.36878	chr6	32825040	32825149	110	*	5225	Exon (uc003sga.3/5698, exon 3 of 6)	chr6	32821938	32826899	4962	+	5698	uc011dqj.2	3102	ENSG00000242711	PSMB9
cg26089207	chr6	32825078	0.098222	0.140754	0.717185	0.08364	chr6:32820849-32822370	S_Shelf	PSMB9;PSMB9	NM_002800;NM_148954	Body;Body				chr6	32825040	32825149	2.22e-07	6	2.221e-07	0.0008917	6/0	1.40811	PSMB9	0	cds	CpG: 118	2670	shore	TRUE	0	9.36878	chr6	32825040	32825149	110	*	5225	Exon (uc003sga.3/5698, exon 3 of 6)	chr6	32821938	32826899	4962	+	5698	uc011dqj.2	3102	ENSG00000242711	PSMB9
cg11544420	chr15	99409957	0.199495	0.000221023	0.542278	0.729266		OpenSea	IGF1R	NM_000875	Body	TRUE	15:99409917-99410233	Unclassified_Cell_type_specific	chr15	99409194	99409958	5.673e-05	7	1.615e-06	0.000925	7/0	0.992984	IGF1R	0	intron	CpG: 40	13218		TRUE	0	5.75119	chr15	99409194	99409958	765	*	1063	Intron (uc010urq.2/3480, intron 2 of 10)	chr15	99454544	99460184	5641	+	3480	uc010urr.1	-44586	ENSG00000140443	IGF1R
cg03380198	chr15	99409506	0.19648	0.00221865	0.542278	0.521441		OpenSea	IGF1R	NM_000875	Body	TRUE	15:99408462-99409708	Promoter_Associated_Cell_type_specific	chr15	99409194	99409958	5.673e-05	7	1.615e-06	0.000925	7/0	0.992984	IGF1R	0	intron	CpG: 40	13218		TRUE	0	5.75119	chr15	99409194	99409958	765	*	1063	Intron (uc010urq.2/3480, intron 2 of 10)	chr15	99454544	99460184	5641	+	3480	uc010urr.1	-44586	ENSG00000140443	IGF1R
cg07615383	chr15	99409194	0.127184	0.0154088	0.547502	0.230486		OpenSea	IGF1R	NM_000875	Body		15:99408462-99409708	Promoter_Associated_Cell_type_specific	chr15	99409194	99409958	5.673e-05	7	1.615e-06	0.000925	7/0	0.992984	IGF1R	0	intron	CpG: 40	13218		TRUE	0	5.75119	chr15	99409194	99409958	765	*	1063	Intron (uc010urq.2/3480, intron 2 of 10)	chr15	99454544	99460184	5641	+	3480	uc010urr.1	-44586	ENSG00000140443	IGF1R
cg17074431	chr15	99409948	0.128536	0.0260629	0.569413	0.203598		OpenSea	IGF1R	NM_000875	Body	TRUE	15:99409917-99410233	Unclassified_Cell_type_specific	chr15	99409194	99409958	5.673e-05	7	1.615e-06	0.000925	7/0	0.992984	IGF1R	0	intron	CpG: 40	13218		TRUE	0	5.75119	chr15	99409194	99409958	765	*	1063	Intron (uc010urq.2/3480, intron 2 of 10)	chr15	99454544	99460184	5641	+	3480	uc010urr.1	-44586	ENSG00000140443	IGF1R
cg13812291	chr15	99409411	0.120536	0.0319503	0.580084	0.180265		OpenSea	IGF1R	NM_000875	Body	TRUE	15:99408462-99409708	Promoter_Associated_Cell_type_specific	chr15	99409194	99409958	5.673e-05	7	1.615e-06	0.000925	7/0	0.992984	IGF1R	0	intron	CpG: 40	13218		TRUE	0	5.75119	chr15	99409194	99409958	765	*	1063	Intron (uc010urq.2/3480, intron 2 of 10)	chr15	99454544	99460184	5641	+	3480	uc010urr.1	-44586	ENSG00000140443	IGF1R
cg00098799	chr15	99409360	0.128897	0.0446953	0.600421	0.173978		OpenSea	IGF1R	NM_000875	Body	TRUE	15:99408462-99409708	Promoter_Associated_Cell_type_specific	chr15	99409194	99409958	5.673e-05	7	1.615e-06	0.000925	7/0	0.992984	IGF1R	0	intron	CpG: 40	13218		TRUE	0	5.75119	chr15	99409194	99409958	765	*	1063	Intron (uc010urq.2/3480, intron 2 of 10)	chr15	99454544	99460184	5641	+	3480	uc010urr.1	-44586	ENSG00000140443	IGF1R
cg25404375	chr15	99409942	0.0918555	0.194125	0.7599	0.0653936		OpenSea	IGF1R	NM_000875	Body	TRUE	15:99409917-99410233	Unclassified_Cell_type_specific	chr15	99409194	99409958	5.673e-05	7	1.615e-06	0.000925	7/0	0.992984	IGF1R	0	intron	CpG: 40	13218		TRUE	0	5.75119	chr15	99409194	99409958	765	*	1063	Intron (uc010urq.2/3480, intron 2 of 10)	chr15	99454544	99460184	5641	+	3480	uc010urr.1	-44586	ENSG00000140443	IGF1R
cg23191576	chr6	170597326	0.466563	0.00123936	0.542278	1.35621	chr6:170597246-170597499	Island	DLL1	NM_005618	Body				chr6	170596856	170597589	2.774e-05	5	2.477e-06	0.001478	5/0	1.59371	DLL1	0	intron+cds	CpG: 23	0	island	TRUE	0	8.93447	chr6	170596856	170597589	734	*	5333	3' UTR	chr6	170591294	170599697	8404	-	28514	uc003qxm.3	2108	ENSG00000198719	DLL1
cg13494348	chr6	170596856	0.274047	0.00226133	0.542278	0.725029	chr6:170597246-170597499	N_Shore	DLL1	NM_005618	Body	TRUE			chr6	170596856	170597589	2.774e-05	5	2.477e-06	0.001478	5/0	1.59371	DLL1	0	intron+cds	CpG: 23	0	island	TRUE	0	8.93447	chr6	170596856	170597589	734	*	5333	3' UTR	chr6	170591294	170599697	8404	-	28514	uc003qxm.3	2108	ENSG00000198719	DLL1
cg11519760	chr6	170597494	0.477495	0.00392355	0.542278	1.14901	chr6:170597246-170597499	Island	DLL1	NM_005618	Body				chr6	170596856	170597589	2.774e-05	5	2.477e-06	0.001478	5/0	1.59371	DLL1	0	intron+cds	CpG: 23	0	island	TRUE	0	8.93447	chr6	170596856	170597589	734	*	5333	3' UTR	chr6	170591294	170599697	8404	-	28514	uc003qxm.3	2108	ENSG00000198719	DLL1
cg05228964	chr6	170597377	0.125033	0.0373563	0.588539	0.178502	chr6:170597246-170597499	Island	DLL1	NM_005618	Body				chr6	170596856	170597589	2.774e-05	5	2.477e-06	0.001478	5/0	1.59371	DLL1	0	intron+cds	CpG: 23	0	island	TRUE	0	8.93447	chr6	170596856	170597589	734	*	5333	3' UTR	chr6	170591294	170599697	8404	-	28514	uc003qxm.3	2108	ENSG00000198719	DLL1
cg15931921	chr6	170597588	0.250574	0.0708504	0.640713	0.288075	chr6:170598214-170601222	N_Shore	DLL1	NM_005618	Body				chr6	170596856	170597589	2.774e-05	5	2.477e-06	0.001478	5/0	1.59371	DLL1	0	intron+cds	CpG: 23	0	island	TRUE	0	8.93447	chr6	170596856	170597589	734	*	5333	3' UTR	chr6	170591294	170599697	8404	-	28514	uc003qxm.3	2108	ENSG00000198719	DLL1
cg04963153	chr15	78555966	0.270369	0.0028906	0.542278	0.686471	chr15:78556405-78557542	N_Shore	DNAJA4;DNAJA4	NM_018602;NM_001130182	TSS1500;TSS1500				chr15	78555907	78556535	3.032e-05	6	2.437e-06	0.001698	7/0	1.57929	DNAJA4	0	TSS+exon+utr5	CpG: 104	0	island	TRUE	0	8.86479	chr15	78555907	78556535	629	*	1212	Promoter	chr15	78556487	78574538	18052	+	55466	uc002bdi.3	0	ENSG00000140403	DNAJA4
cg02073525	chr15	78556423	0.196267	0.00736243	0.542278	0.418634	chr15:78556405-78557542	Island	DNAJA4;DNAJA4	NM_001130182;NM_018602	TSS1500;TSS200				chr15	78555907	78556535	3.032e-05	6	2.437e-06	0.001698	7/0	1.57929	DNAJA4	0	TSS+exon+utr5	CpG: 104	0	island	TRUE	0	8.86479	chr15	78555907	78556535	629	*	1212	Promoter	chr15	78556487	78574538	18052	+	55466	uc002bdi.3	0	ENSG00000140403	DNAJA4
cg08594606	chr15	78556512	0.336822	0.00768725	0.542278	0.71212	chr15:78556405-78557542	Island	DNAJA4;DNAJA4;DNAJA4	NM_018602;NM_018602;NM_001130182	5'UTR;1stExon;TSS1500	TRUE			chr15	78555907	78556535	3.032e-05	6	2.437e-06	0.001698	7/0	1.57929	DNAJA4	0	TSS+exon+utr5	CpG: 104	0	island	TRUE	0	8.86479	chr15	78555907	78556535	629	*	1212	Promoter	chr15	78556487	78574538	18052	+	55466	uc002bdi.3	0	ENSG00000140403	DNAJA4
cg09214398	chr15	78556534	0.290427	0.0105501	0.542488	0.5741	chr15:78556405-78557542	Island	DNAJA4;DNAJA4;DNAJA4	NM_018602;NM_018602;NM_001130182	5'UTR;1stExon;TSS1500	TRUE			chr15	78555907	78556535	3.032e-05	6	2.437e-06	0.001698	7/0	1.57929	DNAJA4	0	TSS+exon+utr5	CpG: 104	0	island	TRUE	0	8.86479	chr15	78555907	78556535	629	*	1212	Promoter	chr15	78556487	78574538	18052	+	55466	uc002bdi.3	0	ENSG00000140403	DNAJA4
cg23366752	chr15	78556502	0.211277	0.0167893	0.548204	0.37501	chr15:78556405-78557542	Island	DNAJA4;DNAJA4;DNAJA4	NM_018602;NM_018602;NM_001130182	5'UTR;1stExon;TSS1500	TRUE			chr15	78555907	78556535	3.032e-05	6	2.437e-06	0.001698	7/0	1.57929	DNAJA4	0	TSS+exon+utr5	CpG: 104	0	island	TRUE	0	8.86479	chr15	78555907	78556535	629	*	1212	Promoter	chr15	78556487	78574538	18052	+	55466	uc002bdi.3	0	ENSG00000140403	DNAJA4
cg04975272	chr15	78555907	0.177056	0.0248723	0.565911	0.284049	chr15:78556405-78557542	N_Shore	DNAJA4;DNAJA4	NM_018602;NM_001130182	TSS1500;TSS1500				chr15	78555907	78556535	3.032e-05	6	2.437e-06	0.001698	7/0	1.57929	DNAJA4	0	TSS+exon+utr5	CpG: 104	0	island	TRUE	0	8.86479	chr15	78555907	78556535	629	*	1212	Promoter	chr15	78556487	78574538	18052	+	55466	uc002bdi.3	0	ENSG00000140403	DNAJA4
cg07061145	chr15	78556178	0.0970721	0.250878	0.795786	0.0582954	chr15:78556405-78557542	N_Shore	DNAJA4;DNAJA4	NM_018602;NM_001130182	TSS1500;TSS1500				chr15	78555907	78556535	3.032e-05	6	2.437e-06	0.001698	7/0	1.57929	DNAJA4	0	TSS+exon+utr5	CpG: 104	0	island	TRUE	0	8.86479	chr15	78555907	78556535	629	*	1212	Promoter	chr15	78556487	78574538	18052	+	55466	uc002bdi.3	0	ENSG00000140403	DNAJA4
cg25597623	chr3	50306456	0.287232	0.00234803	0.542278	0.755217	chr3:50310445-50311397	N_Shelf	SEMA3B;SEMA3B	NM_001005914;NM_004636	5'UTR;5'UTR				chr3	50306107	50307038	0.0004413	5	4.47e-06	0.0021	5/0	0.873884	SEMA3B	0;0	TSS+intron+utr5+cds;intron+utr5+cds	CpG: 87	-3407		TRUE	0	4.67501	chr3	50306107	50307038	932	*	2959	Promoter	chr3	50306306	50314572	8267	+	7869	uc003cyv.3	0	ENSG00000012171	SEMA3B
cg01988285	chr3	50306107	0.166044	0.00366191	0.542278	0.404531		OpenSea	SEMA3B;SEMA3B	NM_001005914;NM_004636	5'UTR;5'UTR				chr3	50306107	50307038	0.0004413	5	4.47e-06	0.0021	5/0	0.873884	SEMA3B	0;0	TSS+intron+utr5+cds;intron+utr5+cds	CpG: 87	-3407		TRUE	0	4.67501	chr3	50306107	50307038	932	*	2959	Promoter	chr3	50306306	50314572	8267	+	7869	uc003cyv.3	0	ENSG00000012171	SEMA3B
cg15145767	chr3	50306428	0.224573	0.0162928	0.548171	0.401539		OpenSea	SEMA3B;SEMA3B	NM_001005914;NM_004636	5'UTR;5'UTR		3:50306404-50306430	Unclassified_Cell_type_specific	chr3	50306107	50307038	0.0004413	5	4.47e-06	0.0021	5/0	0.873884	SEMA3B	0;0	TSS+intron+utr5+cds;intron+utr5+cds	CpG: 87	-3407		TRUE	0	4.67501	chr3	50306107	50307038	932	*	2959	Promoter	chr3	50306306	50314572	8267	+	7869	uc003cyv.3	0	ENSG00000012171	SEMA3B
cg25635916	chr3	50307037	0.100226	0.034	0.582773	0.147185	chr3:50310445-50311397	N_Shelf	SEMA3B;SEMA3B	NM_001005914;NM_004636	Body;Body	TRUE			chr3	50306107	50307038	0.0004413	5	4.47e-06	0.0021	5/0	0.873884	SEMA3B	0;0	TSS+intron+utr5+cds;intron+utr5+cds	CpG: 87	-3407		TRUE	0	4.67501	chr3	50306107	50307038	932	*	2959	Promoter	chr3	50306306	50314572	8267	+	7869	uc003cyv.3	0	ENSG00000012171	SEMA3B
cg24784036	chr3	50306878	0.0958088	0.0405344	0.594243	0.133383	chr3:50310445-50311397	N_Shelf	SEMA3B;SEMA3B	NM_001005914;NM_004636	Body;Body	TRUE			chr3	50306107	50307038	0.0004413	5	4.47e-06	0.0021	5/0	0.873884	SEMA3B	0;0	TSS+intron+utr5+cds;intron+utr5+cds	CpG: 87	-3407		TRUE	0	4.67501	chr3	50306107	50307038	932	*	2959	Promoter	chr3	50306306	50314572	8267	+	7869	uc003cyv.3	0	ENSG00000012171	SEMA3B
cg09208540	chr10	135340467	0.270794	0.00515925	0.542278	0.619417	chr10:135341255-135342561	N_Shore	CYP2E1	NM_000773	TSS1500				chr10	135340445	135340872	3.416e-05	8	2.509e-06	0.002569	8/0	1.59661	CYP2E1	0	TSS+exon+utr5	CpG: 119	-383	shore	TRUE	0	8.94184	chr10	135340445	135340872	428	*	5640	Promoter	chr10	135340867	135352620	11754	+	1571	uc001lnj.1	0	ENSG00000130649	CYP2E1
cg01465364	chr10	135340721	0.213073	0.00717605	0.542278	0.456852	chr10:135341255-135342561	N_Shore	CYP2E1	NM_000773	TSS200				chr10	135340445	135340872	3.416e-05	8	2.509e-06	0.002569	8/0	1.59661	CYP2E1	0	TSS+exon+utr5	CpG: 119	-383	shore	TRUE	0	8.94184	chr10	135340445	135340872	428	*	5640	Promoter	chr10	135340867	135352620	11754	+	1571	uc001lnj.1	0	ENSG00000130649	CYP2E1
cg07381788	chr10	135340445	0.19019	0.0073515	0.542278	0.405794	chr10:135341255-135342561	N_Shore	CYP2E1	NM_000773	TSS1500				chr10	135340445	135340872	3.416e-05	8	2.509e-06	0.002569	8/0	1.59661	CYP2E1	0	TSS+exon+utr5	CpG: 119	-383	shore	TRUE	0	8.94184	chr10	135340445	135340872	428	*	5640	Promoter	chr10	135340867	135352620	11754	+	1571	uc001lnj.1	0	ENSG00000130649	CYP2E1
cg14250048	chr10	135340785	0.193619	0.0118991	0.54251	0.372617	chr10:135341255-135342561	N_Shore	CYP2E1	NM_000773	TSS200				chr10	135340445	135340872	3.416e-05	8	2.509e-06	0.002569	8/0	1.59661	CYP2E1	0	TSS+exon+utr5	CpG: 119	-383	shore	TRUE	0	8.94184	chr10	135340445	135340872	428	*	5640	Promoter	chr10	135340867	135352620	11754	+	1571	uc001lnj.1	0	ENSG00000130649	CYP2E1
cg00436603	chr10	135340740	0.184526	0.0204323	0.556947	0.311791	chr10:135341255-135342561	N_Shore	CYP2E1	NM_000773	TSS200				chr10	135340445	135340872	3.416e-05	8	2.509e-06	0.002569	8/0	1.59661	CYP2E1	0	TSS+exon+utr5	CpG: 119	-383	shore	TRUE	0	8.94184	chr10	135340445	135340872	428	*	5640	Promoter	chr10	135340867	135352620	11754	+	1571	uc001lnj.1	0	ENSG00000130649	CYP2E1
cg19571004	chr10	135340850	0.21942	0.0360417	0.585558	0.316666	chr10:135341255-135342561	N_Shore	CYP2E1	NM_000773	TSS200				chr10	135340445	135340872	3.416e-05	8	2.509e-06	0.002569	8/0	1.59661	CYP2E1	0	TSS+exon+utr5	CpG: 119	-383	shore	TRUE	0	8.94184	chr10	135340445	135340872	428	*	5640	Promoter	chr10	135340867	135352620	11754	+	1571	uc001lnj.1	0	ENSG00000130649	CYP2E1
cg10986462	chr10	135340539	0.154625	0.068761	0.637842	0.179776	chr10:135341255-135342561	N_Shore	CYP2E1	NM_000773	TSS1500				chr10	135340445	135340872	3.416e-05	8	2.509e-06	0.002569	8/0	1.59661	CYP2E1	0	TSS+exon+utr5	CpG: 119	-383	shore	TRUE	0	8.94184	chr10	135340445	135340872	428	*	5640	Promoter	chr10	135340867	135352620	11754	+	1571	uc001lnj.1	0	ENSG00000130649	CYP2E1
cg19837601	chr10	135340871	0.170368	0.070038	0.639178	0.196718	chr10:135341255-135342561	N_Shore	CYP2E1;CYP2E1	NM_000773;NM_000773	5'UTR;1stExon				chr10	135340445	135340872	3.416e-05	8	2.509e-06	0.002569	8/0	1.59661	CYP2E1	0	TSS+exon+utr5	CpG: 119	-383	shore	TRUE	0	8.94184	chr10	135340445	135340872	428	*	5640	Promoter	chr10	135340867	135352620	11754	+	1571	uc001lnj.1	0	ENSG00000130649	CYP2E1
cg06886789	chr4	6299403	0.293423	4.63188e-05	0.542278	1.27177		OpenSea	WFS1;WFS1	NM_006005;NM_001145853	Body;Body		4:6299363-6299419	Unclassified_Cell_type_specific	chr4	6299306	6299404	5.807e-07	2	5.807e-07	0.002591	2/0	0.544009	WFS1	0	intron	CpG: 58	-4129		TRUE	0	3.39247	chr4	6299306	6299404	99	*	1446	Intron (uc003gix.3/7466, intron 7 of 7)	chr4	6290214	6304992	14779	+	7466	uc003giz.3	9092	ENSG00000109501	WFS1
cg12788866	chr4	6299306	0.250586	0.000405416	0.542278	0.850013		OpenSea	WFS1;WFS1	NM_006005;NM_001145853	Body;Body				chr4	6299306	6299404	5.807e-07	2	5.807e-07	0.002591	2/0	0.544009	WFS1	0	intron	CpG: 58	-4129		TRUE	0	3.39247	chr4	6299306	6299404	99	*	1446	Intron (uc003gix.3/7466, intron 7 of 7)	chr4	6290214	6304992	14779	+	7466	uc003giz.3	9092	ENSG00000109501	WFS1
cg21105827	chr1	23763782	0.197448	0.00296387	0.542278	0.499176	chr1:23763154-23763971	Island	ASAP3;ASAP3	NM_017707;NM_001143778	Body;Body	TRUE			chr1	23763450	23763960	2.887e-05	5	4.076e-06	0.003493	5/0	0.918832	ASAP3	0	intron+cds	CpG: 56	0	island	TRUE	0	4.95229	chr1	23763450	23763960	511	*	7106	Promoter	chr1	23755056	23763170	8115	-	55616	uc001bgy.1	-280	ENSG00000088280	ASAP3
cg01095837	chr1	23763767	0.225758	0.0033777	0.542278	0.557934	chr1:23763154-23763971	Island	ASAP3;ASAP3	NM_017707;NM_001143778	Body;Body	TRUE			chr1	23763450	23763960	2.887e-05	5	4.076e-06	0.003493	5/0	0.918832	ASAP3	0	intron+cds	CpG: 56	0	island	TRUE	0	4.95229	chr1	23763450	23763960	511	*	7106	Promoter	chr1	23755056	23763170	8115	-	55616	uc001bgy.1	-280	ENSG00000088280	ASAP3
cg20847090	chr1	23763959	0.184959	0.00369452	0.542278	0.449903	chr1:23763154-23763971	Island	ASAP3;ASAP3	NM_017707;NM_001143778	Body;Body	TRUE			chr1	23763450	23763960	2.887e-05	5	4.076e-06	0.003493	5/0	0.918832	ASAP3	0	intron+cds	CpG: 56	0	island	TRUE	0	4.95229	chr1	23763450	23763960	511	*	7106	Promoter	chr1	23755056	23763170	8115	-	55616	uc001bgy.1	-280	ENSG00000088280	ASAP3
cg19827787	chr1	23763612	0.182127	0.017898	0.55029	0.318211	chr1:23763154-23763971	Island	ASAP3;ASAP3	NM_017707;NM_001143778	Body;Body	TRUE			chr1	23763450	23763960	2.887e-05	5	4.076e-06	0.003493	5/0	0.918832	ASAP3	0	intron+cds	CpG: 56	0	island	TRUE	0	4.95229	chr1	23763450	23763960	511	*	7106	Promoter	chr1	23755056	23763170	8115	-	55616	uc001bgy.1	-280	ENSG00000088280	ASAP3
cg02351745	chr1	23763450	0.12854	0.0876127	0.662414	0.135922	chr1:23763154-23763971	Island	ASAP3;ASAP3	NM_017707;NM_001143778	Body;Body	TRUE			chr1	23763450	23763960	2.887e-05	5	4.076e-06	0.003493	5/0	0.918832	ASAP3	0	intron+cds	CpG: 56	0	island	TRUE	0	4.95229	chr1	23763450	23763960	511	*	7106	Promoter	chr1	23755056	23763170	8115	-	55616	uc001bgy.1	-280	ENSG00000088280	ASAP3
cg18524934	chr2	97164073	0.389601	4.66623e-05	0.542278	1.68737	chr2:97166208-97166660	N_Shelf	NEURL3	NR_026875	Body				chr2	97164073	97164447	4.666e-05	2	3.303e-06	0.003859	2/0	0.604781	NEURL3	0;0	intron+cds;nc_intron+nc_exon	CpG: 59	-1761	shore	TRUE	0	3.31486	chr2	97164073	97164447	375	*	6187	Exon (uc010fhx.3/93082, exon 6 of 6)	chr2	97163383	97171094	7712	-	93082	uc010fhx.3	6647	ENSG00000163121	NEURL3
cg00907461	chr2	97164446	0.215181	0.00394413	0.542278	0.517305	chr2:97166208-97166660	N_Shore	NEURL3	NR_026875	Body				chr2	97164073	97164447	4.666e-05	2	3.303e-06	0.003859	2/0	0.604781	NEURL3	0;0	intron+cds;nc_intron+nc_exon	CpG: 59	-1761	shore	TRUE	0	3.31486	chr2	97164073	97164447	375	*	6187	Exon (uc010fhx.3/93082, exon 6 of 6)	chr2	97163383	97171094	7712	-	93082	uc010fhx.3	6647	ENSG00000163121	NEURL3
cg20544437	chr6	31839329	0.293004	2.4957e-05	0.542278	1.34864		OpenSea	SLC44A4	NM_025257	Body				chr6	31838528	31839330	2.496e-05	10	7.187e-06	0.003915	10/0	1.41129	SLC44A4	0	intron+cds	CpG: 54	7580		TRUE	0	7.25889	chr6	31838528	31839330	803	*	5136	Exon (uc011dol.2/80736, exon 8 of 21)	chr6	31830970	31845448	14479	-	80736	uc011dol.2	6118	ENSG00000204385	SLC44A4
cg08506113	chr6	31838664	0.178531	0.00717234	0.542278	0.382831		OpenSea	SLC44A4	NM_025257	Body	TRUE			chr6	31838528	31839330	2.496e-05	10	7.187e-06	0.003915	10/0	1.41129	SLC44A4	0	intron+cds	CpG: 54	7580		TRUE	0	7.25889	chr6	31838528	31839330	803	*	5136	Exon (uc011dol.2/80736, exon 8 of 21)	chr6	31830970	31845448	14479	-	80736	uc011dol.2	6118	ENSG00000204385	SLC44A4
cg27587935	chr6	31838724	0.221202	0.00802822	0.542278	0.463502		OpenSea	SLC44A4	NM_025257	Body	TRUE			chr6	31838528	31839330	2.496e-05	10	7.187e-06	0.003915	10/0	1.41129	SLC44A4	0	intron+cds	CpG: 54	7580		TRUE	0	7.25889	chr6	31838528	31839330	803	*	5136	Exon (uc011dol.2/80736, exon 8 of 21)	chr6	31830970	31845448	14479	-	80736	uc011dol.2	6118	ENSG00000204385	SLC44A4
cg24490633	chr6	31838973	0.118941	0.00983852	0.542278	0.238723		OpenSea	SLC44A4	NM_025257	Body	TRUE			chr6	31838528	31839330	2.496e-05	10	7.187e-06	0.003915	10/0	1.41129	SLC44A4	0	intron+cds	CpG: 54	7580		TRUE	0	7.25889	chr6	31838528	31839330	803	*	5136	Exon (uc011dol.2/80736, exon 8 of 21)	chr6	31830970	31845448	14479	-	80736	uc011dol.2	6118	ENSG00000204385	SLC44A4
cg25013052	chr6	31838774	0.147888	0.0381788	0.590931	0.209731		OpenSea	SLC44A4	NM_025257	Body	TRUE			chr6	31838528	31839330	2.496e-05	10	7.187e-06	0.003915	10/0	1.41129	SLC44A4	0	intron+cds	CpG: 54	7580		TRUE	0	7.25889	chr6	31838528	31839330	803	*	5136	Exon (uc011dol.2/80736, exon 8 of 21)	chr6	31830970	31845448	14479	-	80736	uc011dol.2	6118	ENSG00000204385	SLC44A4
cg09130091	chr6	31838613	0.0903521	0.0581504	0.621306	0.111625		OpenSea	SLC44A4	NM_025257	Body	TRUE			chr6	31838528	31839330	2.496e-05	10	7.187e-06	0.003915	10/0	1.41129	SLC44A4	0	intron+cds	CpG: 54	7580		TRUE	0	7.25889	chr6	31838528	31839330	803	*	5136	Exon (uc011dol.2/80736, exon 8 of 21)	chr6	31830970	31845448	14479	-	80736	uc011dol.2	6118	ENSG00000204385	SLC44A4
cg13975172	chr6	31838675	0.126032	0.0679953	0.636037	0.147145		OpenSea	SLC44A4	NM_025257	Body	TRUE			chr6	31838528	31839330	2.496e-05	10	7.187e-06	0.003915	10/0	1.41129	SLC44A4	0	intron+cds	CpG: 54	7580		TRUE	0	7.25889	chr6	31838528	31839330	803	*	5136	Exon (uc011dol.2/80736, exon 8 of 21)	chr6	31830970	31845448	14479	-	80736	uc011dol.2	6118	ENSG00000204385	SLC44A4
cg07601645	chr6	31839025	0.082987	0.125349	0.702726	0.0748441		OpenSea	SLC44A4	NM_025257	Body	TRUE			chr6	31838528	31839330	2.496e-05	10	7.187e-06	0.003915	10/0	1.41129	SLC44A4	0	intron+cds	CpG: 54	7580		TRUE	0	7.25889	chr6	31838528	31839330	803	*	5136	Exon (uc011dol.2/80736, exon 8 of 21)	chr6	31830970	31845448	14479	-	80736	uc011dol.2	6118	ENSG00000204385	SLC44A4
cg02721751	chr6	31838684	0.119768	0.147091	0.722116	0.0996963		OpenSea	SLC44A4	NM_025257	Body	TRUE			chr6	31838528	31839330	2.496e-05	10	7.187e-06	0.003915	10/0	1.41129	SLC44A4	0	intron+cds	CpG: 54	7580		TRUE	0	7.25889	chr6	31838528	31839330	803	*	5136	Exon (uc011dol.2/80736, exon 8 of 21)	chr6	31830970	31845448	14479	-	80736	uc011dol.2	6118	ENSG00000204385	SLC44A4
cg02252769	chr6	31838528	0.0325822	0.489776	0.900184	0.0101006		OpenSea	SLC44A4	NM_025257	Body	TRUE			chr6	31838528	31839330	2.496e-05	10	7.187e-06	0.003915	10/0	1.41129	SLC44A4	0	intron+cds	CpG: 54	7580		TRUE	0	7.25889	chr6	31838528	31839330	803	*	5136	Exon (uc011dol.2/80736, exon 8 of 21)	chr6	31830970	31845448	14479	-	80736	uc011dol.2	6118	ENSG00000204385	SLC44A4
cg00080972	chr5	178986291	0.400041	0.0152901	0.547502	0.726311	chr5:178986513-178986999	N_Shore	RUFY1;RUFY1;RUFY1	NM_001040452;NM_025158;NM_001040451	TSS1500;Body;TSS1500		5:178986177-178986948	Promoter_Associated	chr5	178986131	178986907	9.31e-05	9	7.255e-06	0.004085	9/0	3.74948	RUFY1	0;0;0	TSS+exon+utr5;TSS+intron+exon+utr5;intron	CpG: 37	0	island	TRUE	0	19.27	chr5	178986131	178986907	777	*	2770	Promoter	chr5	178986693	179037027	50335	+	80230	uc003mkb.2	0	ENSG00000176783	RUFY1
cg21226059	chr5	178986404	0.534197	0.0166814	0.548204	0.949678	chr5:178986513-178986999	N_Shore	RUFY1;RUFY1;RUFY1	NM_001040452;NM_025158;NM_001040451	TSS1500;Body;TSS1500		5:178986177-178986948	Promoter_Associated	chr5	178986131	178986907	9.31e-05	9	7.255e-06	0.004085	9/0	3.74948	RUFY1	0;0;0	TSS+exon+utr5;TSS+intron+exon+utr5;intron	CpG: 37	0	island	TRUE	0	19.27	chr5	178986131	178986907	777	*	2770	Promoter	chr5	178986693	179037027	50335	+	80230	uc003mkb.2	0	ENSG00000176783	RUFY1
cg14820908	chr5	178986412	0.492905	0.0212058	0.558856	0.824898	chr5:178986513-178986999	N_Shore	RUFY1;RUFY1;RUFY1	NM_001040452;NM_025158;NM_001040451	TSS1500;Body;TSS1500		5:178986177-178986948	Promoter_Associated	chr5	178986131	178986907	9.31e-05	9	7.255e-06	0.004085	9/0	3.74948	RUFY1	0;0;0	TSS+exon+utr5;TSS+intron+exon+utr5;intron	CpG: 37	0	island	TRUE	0	19.27	chr5	178986131	178986907	777	*	2770	Promoter	chr5	178986693	179037027	50335	+	80230	uc003mkb.2	0	ENSG00000176783	RUFY1
cg19626725	chr5	178986131	0.270377	0.0247467	0.565884	0.434356	chr5:178986513-178986999	N_Shore	RUFY1;RUFY1;RUFY1	NM_001040452;NM_025158;NM_001040451	TSS1500;Body;TSS1500				chr5	178986131	178986907	9.31e-05	9	7.255e-06	0.004085	9/0	3.74948	RUFY1	0;0;0	TSS+exon+utr5;TSS+intron+exon+utr5;intron	CpG: 37	0	island	TRUE	0	19.27	chr5	178986131	178986907	777	*	2770	Promoter	chr5	178986693	179037027	50335	+	80230	uc003mkb.2	0	ENSG00000176783	RUFY1
cg09060608	chr5	178986726	0.467618	0.0313368	0.578696	0.703273	chr5:178986513-178986999	Island	RUFY1;RUFY1;RUFY1	NM_001040452;NM_025158;NM_001040451	TSS200;Body;TSS200		5:178986177-178986948	Promoter_Associated	chr5	178986131	178986907	9.31e-05	9	7.255e-06	0.004085	9/0	3.74948	RUFY1	0;0;0	TSS+exon+utr5;TSS+intron+exon+utr5;intron	CpG: 37	0	island	TRUE	0	19.27	chr5	178986131	178986907	777	*	2770	Promoter	chr5	178986693	179037027	50335	+	80230	uc003mkb.2	0	ENSG00000176783	RUFY1
cg26516362	chr5	178986906	0.395337	0.0317524	0.579858	0.592303	chr5:178986513-178986999	Island	RUFY1;RUFY1;RUFY1;RUFY1	NM_001040452;NM_025158;NM_001040451;NM_001040451	5'UTR;Body;1stExon;5'UTR		5:178986177-178986948	Promoter_Associated	chr5	178986131	178986907	9.31e-05	9	7.255e-06	0.004085	9/0	3.74948	RUFY1	0;0;0	TSS+exon+utr5;TSS+intron+exon+utr5;intron	CpG: 37	0	island	TRUE	0	19.27	chr5	178986131	178986907	777	*	2770	Promoter	chr5	178986693	179037027	50335	+	80230	uc003mkb.2	0	ENSG00000176783	RUFY1
cg22764044	chr5	178986830	0.38773	0.0392272	0.592208	0.545308	chr5:178986513-178986999	Island	RUFY1;RUFY1;RUFY1;RUFY1;RUFY1	NM_001040452;NM_001040452;NM_025158;NM_001040451;NM_001040451	1stExon;5'UTR;Body;1stExon;5'UTR		5:178986177-178986948	Promoter_Associated	chr5	178986131	178986907	9.31e-05	9	7.255e-06	0.004085	9/0	3.74948	RUFY1	0;0;0	TSS+exon+utr5;TSS+intron+exon+utr5;intron	CpG: 37	0	island	TRUE	0	19.27	chr5	178986131	178986907	777	*	2770	Promoter	chr5	178986693	179037027	50335	+	80230	uc003mkb.2	0	ENSG00000176783	RUFY1
cg05457628	chr5	178986728	0.465283	0.0506449	0.610623	0.602758	chr5:178986513-178986999	Island	RUFY1;RUFY1;RUFY1	NM_001040452;NM_025158;NM_001040451	TSS200;Body;TSS200		5:178986177-178986948	Promoter_Associated	chr5	178986131	178986907	9.31e-05	9	7.255e-06	0.004085	9/0	3.74948	RUFY1	0;0;0	TSS+exon+utr5;TSS+intron+exon+utr5;intron	CpG: 37	0	island	TRUE	0	19.27	chr5	178986131	178986907	777	*	2770	Promoter	chr5	178986693	179037027	50335	+	80230	uc003mkb.2	0	ENSG00000176783	RUFY1
cg02136620	chr5	178986620	0.335995	0.109588	0.685931	0.322635	chr5:178986513-178986999	Island	RUFY1;RUFY1;RUFY1	NM_001040452;NM_025158;NM_001040451	TSS200;Body;TSS200		5:178986177-178986948	Promoter_Associated	chr5	178986131	178986907	9.31e-05	9	7.255e-06	0.004085	9/0	3.74948	RUFY1	0;0;0	TSS+exon+utr5;TSS+intron+exon+utr5;intron	CpG: 37	0	island	TRUE	0	19.27	chr5	178986131	178986907	777	*	2770	Promoter	chr5	178986693	179037027	50335	+	80230	uc003mkb.2	0	ENSG00000176783	RUFY1
cg05653018	chr1	201979533	0.197178	0.00156304	0.542278	0.553286		OpenSea	ELF3;ELF3	NM_004433;NM_001114309	TSS200;TSS200	TRUE	1:201978372-201979625	Unclassified	chr1	201979478	201979939	9.854e-06	6	4.853e-06	0.004598	7/0	0.875743	ELF3	0;0	TSS+intron+exon+utr5;TSS+exon+utr5	CpG: 79	26899		TRUE	0	4.65369	chr1	201979478	201979939	462	*	7100	Promoter	chr1	201979690	201986315	6626	+	1999	uc001gxh.4	0	ENSG00000163435	ELF3
cg16986578	chr1	201979567	0.153757	0.00292479	0.542278	0.389605		OpenSea	ELF3;ELF3	NM_004433;NM_001114309	TSS200;TSS200	TRUE	1:201978372-201979625	Unclassified	chr1	201979478	201979939	9.854e-06	6	4.853e-06	0.004598	7/0	0.875743	ELF3	0;0	TSS+intron+exon+utr5;TSS+exon+utr5	CpG: 79	26899		TRUE	0	4.65369	chr1	201979478	201979939	462	*	7100	Promoter	chr1	201979690	201986315	6626	+	1999	uc001gxh.4	0	ENSG00000163435	ELF3
cg07897871	chr1	201979846	0.131384	0.00941446	0.542278	0.266211		OpenSea	ELF3;ELF3;ELF3	NM_004433;NM_001114309;NM_001114309	5'UTR;5'UTR;1stExon				chr1	201979478	201979939	9.854e-06	6	4.853e-06	0.004598	7/0	0.875743	ELF3	0;0	TSS+intron+exon+utr5;TSS+exon+utr5	CpG: 79	26899		TRUE	0	4.65369	chr1	201979478	201979939	462	*	7100	Promoter	chr1	201979690	201986315	6626	+	1999	uc001gxh.4	0	ENSG00000163435	ELF3
cg02076020	chr1	201979938	0.114959	0.0143768	0.547265	0.211793		OpenSea	ELF3;ELF3;ELF3	NM_004433;NM_001114309;NM_001114309	5'UTR;5'UTR;1stExon				chr1	201979478	201979939	9.854e-06	6	4.853e-06	0.004598	7/0	0.875743	ELF3	0;0	TSS+intron+exon+utr5;TSS+exon+utr5	CpG: 79	26899		TRUE	0	4.65369	chr1	201979478	201979939	462	*	7100	Promoter	chr1	201979690	201986315	6626	+	1999	uc001gxh.4	0	ENSG00000163435	ELF3
cg26808687	chr1	201979499	0.136019	0.0164694	0.548171	0.242566		OpenSea	ELF3;ELF3	NM_004433;NM_001114309	TSS200;TSS200	TRUE	1:201978372-201979625	Unclassified	chr1	201979478	201979939	9.854e-06	6	4.853e-06	0.004598	7/0	0.875743	ELF3	0;0	TSS+intron+exon+utr5;TSS+exon+utr5	CpG: 79	26899		TRUE	0	4.65369	chr1	201979478	201979939	462	*	7100	Promoter	chr1	201979690	201986315	6626	+	1999	uc001gxh.4	0	ENSG00000163435	ELF3
cg18966401	chr1	201979478	0.109989	0.0203075	0.55686	0.18614		OpenSea	ELF3;ELF3	NM_004433;NM_001114309	TSS1500;TSS1500	TRUE	1:201978372-201979625	Unclassified	chr1	201979478	201979939	9.854e-06	6	4.853e-06	0.004598	7/0	0.875743	ELF3	0;0	TSS+intron+exon+utr5;TSS+exon+utr5	CpG: 79	26899		TRUE	0	4.65369	chr1	201979478	201979939	462	*	7100	Promoter	chr1	201979690	201986315	6626	+	1999	uc001gxh.4	0	ENSG00000163435	ELF3
cg26328757	chr1	201979764	0.0324574	0.508946	0.906453	0.00952069		OpenSea	ELF3;ELF3;ELF3;ELF3	NM_004433;NM_001114309;NM_004433;NM_001114309	5'UTR;5'UTR;1stExon;1stExon				chr1	201979478	201979939	9.854e-06	6	4.853e-06	0.004598	7/0	0.875743	ELF3	0;0	TSS+intron+exon+utr5;TSS+exon+utr5	CpG: 79	26899		TRUE	0	4.65369	chr1	201979478	201979939	462	*	7100	Promoter	chr1	201979690	201986315	6626	+	1999	uc001gxh.4	0	ENSG00000163435	ELF3
cg20548231	chr22	31318373	-0.311522	0.000988634	0.542278	0.936113	chr22:31318228-31318489	Island	C22orf27	NR_026920	Body		22:31318029-31318574	Unclassified_Cell_type_specific	chr22	31318103	31318445	2.225e-06	8	3.637e-06	0.004645	0/8	-1.73748	MORC2-AS1	0	nc_exon	CpG: 28	0	island	TRUE	0	9.45059	chr22	31318103	31318445	343	*	221	Promoter	chr22	31318295	31322640	4346	+	150291	uc003ajc.4	0	ENSG00000235989	MORC2-AS1
cg08837037	chr22	31318179	-0.261492	0.0102395	0.542488	0.520297	chr22:31318228-31318489	N_Shore	C22orf27	NR_026920	TSS200	TRUE	22:31318029-31318574	Unclassified_Cell_type_specific	chr22	31318103	31318445	2.225e-06	8	3.637e-06	0.004645	0/8	-1.73748	MORC2-AS1	0	nc_exon	CpG: 28	0	island	TRUE	0	9.45059	chr22	31318103	31318445	343	*	221	Promoter	chr22	31318295	31322640	4346	+	150291	uc003ajc.4	0	ENSG00000235989	MORC2-AS1
cg15425811	chr22	31318181	-0.246299	0.0175677	0.549352	0.432326	chr22:31318228-31318489	N_Shore	C22orf27	NR_026920	TSS200	TRUE	22:31318029-31318574	Unclassified_Cell_type_specific	chr22	31318103	31318445	2.225e-06	8	3.637e-06	0.004645	0/8	-1.73748	MORC2-AS1	0	nc_exon	CpG: 28	0	island	TRUE	0	9.45059	chr22	31318103	31318445	343	*	221	Promoter	chr22	31318295	31322640	4346	+	150291	uc003ajc.4	0	ENSG00000235989	MORC2-AS1
cg05450667	chr22	31318103	-0.245522	0.0241036	0.564632	0.397234	chr22:31318228-31318489	N_Shore	C22orf27	NR_026920	TSS200	TRUE	22:31318029-31318574	Unclassified_Cell_type_specific	chr22	31318103	31318445	2.225e-06	8	3.637e-06	0.004645	0/8	-1.73748	MORC2-AS1	0	nc_exon	CpG: 28	0	island	TRUE	0	9.45059	chr22	31318103	31318445	343	*	221	Promoter	chr22	31318295	31322640	4346	+	150291	uc003ajc.4	0	ENSG00000235989	MORC2-AS1
cg16210088	chr22	31318349	-0.206669	0.032797	0.581401	0.306731	chr22:31318228-31318489	Island	C22orf27	NR_026920	Body	TRUE	22:31318029-31318574	Unclassified_Cell_type_specific	chr22	31318103	31318445	2.225e-06	8	3.637e-06	0.004645	0/8	-1.73748	MORC2-AS1	0	nc_exon	CpG: 28	0	island	TRUE	0	9.45059	chr22	31318103	31318445	343	*	221	Promoter	chr22	31318295	31322640	4346	+	150291	uc003ajc.4	0	ENSG00000235989	MORC2-AS1
cg07459594	chr22	31318240	-0.121879	0.0368987	0.587662	0.174651	chr22:31318228-31318489	Island	C22orf27	NR_026920	TSS200	TRUE	22:31318029-31318574	Unclassified_Cell_type_specific	chr22	31318103	31318445	2.225e-06	8	3.637e-06	0.004645	0/8	-1.73748	MORC2-AS1	0	nc_exon	CpG: 28	0	island	TRUE	0	9.45059	chr22	31318103	31318445	343	*	221	Promoter	chr22	31318295	31322640	4346	+	150291	uc003ajc.4	0	ENSG00000235989	MORC2-AS1
cg17468100	chr22	31318147	-0.205241	0.044912	0.601061	0.27659	chr22:31318228-31318489	N_Shore	C22orf27	NR_026920	TSS200	TRUE	22:31318029-31318574	Unclassified_Cell_type_specific	chr22	31318103	31318445	2.225e-06	8	3.637e-06	0.004645	0/8	-1.73748	MORC2-AS1	0	nc_exon	CpG: 28	0	island	TRUE	0	9.45059	chr22	31318103	31318445	343	*	221	Promoter	chr22	31318295	31322640	4346	+	150291	uc003ajc.4	0	ENSG00000235989	MORC2-AS1
cg17940740	chr22	31318444	-0.138855	0.0468848	0.605474	0.184533	chr22:31318228-31318489	Island	C22orf27	NR_026920	Body		22:31318029-31318574	Unclassified_Cell_type_specific	chr22	31318103	31318445	2.225e-06	8	3.637e-06	0.004645	0/8	-1.73748	MORC2-AS1	0	nc_exon	CpG: 28	0	island	TRUE	0	9.45059	chr22	31318103	31318445	343	*	221	Promoter	chr22	31318295	31322640	4346	+	150291	uc003ajc.4	0	ENSG00000235989	MORC2-AS1
cg14073856	chr18	9885797	0.295316	0.00191543	0.542278	0.80259		OpenSea	TXNDC2;TXNDC2;TXNDC2;TXNDC2;TXNDC2	NM_001098529;NM_032243;NM_001098530;NM_032243;NM_001098529	5'UTR;1stExon;TSS200;5'UTR;1stExon				chr18	9885797	9886065	6.947e-05	3	3.091e-06	0.005036	3/0	0.822702	TXNDC2	0	exon+utr5	CpG: 181	-27399		TRUE	0	4.53301	chr18	9885797	9886065	269	*	93	Promoter	chr18	9885723	9888156	2434	+	84203	uc002koh.4	74	ENSG00000168454	TXNDC2
cg11659030	chr18	9886064	0.234714	0.00255141	0.542278	0.608665		OpenSea	TXNDC2;TXNDC2;TXNDC2;TXNDC2;TXNDC2;TXNDC2	NM_001098529;NM_001098530;NM_032243;NM_001098530;NM_032243;NM_001098529	5'UTR;1stExon;1stExon;5'UTR;5'UTR;1stExon				chr18	9885797	9886065	6.947e-05	3	3.091e-06	0.005036	3/0	0.822702	TXNDC2	0	exon+utr5	CpG: 181	-27399		TRUE	0	4.53301	chr18	9885797	9886065	269	*	93	Promoter	chr18	9885723	9888156	2434	+	84203	uc002koh.4	74	ENSG00000168454	TXNDC2
cg05547500	chr18	9885809	0.292672	0.00258797	0.542278	0.757154		OpenSea	TXNDC2;TXNDC2;TXNDC2;TXNDC2;TXNDC2	NM_001098529;NM_032243;NM_001098530;NM_032243;NM_001098529	5'UTR;1stExon;TSS200;5'UTR;1stExon				chr18	9885797	9886065	6.947e-05	3	3.091e-06	0.005036	3/0	0.822702	TXNDC2	0	exon+utr5	CpG: 181	-27399		TRUE	0	4.53301	chr18	9885797	9886065	269	*	93	Promoter	chr18	9885723	9888156	2434	+	84203	uc002koh.4	74	ENSG00000168454	TXNDC2
cg23069297	chr2	242833648	0.401962	0.000737641	0.542278	1.25901	chr2:242832999-242833229	S_Shore				TRUE			chr2	242833114	242833649	0.0001175	4	7.127e-06	0.005815	4/0	0.903077	LINC01237	0	nc_intron	CpG: 21	0	island	TRUE	0	4.64822	chr2	242833114	242833649	536	*	6106	Distal Intergenic	chr2	242811886	242815482	3597	+	285093	uc010fzu.1	21228	ENSG00000277949	RTP5
cg22764535	chr2	242833494	0.177466	0.01041	0.542488	0.351835	chr2:242832999-242833229	S_Shore				TRUE			chr2	242833114	242833649	0.0001175	4	7.127e-06	0.005815	4/0	0.903077	LINC01237	0	nc_intron	CpG: 21	0	island	TRUE	0	4.64822	chr2	242833114	242833649	536	*	6106	Distal Intergenic	chr2	242811886	242815482	3597	+	285093	uc010fzu.1	21228	ENSG00000277949	RTP5
cg09736361	chr2	242833228	0.138851	0.0130314	0.545295	0.261735	chr2:242832999-242833229	Island				TRUE			chr2	242833114	242833649	0.0001175	4	7.127e-06	0.005815	4/0	0.903077	LINC01237	0	nc_intron	CpG: 21	0	island	TRUE	0	4.64822	chr2	242833114	242833649	536	*	6106	Distal Intergenic	chr2	242811886	242815482	3597	+	285093	uc010fzu.1	21228	ENSG00000277949	RTP5
cg23206888	chr2	242833114	0.184798	0.0258586	0.569133	0.293347	chr2:242832999-242833229	Island				TRUE			chr2	242833114	242833649	0.0001175	4	7.127e-06	0.005815	4/0	0.903077	LINC01237	0	nc_intron	CpG: 21	0	island	TRUE	0	4.64822	chr2	242833114	242833649	536	*	6106	Distal Intergenic	chr2	242811886	242815482	3597	+	285093	uc010fzu.1	21228	ENSG00000277949	RTP5
cg01375259	chr10	100155182	0.216465	0.000415241	0.542278	0.732021		OpenSea	PYROXD2;MIR1287	NM_032709;NR_031619	Body;TSS200				chr10	100155032	100155584	5.091e-05	4	7.711e-06	0.006097	4/0	0.604533	MIR1287;PYROXD2	0;0	nc_exon;intron+cds	CpG: 35	-71854		TRUE	0	3.09091	chr10	100155032	100155584	553	*	5697	Promoter	chr10	100154975	100155064	90	-	100302133	uc021pwu.1	0	ENSG00000221419	MIR1287
cg26882429	chr10	100155583	0.151491	0.00825814	0.542278	0.315574		OpenSea	PYROXD2;MIR1287	NM_032709;NR_031619	Body;TSS1500				chr10	100155032	100155584	5.091e-05	4	7.711e-06	0.006097	4/0	0.604533	MIR1287;PYROXD2	0;0	nc_exon;intron+cds	CpG: 35	-71854		TRUE	0	3.09091	chr10	100155032	100155584	553	*	5697	Promoter	chr10	100154975	100155064	90	-	100302133	uc021pwu.1	0	ENSG00000221419	MIR1287
cg10581650	chr10	100155032	0.125636	0.018594	0.551784	0.21743		OpenSea	MIR1287;PYROXD2	NR_031619;NM_032709	Body;Body				chr10	100155032	100155584	5.091e-05	4	7.711e-06	0.006097	4/0	0.604533	MIR1287;PYROXD2	0;0	nc_exon;intron+cds	CpG: 35	-71854		TRUE	0	3.09091	chr10	100155032	100155584	553	*	5697	Promoter	chr10	100154975	100155064	90	-	100302133	uc021pwu.1	0	ENSG00000221419	MIR1287
cg23751416	chr10	100155206	0.110941	0.0359764	0.585337	0.160197		OpenSea	PYROXD2;MIR1287	NM_032709;NR_031619	Body;TSS200				chr10	100155032	100155584	5.091e-05	4	7.711e-06	0.006097	4/0	0.604533	MIR1287;PYROXD2	0;0	nc_exon;intron+cds	CpG: 35	-71854		TRUE	0	3.09091	chr10	100155032	100155584	553	*	5697	Promoter	chr10	100154975	100155064	90	-	100302133	uc021pwu.1	0	ENSG00000221419	MIR1287
cg27197651	chr1	2980038	0.196767	0.00118674	0.542278	0.57567	chr1:2979275-2980758	Island	FLJ42875	NR_015440	Body				chr1	2979817	2980599	0.001534	5	1.534e-05	0.008553	7/0	1.72119	LINC00982	0	nc_exon	CpG: 126	0	island	TRUE	0	8.28609	chr1	2979817	2980599	783	*	7058	Promoter	chr1	2976181	2980350	4170	-	440556	uc001aka.3	0	ENSG00000177133	LINC00982
cg05346286	chr1	2980598	0.262892	0.00223061	0.542278	0.697079	chr1:2979275-2980758	Island	FLJ42875	NR_015440	Body				chr1	2979817	2980599	0.001534	5	1.534e-05	0.008553	7/0	1.72119	LINC00982	0	nc_exon	CpG: 126	0	island	TRUE	0	8.28609	chr1	2979817	2980599	783	*	7058	Promoter	chr1	2976181	2980350	4170	-	440556	uc001aka.3	0	ENSG00000177133	LINC00982
cg09074856	chr1	2979817	0.287084	0.0062228	0.542278	0.633312	chr1:2979275-2980758	Island	FLJ42875	NR_015440	Body				chr1	2979817	2980599	0.001534	5	1.534e-05	0.008553	7/0	1.72119	LINC00982	0	nc_exon	CpG: 126	0	island	TRUE	0	8.28609	chr1	2979817	2980599	783	*	7058	Promoter	chr1	2976181	2980350	4170	-	440556	uc001aka.3	0	ENSG00000177133	LINC00982
cg04484550	chr1	2980163	0.219663	0.0836315	0.657193	0.236716	chr1:2979275-2980758	Island	FLJ42875	NR_015440	Body				chr1	2979817	2980599	0.001534	5	1.534e-05	0.008553	7/0	1.72119	LINC00982	0	nc_exon	CpG: 126	0	island	TRUE	0	8.28609	chr1	2979817	2980599	783	*	7058	Promoter	chr1	2976181	2980350	4170	-	440556	uc001aka.3	0	ENSG00000177133	LINC00982
cg12050271	chr1	2980399	0.223343	0.0921672	0.666388	0.231254	chr1:2979275-2980758	Island	FLJ42875	NR_015440	Body				chr1	2979817	2980599	0.001534	5	1.534e-05	0.008553	7/0	1.72119	LINC00982	0	nc_exon	CpG: 126	0	island	TRUE	0	8.28609	chr1	2979817	2980599	783	*	7058	Promoter	chr1	2976181	2980350	4170	-	440556	uc001aka.3	0	ENSG00000177133	LINC00982
cg01514538	chr1	2980380	0.285684	0.117485	0.693909	0.265692	chr1:2979275-2980758	Island	FLJ42875	NR_015440	Body				chr1	2979817	2980599	0.001534	5	1.534e-05	0.008553	7/0	1.72119	LINC00982	0	nc_exon	CpG: 126	0	island	TRUE	0	8.28609	chr1	2979817	2980599	783	*	7058	Promoter	chr1	2976181	2980350	4170	-	440556	uc001aka.3	0	ENSG00000177133	LINC00982
cg03969902	chr1	2980546	0.245753	0.154886	0.728511	0.199057	chr1:2979275-2980758	Island	FLJ42875	NR_015440	Body				chr1	2979817	2980599	0.001534	5	1.534e-05	0.008553	7/0	1.72119	LINC00982	0	nc_exon	CpG: 126	0	island	TRUE	0	8.28609	chr1	2979817	2980599	783	*	7058	Promoter	chr1	2976181	2980350	4170	-	440556	uc001aka.3	0	ENSG00000177133	LINC00982
cg13497187	chr1	155271149	0.238066	0.00220152	0.542278	0.632609		OpenSea	PKLR;PKLR	NM_181871;NM_000298	TSS1500;1stExon				chr1	155270866	155271212	0.0003658	5	6.94e-06	0.008743	5/0	0.94072	PKLR	0	intron+utr5+cds	CpG: 88	5330		TRUE	0	4.85283	chr1	155270866	155271212	347	*	7084	Promoter	chr1	155259084	155271225	12142	-	5313	uc001fkb.4	13	ENSG00000143627	PKLR
cg23993235	chr1	155270943	0.174989	0.00322988	0.542278	0.435866		OpenSea	PKLR;PKLR	NM_181871;NM_000298	TSS200;Body				chr1	155270866	155271212	0.0003658	5	6.94e-06	0.008743	5/0	0.94072	PKLR	0	intron+utr5+cds	CpG: 88	5330		TRUE	0	4.85283	chr1	155270866	155271212	347	*	7084	Promoter	chr1	155259084	155271225	12142	-	5313	uc001fkb.4	13	ENSG00000143627	PKLR
cg00764632	chr1	155271211	0.234515	0.0141135	0.547265	0.433939		OpenSea	PKLR;PKLR;PKLR	NM_181871;NM_000298;NM_000298	TSS1500;1stExon;5'UTR				chr1	155270866	155271212	0.0003658	5	6.94e-06	0.008743	5/0	0.94072	PKLR	0	intron+utr5+cds	CpG: 88	5330		TRUE	0	4.85283	chr1	155270866	155271212	347	*	7084	Promoter	chr1	155259084	155271225	12142	-	5313	uc001fkb.4	13	ENSG00000143627	PKLR
cg02280309	chr1	155270960	0.171746	0.0164823	0.548171	0.306221		OpenSea	PKLR;PKLR	NM_181871;NM_000298	TSS200;Body				chr1	155270866	155271212	0.0003658	5	6.94e-06	0.008743	5/0	0.94072	PKLR	0	intron+utr5+cds	CpG: 88	5330		TRUE	0	4.85283	chr1	155270866	155271212	347	*	7084	Promoter	chr1	155259084	155271225	12142	-	5313	uc001fkb.4	13	ENSG00000143627	PKLR
cg15708776	chr1	155270866	0.121402	0.078018	0.649618	0.13449		OpenSea	PKLR;PKLR	NM_181871;NM_000298	TSS200;Body				chr1	155270866	155271212	0.0003658	5	6.94e-06	0.008743	5/0	0.94072	PKLR	0	intron+utr5+cds	CpG: 88	5330		TRUE	0	4.85283	chr1	155270866	155271212	347	*	7084	Promoter	chr1	155259084	155271225	12142	-	5313	uc001fkb.4	13	ENSG00000143627	PKLR
cg02181220	chr2	220282563	0.192542	0.000508204	0.542278	0.634227	chr2:220283200-220283750	N_Shore	DES	NM_001927	TSS1500	TRUE			chr2	220282165	220282978	0.0005082	7	1.832e-05	0.009814	7/0	0.973869	DES	-120	intergenic	CpG: 74	-222	shore	TRUE	-120	4.61329	chr2	220282165	220282978	814	*	6369	Promoter	chr2	220283099	220291461	8363	+	1674	uc002vll.3	-121	ENSG00000175084	DES
cg15015639	chr2	220282977	0.261396	0.00751296	0.542278	0.555255	chr2:220283200-220283750	N_Shore	DES	NM_001927	TSS200	TRUE			chr2	220282165	220282978	0.0005082	7	1.832e-05	0.009814	7/0	0.973869	DES	-120	intergenic	CpG: 74	-222	shore	TRUE	-120	4.61329	chr2	220282165	220282978	814	*	6369	Promoter	chr2	220283099	220291461	8363	+	1674	uc002vll.3	-121	ENSG00000175084	DES
cg26259363	chr2	220282281	0.137084	0.0321627	0.580366	0.204618	chr2:220283200-220283750	N_Shore	DES	NM_001927	TSS1500	TRUE			chr2	220282165	220282978	0.0005082	7	1.832e-05	0.009814	7/0	0.973869	DES	-120	intergenic	CpG: 74	-222	shore	TRUE	-120	4.61329	chr2	220282165	220282978	814	*	6369	Promoter	chr2	220283099	220291461	8363	+	1674	uc002vll.3	-121	ENSG00000175084	DES
cg19286687	chr2	220282243	0.142725	0.039649	0.592738	0.200067	chr2:220283200-220283750	N_Shore	DES	NM_001927	TSS1500	TRUE			chr2	220282165	220282978	0.0005082	7	1.832e-05	0.009814	7/0	0.973869	DES	-120	intergenic	CpG: 74	-222	shore	TRUE	-120	4.61329	chr2	220282165	220282978	814	*	6369	Promoter	chr2	220283099	220291461	8363	+	1674	uc002vll.3	-121	ENSG00000175084	DES
cg13227481	chr2	220282946	0.0915268	0.0690658	0.637978	0.106239	chr2:220283200-220283750	N_Shore	DES	NM_001927	TSS200	TRUE			chr2	220282165	220282978	0.0005082	7	1.832e-05	0.009814	7/0	0.973869	DES	-120	intergenic	CpG: 74	-222	shore	TRUE	-120	4.61329	chr2	220282165	220282978	814	*	6369	Promoter	chr2	220283099	220291461	8363	+	1674	uc002vll.3	-121	ENSG00000175084	DES
cg23490796	chr2	220282914	0.0812906	0.0792786	0.651589	0.0894883	chr2:220283200-220283750	N_Shore	DES	NM_001927	TSS200	TRUE			chr2	220282165	220282978	0.0005082	7	1.832e-05	0.009814	7/0	0.973869	DES	-120	intergenic	CpG: 74	-222	shore	TRUE	-120	4.61329	chr2	220282165	220282978	814	*	6369	Promoter	chr2	220283099	220291461	8363	+	1674	uc002vll.3	-121	ENSG00000175084	DES
cg26512226	chr2	220282165	0.0673039	0.184176	0.752888	0.0494527	chr2:220283200-220283750	N_Shore	DES	NM_001927	TSS1500	TRUE			chr2	220282165	220282978	0.0005082	7	1.832e-05	0.009814	7/0	0.973869	DES	-120	intergenic	CpG: 74	-222	shore	TRUE	-120	4.61329	chr2	220282165	220282978	814	*	6369	Promoter	chr2	220283099	220291461	8363	+	1674	uc002vll.3	-121	ENSG00000175084	DES
cg25765796	chr8	145770921	0.159186	0.00254871	0.542278	0.412878	chr8:145770743-145771165	Island	KIAA1688	NM_025251	Body		8:145770897-145771028	Unclassified_Cell_type_specific	chr8	145770785	145771146	2.17e-05	4	8.273e-06	0.009983	4/0	0.910841	ARHGAP39	0	cds	CpG: 33	0	island	TRUE	0	4.6292	chr8	145770785	145771146	362	*	1982	Exon (uc003zds.1/80728, exon 7 of 13)	chr8	145751603	145754458	2856	-	414919	uc003zdp.1	-16327	ENSG00000213563	C8orf82
cg09125402	chr8	145770981	0.298439	0.0048435	0.542278	0.690839	chr8:145770743-145771165	Island	KIAA1688	NM_025251	Body		8:145770897-145771028	Unclassified_Cell_type_specific	chr8	145770785	145771146	2.17e-05	4	8.273e-06	0.009983	4/0	0.910841	ARHGAP39	0	cds	CpG: 33	0	island	TRUE	0	4.6292	chr8	145770785	145771146	362	*	1982	Exon (uc003zds.1/80728, exon 7 of 13)	chr8	145751603	145754458	2856	-	414919	uc003zdp.1	-16327	ENSG00000213563	C8orf82
cg18581191	chr8	145770785	0.244136	0.0134056	0.546019	0.457197	chr8:145770743-145771165	Island	KIAA1688	NM_025251	Body				chr8	145770785	145771146	2.17e-05	4	8.273e-06	0.009983	4/0	0.910841	ARHGAP39	0	cds	CpG: 33	0	island	TRUE	0	4.6292	chr8	145770785	145771146	362	*	1982	Exon (uc003zds.1/80728, exon 7 of 13)	chr8	145751603	145754458	2856	-	414919	uc003zdp.1	-16327	ENSG00000213563	C8orf82
cg12665736	chr8	145771145	0.20908	0.0165774	0.548171	0.372264	chr8:145770743-145771165	Island	KIAA1688	NM_025251	Body				chr8	145770785	145771146	2.17e-05	4	8.273e-06	0.009983	4/0	0.910841	ARHGAP39	0	cds	CpG: 33	0	island	TRUE	0	4.6292	chr8	145770785	145771146	362	*	1982	Exon (uc003zds.1/80728, exon 7 of 13)	chr8	145751603	145754458	2856	-	414919	uc003zdp.1	-16327	ENSG00000213563	C8orf82
cg00783952	chr10	134999606	0.165931	0.00131997	0.542278	0.477787	chr10:134999520-134999831	Island	KNDC1	NM_152643	Body				chr10	134999606	135000090	7.414e-05	5	1.232e-05	0.01108	5/0	0.751934	KNDC1	0	cds	CpG: 26	0	island	TRUE	0	3.69154	chr10	134999606	135000090	485	*	5813	Exon (uc001llz.1/85442, exon 6 of 30)	chr10	135010562	135016597	6036	+	85442	uc001lmb.1	-10472	ENSG00000171798	KNDC1
cg00090737	chr10	135000089	0.123082	0.00540842	0.542278	0.279017	chr10:134999520-134999831	S_Shore	KNDC1	NM_152643	Body				chr10	134999606	135000090	7.414e-05	5	1.232e-05	0.01108	5/0	0.751934	KNDC1	0	cds	CpG: 26	0	island	TRUE	0	3.69154	chr10	134999606	135000090	485	*	5813	Exon (uc001llz.1/85442, exon 6 of 30)	chr10	135010562	135016597	6036	+	85442	uc001lmb.1	-10472	ENSG00000171798	KNDC1
cg16459735	chr10	134999791	0.24939	0.0086125	0.542278	0.514958	chr10:134999520-134999831	Island	KNDC1	NM_152643	Body				chr10	134999606	135000090	7.414e-05	5	1.232e-05	0.01108	5/0	0.751934	KNDC1	0	cds	CpG: 26	0	island	TRUE	0	3.69154	chr10	134999606	135000090	485	*	5813	Exon (uc001llz.1/85442, exon 6 of 30)	chr10	135010562	135016597	6036	+	85442	uc001lmb.1	-10472	ENSG00000171798	KNDC1
cg05316415	chr10	134999675	0.114848	0.0479311	0.606944	0.151528	chr10:134999520-134999831	Island	KNDC1	NM_152643	Body				chr10	134999606	135000090	7.414e-05	5	1.232e-05	0.01108	5/0	0.751934	KNDC1	0	cds	CpG: 26	0	island	TRUE	0	3.69154	chr10	134999606	135000090	485	*	5813	Exon (uc001llz.1/85442, exon 6 of 30)	chr10	135010562	135016597	6036	+	85442	uc001lmb.1	-10472	ENSG00000171798	KNDC1
cg16845293	chr10	134999993	0.098684	0.101471	0.676668	0.098058	chr10:134999520-134999831	S_Shore	KNDC1	NM_152643	Body				chr10	134999606	135000090	7.414e-05	5	1.232e-05	0.01108	5/0	0.751934	KNDC1	0	cds	CpG: 26	0	island	TRUE	0	3.69154	chr10	134999606	135000090	485	*	5813	Exon (uc001llz.1/85442, exon 6 of 30)	chr10	135010562	135016597	6036	+	85442	uc001lmb.1	-10472	ENSG00000171798	KNDC1
cg24672310	chrX	48644026	0.264063	0.000500727	0.542278	0.871514		OpenSea	GATA1	NM_002049	TSS1500				chrX	48644026	48644611	0.0005007	3	1.503e-05	0.01118	3/0	0.659914	GATA1	-370	intergenic	CpG: 101	-15101		TRUE	-370	3.18279	chrX	48644026	48644611	586	*	600	Promoter	chrX	48644982	48652717	7736	+	2623	uc004dkq.4	-371	ENSG00000102145	GATA1
cg08622041	chrX	48644252	0.214791	0.005448	0.542278	0.486235		OpenSea	GATA1	NM_002049	TSS1500				chrX	48644026	48644611	0.0005007	3	1.503e-05	0.01118	3/0	0.659914	GATA1	-370	intergenic	CpG: 101	-15101		TRUE	-370	3.18279	chrX	48644026	48644611	586	*	600	Promoter	chrX	48644982	48652717	7736	+	2623	uc004dkq.4	-371	ENSG00000102145	GATA1
cg22543648	chrX	48644610	0.18106	0.0334522	0.582399	0.267167		OpenSea	GATA1	NM_002049	TSS1500				chrX	48644026	48644611	0.0005007	3	1.503e-05	0.01118	3/0	0.659914	GATA1	-370	intergenic	CpG: 101	-15101		TRUE	-370	3.18279	chrX	48644026	48644611	586	*	600	Promoter	chrX	48644982	48652717	7736	+	2623	uc004dkq.4	-371	ENSG00000102145	GATA1
cg07264818	chr17	7808598	0.248381	0.000352438	0.542278	0.857639		OpenSea	CHD3;CHD3;CHD3;SCARNA21	NM_001005271;NM_005852;NM_001005273;NR_003000	Body;Body;Body;TSS1500		17:7808581-7808845	Unclassified_Cell_type_specific	chr17	7808598	7808830	0.0001822	3	5.995e-06	0.01125	3/0	0.581457	CHD3	0	intron	CpG: 93	-10108		TRUE	0	3.03649	chr17	7808598	7808830	233	*	4115	Intron (uc002gjd.2/1107, intron 26 of 39)	chr17	7809441	7809578	138	+	677763	uc002gji.1	-611	ENSG00000252835	SCARNA21
cg12377111	chr17	7808829	0.198388	0.00186725	0.542278	0.541362		OpenSea	CHD3;CHD3;CHD3;SCARNA21	NM_001005271;NM_005852;NM_001005273;NR_003000	Body;Body;Body;TSS1500		17:7808581-7808845	Unclassified_Cell_type_specific	chr17	7808598	7808830	0.0001822	3	5.995e-06	0.01125	3/0	0.581457	CHD3	0	intron	CpG: 93	-10108		TRUE	0	3.03649	chr17	7808598	7808830	233	*	4115	Intron (uc002gjd.2/1107, intron 26 of 39)	chr17	7809441	7809578	138	+	677763	uc002gji.1	-611	ENSG00000252835	SCARNA21
cg08318899	chr17	7808654	0.134688	0.0265855	0.570237	0.212181		OpenSea	CHD3;CHD3;CHD3;SCARNA21	NM_001005271;NM_005852;NM_001005273;NR_003000	Body;Body;Body;TSS1500		17:7808581-7808845	Unclassified_Cell_type_specific	chr17	7808598	7808830	0.0001822	3	5.995e-06	0.01125	3/0	0.581457	CHD3	0	intron	CpG: 93	-10108		TRUE	0	3.03649	chr17	7808598	7808830	233	*	4115	Intron (uc002gjd.2/1107, intron 26 of 39)	chr17	7809441	7809578	138	+	677763	uc002gji.1	-611	ENSG00000252835	SCARNA21
cg03290602	chr14	101514051	0.333374	0.000476638	0.542278	1.10741		OpenSea	MIR889	NR_030595	TSS200				chr14	101513572	101514052	0.0004766	4	1.357e-05	0.0123	4/0	0.860784	MIR381HG;MIR539	0;0	nc_intron;nc_gene	CpG: 48	-17591		TRUE	0	4.1898	chr14	101513572	101514052	481	*	1004	Promoter	chr14	101513658	101513735	78	+	664612	uc021sdg.1	0		MIR539
cg08509270	chr14	101513595	0.218193	0.0050986	0.542278	0.500219		OpenSea	MIR889;MIR539	NR_030595;NR_030256	TSS1500;TSS200				chr14	101513572	101514052	0.0004766	4	1.357e-05	0.0123	4/0	0.860784	MIR381HG;MIR539	0;0	nc_intron;nc_gene	CpG: 48	-17591		TRUE	0	4.1898	chr14	101513572	101514052	481	*	1004	Promoter	chr14	101513658	101513735	78	+	664612	uc021sdg.1	0		MIR539
cg18096939	chr14	101513572	0.142685	0.0312203	0.578498	0.214822		OpenSea	MIR889;MIR539	NR_030595;NR_030256	TSS1500;TSS200				chr14	101513572	101514052	0.0004766	4	1.357e-05	0.0123	4/0	0.860784	MIR381HG;MIR539	0;0	nc_intron;nc_gene	CpG: 48	-17591		TRUE	0	4.1898	chr14	101513572	101514052	481	*	1004	Promoter	chr14	101513658	101513735	78	+	664612	uc021sdg.1	0		MIR539
cg09337069	chr14	101513644	0.166531	0.0450154	0.60109	0.224258		OpenSea	MIR889;MIR539	NR_030595;NR_030256	TSS1500;TSS200				chr14	101513572	101514052	0.0004766	4	1.357e-05	0.0123	4/0	0.860784	MIR381HG;MIR539	0;0	nc_intron;nc_gene	CpG: 48	-17591		TRUE	0	4.1898	chr14	101513572	101514052	481	*	1004	Promoter	chr14	101513658	101513735	78	+	664612	uc021sdg.1	0		MIR539
cg21308656	chr7	151093019	0.301183	0.00366205	0.542278	0.733765	chr7:151092875-151093197	Island	WDR86	NM_198285	Body				chr7	151092759	151093197	9.639e-05	5	1.375e-05	0.01365	5/0	1.03337	WDR86	0	intron+cds	CpG: 25	0	island	TRUE	0	5.02395	chr7	151092759	151093197	439	*	3614	Exon (uc003wka.2/349136, exon 4 of 7)	chr7	151106322	151110132	3811	+	100131176	uc003wkd.3	-13125	ENSG00000243836	WDR86-AS1
cg03348584	chr7	151092759	0.266604	0.00396866	0.542278	0.640211	chr7:151092875-151093197	N_Shore	WDR86	NM_198285	Body	TRUE			chr7	151092759	151093197	9.639e-05	5	1.375e-05	0.01365	5/0	1.03337	WDR86	0	intron+cds	CpG: 25	0	island	TRUE	0	5.02395	chr7	151092759	151093197	439	*	3614	Exon (uc003wka.2/349136, exon 4 of 7)	chr7	151106322	151110132	3811	+	100131176	uc003wkd.3	-13125	ENSG00000243836	WDR86-AS1
cg07078452	chr7	151093041	0.162276	0.0256017	0.568352	0.258301	chr7:151092875-151093197	Island	WDR86	NM_198285	Body				chr7	151092759	151093197	9.639e-05	5	1.375e-05	0.01365	5/0	1.03337	WDR86	0	intron+cds	CpG: 25	0	island	TRUE	0	5.02395	chr7	151092759	151093197	439	*	3614	Exon (uc003wka.2/349136, exon 4 of 7)	chr7	151106322	151110132	3811	+	100131176	uc003wkd.3	-13125	ENSG00000243836	WDR86-AS1
cg18311498	chr7	151093196	0.182026	0.0345028	0.583837	0.266149	chr7:151092875-151093197	Island	WDR86	NM_198285	Body				chr7	151092759	151093197	9.639e-05	5	1.375e-05	0.01365	5/0	1.03337	WDR86	0	intron+cds	CpG: 25	0	island	TRUE	0	5.02395	chr7	151092759	151093197	439	*	3614	Exon (uc003wka.2/349136, exon 4 of 7)	chr7	151106322	151110132	3811	+	100131176	uc003wkd.3	-13125	ENSG00000243836	WDR86-AS1
cg03687379	chr7	151092979	0.121285	0.034788	0.584063	0.176902	chr7:151092875-151093197	Island	WDR86	NM_198285	Body	TRUE			chr7	151092759	151093197	9.639e-05	5	1.375e-05	0.01365	5/0	1.03337	WDR86	0	intron+cds	CpG: 25	0	island	TRUE	0	5.02395	chr7	151092759	151093197	439	*	3614	Exon (uc003wka.2/349136, exon 4 of 7)	chr7	151106322	151110132	3811	+	100131176	uc003wkd.3	-13125	ENSG00000243836	WDR86-AS1
cg26137286	chr11	2925634	0.156437	0.00209873	0.542278	0.418945	chr11:2923301-2923817	S_Shore	SLC22A18;SLC22A18;SLC22A18AS	NM_183233;NM_002555;NM_007105	Body;Body;TSS1500	TRUE	11:2925632-2925709	Unclassified_Cell_type_specific	chr11	2925470	2926423	0.0005602	13	3.27e-05	0.01491	16/0	1.74638	SLC22A18	0	intron	CpG: 47	1653	shore	TRUE	0	7.83332	chr11	2925470	2926423	954	*	4530	Promoter	chr11	2909327	2925175	15849	-	5003	uc001lwv.4	-295	ENSG00000274454	SLC22A18AS
cg23912877	chr11	2926337	0.252918	0.00925723	0.542278	0.514313	chr11:2930289-2931093	N_Shelf	SLC22A18;SLC22A18;SLC22A18AS	NM_183233;NM_002555;NM_007105	Body;Body;TSS1500				chr11	2925470	2926423	0.0005602	13	3.27e-05	0.01491	16/0	1.74638	SLC22A18	0	intron	CpG: 47	1653	shore	TRUE	0	7.83332	chr11	2925470	2926423	954	*	4530	Promoter	chr11	2909327	2925175	15849	-	5003	uc001lwv.4	-295	ENSG00000274454	SLC22A18AS
cg02390725	chr11	2925768	0.116363	0.0260774	0.569413	0.184289	chr11:2923301-2923817	S_Shore	SLC22A18;SLC22A18;SLC22A18AS	NM_183233;NM_002555;NM_007105	Body;Body;TSS1500	TRUE			chr11	2925470	2926423	0.0005602	13	3.27e-05	0.01491	16/0	1.74638	SLC22A18	0	intron	CpG: 47	1653	shore	TRUE	0	7.83332	chr11	2925470	2926423	954	*	4530	Promoter	chr11	2909327	2925175	15849	-	5003	uc001lwv.4	-295	ENSG00000274454	SLC22A18AS
cg21991825	chr11	2926143	0.123159	0.0284319	0.574282	0.190428	chr11:2923301-2923817	S_Shelf	SLC22A18;SLC22A18;SLC22A18AS	NM_183233;NM_002555;NM_007105	Body;Body;TSS1500				chr11	2925470	2926423	0.0005602	13	3.27e-05	0.01491	16/0	1.74638	SLC22A18	0	intron	CpG: 47	1653	shore	TRUE	0	7.83332	chr11	2925470	2926423	954	*	4530	Promoter	chr11	2909327	2925175	15849	-	5003	uc001lwv.4	-295	ENSG00000274454	SLC22A18AS
cg06048910	chr11	2925473	0.157978	0.0389801	0.592189	0.222616	chr11:2923301-2923817	S_Shore	SLC22A18;SLC22A18;SLC22A18AS	NM_183233;NM_002555;NM_007105	Body;Body;TSS1500	TRUE			chr11	2925470	2926423	0.0005602	13	3.27e-05	0.01491	16/0	1.74638	SLC22A18	0	intron	CpG: 47	1653	shore	TRUE	0	7.83332	chr11	2925470	2926423	954	*	4530	Promoter	chr11	2909327	2925175	15849	-	5003	uc001lwv.4	-295	ENSG00000274454	SLC22A18AS
cg14101500	chr11	2925594	0.116651	0.0596193	0.623873	0.142852	chr11:2923301-2923817	S_Shore	SLC22A18;SLC22A18;SLC22A18AS	NM_183233;NM_002555;NM_007105	Body;Body;TSS1500	TRUE			chr11	2925470	2926423	0.0005602	13	3.27e-05	0.01491	16/0	1.74638	SLC22A18	0	intron	CpG: 47	1653	shore	TRUE	0	7.83332	chr11	2925470	2926423	954	*	4530	Promoter	chr11	2909327	2925175	15849	-	5003	uc001lwv.4	-295	ENSG00000274454	SLC22A18AS
cg06981073	chr11	2926344	0.115866	0.0701515	0.639431	0.133705	chr11:2930289-2931093	N_Shelf	SLC22A18;SLC22A18;SLC22A18AS	NM_183233;NM_002555;NM_007105	Body;Body;TSS1500				chr11	2925470	2926423	0.0005602	13	3.27e-05	0.01491	16/0	1.74638	SLC22A18	0	intron	CpG: 47	1653	shore	TRUE	0	7.83332	chr11	2925470	2926423	954	*	4530	Promoter	chr11	2909327	2925175	15849	-	5003	uc001lwv.4	-295	ENSG00000274454	SLC22A18AS
cg08827700	chr11	2925969	0.0919262	0.0801474	0.652487	0.100761	chr11:2923301-2923817	S_Shelf	SLC22A18;SLC22A18;SLC22A18AS	NM_183233;NM_002555;NM_007105	Body;Body;TSS1500				chr11	2925470	2926423	0.0005602	13	3.27e-05	0.01491	16/0	1.74638	SLC22A18	0	intron	CpG: 47	1653	shore	TRUE	0	7.83332	chr11	2925470	2926423	954	*	4530	Promoter	chr11	2909327	2925175	15849	-	5003	uc001lwv.4	-295	ENSG00000274454	SLC22A18AS
cg06669405	chr11	2926361	0.0864895	0.0936034	0.668138	0.0889725	chr11:2930289-2931093	N_Shelf	SLC22A18;SLC22A18;SLC22A18AS	NM_183233;NM_002555;NM_007105	Body;Body;TSS1500				chr11	2925470	2926423	0.0005602	13	3.27e-05	0.01491	16/0	1.74638	SLC22A18	0	intron	CpG: 47	1653	shore	TRUE	0	7.83332	chr11	2925470	2926423	954	*	4530	Promoter	chr11	2909327	2925175	15849	-	5003	uc001lwv.4	-295	ENSG00000274454	SLC22A18AS
cg08999895	chr11	2925869	0.0870992	0.0990895	0.674377	0.0874451	chr11:2923301-2923817	S_Shelf	SLC22A18;SLC22A18;SLC22A18AS	NM_183233;NM_002555;NM_007105	Body;Body;TSS1500	TRUE			chr11	2925470	2926423	0.0005602	13	3.27e-05	0.01491	16/0	1.74638	SLC22A18	0	intron	CpG: 47	1653	shore	TRUE	0	7.83332	chr11	2925470	2926423	954	*	4530	Promoter	chr11	2909327	2925175	15849	-	5003	uc001lwv.4	-295	ENSG00000274454	SLC22A18AS
cg22272492	chr11	2925996	0.0851384	0.100789	0.676085	0.0848479	chr11:2923301-2923817	S_Shelf	SLC22A18;SLC22A18;SLC22A18AS	NM_183233;NM_002555;NM_007105	Body;Body;TSS1500				chr11	2925470	2926423	0.0005602	13	3.27e-05	0.01491	16/0	1.74638	SLC22A18	0	intron	CpG: 47	1653	shore	TRUE	0	7.83332	chr11	2925470	2926423	954	*	4530	Promoter	chr11	2909327	2925175	15849	-	5003	uc001lwv.4	-295	ENSG00000274454	SLC22A18AS
cg20716202	chr11	2925847	0.0770982	0.128942	0.705704	0.068587	chr11:2923301-2923817	S_Shelf	SLC22A18;SLC22A18;SLC22A18AS	NM_183233;NM_002555;NM_007105	Body;Body;TSS1500	TRUE			chr11	2925470	2926423	0.0005602	13	3.27e-05	0.01491	16/0	1.74638	SLC22A18	0	intron	CpG: 47	1653	shore	TRUE	0	7.83332	chr11	2925470	2926423	954	*	4530	Promoter	chr11	2909327	2925175	15849	-	5003	uc001lwv.4	-295	ENSG00000274454	SLC22A18AS
cg09731124	chr11	2926422	0.0827134	0.156181	0.72946	0.0666978	chr11:2930289-2931093	N_Shelf	SLC22A18;SLC22A18;SLC22A18AS	NM_183233;NM_002555;NM_007105	Body;Body;TSS1500				chr11	2925470	2926423	0.0005602	13	3.27e-05	0.01491	16/0	1.74638	SLC22A18	0	intron	CpG: 47	1653	shore	TRUE	0	7.83332	chr11	2925470	2926423	954	*	4530	Promoter	chr11	2909327	2925175	15849	-	5003	uc001lwv.4	-295	ENSG00000274454	SLC22A18AS
cg16530128	chr11	2925951	0.08937	0.166657	0.73818	0.0695456	chr11:2923301-2923817	S_Shelf	SLC22A18;SLC22A18;SLC22A18AS	NM_183233;NM_002555;NM_007105	Body;Body;TSS1500				chr11	2925470	2926423	0.0005602	13	3.27e-05	0.01491	16/0	1.74638	SLC22A18	0	intron	CpG: 47	1653	shore	TRUE	0	7.83332	chr11	2925470	2926423	954	*	4530	Promoter	chr11	2909327	2925175	15849	-	5003	uc001lwv.4	-295	ENSG00000274454	SLC22A18AS
cg06495763	chr11	2925470	0.0513266	0.253135	0.797094	0.0306239	chr11:2923301-2923817	S_Shore	SLC22A18;SLC22A18;SLC22A18AS	NM_183233;NM_002555;NM_007105	Body;Body;TSS1500	TRUE			chr11	2925470	2926423	0.0005602	13	3.27e-05	0.01491	16/0	1.74638	SLC22A18	0	intron	CpG: 47	1653	shore	TRUE	0	7.83332	chr11	2925470	2926423	954	*	4530	Promoter	chr11	2909327	2925175	15849	-	5003	uc001lwv.4	-295	ENSG00000274454	SLC22A18AS
cg08472797	chr11	2925570	0.0558492	0.386232	0.862137	0.0230742	chr11:2923301-2923817	S_Shore	SLC22A18;SLC22A18;SLC22A18AS	NM_183233;NM_002555;NM_007105	Body;Body;TSS1500	TRUE			chr11	2925470	2926423	0.0005602	13	3.27e-05	0.01491	16/0	1.74638	SLC22A18	0	intron	CpG: 47	1653	shore	TRUE	0	7.83332	chr11	2925470	2926423	954	*	4530	Promoter	chr11	2909327	2925175	15849	-	5003	uc001lwv.4	-295	ENSG00000274454	SLC22A18AS
cg18254983	chr19	51330299	-0.332752	0.000800957	0.542278	1.03033	chr19:51330212-51330470	Island	KLK15;KLK15;KLK15	NM_017509;NM_138563;NM_138564	Body;Body;Body				chr19	51330265	51330470	4.084e-06	4	7.411e-06	0.0157	0/4	-1.4185	KLK15	0;0	nc_intron+nc_exon;intron+cds	CpG: 28	0	island	TRUE	0	7.27709	chr19	51330265	51330470	206	*	1653	Exon (uc002ptl.3/55554, exon 3 of 5)	chr19	51322404	51327043	4640	-	3816	uc002ptk.1	-3222	ENSG00000167748	KLK1
cg01773685	chr19	51330453	-0.389457	0.00638097	0.542278	0.854903	chr19:51330212-51330470	Island	KLK15;KLK15;KLK15	NM_017509;NM_138563;NM_138564	Body;Body;Body				chr19	51330265	51330470	4.084e-06	4	7.411e-06	0.0157	0/4	-1.4185	KLK15	0;0	nc_intron+nc_exon;intron+cds	CpG: 28	0	island	TRUE	0	7.27709	chr19	51330265	51330470	206	*	1653	Exon (uc002ptl.3/55554, exon 3 of 5)	chr19	51322404	51327043	4640	-	3816	uc002ptk.1	-3222	ENSG00000167748	KLK1
cg14307477	chr19	51330469	-0.34915	0.01521	0.547502	0.63471	chr19:51330212-51330470	Island	KLK15;KLK15;KLK15	NM_017509;NM_138563;NM_138564	Body;Body;Body				chr19	51330265	51330470	4.084e-06	4	7.411e-06	0.0157	0/4	-1.4185	KLK15	0;0	nc_intron+nc_exon;intron+cds	CpG: 28	0	island	TRUE	0	7.27709	chr19	51330265	51330470	206	*	1653	Exon (uc002ptl.3/55554, exon 3 of 5)	chr19	51322404	51327043	4640	-	3816	uc002ptk.1	-3222	ENSG00000167748	KLK1
cg15116481	chr19	51330265	-0.347143	0.0188669	0.552592	0.598578	chr19:51330212-51330470	Island	KLK15;KLK15;KLK15	NM_017509;NM_138563;NM_138564	Body;Body;Body				chr19	51330265	51330470	4.084e-06	4	7.411e-06	0.0157	0/4	-1.4185	KLK15	0;0	nc_intron+nc_exon;intron+cds	CpG: 28	0	island	TRUE	0	7.27709	chr19	51330265	51330470	206	*	1653	Exon (uc002ptl.3/55554, exon 3 of 5)	chr19	51322404	51327043	4640	-	3816	uc002ptk.1	-3222	ENSG00000167748	KLK1
cg01454538	chr2	1691165	0.146461	0.00429911	0.542278	0.346619		OpenSea	PXDN	NM_012293	Body				chr2	1690592	1691185	0.0005368	5	2.567e-05	0.01877	5/0	0.654533	PXDN	0	intron	CpG: 20	20389		TRUE	0	3.00468	chr2	1690592	1691185	594	*	5940	Intron (uc002qxa.3/7837, intron 19 of 22)	chr2	1635659	1748291	112633	-	7837	uc002qxa.3	57106	ENSG00000130508	PXDN
cg20417128	chr2	1690625	0.156372	0.00492673	0.542278	0.36082		OpenSea	PXDN	NM_012293	Body	TRUE			chr2	1690592	1691185	0.0005368	5	2.567e-05	0.01877	5/0	0.654533	PXDN	0	intron	CpG: 20	20389		TRUE	0	3.00468	chr2	1690592	1691185	594	*	5940	Intron (uc002qxa.3/7837, intron 19 of 22)	chr2	1635659	1748291	112633	-	7837	uc002qxa.3	57106	ENSG00000130508	PXDN
cg14671764	chr2	1690592	0.149443	0.0169644	0.548546	0.264583		OpenSea	PXDN	NM_012293	Body	TRUE			chr2	1690592	1691185	0.0005368	5	2.567e-05	0.01877	5/0	0.654533	PXDN	0	intron	CpG: 20	20389		TRUE	0	3.00468	chr2	1690592	1691185	594	*	5940	Intron (uc002qxa.3/7837, intron 19 of 22)	chr2	1635659	1748291	112633	-	7837	uc002qxa.3	57106	ENSG00000130508	PXDN
cg04409509	chr2	1690740	0.106252	0.0574473	0.620891	0.131831		OpenSea	PXDN	NM_012293	Body				chr2	1690592	1691185	0.0005368	5	2.567e-05	0.01877	5/0	0.654533	PXDN	0	intron	CpG: 20	20389		TRUE	0	3.00468	chr2	1690592	1691185	594	*	5940	Intron (uc002qxa.3/7837, intron 19 of 22)	chr2	1635659	1748291	112633	-	7837	uc002qxa.3	57106	ENSG00000130508	PXDN
cg27160524	chr2	1691184	0.0960039	0.0691299	0.637998	0.111397		OpenSea	PXDN	NM_012293	Body				chr2	1690592	1691185	0.0005368	5	2.567e-05	0.01877	5/0	0.654533	PXDN	0	intron	CpG: 20	20389		TRUE	0	3.00468	chr2	1690592	1691185	594	*	5940	Intron (uc002qxa.3/7837, intron 19 of 22)	chr2	1635659	1748291	112633	-	7837	uc002qxa.3	57106	ENSG00000130508	PXDN
cg11639651	chr10	70979811	0.199129	0.000262976	0.542278	0.712897		OpenSea	HKDC1	NM_025130	TSS1500				chr10	70979777	70979828	2.341e-06	3	2.342e-06	0.0199	3/0	0.523055	LOC101928994	0	nc_intron	CpG: 17	-28444		TRUE	0	2.94501	chr10	70979777	70979828	52	*	5774	Promoter	chr10	70980059	71027315	47257	+	80201	uc001jpf.4	-231	ENSG00000156510	HKDC1
cg23341612	chr10	70979777	0.18621	0.00059696	0.542278	0.600351		OpenSea	HKDC1	NM_025130	TSS1500				chr10	70979777	70979828	2.341e-06	3	2.342e-06	0.0199	3/0	0.523055	LOC101928994	0	nc_intron	CpG: 17	-28444		TRUE	0	2.94501	chr10	70979777	70979828	52	*	5774	Promoter	chr10	70980059	71027315	47257	+	80201	uc001jpf.4	-231	ENSG00000156510	HKDC1
cg05532178	chr10	70979827	0.137716	0.018668	0.551888	0.238098		OpenSea	HKDC1	NM_025130	TSS1500				chr10	70979777	70979828	2.341e-06	3	2.342e-06	0.0199	3/0	0.523055	LOC101928994	0	nc_intron	CpG: 17	-28444		TRUE	0	2.94501	chr10	70979777	70979828	52	*	5774	Promoter	chr10	70980059	71027315	47257	+	80201	uc001jpf.4	-231	ENSG00000156510	HKDC1
cg24860562	chr15	31516481	-0.270869	0.0060088	0.542278	0.601657		OpenSea							chr15	31515984	31516482	0.000188	6	2.372e-05	0.02064	0/6	-1.21131	LOC283710;LOC102725022	0;0	intron;nc_intron+nc_exon	CpG: 63	7632		TRUE	0	5.60219	chr15	31515984	31516482	499	*	1115	Intron (uc021sib.1/283710, intron 2 of 3)	chr15	31514971	31523050	8080	-	283710	uc021sib.1	6568		LOC283710
cg25017403	chr15	31516404	-0.311931	0.00802905	0.542278	0.6536		OpenSea				TRUE			chr15	31515984	31516482	0.000188	6	2.372e-05	0.02064	0/6	-1.21131	LOC283710;LOC102725022	0;0	intron;nc_intron+nc_exon	CpG: 63	7632		TRUE	0	5.60219	chr15	31515984	31516482	499	*	1115	Intron (uc021sib.1/283710, intron 2 of 3)	chr15	31514971	31523050	8080	-	283710	uc021sib.1	6568		LOC283710
cg12689679	chr15	31516316	-0.190592	0.0281978	0.573756	0.295377		OpenSea				TRUE			chr15	31515984	31516482	0.000188	6	2.372e-05	0.02064	0/6	-1.21131	LOC283710;LOC102725022	0;0	intron;nc_intron+nc_exon	CpG: 63	7632		TRUE	0	5.60219	chr15	31515984	31516482	499	*	1115	Intron (uc021sib.1/283710, intron 2 of 3)	chr15	31514971	31523050	8080	-	283710	uc021sib.1	6568		LOC283710
cg19666541	chr15	31516111	-0.175287	0.0340153	0.582773	0.257378		OpenSea				TRUE			chr15	31515984	31516482	0.000188	6	2.372e-05	0.02064	0/6	-1.21131	LOC283710;LOC102725022	0;0	intron;nc_intron+nc_exon	CpG: 63	7632		TRUE	0	5.60219	chr15	31515984	31516482	499	*	1115	Intron (uc021sib.1/283710, intron 2 of 3)	chr15	31514971	31523050	8080	-	283710	uc021sib.1	6568		LOC283710
cg03330558	chr15	31516127	-0.151692	0.0387045	0.591955	0.214225		OpenSea				TRUE			chr15	31515984	31516482	0.000188	6	2.372e-05	0.02064	0/6	-1.21131	LOC283710;LOC102725022	0;0	intron;nc_intron+nc_exon	CpG: 63	7632		TRUE	0	5.60219	chr15	31515984	31516482	499	*	1115	Intron (uc021sib.1/283710, intron 2 of 3)	chr15	31514971	31523050	8080	-	283710	uc021sib.1	6568		LOC283710
cg19559891	chr15	31515984	-0.110943	0.0649602	0.631724	0.131729		OpenSea				TRUE			chr15	31515984	31516482	0.000188	6	2.372e-05	0.02064	0/6	-1.21131	LOC283710;LOC102725022	0;0	intron;nc_intron+nc_exon	CpG: 63	7632		TRUE	0	5.60219	chr15	31515984	31516482	499	*	1115	Intron (uc021sib.1/283710, intron 2 of 3)	chr15	31514971	31523050	8080	-	283710	uc021sib.1	6568		LOC283710
cg05262533	chr6	32818324	0.186817	0.00417433	0.542278	0.444514	chr6:32820849-32822370	N_Shelf	TAP1	NM_000593	Body				chr6	32817847	32818478	0.0002813	9	3.054e-05	0.02097	9/0	1.24283	TAP1	0	intron+cds	CpG: 118	-2371	shore	TRUE	0	5.61153	chr6	32817847	32818478	632	*	5436	Exon (uc011dqi.2/6890, exon 5 of 11)	chr6	32812986	32820535	7550	-	6890	uc011dqi.2	2057	ENSG00000168394	TAP1
cg20357228	chr6	32817977	0.257163	0.00511065	0.542278	0.589295	chr6:32820849-32822370	N_Shelf	TAP1	NM_000593	Body				chr6	32817847	32818478	0.0002813	9	3.054e-05	0.02097	9/0	1.24283	TAP1	0	intron+cds	CpG: 118	-2371	shore	TRUE	0	5.61153	chr6	32817847	32818478	632	*	5436	Exon (uc011dqi.2/6890, exon 5 of 11)	chr6	32812986	32820535	7550	-	6890	uc011dqi.2	2057	ENSG00000168394	TAP1
cg01255458	chr6	32817847	0.175713	0.00866978	0.542278	0.362318	chr6:32820849-32822370	N_Shelf	TAP1	NM_000593	Body				chr6	32817847	32818478	0.0002813	9	3.054e-05	0.02097	9/0	1.24283	TAP1	0	intron+cds	CpG: 118	-2371	shore	TRUE	0	5.61153	chr6	32817847	32818478	632	*	5436	Exon (uc011dqi.2/6890, exon 5 of 11)	chr6	32812986	32820535	7550	-	6890	uc011dqi.2	2057	ENSG00000168394	TAP1
cg17973694	chr6	32818212	0.117999	0.0270777	0.571333	0.18495	chr6:32820849-32822370	N_Shelf	TAP1	NM_000593	Body				chr6	32817847	32818478	0.0002813	9	3.054e-05	0.02097	9/0	1.24283	TAP1	0	intron+cds	CpG: 118	-2371	shore	TRUE	0	5.61153	chr6	32817847	32818478	632	*	5436	Exon (uc011dqi.2/6890, exon 5 of 11)	chr6	32812986	32820535	7550	-	6890	uc011dqi.2	2057	ENSG00000168394	TAP1
cg08151204	chr6	32818198	0.109095	0.0465335	0.604972	0.145341	chr6:32820849-32822370	N_Shelf	TAP1	NM_000593	Body				chr6	32817847	32818478	0.0002813	9	3.054e-05	0.02097	9/0	1.24283	TAP1	0	intron+cds	CpG: 118	-2371	shore	TRUE	0	5.61153	chr6	32817847	32818478	632	*	5436	Exon (uc011dqi.2/6890, exon 5 of 11)	chr6	32812986	32820535	7550	-	6890	uc011dqi.2	2057	ENSG00000168394	TAP1
cg23228341	chr6	32818477	0.142877	0.0572919	0.620742	0.17744	chr6:32820849-32822370	N_Shelf	TAP1	NM_000593	Body				chr6	32817847	32818478	0.0002813	9	3.054e-05	0.02097	9/0	1.24283	TAP1	0	intron+cds	CpG: 118	-2371	shore	TRUE	0	5.61153	chr6	32817847	32818478	632	*	5436	Exon (uc011dqi.2/6890, exon 5 of 11)	chr6	32812986	32820535	7550	-	6890	uc011dqi.2	2057	ENSG00000168394	TAP1
cg23132351	chr6	32818050	0.107493	0.0714646	0.64142	0.123178	chr6:32820849-32822370	N_Shelf	TAP1	NM_000593	Body				chr6	32817847	32818478	0.0002813	9	3.054e-05	0.02097	9/0	1.24283	TAP1	0	intron+cds	CpG: 118	-2371	shore	TRUE	0	5.61153	chr6	32817847	32818478	632	*	5436	Exon (uc011dqi.2/6890, exon 5 of 11)	chr6	32812986	32820535	7550	-	6890	uc011dqi.2	2057	ENSG00000168394	TAP1
cg01979171	chr6	32818189	0.0900937	0.135483	0.712211	0.0782117	chr6:32820849-32822370	N_Shelf	TAP1	NM_000593	Body				chr6	32817847	32818478	0.0002813	9	3.054e-05	0.02097	9/0	1.24283	TAP1	0	intron+cds	CpG: 118	-2371	shore	TRUE	0	5.61153	chr6	32817847	32818478	632	*	5436	Exon (uc011dqi.2/6890, exon 5 of 11)	chr6	32812986	32820535	7550	-	6890	uc011dqi.2	2057	ENSG00000168394	TAP1
cg14293027	chr6	32818275	0.0555778	0.345039	0.844747	0.0256843	chr6:32820849-32822370	N_Shelf	TAP1	NM_000593	Body				chr6	32817847	32818478	0.0002813	9	3.054e-05	0.02097	9/0	1.24283	TAP1	0	intron+cds	CpG: 118	-2371	shore	TRUE	0	5.61153	chr6	32817847	32818478	632	*	5436	Exon (uc011dqi.2/6890, exon 5 of 11)	chr6	32812986	32820535	7550	-	6890	uc011dqi.2	2057	ENSG00000168394	TAP1
cg16277229	chr6	52268609	0.325068	0.000518064	0.542278	1.06805	chr6:52267981-52268199	S_Shore	PAQR8	NM_133367	Body				chr6	52268609	52268952	0.0005181	2	1.678e-05	0.02119	2/0	0.507292	PAQR8	0	cds	CpG: 20	410	shore	TRUE	0	2.42243	chr6	52268609	52268952	344	*	5270	Exon (uc003pao.4/85315, exon 2 of 2)	chr6	52284994	52360583	75590	+	114327	uc003pap.4	-16042	ENSG00000096093	EFHC1
cg05514136	chr6	52268951	0.182224	0.0025553	0.542278	0.472427	chr6:52267981-52268199	S_Shore	PAQR8	NM_133367	Body				chr6	52268609	52268952	0.0005181	2	1.678e-05	0.02119	2/0	0.507292	PAQR8	0	cds	CpG: 20	410	shore	TRUE	0	2.42243	chr6	52268609	52268952	344	*	5270	Exon (uc003pao.4/85315, exon 2 of 2)	chr6	52284994	52360583	75590	+	114327	uc003pap.4	-16042	ENSG00000096093	EFHC1
cg12311002	chr17	34391735	0.227778	7.23442e-05	0.542278	0.943135		OpenSea	CCL18	NM_002988	1stExon				chr17	34391478	34391736	7.234e-05	2	1.347e-05	0.0226	2/0	0.367539	CCL18	0	TSS+utr5+cds	CpG: 21	-102056		TRUE	0	1.79015	chr17	34391478	34391736	259	*	4163	Promoter	chr17	34391643	34398841	7199	+	6362	uc002hku.3	0	ENSG00000275385	CCL18
cg08214029	chr17	34391478	0.139761	0.00929052	0.542278	0.283989		OpenSea	CCL18	NM_002988	TSS200				chr17	34391478	34391736	7.234e-05	2	1.347e-05	0.0226	2/0	0.367539	CCL18	0	TSS+utr5+cds	CpG: 21	-102056		TRUE	0	1.79015	chr17	34391478	34391736	259	*	4163	Promoter	chr17	34391643	34398841	7199	+	6362	uc002hku.3	0	ENSG00000275385	CCL18
cg27131176	chr22	46450114	0.232628	0.00504591	0.542278	0.534361	chr22:46449632-46450115	Island	C22orf26;LOC150381	NM_018280;NR_027034	TSS200;Body				chr22	46449430	46450115	0.0003158	8	3.696e-05	0.02335	10/0	1.97892	PRR34-AS1;PRR34	0;0	nc_intron+nc_exon;TSS+intron+utr5+cds	CpG: 44	0	island	TRUE	0	8.77108	chr22	46449430	46450115	686	*	193	Promoter	chr22	46449726	46454402	4677	+	150381	uc011aqw.2	0		PRR34-AS1
cg26394940	chr22	46449461	0.280669	0.016806	0.548204	0.498057	chr22:46449632-46450115	N_Shore	C22orf26;LOC150381	NM_018280;NR_027034	Body;TSS1500		22:46449447-46449565	Promoter_Associated	chr22	46449430	46450115	0.0003158	8	3.696e-05	0.02335	10/0	1.97892	PRR34-AS1;PRR34	0;0	nc_intron+nc_exon;TSS+intron+utr5+cds	CpG: 44	0	island	TRUE	0	8.77108	chr22	46449430	46450115	686	*	193	Promoter	chr22	46449726	46454402	4677	+	150381	uc011aqw.2	0		PRR34-AS1
cg27140247	chr22	46450102	0.241256	0.0371209	0.588256	0.345088	chr22:46449632-46450115	Island	C22orf26;LOC150381	NM_018280;NR_027034	TSS200;Body				chr22	46449430	46450115	0.0003158	8	3.696e-05	0.02335	10/0	1.97892	PRR34-AS1;PRR34	0;0	nc_intron+nc_exon;TSS+intron+utr5+cds	CpG: 44	0	island	TRUE	0	8.77108	chr22	46449430	46450115	686	*	193	Promoter	chr22	46449726	46454402	4677	+	150381	uc011aqw.2	0		PRR34-AS1
cg13269407	chr22	46450107	0.221766	0.0405491	0.594243	0.308702	chr22:46449632-46450115	Island	C22orf26;LOC150381	NM_018280;NR_027034	TSS200;Body				chr22	46449430	46450115	0.0003158	8	3.696e-05	0.02335	10/0	1.97892	PRR34-AS1;PRR34	0;0	nc_intron+nc_exon;TSS+intron+utr5+cds	CpG: 44	0	island	TRUE	0	8.77108	chr22	46449430	46450115	686	*	193	Promoter	chr22	46449726	46454402	4677	+	150381	uc011aqw.2	0		PRR34-AS1
cg11153400	chr22	46449498	0.258197	0.0450172	0.60109	0.347694	chr22:46449632-46450115	N_Shore	C22orf26;LOC150381	NM_018280;NR_027034	Body;TSS1500		22:46449447-46449565	Promoter_Associated	chr22	46449430	46450115	0.0003158	8	3.696e-05	0.02335	10/0	1.97892	PRR34-AS1;PRR34	0;0	nc_intron+nc_exon;TSS+intron+utr5+cds	CpG: 44	0	island	TRUE	0	8.77108	chr22	46449430	46450115	686	*	193	Promoter	chr22	46449726	46454402	4677	+	150381	uc011aqw.2	0		PRR34-AS1
cg23595222	chr22	46449430	0.16561	0.0592824	0.623209	0.203216	chr22:46449632-46450115	N_Shore	C22orf26;LOC150381	NM_018280;NR_027034	Body;TSS1500				chr22	46449430	46450115	0.0003158	8	3.696e-05	0.02335	10/0	1.97892	PRR34-AS1;PRR34	0;0	nc_intron+nc_exon;TSS+intron+utr5+cds	CpG: 44	0	island	TRUE	0	8.77108	chr22	46449430	46450115	686	*	193	Promoter	chr22	46449726	46454402	4677	+	150381	uc011aqw.2	0		PRR34-AS1
cg23691090	chr22	46449981	0.188204	0.059464	0.623403	0.230691	chr22:46449632-46450115	Island	C22orf26;C22orf26;LOC150381	NM_018280;NM_018280;NR_027034	1stExon;5'UTR;Body				chr22	46449430	46450115	0.0003158	8	3.696e-05	0.02335	10/0	1.97892	PRR34-AS1;PRR34	0;0	nc_intron+nc_exon;TSS+intron+utr5+cds	CpG: 44	0	island	TRUE	0	8.77108	chr22	46449430	46450115	686	*	193	Promoter	chr22	46449726	46454402	4677	+	150381	uc011aqw.2	0		PRR34-AS1
cg24349631	chr22	46449752	0.127698	0.130466	0.707152	0.112949	chr22:46449632-46450115	Island	C22orf26;LOC150381	NM_018280;NR_027034	1stExon;Body				chr22	46449430	46450115	0.0003158	8	3.696e-05	0.02335	10/0	1.97892	PRR34-AS1;PRR34	0;0	nc_intron+nc_exon;TSS+intron+utr5+cds	CpG: 44	0	island	TRUE	0	8.77108	chr22	46449430	46450115	686	*	193	Promoter	chr22	46449726	46454402	4677	+	150381	uc011aqw.2	0		PRR34-AS1
cg09693106	chr22	46449821	0.13198	0.131749	0.708301	0.116175	chr22:46449632-46450115	Island	C22orf26;LOC150381	NM_018280;NR_027034	1stExon;Body				chr22	46449430	46450115	0.0003158	8	3.696e-05	0.02335	10/0	1.97892	PRR34-AS1;PRR34	0;0	nc_intron+nc_exon;TSS+intron+utr5+cds	CpG: 44	0	island	TRUE	0	8.77108	chr22	46449430	46450115	686	*	193	Promoter	chr22	46449726	46454402	4677	+	150381	uc011aqw.2	0		PRR34-AS1
cg01080924	chr22	46449550	0.130907	0.142985	0.719142	0.110579	chr22:46449632-46450115	N_Shore	C22orf26;LOC150381	NM_018280;NR_027034	Body;TSS200		22:46449447-46449565	Promoter_Associated	chr22	46449430	46450115	0.0003158	8	3.696e-05	0.02335	10/0	1.97892	PRR34-AS1;PRR34	0;0	nc_intron+nc_exon;TSS+intron+utr5+cds	CpG: 44	0	island	TRUE	0	8.77108	chr22	46449430	46450115	686	*	193	Promoter	chr22	46449726	46454402	4677	+	150381	uc011aqw.2	0		PRR34-AS1
cg14995475	chr19	6534774	0.294937	0.00134947	0.542278	0.846421	chr19:6534759-6535079	Island	TNFSF9	NM_003811	Body				chr19	6534760	6535079	1.06e-05	5	1.937e-05	0.02623	5/0	1.05973	TNFSF9	0	utr3+cds	CpG: 28	0	island	TRUE	0	4.99436	chr19	6534760	6535079	320	*	1822	3' UTR	chr19	6531010	6535939	4930	+	8744	uc002mfh.2	3750	ENSG00000125657	TNFSF9
cg21759280	chr19	6534936	0.226558	0.00888571	0.542278	0.46474	chr19:6534759-6535079	Island	TNFSF9	NM_003811	Body				chr19	6534760	6535079	1.06e-05	5	1.937e-05	0.02623	5/0	1.05973	TNFSF9	0	utr3+cds	CpG: 28	0	island	TRUE	0	4.99436	chr19	6534760	6535079	320	*	1822	3' UTR	chr19	6531010	6535939	4930	+	8744	uc002mfh.2	3750	ENSG00000125657	TNFSF9
cg03907016	chr19	6534760	0.189	0.00977621	0.542278	0.379857	chr19:6534759-6535079	Island	TNFSF9	NM_003811	Body				chr19	6534760	6535079	1.06e-05	5	1.937e-05	0.02623	5/0	1.05973	TNFSF9	0	utr3+cds	CpG: 28	0	island	TRUE	0	4.99436	chr19	6534760	6535079	320	*	1822	3' UTR	chr19	6531010	6535939	4930	+	8744	uc002mfh.2	3750	ENSG00000125657	TNFSF9
cg10818587	chr19	6535078	0.204475	0.0331412	0.582056	0.302548	chr19:6534759-6535079	Island	TNFSF9	NM_003811	3'UTR				chr19	6534760	6535079	1.06e-05	5	1.937e-05	0.02623	5/0	1.05973	TNFSF9	0	utr3+cds	CpG: 28	0	island	TRUE	0	4.99436	chr19	6534760	6535079	320	*	1822	3' UTR	chr19	6531010	6535939	4930	+	8744	uc002mfh.2	3750	ENSG00000125657	TNFSF9
cg10632765	chr19	6534916	0.144758	0.0836359	0.657193	0.155992	chr19:6534759-6535079	Island	TNFSF9	NM_003811	Body				chr19	6534760	6535079	1.06e-05	5	1.937e-05	0.02623	5/0	1.05973	TNFSF9	0	utr3+cds	CpG: 28	0	island	TRUE	0	4.99436	chr19	6534760	6535079	320	*	1822	3' UTR	chr19	6531010	6535939	4930	+	8744	uc002mfh.2	3750	ENSG00000125657	TNFSF9
cg21157707	chr9	139908753	0.268651	0.00340819	0.542278	0.662889	chr9:139909878-139910267	N_Shore	ABCA2;ABCA2	NM_001606;NM_212533	Body;Body		9:139908599-139908993	Unclassified_Cell_type_specific	chr9	139908753	139909162	0.0001356	4	2.55e-05	0.02692	4/0	0.660721	ABCA2	0	intron+cds	CpG: 33	-716	shore	TRUE	0	3.035	chr9	139908753	139909162	410	*	655	Exon (uc004ckl.1/20, exon 25 of 48)	chr9	139906717	139912803	6087	-	20	uc004ckn.1	3641	ENSG00000107331	ABCA2
cg14328683	chr9	139909161	0.147012	0.00857935	0.542278	0.303807	chr9:139909878-139910267	N_Shore	ABCA2;ABCA2	NM_001606;NM_212533	Body;Body				chr9	139908753	139909162	0.0001356	4	2.55e-05	0.02692	4/0	0.660721	ABCA2	0	intron+cds	CpG: 33	-716	shore	TRUE	0	3.035	chr9	139908753	139909162	410	*	655	Exon (uc004ckl.1/20, exon 25 of 48)	chr9	139906717	139912803	6087	-	20	uc004ckn.1	3641	ENSG00000107331	ABCA2
cg14625975	chr9	139909019	0.114739	0.0142785	0.547265	0.211731	chr9:139909878-139910267	N_Shore	ABCA2;ABCA2	NM_001606;NM_212533	Body;Body				chr9	139908753	139909162	0.0001356	4	2.55e-05	0.02692	4/0	0.660721	ABCA2	0	intron+cds	CpG: 33	-716	shore	TRUE	0	3.035	chr9	139908753	139909162	410	*	655	Exon (uc004ckl.1/20, exon 25 of 48)	chr9	139906717	139912803	6087	-	20	uc004ckn.1	3641	ENSG00000107331	ABCA2
cg06471656	chr9	139908875	0.130319	0.0304035	0.576784	0.197704	chr9:139909878-139910267	N_Shore	ABCA2;ABCA2	NM_001606;NM_212533	Body;Body		9:139908599-139908993	Unclassified_Cell_type_specific	chr9	139908753	139909162	0.0001356	4	2.55e-05	0.02692	4/0	0.660721	ABCA2	0	intron+cds	CpG: 33	-716	shore	TRUE	0	3.035	chr9	139908753	139909162	410	*	655	Exon (uc004ckl.1/20, exon 25 of 48)	chr9	139906717	139912803	6087	-	20	uc004ckn.1	3641	ENSG00000107331	ABCA2
cg18764164	chr11	5248426	0.309769	0.000761531	0.542278	0.965958		OpenSea	HBB	NM_000518	TSS200				chr11	5248218	5248567	0.0002866	3	2.244e-05	0.02775	3/0	0.727529	HBB	0	TSS+utr5+cds	CpG: 34	618688		TRUE	0	3.38227	chr11	5248218	5248567	350	*	4760	Promoter	chr11	5246696	5248301	1606	-	3043	uc001mae.1	0	ENSG00000244734	HBB
cg26461378	chr11	5248218	0.239976	0.00633716	0.542278	0.527493		OpenSea	HBB	NM_000518	1stExon				chr11	5248218	5248567	0.0002866	3	2.244e-05	0.02775	3/0	0.727529	HBB	0	TSS+utr5+cds	CpG: 34	618688		TRUE	0	3.38227	chr11	5248218	5248567	350	*	4760	Promoter	chr11	5246696	5248301	1606	-	3043	uc001mae.1	0	ENSG00000244734	HBB
cg14544583	chr11	5248566	0.177784	0.0243646	0.565278	0.286808		OpenSea	HBB	NM_000518	TSS1500				chr11	5248218	5248567	0.0002866	3	2.244e-05	0.02775	3/0	0.727529	HBB	0	TSS+utr5+cds	CpG: 34	618688		TRUE	0	3.38227	chr11	5248218	5248567	350	*	4760	Promoter	chr11	5246696	5248301	1606	-	3043	uc001mae.1	0	ENSG00000244734	HBB
cg07523442	chr6	163475324	0.173878	0.00469521	0.542278	0.404847		OpenSea	PACRG;PACRG;PACRG	NM_152410;NM_001080378;NM_001080379	Body;Body;Body				chr6	163475252	163475719	0.0003098	4	3.532e-05	0.03257	4/0	0.608245	PACRG	0	intron	CpG: 46	-45265		TRUE	0	2.7079	chr6	163475252	163475719	468	*	5456	Intron (uc003qua.3/135138, intron 3 of 6)	chr6	163731017	163745505	14489	-	285796	uc011egh.2	269786	ENSG00000281692	PACRG-AS1
cg14337324	chr6	163475718	0.152568	0.00910437	0.542278	0.311353		OpenSea	PACRG;PACRG;PACRG	NM_152410;NM_001080378;NM_001080379	Body;Body;Body				chr6	163475252	163475719	0.0003098	4	3.532e-05	0.03257	4/0	0.608245	PACRG	0	intron	CpG: 46	-45265		TRUE	0	2.7079	chr6	163475252	163475719	468	*	5456	Intron (uc003qua.3/135138, intron 3 of 6)	chr6	163731017	163745505	14489	-	285796	uc011egh.2	269786	ENSG00000281692	PACRG-AS1
cg10029496	chr6	163475333	0.140501	0.0134284	0.546135	0.263015		OpenSea	PACRG;PACRG;PACRG	NM_152410;NM_001080378;NM_001080379	Body;Body;Body				chr6	163475252	163475719	0.0003098	4	3.532e-05	0.03257	4/0	0.608245	PACRG	0	intron	CpG: 46	-45265		TRUE	0	2.7079	chr6	163475252	163475719	468	*	5456	Intron (uc003qua.3/135138, intron 3 of 6)	chr6	163731017	163745505	14489	-	285796	uc011egh.2	269786	ENSG00000281692	PACRG-AS1
cg09304293	chr6	163475252	0.141298	0.0392158	0.592208	0.198742		OpenSea	PACRG;PACRG;PACRG	NM_152410;NM_001080378;NM_001080379	Body;Body;Body				chr6	163475252	163475719	0.0003098	4	3.532e-05	0.03257	4/0	0.608245	PACRG	0	intron	CpG: 46	-45265		TRUE	0	2.7079	chr6	163475252	163475719	468	*	5456	Intron (uc003qua.3/135138, intron 3 of 6)	chr6	163731017	163745505	14489	-	285796	uc011egh.2	269786	ENSG00000281692	PACRG-AS1
cg16233151	chr17	78185955	0.199932	0.00120876	0.542278	0.583334	chr17:78184303-78184946	S_Shore	SGSH	NM_000199	Body				chr17	78185955	78186193	1.248e-05	3	1.837e-05	0.03323	3/0	0.630246	SGSH	0	intron+cds	CpG: 46	1009	shore	TRUE	0	2.98478	chr17	78185955	78186193	239	*	4039	3' UTR	chr17	78183079	78194199	11121	-	6448	uc002jxz.4	8006	ENSG00000181523	SGSH
cg26950624	chr17	78186192	0.194202	0.0013411	0.542278	0.557854	chr17:78184303-78184946	S_Shore	SGSH	NM_000199	Body				chr17	78185955	78186193	1.248e-05	3	1.837e-05	0.03323	3/0	0.630246	SGSH	0	intron+cds	CpG: 46	1009	shore	TRUE	0	2.98478	chr17	78185955	78186193	239	*	4039	3' UTR	chr17	78183079	78194199	11121	-	6448	uc002jxz.4	8006	ENSG00000181523	SGSH
cg25267284	chr17	78186038	0.236112	0.0358077	0.585006	0.341423	chr17:78184303-78184946	S_Shore	SGSH	NM_000199	Body				chr17	78185955	78186193	1.248e-05	3	1.837e-05	0.03323	3/0	0.630246	SGSH	0	intron+cds	CpG: 46	1009	shore	TRUE	0	2.98478	chr17	78185955	78186193	239	*	4039	3' UTR	chr17	78183079	78194199	11121	-	6448	uc002jxz.4	8006	ENSG00000181523	SGSH
cg11522612	chr6	31687637	0.184926	0.00325026	0.542278	0.460112	chr6:31691425-31691718	N_Shelf	LY6G6C	NM_025261	Body				chr6	31687637	31688230	0.0002731	6	4.735e-05	0.03436	6/0	0.800459	LY6G6C	0	intron+cds	CpG: 26	-3195		TRUE	0	3.46173	chr6	31687637	31688230	594	*	5390	Exon (uc003nwh.3/80740, exon 2 of 3)	chr6	31686425	31689511	3087	-	80740	uc003nwh.3	1281	ENSG00000204421	LY6G6C
cg19251326	chr6	31688080	0.139582	0.00478749	0.542278	0.323816	chr6:31691425-31691718	N_Shelf	LY6G6C	NM_025261	Body				chr6	31687637	31688230	0.0002731	6	4.735e-05	0.03436	6/0	0.800459	LY6G6C	0	intron+cds	CpG: 26	-3195		TRUE	0	3.46173	chr6	31687637	31688230	594	*	5390	Exon (uc003nwh.3/80740, exon 2 of 3)	chr6	31686425	31689511	3087	-	80740	uc003nwh.3	1281	ENSG00000204421	LY6G6C
cg20794828	chr6	31688229	0.186956	0.0173998	0.548546	0.328941	chr6:31691425-31691718	N_Shelf	LY6G6C	NM_025261	Body				chr6	31687637	31688230	0.0002731	6	4.735e-05	0.03436	6/0	0.800459	LY6G6C	0	intron+cds	CpG: 26	-3195		TRUE	0	3.46173	chr6	31687637	31688230	594	*	5390	Exon (uc003nwh.3/80740, exon 2 of 3)	chr6	31686425	31689511	3087	-	80740	uc003nwh.3	1281	ENSG00000204421	LY6G6C
cg09906448	chr6	31688160	0.128939	0.0312937	0.578586	0.193995	chr6:31691425-31691718	N_Shelf	LY6G6C	NM_025261	Body				chr6	31687637	31688230	0.0002731	6	4.735e-05	0.03436	6/0	0.800459	LY6G6C	0	intron+cds	CpG: 26	-3195		TRUE	0	3.46173	chr6	31687637	31688230	594	*	5390	Exon (uc003nwh.3/80740, exon 2 of 3)	chr6	31686425	31689511	3087	-	80740	uc003nwh.3	1281	ENSG00000204421	LY6G6C
cg12868544	chr6	31687926	0.0947534	0.0848119	0.65882	0.101532	chr6:31691425-31691718	N_Shelf	LY6G6C	NM_025261	Body				chr6	31687637	31688230	0.0002731	6	4.735e-05	0.03436	6/0	0.800459	LY6G6C	0	intron+cds	CpG: 26	-3195		TRUE	0	3.46173	chr6	31687637	31688230	594	*	5390	Exon (uc003nwh.3/80740, exon 2 of 3)	chr6	31686425	31689511	3087	-	80740	uc003nwh.3	1281	ENSG00000204421	LY6G6C
cg03755825	chr6	31687914	0.0653013	0.215181	0.773311	0.0435687	chr6:31691425-31691718	N_Shelf	LY6G6C	NM_025261	Body				chr6	31687637	31688230	0.0002731	6	4.735e-05	0.03436	6/0	0.800459	LY6G6C	0	intron+cds	CpG: 26	-3195		TRUE	0	3.46173	chr6	31687637	31688230	594	*	5390	Exon (uc003nwh.3/80740, exon 2 of 3)	chr6	31686425	31689511	3087	-	80740	uc003nwh.3	1281	ENSG00000204421	LY6G6C
cg23546343	chr14	101347284	0.204532	0.000512027	0.542278	0.673056	chr14:101348385-101348698	N_Shore	RTL1;MIR431;MIR433	NM_001134888;NR_029965;NR_029966	1stExon;TSS200;TSS1500				chr14	101347044	101347359	1.46e-05	6	2.666e-05	0.03638	6/0	0.847198	MIR431;RTL1	0;0	nc_exon;cds	CpG: 23	-1026	shore	TRUE	0	3.8752	chr14	101347044	101347359	316	*	992	Promoter	chr14	101347344	101347457	114	+	574038	uc021scc.1	0	ENSG00000208001	MIR431
cg18340059	chr14	101347194	0.135662	0.00925866	0.542278	0.275862	chr14:101348385-101348698	N_Shore	RTL1;MIR431;MIR433	NM_001134888;NR_029965;NR_029966	1stExon;TSS200;TSS1500				chr14	101347044	101347359	1.46e-05	6	2.666e-05	0.03638	6/0	0.847198	MIR431;RTL1	0;0	nc_exon;cds	CpG: 23	-1026	shore	TRUE	0	3.8752	chr14	101347044	101347359	316	*	992	Promoter	chr14	101347344	101347457	114	+	574038	uc021scc.1	0	ENSG00000208001	MIR431
cg07087646	chr14	101347358	0.122015	0.0199249	0.55625	0.2075	chr14:101348385-101348698	N_Shore	MIR431;RTL1;MIR433	NR_029965;NM_001134888;NR_029966	Body;1stExon;TSS1500				chr14	101347044	101347359	1.46e-05	6	2.666e-05	0.03638	6/0	0.847198	MIR431;RTL1	0;0	nc_exon;cds	CpG: 23	-1026	shore	TRUE	0	3.8752	chr14	101347044	101347359	316	*	992	Promoter	chr14	101347344	101347457	114	+	574038	uc021scc.1	0	ENSG00000208001	MIR431
cg06165706	chr14	101347143	0.0915803	0.0549485	0.617246	0.115395	chr14:101348385-101348698	N_Shore	RTL1;MIR431;MIR433	NM_001134888;NR_029965;NR_029966	1stExon;TSS200;TSS1500				chr14	101347044	101347359	1.46e-05	6	2.666e-05	0.03638	6/0	0.847198	MIR431;RTL1	0;0	nc_exon;cds	CpG: 23	-1026	shore	TRUE	0	3.8752	chr14	101347044	101347359	316	*	992	Promoter	chr14	101347344	101347457	114	+	574038	uc021scc.1	0	ENSG00000208001	MIR431
cg02022380	chr14	101347044	0.182125	0.0595367	0.623641	0.223142	chr14:101348385-101348698	N_Shore	MIR431;RTL1;MIR433;RTL1	NR_029965;NM_001134888;NR_029966;NM_001134888	TSS1500;1stExon;TSS1500;3'UTR				chr14	101347044	101347359	1.46e-05	6	2.666e-05	0.03638	6/0	0.847198	MIR431;RTL1	0;0	nc_exon;cds	CpG: 23	-1026	shore	TRUE	0	3.8752	chr14	101347044	101347359	316	*	992	Promoter	chr14	101347344	101347457	114	+	574038	uc021scc.1	0	ENSG00000208001	MIR431
cg15516314	chr14	101347290	0.111284	0.089597	0.664036	0.116593	chr14:101348385-101348698	N_Shore	RTL1;MIR431;MIR433	NM_001134888;NR_029965;NR_029966	1stExon;TSS200;TSS1500				chr14	101347044	101347359	1.46e-05	6	2.666e-05	0.03638	6/0	0.847198	MIR431;RTL1	0;0	nc_exon;cds	CpG: 23	-1026	shore	TRUE	0	3.8752	chr14	101347044	101347359	316	*	992	Promoter	chr14	101347344	101347457	114	+	574038	uc021scc.1	0	ENSG00000208001	MIR431
cg21450888	chr1	172114047	0.218277	0.000831887	0.542278	0.672278		OpenSea	DNM3;DNM3;MIR199A2	NM_015569;NM_001136127;NR_029618	Body;Body;TSS1500				chr1	172113756	172114069	6.908e-06	4	2.968e-05	0.04067	4/0	0.672049	MIR199A2;DNM3OS;DNM3;DNM3OS	0;0;0;0	nc_exon;nc_exon;intron;nc_intron+nc_exon	CpG: 35	-298798		TRUE	0	3.04273	chr1	172113756	172114069	314	*	7051	Promoter	chr1	172106019	172113975	7957	-	100628315	uc021pev.2	0	ENSG00000230630	DNM3OS
cg24002149	chr1	172113920	0.209444	0.00317499	0.542278	0.523246		OpenSea	DNM3;MIR199A2;DNM3	NM_015569;NR_029618;NM_001136127	Body;TSS200;Body				chr1	172113756	172114069	6.908e-06	4	2.968e-05	0.04067	4/0	0.672049	MIR199A2;DNM3OS;DNM3;DNM3OS	0;0;0;0	nc_exon;nc_exon;intron;nc_intron+nc_exon	CpG: 35	-298798		TRUE	0	3.04273	chr1	172113756	172114069	314	*	7051	Promoter	chr1	172106019	172113975	7957	-	100628315	uc021pev.2	0	ENSG00000230630	DNM3OS
cg17178220	chr1	172114068	0.162035	0.00673695	0.542278	0.351866		OpenSea	DNM3;DNM3;MIR199A2	NM_015569;NM_001136127;NR_029618	Body;Body;TSS1500				chr1	172113756	172114069	6.908e-06	4	2.968e-05	0.04067	4/0	0.672049	MIR199A2;DNM3OS;DNM3;DNM3OS	0;0;0;0	nc_exon;nc_exon;intron;nc_intron+nc_exon	CpG: 35	-298798		TRUE	0	3.04273	chr1	172113756	172114069	314	*	7051	Promoter	chr1	172106019	172113975	7957	-	100628315	uc021pev.2	0	ENSG00000230630	DNM3OS
cg25214966	chr1	172113756	0.0822929	0.205488	0.766691	0.0565528		OpenSea	MIR199A2;DNM3;DNM3	NR_029618;NM_015569;NM_001136127	Body;Body;Body				chr1	172113756	172114069	6.908e-06	4	2.968e-05	0.04067	4/0	0.672049	MIR199A2;DNM3OS;DNM3;DNM3OS	0;0;0;0	nc_exon;nc_exon;intron;nc_intron+nc_exon	CpG: 35	-298798		TRUE	0	3.04273	chr1	172113756	172114069	314	*	7051	Promoter	chr1	172106019	172113975	7957	-	100628315	uc021pev.2	0	ENSG00000230630	DNM3OS
cg19771469	chr4	2275994	0.272803	0.00364724	0.542278	0.665104	chr4:2277519-2277909	N_Shore	ZFYVE28	NM_020972	Body				chr4	2275880	2276045	1.649e-05	4	1.649e-05	0.04282	4/0	1.00557	ZFYVE28	0	intron+cds	CpG: 30	-1474	shore	TRUE	0	4.80941	chr4	2275880	2276045	166	*	1518	Exon (uc003gew.2/57732, exon 6 of 10)	chr4	2249160	2263739	14580	-	10608	uc003geu.1	-12141	ENSG00000123933	MXD4
cg01441865	chr4	2275880	0.241108	0.0042783	0.542278	0.571119	chr4:2277519-2277909	N_Shore	ZFYVE28	NM_020972	Body				chr4	2275880	2276045	1.649e-05	4	1.649e-05	0.04282	4/0	1.00557	ZFYVE28	0	intron+cds	CpG: 30	-1474	shore	TRUE	0	4.80941	chr4	2275880	2276045	166	*	1518	Exon (uc003gew.2/57732, exon 6 of 10)	chr4	2249160	2263739	14580	-	10608	uc003geu.1	-12141	ENSG00000123933	MXD4
cg22029856	chr4	2276003	0.301571	0.00929074	0.542278	0.612778	chr4:2277519-2277909	N_Shore	ZFYVE28	NM_020972	Body				chr4	2275880	2276045	1.649e-05	4	1.649e-05	0.04282	4/0	1.00557	ZFYVE28	0	intron+cds	CpG: 30	-1474	shore	TRUE	0	4.80941	chr4	2275880	2276045	166	*	1518	Exon (uc003gew.2/57732, exon 6 of 10)	chr4	2249160	2263739	14580	-	10608	uc003geu.1	-12141	ENSG00000123933	MXD4
cg07536507	chr4	2276044	0.190085	0.0252564	0.56705	0.303685	chr4:2277519-2277909	N_Shore	ZFYVE28	NM_020972	Body				chr4	2275880	2276045	1.649e-05	4	1.649e-05	0.04282	4/0	1.00557	ZFYVE28	0	intron+cds	CpG: 30	-1474	shore	TRUE	0	4.80941	chr4	2275880	2276045	166	*	1518	Exon (uc003gew.2/57732, exon 6 of 10)	chr4	2249160	2263739	14580	-	10608	uc003geu.1	-12141	ENSG00000123933	MXD4
cg05864261	chr2	44066030	0.184175	0.00157691	0.542278	0.516094		OpenSea	ABCG8;ABCG5	NM_022437;NM_022436	TSS200;TSS200				chr2	44065259	44066031	0.000118	14	8.52e-05	0.04717	16/0	1.56488	ABCG5	0	TSS+intron+utr5+cds	CpG: 39	6027		TRUE	0	6.36837	chr2	44065259	44066031	773	*	5995	Promoter	chr2	44039611	44065958	26348	-	64240	uc002rtn.3	0	ENSG00000138075	ABCG5
cg13341470	chr2	44065332	0.137027	0.00521772	0.542278	0.312767		OpenSea	ABCG5;ABCG8	NM_022436;NM_022437	Body;TSS1500				chr2	44065259	44066031	0.000118	14	8.52e-05	0.04717	16/0	1.56488	ABCG5	0	TSS+intron+utr5+cds	CpG: 39	6027		TRUE	0	6.36837	chr2	44065259	44066031	773	*	5995	Promoter	chr2	44039611	44065958	26348	-	64240	uc002rtn.3	0	ENSG00000138075	ABCG5
cg11467440	chr2	44065278	0.132077	0.0118333	0.542499	0.254499		OpenSea	ABCG5;ABCG8	NM_022436;NM_022437	Body;TSS1500				chr2	44065259	44066031	0.000118	14	8.52e-05	0.04717	16/0	1.56488	ABCG5	0	TSS+intron+utr5+cds	CpG: 39	6027		TRUE	0	6.36837	chr2	44065259	44066031	773	*	5995	Promoter	chr2	44039611	44065958	26348	-	64240	uc002rtn.3	0	ENSG00000138075	ABCG5
cg20926720	chr2	44065725	0.152012	0.023986	0.564632	0.246265		OpenSea	ABCG8;ABCG5	NM_022437;NM_022436	TSS1500;1stExon				chr2	44065259	44066031	0.000118	14	8.52e-05	0.04717	16/0	1.56488	ABCG5	0	TSS+intron+utr5+cds	CpG: 39	6027		TRUE	0	6.36837	chr2	44065259	44066031	773	*	5995	Promoter	chr2	44039611	44065958	26348	-	64240	uc002rtn.3	0	ENSG00000138075	ABCG5
cg25781162	chr2	44065996	0.145135	0.0260746	0.569413	0.229862		OpenSea	ABCG8;ABCG5	NM_022437;NM_022436	TSS200;TSS200				chr2	44065259	44066031	0.000118	14	8.52e-05	0.04717	16/0	1.56488	ABCG5	0	TSS+intron+utr5+cds	CpG: 39	6027		TRUE	0	6.36837	chr2	44065259	44066031	773	*	5995	Promoter	chr2	44039611	44065958	26348	-	64240	uc002rtn.3	0	ENSG00000138075	ABCG5
cg11113753	chr2	44065383	0.0999691	0.0509709	0.611104	0.129228		OpenSea	ABCG5;ABCG8	NM_022436;NM_022437	Body;TSS1500				chr2	44065259	44066031	0.000118	14	8.52e-05	0.04717	16/0	1.56488	ABCG5	0	TSS+intron+utr5+cds	CpG: 39	6027		TRUE	0	6.36837	chr2	44065259	44066031	773	*	5995	Promoter	chr2	44039611	44065958	26348	-	64240	uc002rtn.3	0	ENSG00000138075	ABCG5
cg22207732	chr2	44065791	0.116608	0.0540766	0.616017	0.147742		OpenSea	ABCG8;ABCG5	NM_022437;NM_022436	TSS1500;1stExon				chr2	44065259	44066031	0.000118	14	8.52e-05	0.04717	16/0	1.56488	ABCG5	0	TSS+intron+utr5+cds	CpG: 39	6027		TRUE	0	6.36837	chr2	44065259	44066031	773	*	5995	Promoter	chr2	44039611	44065958	26348	-	64240	uc002rtn.3	0	ENSG00000138075	ABCG5
cg10317145	chr2	44065680	0.0775086	0.0631135	0.628974	0.0930008		OpenSea	ABCG8;ABCG5	NM_022437;NM_022436	TSS1500;1stExon				chr2	44065259	44066031	0.000118	14	8.52e-05	0.04717	16/0	1.56488	ABCG5	0	TSS+intron+utr5+cds	CpG: 39	6027		TRUE	0	6.36837	chr2	44065259	44066031	773	*	5995	Promoter	chr2	44039611	44065958	26348	-	64240	uc002rtn.3	0	ENSG00000138075	ABCG5
cg18281102	chr2	44065550	0.102941	0.0811881	0.653678	0.112258		OpenSea	ABCG5;ABCG8	NM_022436;NM_022437	Body;TSS1500				chr2	44065259	44066031	0.000118	14	8.52e-05	0.04717	16/0	1.56488	ABCG5	0	TSS+intron+utr5+cds	CpG: 39	6027		TRUE	0	6.36837	chr2	44065259	44066031	773	*	5995	Promoter	chr2	44039611	44065958	26348	-	64240	uc002rtn.3	0	ENSG00000138075	ABCG5
cg03157395	chr2	44065964	0.105414	0.0958053	0.670956	0.107376		OpenSea	ABCG8;ABCG5	NM_022437;NM_022436	TSS200;TSS200				chr2	44065259	44066031	0.000118	14	8.52e-05	0.04717	16/0	1.56488	ABCG5	0	TSS+intron+utr5+cds	CpG: 39	6027		TRUE	0	6.36837	chr2	44065259	44066031	773	*	5995	Promoter	chr2	44039611	44065958	26348	-	64240	uc002rtn.3	0	ENSG00000138075	ABCG5
cg07681696	chr2	44065858	0.0697046	0.111636	0.687958	0.0663725		OpenSea	ABCG5;ABCG8;ABCG5	NM_022436;NM_022437;NM_022436	5'UTR;TSS1500;1stExon				chr2	44065259	44066031	0.000118	14	8.52e-05	0.04717	16/0	1.56488	ABCG5	0	TSS+intron+utr5+cds	CpG: 39	6027		TRUE	0	6.36837	chr2	44065259	44066031	773	*	5995	Promoter	chr2	44039611	44065958	26348	-	64240	uc002rtn.3	0	ENSG00000138075	ABCG5
cg08453096	chr2	44065893	0.061429	0.191901	0.758516	0.0440398		OpenSea	ABCG5;ABCG8;ABCG5	NM_022436;NM_022437;NM_022436	5'UTR;TSS1500;1stExon				chr2	44065259	44066031	0.000118	14	8.52e-05	0.04717	16/0	1.56488	ABCG5	0	TSS+intron+utr5+cds	CpG: 39	6027		TRUE	0	6.36837	chr2	44065259	44066031	773	*	5995	Promoter	chr2	44039611	44065958	26348	-	64240	uc002rtn.3	0	ENSG00000138075	ABCG5
cg00009421	chr2	44065571	0.0677937	0.21571	0.773785	0.0451594		OpenSea	ABCG5;ABCG8	NM_022436;NM_022437	Body;TSS1500				chr2	44065259	44066031	0.000118	14	8.52e-05	0.04717	16/0	1.56488	ABCG5	0	TSS+intron+utr5+cds	CpG: 39	6027		TRUE	0	6.36837	chr2	44065259	44066031	773	*	5995	Promoter	chr2	44039611	44065958	26348	-	64240	uc002rtn.3	0	ENSG00000138075	ABCG5
cg00459909	chr2	44065720	0.0531983	0.25313	0.797094	0.0317411		OpenSea	ABCG8;ABCG5	NM_022437;NM_022436	TSS1500;1stExon				chr2	44065259	44066031	0.000118	14	8.52e-05	0.04717	16/0	1.56488	ABCG5	0	TSS+intron+utr5+cds	CpG: 39	6027		TRUE	0	6.36837	chr2	44065259	44066031	773	*	5995	Promoter	chr2	44039611	44065958	26348	-	64240	uc002rtn.3	0	ENSG00000138075	ABCG5
cg04680150	chr2	44065627	0.0440986	0.384296	0.861296	0.0183157		OpenSea	ABCG5;ABCG8	NM_022436;NM_022437	Body;TSS1500				chr2	44065259	44066031	0.000118	14	8.52e-05	0.04717	16/0	1.56488	ABCG5	0	TSS+intron+utr5+cds	CpG: 39	6027		TRUE	0	6.36837	chr2	44065259	44066031	773	*	5995	Promoter	chr2	44039611	44065958	26348	-	64240	uc002rtn.3	0	ENSG00000138075	ABCG5
cg00705576	chr2	44065259	0.015787	0.72718	0.95881	0.00218426		OpenSea	ABCG5;ABCG8	NM_022436;NM_022437	Body;TSS1500				chr2	44065259	44066031	0.000118	14	8.52e-05	0.04717	16/0	1.56488	ABCG5	0	TSS+intron+utr5+cds	CpG: 39	6027		TRUE	0	6.36837	chr2	44065259	44066031	773	*	5995	Promoter	chr2	44039611	44065958	26348	-	64240	uc002rtn.3	0	ENSG00000138075	ABCG5
cg16919028	chr6	30153576	0.199108	0.00408481	0.542278	0.475636		OpenSea	TRIM26	NM_003449	3'UTR				chr6	30153279	30153577	0.0004495	4	3.43e-05	0.04915	4/0	0.634054	TRIM26	0	exon+utr3	CpG: 53	13016		TRUE	0	2.83087	chr6	30153279	30153577	299	*	5127	3' UTR	chr6	30152232	30172542	20311	-	7726	uc003npr.3	18965	ENSG00000234127	TRIM26
cg06212412	chr6	30153374	0.186249	0.00416271	0.542278	0.44339		OpenSea	TRIM26	NM_003449	3'UTR				chr6	30153279	30153577	0.0004495	4	3.43e-05	0.04915	4/0	0.634054	TRIM26	0	exon+utr3	CpG: 53	13016		TRUE	0	2.83087	chr6	30153279	30153577	299	*	5127	3' UTR	chr6	30152232	30172542	20311	-	7726	uc003npr.3	18965	ENSG00000234127	TRIM26
cg02188299	chr6	30153279	0.155539	0.00470601	0.542278	0.361994		OpenSea	TRIM26	NM_003449	3'UTR				chr6	30153279	30153577	0.0004495	4	3.43e-05	0.04915	4/0	0.634054	TRIM26	0	exon+utr3	CpG: 53	13016		TRUE	0	2.83087	chr6	30153279	30153577	299	*	5127	3' UTR	chr6	30152232	30172542	20311	-	7726	uc003npr.3	18965	ENSG00000234127	TRIM26
cg02800817	chr6	30153334	0.0931569	0.127376	0.70411	0.0833673		OpenSea	TRIM26	NM_003449	3'UTR				chr6	30153279	30153577	0.0004495	4	3.43e-05	0.04915	4/0	0.634054	TRIM26	0	exon+utr3	CpG: 53	13016		TRUE	0	2.83087	chr6	30153279	30153577	299	*	5127	3' UTR	chr6	30152232	30172542	20311	-	7726	uc003npr.3	18965	ENSG00000234127	TRIM26
[truncated: 1 more columns]
