# Supplementary material for: DNA Methylation Levels in Mononuclear Leukocytes from the Mother and Her Child Are Associated with IgE Sensitization to Allergens in Early Life
Source: Int J Mol Sci. 2021 Jan 14;22(2):801. doi: 10.3390/ijms22020801 (PMC7830007; doi:10.3390/ijms22020801)
Supplement: Supplementary file 1 [file ijms-22-00801-s001.zip › Supplementary materials/spreadsheet file S1_aladdin_dmp_tables.xlsx]

## Sheet: README
Spreadsheet File S1. DMPs associated with airborne and food sensitization in ALADDIN.
DMPs associated with IgE sensitization to airborne allergens on the datasheets:
dmp_cord_airborne
dmp_age2y_airborne
dmp_age5y_airborne
DMPs associated with IgE sensitization to food allergens on the datasheets:
dmp_cord_food
dmp_age2y_food
dmp_age5y_food

## Sheet: dmp_cord_airborne
ID	CHR	pos	mFc	nom_p	indfdr	score	Islands_Name	Relation_to_Island	UCSC_RefGene_Name	UCSC_RefGene_Accession	UCSC_RefGene_Group	Enhancer	Regulatory_Feature_Name	Regulatory_Feature_Group
cg17433546	chr12	107352801	0.295913	2.75024e-07	0.120405	1.94138	chr12:107349152-107350089	S_Shelf	C12orf23	NM_152261	5'UTR
cg23930311	chr14	60043876	0.235898	6.97805e-07	0.15275	1.45225	chr14:60043242-60043594	S_Shore	C14orf38	NM_001164399	TSS1500		14:60042725-60044340	Promoter_Associated
cg18861762	chr2	242127852	0.279864	2.81785e-06	0.411219	1.55327		OpenSea	ANO7;ANO7	NM_001001666;NM_001001891	TSS200;TSS200	TRUE
cg24359671	chr11	64030212	0.348234	5.2384e-06	0.542278	1.83895	chr11:64025913-64026736	S_Shelf	PLCB3	NM_000932	Body	TRUE
cg06171329	chr8	97389586	0.233007	1.11476e-05	0.542278	1.15404		OpenSea				TRUE
cg01971363	chr7	150768318	0.237725	1.41203e-05	0.542278	1.153		OpenSea	SLC4A2	NM_003040	Body		7:150768281-150768514	Unclassified_Cell_type_specific
cg02149136	chr11	85995039	0.324612	1.69701e-05	0.542278	1.5485		OpenSea
cg22353369	chr8	128972450	0.421788	2.15232e-05	0.542278	1.96852		OpenSea	MIR1205;PVT1	NR_031610;NR_003367	TSS1500;Body		8:128972391-128972945	Unclassified_Cell_type_specific
cg05560333	chr1	233432602	0.277803	2.26615e-05	0.542278	1.29032	chr1:233431149-233431540	S_Shore	PCNXL2	NM_014801	TSS1500
cg04115969	chr1	115397449	0.254347	2.40999e-05	0.542278	1.17457	chr1:115397448-115397942	Island	SYCP1	NM_003176	TSS200
cg01496314	chr14	90056862	0.215726	2.45276e-05	0.542278	0.994569		OpenSea	FOXN3	NM_001085471	5'UTR	TRUE
cg20544437	chr6	31839329	0.293004	2.4957e-05	0.542278	1.34864		OpenSea	SLC44A4	NM_025257	Body
cg13460121	chr2	26928252	0.222403	2.51518e-05	0.542278	1.02293		OpenSea	KCNK3	NM_002246	Body
cg24116965	chr4	148654701	0.295466	2.51589e-05	0.542278	1.35894	chr4:148652848-148653918	S_Shore	ARHGAP10	NM_024605	Body		4:148654658-148654744	Promoter_Associated
cg18374393	chr14	105737848	0.203522	2.85575e-05	0.542278	0.924862	chr14:105738159-105738664	N_Shore	BRF1	NM_001519	Body
cg22059438	chr8	145641882	0.299508	3.15378e-05	0.542278	1.34813	chr8:145641915-145642118	N_Shore	SLC39A4;SLC39A4;SLC39A4	NM_130849;NM_017767;NM_017767	Body;5'UTR;1stExon
cg06639874	chr2	238417703	0.251276	3.38291e-05	0.542278	1.12338		OpenSea	MLPH;MLPH	NM_001042467;NM_024101	Body;Body
cg22624253	chr6	90539556	-0.314876	3.56556e-05	0.542278	1.40053	chr6:90539454-90539954	Island	CASP8AP2;CASP8AP2;CASP8AP2	NM_001137667;NM_001137668;NM_012115	TSS200;TSS200;TSS200		6:90538762-90540414	Promoter_Associated
cg04530345	chr5	53601057	0.214252	3.8433e-05	0.542278	0.945986		OpenSea	ARL15	NM_019087	Body	TRUE
cg00923259	chr1	147374938	0.227629	4.10961e-05	0.542278	0.998428		OpenSea	GJA8	NM_005267	TSS200
cg23227500	chr1	179262951	-0.379708	4.21559e-05	0.542278	1.66128	chr1:179262771-179263321	Island	SOAT1	NM_003101	TSS200		1:179262385-179263640	Promoter_Associated
cg06015060	chr4	54386374	0.216506	4.25887e-05	0.542278	0.946284		OpenSea	LNX1;LNX1	NM_032622;NM_001126328	Body;Body	TRUE
cg24195359	chr8	6418978	0.403703	4.49198e-05	0.542278	1.75512		OpenSea	ANGPT2;ANGPT2;ANGPT2;MCPH1	NM_001118888;NM_001147;NM_001118887;NM_024596	Body;Body;Body;Body	TRUE
cg25712695	chr12	120741653	0.216747	4.61505e-05	0.542278	0.939775		OpenSea	SIRT4	NM_012240	Body
cg06886789	chr4	6299403	0.293423	4.63188e-05	0.542278	1.27177		OpenSea	WFS1;WFS1	NM_006005;NM_001145853	Body;Body		4:6299363-6299419	Unclassified_Cell_type_specific
cg15913375	chr4	2696786	0.207028	4.65056e-05	0.542278	0.896949		OpenSea	FAM193A	NM_003704	Body
cg18524934	chr2	97164073	0.389601	4.66623e-05	0.542278	1.68737	chr2:97166208-97166660	N_Shelf	NEURL3	NR_026875	Body
cg23781276	chr10	134978122	0.285883	4.68401e-05	0.542278	1.2377	chr10:134977930-134978148	Island	KNDC1	NM_152643	Body
cg00025626	chr2	239049392	0.220781	5.14819e-05	0.542278	0.946784	chr2:239049388-239050089	Island	KLHL30	NM_198582	5'UTR
cg24740404	chr14	88629233	0.242765	5.18407e-05	0.542278	1.04033		OpenSea
cg07515787	chr2	107423176	0.235696	5.21984e-05	0.542278	1.00933		OpenSea	ST6GAL2;ST6GAL2	NM_032528;NM_001142351	Body;Body
cg08617135	chr6	9516073	0.254362	5.65001e-05	0.542278	1.08052		OpenSea				TRUE
cg05733285	chr20	44168184	0.243826	5.70163e-05	0.542278	1.0348		OpenSea	WFDC6	NM_080827	TSS200
cg02212811	chr6	137248538	0.308483	5.96581e-05	0.542278	1.30313	chr6:137242315-137245442	S_Shelf					6:137248431-137248803	Unclassified_Cell_type_specific
cg05617886	chr1	151739012	0.271955	6.02483e-05	0.542278	1.14767	chr1:151735445-151736093	S_Shelf	OAZ3;OAZ3	NM_016178;NM_001134939	TSS200;Body
cg21466963	chr19	22817774	0.27014	6.09854e-05	0.542278	1.13858	chr19:22817274-22817546	S_Shore	ZNF492	NM_020855	5'UTR		19:22816748-22817895	Promoter_Associated_Cell_type_specific
cg08072356	chr14	20611779	0.290499	6.10034e-05	0.542278	1.22435		OpenSea	OR4N5	NM_001004724	TSS200
cg02005847	chr19	1487605	0.381542	6.22358e-05	0.542278	1.60475	chr19:1486838-1487346	S_Shore	PCSK4	NM_017573	Body
cg12341757	chr8	134582241	-0.31763	6.27692e-05	0.542278	1.33476	chr8:134581969-134584875	Island	ST3GAL1;ST3GAL1	NM_003033;NM_173344	5'UTR;5'UTR		8:134580590-134582347	Promoter_Associated
cg15641463	chr6	30129346	0.407701	6.32575e-05	0.542278	1.71189		OpenSea	TRIM10;TRIM10	NM_006778;NM_052828	TSS1500;TSS1500
cg06617217	chr12	56708578	0.231703	6.38582e-05	0.542278	0.971945	chr12:56709458-56710110	N_Shore	CNPY2	NM_014255	Body
cg00148892	chr18	19780878	0.227548	6.39047e-05	0.542278	0.954444	chr18:19780619-19780899	Island	GATA6	NM_005257	3'UTR
cg01414357	chr19	48282728	0.226057	6.49165e-05	0.542278	0.946647	chr19:48281585-48282351	S_Shore	SEPW1	NM_003009	Body		19:48281314-48282745	Promoter_Associated
cg24877509	chr13	102686228	0.252595	7.02188e-05	0.542278	1.04916		OpenSea	FGF14	NM_175929	Body	TRUE
cg01203924	chr6	31854893	0.203383	7.08048e-05	0.542278	0.844025	chr6:31856896-31857104	N_Shelf	EHMT2;EHMT2	NM_006709;NM_025256	Body;Body
cg19412007	chr6	32825056	0.358268	7.13758e-05	0.542278	1.48554	chr6:32820849-32822370	S_Shelf	PSMB9;PSMB9	NM_002800;NM_148954	Body;Body
cg12311002	chr17	34391735	0.227778	7.23442e-05	0.542278	0.943135		OpenSea	CCL18	NM_002988	1stExon
cg17125816	chr10	5726699	-0.242331	7.25778e-05	0.542278	1.00306	chr10:5726455-5727697	Island	C10orf18	NM_017782	TSS200		10:5726407-5726907	Promoter_Associated
cg04694619	chr2	242127759	0.284714	7.28904e-05	0.542278	1.17796		OpenSea	ANO7;ANO7	NM_001001666;NM_001001891	TSS200;TSS200	TRUE
cg16154629	chr12	15125907	0.292575	7.31202e-05	0.542278	1.21008		OpenSea	PDE6H	NM_006205	TSS200
cg24023418	chr8	144918163	0.235733	7.64531e-05	0.542278	0.970421	chr8:144917878-144918318	Island	NRBP2	NM_178564	Body		8:144918124-144918934	Unclassified_Cell_type_specific
cg04780984	chr17	56454528	0.416662	7.99942e-05	0.542278	1.70704		OpenSea	RNF43	NM_017763	Body	TRUE
cg19326543	chr2	128422715	0.228341	8.15417e-05	0.542278	0.9336	chr2:128421719-128422182	S_Shore	LIMS2;LIMS2;LIMS2;LIMS2	NM_001136037;NM_001161403;NM_017980;NM_001161404	Body;Body;TSS1500;5'UTR		2:128422550-128422767	Unclassified_Cell_type_specific
cg04479580	chr12	6437908	0.266427	8.21328e-05	0.542278	1.08848	chr12:6438272-6438931	N_Shore				TRUE
cg18051353	chr8	68251877	0.384896	8.30898e-05	0.542278	1.57055	chr8:68255129-68256274	N_Shelf	ARFGEF1	NM_006421	Body		8:68251722-68252444	Gene_Associated_Cell_type_specific
cg02235261	chr1	47693873	0.288333	8.56612e-05	0.542278	1.17271	chr1:47696504-47698197	N_Shelf	TAL1	NM_003189	5'UTR
cg11064454	chr8	74363469	0.23317	8.60317e-05	0.542278	0.947915	chr8:74361049-74361409	S_Shelf	STAU2;STAU2;STAU2;STAU2	NM_001164380;NM_001164381;NM_001164382;NM_001164383	Body;Body;Body;Body	TRUE
cg13728285	chr9	111617933	0.215048	8.72658e-05	0.542278	0.872914	chr9:111617320-111618144	Island	ACTL7B	NM_006686	1stExon
cg08091706	chr1	84725530	0.23388	8.85962e-05	0.542278	0.947819		OpenSea				TRUE
cg09547756	chr19	3671903	-0.265497	8.91822e-05	0.542278	1.07519	chr19:3671902-3672121	Island	PIP5K1C	NM_012398	Body	TRUE
cg26032417	chr2	241185226	0.317363	8.94497e-05	0.542278	1.28482	chr2:241185136-241185374	Island
cg06645772	chr4	119696553	0.234368	9.00219e-05	0.542278	0.948173		OpenSea	SEC24D	NM_014822	Body	TRUE
cg18217622	chr6	170732253	0.432217	9.17677e-05	0.542278	1.74499	chr6:170732119-170732442	Island					6:170732228-170732276	Unclassified_Cell_type_specific
cg10135854	chr2	238990085	0.239574	9.18591e-05	0.542278	0.967133		OpenSea	SCLY	NM_016510	Body
cg14122403	chr5	121499498	0.238492	9.78104e-05	0.542278	0.956263		OpenSea				TRUE
cg12184157	chr20	23549495	0.285125	9.95715e-05	0.542278	1.14103		OpenSea	CST9L	NM_080610	TSS200
cg03119442	chr16	78466546	0.247184	0.000100353	0.542278	0.988356		OpenSea	WWOX	NM_016373	Body
cg02296478	chr4	114213574	0.206507	0.000101487	0.542278	0.824705		OpenSea	ANK2;ANK2;ANK2	NM_001148;NM_001127493;NM_020977	Body;Body;Body	TRUE
cg23522522	chr14	101192190	0.252974	0.000101859	0.542278	1.00987	chr14:101192851-101193499	N_Shore	DLK1	NM_003836	TSS1500
cg12533748	chr17	67957372	0.271898	0.000103857	0.542278	1.08312		OpenSea				TRUE
cg01287391	chr2	134169851	0.207797	0.000105789	0.542278	0.82611		OpenSea	NCKAP5;NCKAP5	NM_207363;NM_207481	Body;Body	TRUE
cg02104893	chr6	123109391	0.365766	0.000107556	0.542278	1.45149	chr6:123110288-123110878	N_Shore	SMPDL3A	NM_006714	TSS1500
cg07832006	chr1	115397374	0.309291	0.000108094	0.542278	1.22671	chr1:115397448-115397942	N_Shore	SYCP1	NM_003176	TSS200
cg00971827	chr5	34553138	0.24112	0.000111845	0.542278	0.952756		OpenSea				TRUE
cg23145686	chr17	43503638	0.228668	0.00011541	0.542278	0.900438	chr17:43506828-43510380	N_Shelf	ARHGAP27	NM_199282	TSS1500		17:43503186-43504736	Unclassified_Cell_type_specific
cg09971309	chr7	126884276	0.286841	0.000115591	0.542278	1.12931		OpenSea	GRM8;GRM8;GRM8	NM_000845;NR_028041;NM_001127323	TSS1500;TSS1500;5'UTR
cg01762264	chr16	3192406	0.27769	0.000115996	0.542278	1.09286	chr16:3192181-3192669	Island	ZNF213;ZNF213	NM_001134655;NM_004220	3'UTR;3'UTR
cg19909974	chr10	1769577	0.280679	0.000118111	0.542278	1.10243		OpenSea	ADARB2	NM_018702	Body
cg06989739	chr1	235709461	0.235922	0.000118567	0.542278	0.926239		OpenSea				TRUE
cg27655299	chr4	78298282	0.215932	0.000122069	0.542278	0.845028		OpenSea				TRUE
cg27641344	chr2	39025365	0.242883	0.000123026	0.542278	0.949674		OpenSea	DHX57	NM_198963	3'UTR
cg27099358	chr16	1118909	0.219158	0.000124149	0.542278	0.856044	chr16:1120153-1120441	N_Shore	LOC146336	NR_027242	Body
cg00449868	chr6	149770103	0.219077	0.000127323	0.542278	0.853325	chr6:149771836-149772855	N_Shore	ZC3H12D	NM_207360	3'UTR
cg23571496	chr13	45886303	0.323864	0.0001274	0.542278	1.26139	chr13:45885754-45886103	S_Shore
cg23953027	chr14	76908109	0.218188	0.000129637	0.542278	0.848156	chr14:76905703-76906057	S_Shelf	ESRRB	NM_004452	Body
cg26970800	chr11	59614212	0.26503	0.000132517	0.542278	1.02772		OpenSea	GIF	NM_005142	TSS1500
cg06173416	chr4	6331192	0.230797	0.000133843	0.542278	0.89397		OpenSea	PPP2R2C;PPP2R2C	NM_181876;NM_020416	Body;Body
cg14936497	chr3	55564982	0.202145	0.000146543	0.542278	0.775029		OpenSea	ERC2	NM_015576	3'UTR	TRUE
cg19426459	chr12	132554069	0.391037	0.000146938	0.542278	1.49879		OpenSea	EP400	NM_015409	Body
cg07683142	chr11	2704514	0.239617	0.000148272	0.542278	0.917481		OpenSea	KCNQ1;KCNQ1OT1;KCNQ1	NM_000218;NR_002728;NM_181798	Body;Body;Body
cg13782937	chr10	116418181	0.259077	0.00014838	0.542278	0.991907		OpenSea	ABLIM1;ABLIM1;ABLIM1	NM_001003408;NM_002313;NM_001003407	Body;TSS200;Body
cg19831698	chr15	35381318	0.2494	0.000150352	0.542278	0.953428	chr15:35385071-35385301	N_Shelf
cg11268280	chr8	142316072	0.3592	0.000150905	0.542278	1.37261	chr8:142318353-142319155	N_Shelf				TRUE	8:142315971-142316654	Unclassified_Cell_type_specific
cg18203466	chr10	115514781	0.226083	0.000151249	0.542278	0.863707		OpenSea	C10orf81	NM_024889	5'UTR
cg08036285	chr17	62067215	-0.283628	0.000153973	0.542278	1.08135		OpenSea					17:62067097-62068449	Promoter_Associated
cg19084628	chr10	6274873	0.311731	0.000155277	0.542278	1.18735		OpenSea	PFKFB3;PFKFB3	NM_004566;NM_001145443	Body;Body
cg01754790	chr13	33704258	0.220923	0.000156044	0.542278	0.841		OpenSea	STARD13;STARD13;STARD13	NM_052851;NM_178007;NM_178006	Body;Body;Body
cg10341513	chr22	51041242	0.207874	0.000157633	0.542278	0.790412	chr22:51042293-51043422	N_Shore	MAPK8IP2;MAPK8IP2	NM_016431;NM_012324	TSS1500;Body		22:51041156-51041355	Unclassified_Cell_type_specific
cg10988075	chr12	115751106	0.210318	0.000159339	0.542278	0.79872		OpenSea				TRUE
cg05902438	chr14	24552329	0.236985	0.000160367	0.542278	0.899331	chr14:24550317-24551148	S_Shore	NRL	NM_006177	5'UTR		14:24552244-24552333	Unclassified_Cell_type_specific
cg04731618	chr14	105355938	0.228331	0.000163029	0.542278	0.864859	chr14:105355854-105356084	Island	KIAA0284;KIAA0284	NM_015005;NM_001112726	Body;Body
cg27292694	chr10	29998633	0.231174	0.000163718	0.542278	0.875202		OpenSea	SVIL	NM_003174	5'UTR	TRUE
cg20739864	chr15	78841455	-0.442551	0.000166172	0.542278	1.6726		OpenSea	PSMA4;PSMA4;PSMA4	NM_002789;NM_001102668;NM_001102667	3'UTR;3'UTR;3'UTR
cg09430445	chr3	42918546	0.310697	0.000167009	0.542278	1.17359	chr3:42922219-42922872	N_Shelf	CYP8B1	NM_004391	TSS1500
cg15442746	chr3	159711862	0.25438	0.000173861	0.542278	0.956416		OpenSea	IL12A	NM_000882	Body	TRUE
cg05526698	chr11	94660629	0.260097	0.000176677	0.542278	0.976099		OpenSea				TRUE
cg14191040	chr10	96745681	0.248938	0.000176811	0.542278	0.934137		OpenSea	CYP2C9	NM_000771	Body
cg00814751	chr5	176072170	0.329955	0.000181852	0.542278	1.23413	chr5:176074138-176074623	N_Shore	EIF4E1B	NM_001099408	Body
cg18097246	chr19	55821550	0.302467	0.000182673	0.542278	1.13072	chr19:55824315-55824600	N_Shelf	BRSK1	NM_032430	Body
cg13672300	chr19	52901307	0.314173	0.000184335	0.542278	1.17325	chr19:52901306-52901527	Island	ZNF528	NM_032423	5'UTR		19:52900787-52901635	Promoter_Associated_Cell_type_specific
cg01759909	chr17	76264540	0.276261	0.000184588	0.542278	1.0315		OpenSea
cg21942646	chr2	74672983	0.282134	0.000188192	0.542278	1.05106	chr2:74667593-74669403	S_Shelf
cg11201398	chr15	47891504	0.220049	0.000191172	0.542278	0.81827		OpenSea				TRUE
cg23664318	chr19	36630914	-0.324461	0.000192361	0.542278	1.20566	chr19:36630420-36631142	Island	CAPNS1;CAPNS1	NM_001749;NM_001003962	TSS200;TSS200		19:36630481-36631139	Promoter_Associated
cg05501666	chr6	163558674	0.214273	0.000196859	0.542278	0.794062		OpenSea	PACRG;PACRG;PACRG	NM_152410;NM_001080378;NM_001080379	Body;Body;Body
cg05348216	chr6	27222905	0.245613	0.000202601	0.542278	0.907137	chr6:27218792-27219813	S_Shelf	PRSS16	NM_005865	Body
cg26265820	chr6	32825148	0.296794	0.000205381	0.542278	1.09441	chr6:32820849-32822370	S_Shelf	PSMB9;PSMB9	NM_002800;NM_148954	Body;Body
cg17474222	chr19	7680053	0.221777	0.000208089	0.542278	0.816528	chr19:7680088-7680596	N_Shore	KIAA1543;KIAA1543	NM_020902;NM_001080429	Body;Body		19:7679968-7680090	Unclassified_Cell_type_specific
cg03209882	chr16	87445100	0.316976	0.000208322	0.542278	1.16687	chr16:87445361-87445718	N_Shore	ZCCHC14	NM_015144	Body		16:87444636-87445185	Unclassified_Cell_type_specific
cg05779458	chr2	82756573	0.282846	0.000209173	0.542278	1.04073		OpenSea
cg27551395	chr1	120156779	0.224306	0.000210358	0.542278	0.824783		OpenSea					1:120156056-120157209	Unclassified
cg18114129	chr1	9477578	0.224093	0.000210741	0.542278	0.823821		OpenSea					1:9477474-9478418	Unclassified_Cell_type_specific
cg07257824	chr6	170732353	0.487499	0.000215182	0.542278	1.78775	chr6:170732119-170732442	Island
cg00203347	chr12	108603943	0.450619	0.000216076	0.542278	1.65169		OpenSea	WSCD2	NM_014653	Body
cg03922834	chr4	4226530	0.215259	0.000216263	0.542278	0.788929	chr4:4228099-4229839	N_Shore	OTOP1	NM_177998	Body
cg16242770	chr17	39471738	0.232467	0.000216377	0.542278	0.851941		OpenSea	KRTAP17-1	NM_031964	1stExon
cg06578851	chrX	101315561	0.284842	0.000216648	0.542278	1.04373		OpenSea
cg26189213	chr11	3361416	0.224764	0.00021795	0.542278	0.823006		OpenSea				TRUE
cg02327604	chr7	808834	0.231096	0.000218793	0.542278	0.845804	chr7:808543-808835	Island	HEATR2	NM_017802	Body
cg04568117	chr19	54695088	0.232273	0.000220263	0.542278	0.849434	chr19:54693034-54695497	Island	MBOAT7;MBOAT7;MBOAT7;MBOAT7;TSEN34;TSEN34	NM_024298;NM_001146056;NM_001146082;NM_001146083;NM_001077446;NM_024075	TSS1500;TSS1500;TSS1500;TSS1500;TSS200;5'UTR		19:54694578-54695202	Promoter_Associated
cg10622536	chr1	36771021	0.217827	0.000221836	0.542278	0.795933	chr1:36771830-36773009	N_Shore	C1orf113	NM_001162530	TSS1500
cg12260801	chr7	1045157	0.326535	0.000222316	0.542278	1.19284	chr7:1045943-1046441	N_Shore	C7orf50;C7orf50;C7orf50	NM_001134395;NM_032350;NM_001134396	Body;Body;Body		7:1045136-1045232	Unclassified_Cell_type_specific
cg22156126	chr12	48419292	0.262222	0.000223926	0.542278	0.957082		OpenSea
cg18527583	chr2	77856944	0.25673	0.000224546	0.542278	0.936731		OpenSea				TRUE
cg08347471	chr19	36297670	0.270133	0.000225731	0.542278	0.985014		OpenSea	PRODH2	NM_021232	Body
cg06193628	chr2	228526145	0.230926	0.000226089	0.542278	0.841892		OpenSea				TRUE
cg12226639	chr17	40347260	0.21772	0.000228704	0.542278	0.792659		OpenSea	GHDC;GHDC;GHDC;GHDC	NM_001142623;NM_032484;NR_024573;NM_001142622	TSS1500;TSS1500;TSS1500;TSS1500
cg24216233	chr6	31380915	0.216736	0.000230707	0.542278	0.788257		OpenSea	MICA	NM_000247	Body
cg26622634	chr10	117886935	0.24316	0.000232156	0.542278	0.883697	chr10:117884813-117885029	S_Shore	GFRA1;GFRA1;GFRA1	NM_001145453;NM_005264;NM_145793	Body;Body;Body
cg09074755	chr12	29650711	0.409439	0.000236288	0.542278	1.48485		OpenSea	OVCH1	NM_183378	TSS200
cg08085917	chr12	133147010	0.298311	0.000241499	0.542278	1.07902	chr12:133146517-133148261	Island	FBRSL1	NM_001142641	Body		12:133146820-133147289	Unclassified_Cell_type_specific
cg07644184	chr3	71265048	0.263256	0.000242488	0.542278	0.95175		OpenSea	FOXP1;FOXP1	NM_032682;NM_001012505	5'UTR;5'UTR	TRUE
cg13802981	chr13	111409394	0.222364	0.000242497	0.542278	0.80391		OpenSea				TRUE
cg06948737	chr12	95471414	0.200047	0.000243105	0.542278	0.723011	chr12:95466650-95467464	S_Shelf	FGD6	NM_018351	3'UTR
cg02947498	chr14	90139566	0.247304	0.000243301	0.542278	0.893722		OpenSea				TRUE
cg03998348	chr15	38227285	0.228452	0.00024417	0.542278	0.82524		OpenSea	TMCO5A	NM_152453	TSS200
cg02737759	chr12	72057786	-0.253191	0.000245044	0.542278	0.914211	chr12:72056768-72057787	Island	THAP2;THAP2;ZFC3H1	NM_031435;NM_031435;NM_144982	1stExon;5'UTR;TSS200		12:72056538-72058472	Promoter_Associated
cg22111043	chr7	45019005	-0.275143	0.00024697	0.542278	0.99254		OpenSea	MYO1G	NM_033054	TSS1500		7:45018258-45019154	Promoter_Associated
cg11459927	chrX	118829969	0.257027	0.000252119	0.542278	0.924886	chrX:118828038-118828257	S_Shore
cg13357408	chr7	157437802	0.273993	0.000255328	0.542278	0.984429	chr7:157440024-157442721	N_Shelf	PTPRN2;PTPRN2;PTPRN2	NM_002847;NM_130842;NM_130843	Body;Body;Body
cg12225526	chr10	21796388	0.221034	0.000257078	0.542278	0.793497	chr10:21797632-21799341	N_Shore
cg10876207	chr14	69726197	-0.306286	0.000258006	0.542278	1.09907	chr14:69726250-69728393	N_Shore	GALNTL1;GALNTL1	NM_020692;NM_001168368	TSS1500;TSS1500		14:69725332-69726340	Unclassified
cg03491821	chr16	65994309	0.227475	0.000258141	0.542278	0.816211		OpenSea				TRUE
cg08360511	chr11	61322922	0.242275	0.000258152	0.542278	0.869314	chr11:61322732-61323285	Island	SYT7	NM_004200	Body	TRUE	11:61322247-61323418	Unclassified
cg00648020	chr10	134992340	0.202775	0.000258208	0.542278	0.727561	chr10:134993121-134993324	N_Shore	KNDC1	NM_152643	Body
cg04930848	chr2	53314927	0.231545	0.000258729	0.542278	0.830589		OpenSea				TRUE
cg12223502	chr10	5658492	0.317107	0.000259619	0.542278	1.13704		OpenSea
cg27422759	chr11	69970464	0.203366	0.000261424	0.542278	0.728589		OpenSea	ANO1;ANO1	NM_018043;NR_030691	Body;Body
cg19349143	chr22	47189686	0.268404	0.000261633	0.542278	0.961506	chr22:47189484-47189707	Island	TBC1D22A	NM_014346	Body
cg15003812	chr5	34899275	0.234769	0.000263334	0.542278	0.840355		OpenSea	TTC23L	NM_144725	3'UTR	TRUE	5:34898256-34899329	Unclassified
cg07133741	chr20	55101981	0.25382	0.000263734	0.542278	0.90838		OpenSea	GCNT7	NM_080615	TSS1500
cg12252412	chr8	26513782	0.237042	0.000264474	0.542278	0.848044		OpenSea	DPYSL2	NM_001386	3'UTR
cg02727591	chr19	40168558	0.226042	0.000264742	0.542278	0.808593		OpenSea	LOC400696	NM_207646	TSS1500
cg11211795	chr1	16554984	-0.246354	0.000266704	0.542278	0.880461	chr1:16553326-16553660	S_Shore
cg00031708	chr7	23051361	0.360267	0.000267284	0.542278	1.28725	chr7:23052971-23054002	N_Shore	FAM126A	NM_032581	5'UTR
cg24649554	chr5	169291240	0.247213	0.00026748	0.542278	0.883221		OpenSea	FAM196B;DOCK2	NM_001129891;NM_004946	3'UTR;Body
cg01773807	chr7	98579466	0.214117	0.000274434	0.542278	0.76259	chr7:98579439-98579640	Island	TRRAP	NM_003496	Body
cg16260610	chr6	30152322	0.257988	0.000274694	0.542278	0.918734		OpenSea	TRIM26	NM_003449	3'UTR
cg25876186	chr17	77979405	0.236939	0.000278094	0.542278	0.84251		OpenSea	TBC1D16	NM_019020	Body		17:77978761-77980423	Unclassified
cg26350092	chr3	15137425	0.264517	0.000278223	0.542278	0.940517	chr3:15140035-15140890	N_Shelf	ZFYVE20	NM_022340	Body
cg13187539	chr15	31394188	0.201591	0.000284262	0.542278	0.714898		OpenSea	TRPM1	NM_002420	TSS1500
cg05779675	chr16	50637092	0.235434	0.000284449	0.542278	0.834847		OpenSea	NKD1	NM_033119	Body	TRUE	16:50636308-50637106	Promoter_Associated_Cell_type_specific
cg24251497	chr1	27319578	-0.233501	0.000286216	0.542278	0.827365	chr1:27320127-27321146	N_Shore	TRNP1	NM_001013642	TSS1500
cg13593192	chr4	77511003	0.272253	0.000290014	0.542278	0.963116	chr4:77507077-77507339	S_Shelf	SHROOM3	NM_020859	Body	TRUE
cg01329153	chr1	8417399	0.230608	0.000290706	0.542278	0.815556	chr1:8418322-8418857	N_Shore	RERE;RERE;RERE	NM_001042682;NM_012102;NM_001042681	Body;Body;Body
cg19957032	chr14	52455805	0.245627	0.000291995	0.542278	0.868199	chr14:52456128-52456593	N_Shore	C14orf166	NM_016039	TSS1500
cg12827283	chr6	32135728	0.272935	0.000293704	0.542278	0.96403	chr6:32134460-32135196	S_Shore	EGFL8	NM_030652	Body
cg19991458	chr15	67417651	0.21623	0.00029378	0.542278	0.763718		OpenSea	SMAD3;SMAD3	NM_005902;NM_001145102	Body;TSS1500
cg01795894	chr21	43107725	0.210044	0.000294868	0.542278	0.741535	chr21:43109349-43109687	N_Shore	NCRNA00111	NR_024367	Body
cg00055881	chr1	6153073	0.300904	0.000296032	0.542278	1.06179		OpenSea	KCNAB2;KCNAB2	NM_003636;NM_172130	Body;Body		1:6152884-6153094	Gene_Associated_Cell_type_specific
cg11711501	chr8	143009196	0.34733	0.0002975	0.542278	1.22486		OpenSea
cg21897034	chr3	38567652	0.270515	0.000299337	0.542278	0.953251		OpenSea	EXOG;EXOG	NM_001145464;NM_005107	3'UTR;3'UTR
cg12356266	chr8	99984350	0.249764	0.000303103	0.542278	0.878773	chr8:99984584-99985072	N_Shore
cg09140851	chr8	19170432	0.242581	0.00030766	0.542278	0.851926	chr8:19170999-19172056	N_Shore	SH2D4A	NM_022071	TSS1500	TRUE
cg23086519	chr14	75703717	0.21657	0.000308358	0.542278	0.760364		OpenSea				TRUE
cg03181382	chr2	131839563	0.30091	0.000310946	0.542278	1.05539		OpenSea	FAM168B	NM_001009993	Body	TRUE
cg03747657	chr1	2751217	0.238129	0.000311771	0.542278	0.834919		OpenSea
cg05745622	chr17	80510469	0.217584	0.000312455	0.542278	0.762678		OpenSea	FOXK2	NM_004514	Body	TRUE	17:80509579-80511359	Promoter_Associated
cg10860553	chr5	1399854	-0.217842	0.000313364	0.542278	0.763306		OpenSea	SLC6A3	NM_001044	Body
cg11542281	chr8	71315023	0.334408	0.000314851	0.542278	1.17106	chr8:71314145-71316770	Island	NCOA2	NM_006540	5'UTR		8:71314175-71315268	Promoter_Associated
cg17223698	chr15	39416631	0.207082	0.000317188	0.542278	0.724514		OpenSea				TRUE
cg13658208	chr5	1650985	0.250702	0.000318199	0.542278	0.87678	chr5:1653980-1654268	N_Shelf
cg26757097	chr6	33260263	0.305217	0.000319277	0.542278	1.06699	chr6:33256539-33256973	S_Shelf	RGL2;RGL2	NR_028387;NM_004761	Body;Body
cg25718748	chr6	170732120	0.539405	0.000319416	0.542278	1.88557	chr6:170732119-170732442	Island
cg05146852	chr11	26523296	0.303631	0.000319563	0.542278	1.06133		OpenSea	ANO3	NM_031418	Body
cg20931951	chr1	12508122	0.268726	0.000319907	0.542278	0.939192		OpenSea	VPS13D;VPS13D	NM_015378;NM_018156	Body;Body	TRUE
cg14794480	chr17	14367085	0.235181	0.000320557	0.542278	0.821744		OpenSea				TRUE
cg17256760	chr2	16035877	0.233801	0.000321724	0.542278	0.816553		OpenSea				TRUE
cg13428561	chr17	42734659	0.304615	0.000322882	0.542278	1.0634	chr17:42733486-42734626	S_Shore	C17orf104	NM_001145080	Body		17:42733492-42734746	Unclassified
cg00894134	chr9	130995828	0.245339	0.000323353	0.542278	0.856311	chr9:130996210-130996443	N_Shore	DNM1;DNM1	NM_004408;NM_001005336	Body;Body
cg24082440	chr21	33672186	0.309219	0.000323493	0.542278	1.07921	chr21:33672605-33673215	N_Shore	MRAP;MRAP	NM_206898;NM_178817	Body;Body
cg14114814	chr11	95328466	0.2011	0.000323748	0.542278	0.701798		OpenSea				TRUE
cg16387436	chr6	24251735	0.26728	0.000324183	0.542278	0.932597		OpenSea	DCDC2	NM_016356	Body	TRUE
cg06271652	chr16	23144103	0.249718	0.000326836	0.542278	0.870435		OpenSea	USP31	NM_020718	Body	TRUE
cg05370471	chr2	118594649	0.317912	0.000327818	0.542278	1.10772	chr2:118593639-118594234	S_Shore
cg19692340	chr10	79092861	0.217425	0.00033246	0.542278	0.756261		OpenSea	KCNMA1;KCNMA1;KCNMA1;KCNMA1	NM_001161353;NM_001161352;NM_002247;NM_001014797	Body;Body;Body;Body	TRUE
cg24122049	chr12	30032232	0.239553	0.000333687	0.542278	0.832845		OpenSea				TRUE
cg12050728	chr17	2265392	0.21051	0.000333747	0.542278	0.731854	chr17:2265492-2265876	N_Shore	SGSM2;SGSM2	NM_014853;NM_001098509	Body;Body
cg26025203	chrX	124451563	0.246622	0.000334652	0.542278	0.857112	chrX:124453902-124454150	N_Shelf
cg05266271	chr2	20757026	0.206105	0.000336078	0.542278	0.715918		OpenSea				TRUE
cg13582873	chr2	207024197	-0.270326	0.000336967	0.542278	0.938682	chr2:207023910-207024981	Island	EEF1B2;EEF1B2;EEF1B2;NDUFS1	NM_001037663;NM_021121;NM_001959;NM_005006	TSS200;TSS200;TSS200;TSS200		2:207024098-207024946	Promoter_Associated
cg12847007	chr5	153782192	0.207555	0.000338653	0.542278	0.720265	chr5:153784641-153785130	N_Shelf	GALNT10;GALNT10	NM_198321;NM_017540	Body;TSS1500
cg24862202	chr12	114401224	0.237428	0.000340097	0.542278	0.823494	chr12:114404002-114404377	N_Shelf	RBM19;RBM19;RBM19	NM_001146698;NM_001146699;NM_016196	Body;Body;Body		12:114401207-114401342	Gene_Associated_Cell_type_specific
cg00786657	chr15	88515810	0.2109	0.000340385	0.542278	0.731407		OpenSea	NTRK3;NTRK3	NM_001012338;NM_002530	Body;Body
cg13963053	chr6	170540050	0.209814	0.000341121	0.542278	0.727445		OpenSea
cg15443067	chr12	564731	0.205821	0.000342371	0.542278	0.713274	chr12:562221-563234	S_Shore
cg01331992	chr9	19379118	0.255086	0.000345022	0.542278	0.883146	chr9:19379794-19380341	N_Shore	RPS6	NM_001010	Body
cg24134292	chr8	142315841	0.299004	0.000345125	0.542278	1.03516	chr8:142318353-142319155	N_Shelf
cg06103624	chr15	66998926	0.388633	0.000347356	0.542278	1.34437	chr15:66993543-66996571	S_Shelf	SMAD6;SMAD6	NR_027654;NM_005585	Body;Body	TRUE
cg23055682	chr2	27798724	0.210001	0.000348723	0.542278	0.726084		OpenSea	C2orf16	NM_032266	TSS1500
cg02059755	chrX	65383371	0.224217	0.00035046	0.542278	0.77475		OpenSea	HEPH;HEPH;HEPH	NM_138737;NM_001130860;NM_014799	Body;TSS1500;TSS1500
cg16020436	chr1	203763483	0.232025	0.00035192	0.542278	0.801311	chr1:203764568-203765293	N_Shore	ZC3H11A	NM_014827	TSS1500
cg07264818	chr17	7808598	0.248381	0.000352438	0.542278	0.857639		OpenSea	CHD3;CHD3;CHD3;SCARNA21	NM_001005271;NM_005852;NM_001005273;NR_003000	Body;Body;Body;TSS1500		17:7808581-7808845	Unclassified_Cell_type_specific
cg10631097	chr2	10144309	0.233007	0.00035444	0.542278	0.803982		OpenSea
cg15081033	chr3	140805567	0.312228	0.000357531	0.542278	1.07615		OpenSea	SPSB4	NM_080862	Body	TRUE
cg10225523	chr1	231802460	0.21416	0.000359013	0.542278	0.737756		OpenSea	TSNAX-DISC1;DISC1;DISC1;DISC1;TSNAX-DISC1;DISC1;DISC1;DISC1;DISC1;TSNAX-DISC1;DISC1;DISC1;TSNAX-DISC1;DISC1;TSNAX-DISC1;DISC1;DISC1;DISC1;DISC1;DISC1;TSNAX-DISC1;TSNAX-DISC1;DISC1;DISC1;DISC1;DISC1;DISC1;TSNAX-DISC1;DISC1;DISC1;DISC1	NR_028394;NM_001164552;NM_001012959;NM_001164551;NR_028397;NM_001164553;NM_001012957;NM_001164541;NM_001164542;NR_028393;NM_001164550;NM_001164537;NR_028400;NM_001164554;NR_028398;NM_001164548;NM_001164555;NM_018662;NM_001164539;NM_001164556;NR_028399;NR_028395;NM_001164540;NM_001164544;NM_001164538;NM_001164545;NM_001012958;NR_028396;NM_001164546;NM_001164547;NM_001164549	Body;Body;Body;Body;Body;Body;Body;Body;Body;Body;Body;Body;Body;Body;Body;Body;Body;Body;Body;Body;Body;Body;Body;Body;Body;Body;Body;Body;Body;Body;Body	TRUE
cg12177087	chr19	45116903	0.23999	0.000359116	0.542278	0.82671		OpenSea
cg22510582	chr2	72376066	0.337011	0.000363798	0.542278	1.15903	chr2:72376055-72377175	Island	CYP26B1	NM_019885	TSS1500
cg03069112	chr6	167192573	0.219519	0.000368734	0.542278	0.753672		OpenSea	RPS6KA2	NM_001006932	Body
cg10298898	chr8	22132678	0.208592	0.000371039	0.542278	0.715591	chr8:22132791-22133357	N_Shore	PIWIL2;PIWIL2	NM_018068;NM_001135721	TSS200;TSS1500
cg14891617	chr7	158092647	0.203361	0.000376947	0.542278	0.696252		OpenSea	PTPRN2;PTPRN2;PTPRN2	NM_002847;NM_130842;NM_130843	Body;Body;Body	TRUE
cg11076970	chr6	32978196	0.250567	0.000379446	0.542278	0.857153	chr6:32975684-32975926	S_Shelf	HLA-DOA	NM_002119	TSS1500
cg20473595	chr17	3848169	0.220944	0.000379729	0.542278	0.755743	chr17:3847999-3848570	Island	ATP2A3;ATP2A3;ATP2A3;ATP2A3;ATP2A3;ATP2A3;ATP2A3	NM_174954;NM_174955;NM_174956;NM_174957;NM_174953;NM_174958;NM_005173	Body;Body;Body;Body;Body;Body;Body	TRUE	17:3847716-3848843	Unclassified_Cell_type_specific
cg20309677	chr1	116925753	0.245038	0.000386086	0.542278	0.836392		OpenSea	ATP1A1;ATP1A1;ATP1A1	NM_001160234;NM_001160233;NM_000701	TSS1500;Body;Body
cg23973566	chr6	24877729	0.228879	0.000386901	0.542278	0.781026		OpenSea	FAM65B;FAM65B	NM_014722;NM_015864	5'UTR;TSS200
cg01440070	chr16	32895392	0.266926	0.00038751	0.542278	0.910674	chr16:32896188-32897822	N_Shore	SLC6A10P	NR_003083	Body
cg09861057	chr1	154492947	0.289399	0.000388764	0.542278	0.98694		OpenSea	TDRD10;TDRD10	NM_182499;NM_001098475	Body;Body
cg25019503	chr11	44052211	0.255001	0.000389675	0.542278	0.869375		OpenSea				TRUE
cg19055098	chr12	52165097	0.200787	0.000391959	0.542278	0.684032		OpenSea	SCN8A	NM_014191	Body	TRUE
cg24337010	chr8	27094082	0.217227	0.000392051	0.542278	0.740018		OpenSea	STMN4	NM_030795	3'UTR
cg21937867	chr17	74536062	0.237659	0.000392497	0.542278	0.809505	chr17:74533281-74534566	S_Shore	PRCD	NM_001077620	TSS200		17:74535986-74536122	Unclassified_Cell_type_specific
cg21241675	chr9	93925541	-0.246944	0.000395336	0.542278	0.84036	chr9:93922196-93922679	S_Shelf				TRUE
cg24873695	chr1	3123054	0.427123	0.000396584	0.542278	1.45293		OpenSea	PRDM16;PRDM16	NM_022114;NM_199454	Body;Body
cg08695357	chr15	93618028	0.212334	0.000400716	0.542278	0.721333	chr15:93615622-93617185	S_Shore	RGMA;RGMA;RGMA;RGMA;RGMA	NM_001166289;NM_020211;NM_001166283;NM_001166287;NM_001166288	TSS1500;Body;TSS1500;5'UTR;TSS1500
cg14006266	chr9	34960084	0.201441	0.000403081	0.542278	0.683812	chr9:34957717-34958472	S_Shore	KIAA1045	NM_015297	5'UTR
cg02285725	chr6	125121219	0.201809	0.000403508	0.542278	0.68497		OpenSea	NKAIN2	NM_001040214	Body	TRUE
cg09932774	chr10	112111926	0.259264	0.000403838	0.542278	0.879888		OpenSea				TRUE
cg13850063	chr9	138362321	0.216488	0.00040462	0.542278	0.734535		OpenSea
cg04906462	chr7	130788305	0.26433	0.000404724	0.542278	0.896828	chr7:130790358-130792773	N_Shelf	FLJ43663;FLJ43663	NR_015431;NR_024153	Body;Body
cg12788866	chr4	6299306	0.250586	0.000405416	0.542278	0.850013		OpenSea	WFS1;WFS1	NM_006005;NM_001145853	Body;Body
cg17141696	chr17	1680805	0.27326	0.000406624	0.542278	0.926572		OpenSea	SERPINF1	NM_002615	3'UTR
cg14978242	chr5	79501131	0.213056	0.000406911	0.542278	0.722366		OpenSea	SERINC5	NM_178276	Body	TRUE	5:79500932-79501152	Unclassified_Cell_type_specific
cg13936383	chr9	139528170	0.217711	0.000408015	0.542278	0.737894	chr9:139526900-139527676	S_Shore
cg00476944	chr7	157411142	0.200397	0.000411418	0.542278	0.678487	chr7:157409846-157410241	S_Shore	PTPRN2;PTPRN2;PTPRN2	NM_002847;NM_130842;NM_130843	Body;Body;Body
cg26492916	chr6	32149401	0.249978	0.000413646	0.542278	0.845768		OpenSea	AGER;AGER	NM_172197;NM_001136	Body;Body
cg01375259	chr10	100155182	0.216465	0.000415241	0.542278	0.732021		OpenSea	PYROXD2;MIR1287	NM_032709;NR_031619	Body;TSS200
cg04757350	chr10	71529128	0.213266	0.000418096	0.542278	0.720568		OpenSea				TRUE
cg17970078	chr21	46086578	0.214477	0.00042025	0.542278	0.724179		OpenSea	C21orf29;KRTAP12-2	NM_144991;NM_181684	Body;1stExon
cg27127351	chr8	670293	0.333961	0.000423126	0.542278	1.12663		OpenSea	ERICH1	NM_207332	Body
cg13475104	chr3	119367048	0.22651	0.000424014	0.542278	0.763932		OpenSea	POPDC2	NM_022135	Body	TRUE
cg19994157	chr6	32825852	0.323415	0.000424678	0.542278	1.09054	chr6:32820849-32822370	S_Shelf	PSMB9;PSMB9	NM_002800;NM_148954	Body;Body
cg27103801	chr8	91000593	0.244054	0.000427754	0.542278	0.822172	chr8:90996372-90996957	S_Shelf
cg15098077	chr1	34642000	0.221738	0.000427899	0.542278	0.746959	chr1:34642382-34643024	N_Shore	C1orf94;C1orf94	NM_032884;NM_001134734	5'UTR;TSS1500
cg10643928	chr12	125449042	0.277677	0.000429601	0.542278	0.934919		OpenSea	DHX37	NM_032656	Body
cg11724668	chr7	149541889	0.239342	0.000429835	0.542278	0.805792		OpenSea	ZNF862	NM_001099220	Body
cg03934681	chr10	116697604	0.229458	0.00043384	0.542278	0.771592	chr10:116697893-116698376	N_Shore	TRUB1	NM_139169	TSS1500		10:116697460-116698469	Promoter_Associated
cg27129564	chr8	92177481	0.229181	0.00043398	0.542278	0.770628		OpenSea	LRRC69	NM_001129890	Body	TRUE
cg05498914	chr3	9727321	0.207682	0.000437574	0.542278	0.697593		OpenSea	MTMR14;MTMR14;MTMR14	NM_001077525;NM_022485;NM_001077526	Body;Body;Body
cg06800222	chr17	10195469	0.207603	0.000437769	0.542278	0.697288		OpenSea				TRUE
cg00872435	chr2	98645122	0.206351	0.000439443	0.542278	0.692741		OpenSea				TRUE
cg21851713	chr1	209976282	0.234082	0.000440763	0.542278	0.785531	chr1:209979316-209979666	N_Shelf	IRF6	NM_006147	5'UTR
cg09130535	chr11	67039119	-0.25492	0.000444405	0.542278	0.854547		OpenSea	ADRBK1	NM_001619	Body	TRUE	11:67038585-67040163	Promoter_Associated
cg00943585	chr6	170572016	0.200874	0.00044463	0.542278	0.673329	chr6:170575833-170576800	N_Shelf	LOC154449	NR_002787	TSS1500
cg03743262	chr7	113728506	0.266971	0.000444881	0.542278	0.894821	chr7:113724924-113727795	S_Shore
cg25908283	chr13	107124524	0.234056	0.00044798	0.542278	0.783795		OpenSea				TRUE
cg12337559	chr4	3449904	0.407139	0.00045151	0.542278	1.36202	chr4:3449650-3449995	Island	HGFAC	NM_001528	Body
cg18711553	chr6	27366782	0.281737	0.00045243	0.542278	0.942256		OpenSea	ZNF391	NM_001076781	5'UTR
cg13098071	chr1	156370496	0.316281	0.000454272	0.542278	1.05723		OpenSea				TRUE
cg13691060	chr1	184429288	0.231375	0.000456076	0.542278	0.773016		OpenSea	C1orf21	NM_030806	5'UTR	TRUE
cg00788063	chr16	85337438	0.225677	0.000460527	0.542278	0.753028		OpenSea					16:85335999-85337829	Unclassified
cg27319151	chr6	30071232	0.334633	0.000463922	0.542278	1.11552	chr6:30071225-30071428	Island	TRIM31	NM_007028	3'UTR		6:30070741-30071369	Unclassified
cg17107158	chr15	93132272	0.225556	0.000464882	0.542278	0.751701		OpenSea
cg01444051	chr8	144278589	0.257361	0.000467656	0.542278	0.85703		OpenSea
cg11011602	chr9	136215029	-0.212699	0.000470325	0.542278	0.707777	chr9:136214430-136215760	Island	SNORD24;MED22;RPL7A;MED22	NR_002447;NM_181491;NM_000972;NM_133640	TSS1500;TSS200;TSS200;TSS200		9:136214302-136215731	Promoter_Associated
cg25465641	chr8	142178276	0.28631	0.000470391	0.542278	0.952707		OpenSea	DENND3	NM_014957	Body
cg01822102	chr16	1604980	0.263254	0.000472339	0.542278	0.875515	chr16:1604964-1605345	Island	IFT140;TMEM204	NM_014714;NM_024600	Body;Body
cg10143960	chr1	1109486	0.544709	0.000473417	0.542278	1.81102	chr1:1109314-1110145	Island	TTLL10	NM_001130045	5'UTR	TRUE	1:1108800-1109567	Unclassified_Cell_type_specific
cg04569594	chr3	125181706	0.285217	0.000474021	0.542278	0.948118		OpenSea	SNX4	NM_003794	Body	TRUE
cg03290602	chr14	101514051	0.333374	0.000476638	0.542278	1.10741		OpenSea	MIR889	NR_030595	TSS200
cg23085666	chr3	125820924	0.212174	0.000477151	0.542278	0.704703		OpenSea	SLC41A3	NM_001164475	TSS1500
cg06213360	chr17	6462302	0.208729	0.000479324	0.542278	0.69285	chr17:6459129-6459829	S_Shelf					17:6462117-6462331	Unclassified_Cell_type_specific
cg09339841	chr2	234649204	0.225194	0.000479364	0.542278	0.747494	chr2:234652246-234652720	N_Shelf	UGT1A10;UGT1A6;UGT1A8;UGT1A4;UGT1A3;UGT1A6;UGT1A9;UGT1A7;UGT1A5	NM_019075;NM_205862;NM_019076;NM_007120;NM_019093;NM_001072;NM_021027;NM_019077;NM_019078	Body;Body;Body;Body;Body;Body;Body;Body;Body
cg22792349	chr10	89979884	0.211098	0.000479974	0.542278	0.700589		OpenSea				TRUE
cg10918735	chr19	39754974	-0.222727	0.000480681	0.542278	0.739042	chr19:39754973-39756540	Island				TRUE	19:39754750-39755088	Unclassified_Cell_type_specific
cg00876667	chr3	137497598	0.231793	0.000486138	0.542278	0.767986		OpenSea				TRUE
cg22827833	chr11	13295841	0.24177	0.000488834	0.542278	0.800461	chr11:13298796-13300735	N_Shelf
cg21954459	chr17	19319617	0.26447	0.000489103	0.542278	0.875556		OpenSea	RNF112	NM_007148	3'UTR
cg00397104	chr1	3662685	0.251687	0.000489958	0.542278	0.833045	chr1:3662963-3664085	N_Shore	KIAA0495	NM_207306	1stExon	TRUE	1:3662393-3663166	Unclassified
cg12199198	chr14	69053361	0.253121	0.000492712	0.542278	0.837173		OpenSea	RAD51L1	NM_133509	Body	TRUE
cg17508204	chr21	34915171	0.362228	0.000496023	0.542278	1.19698	chr21:34914303-34915906	Island	GART;SON;GART;GART;GART;GART;GART;SON	NM_001136005;NM_138927;NM_175085;NM_001136006;NM_001136005;NM_001136006;NM_000819;NM_032195	1stExon;TSS200;TSS1500;1stExon;5'UTR;5'UTR;TSS1500;TSS200		21:34914958-34915483	Unclassified
cg08898349	chr10	116697070	0.239055	0.000496637	0.542278	0.789828	chr10:116697893-116698376	N_Shore	TRUB1	NM_139169	TSS1500
cg05656763	chr12	133118770	0.345998	0.000497525	0.542278	1.14289		OpenSea	FBRSL1	NM_001142641	Body
cg21908129	chr14	21272532	0.307519	0.000498606	0.542278	1.0155		OpenSea	RNASE1;RNASE1;RNASE1	NM_198235;NM_198234;NM_002933	TSS1500;TSS1500;TSS1500
cg24672310	chrX	48644026	0.264063	0.000500727	0.542278	0.871514		OpenSea	GATA1	NM_002049	TSS1500
cg19885979	chr6	30175967	0.228469	0.00050145	0.542278	0.753895		OpenSea	TRIM26	NM_003449	5'UTR
cg04205432	chr8	105508484	0.257905	0.000505525	0.542278	0.850121		OpenSea	LRP12;LRP12	NM_001135703;NM_013437	Body;Body
cg10593165	chr4	5116565	0.202579	0.000507089	0.542278	0.66748		OpenSea	STK32B	NM_018401	Body	TRUE
cg12207022	chr20	61734930	0.202352	0.000509101	0.542278	0.666385	chr20:61733275-61734521	S_Shore	HAR1A;HAR1B	NR_003244;NR_003245	Body;TSS1500
cg08628580	chr11	58954091	0.228381	0.000510198	0.542278	0.751891		OpenSea	DTX4	NM_015177	Body	TRUE	11:58953048-58954690	Unclassified
cg07521912	chr5	169660734	0.211432	0.000511575	0.542278	0.695843	chr5:169659830-169660229	S_Shore	C5orf58	NM_001102609	5'UTR
cg23546343	chr14	101347284	0.204532	0.000512027	0.542278	0.673056	chr14:101348385-101348698	N_Shore	RTL1;MIR431;MIR433	NM_001134888;NR_029965;NR_029966	1stExon;TSS200;TSS1500
cg04198912	chr1	205536821	0.249075	0.000512033	0.542278	0.819633	chr1:205537751-205538443	N_Shore	MFSD4	NM_181644	TSS1500
cg07344172	chr1	200980488	0.250686	0.000515367	0.542278	0.824227		OpenSea	KIF21B	NM_017596	Body		1:200980371-200980591	Promoter_Associated_Cell_type_specific
cg08922090	chr16	87730600	0.389417	0.000516801	0.542278	1.27989		OpenSea	JPH3	NM_020655	3'UTR
cg16277229	chr6	52268609	0.325068	0.000518064	0.542278	1.06805	chr6:52267981-52268199	S_Shore	PAQR8	NM_133367	Body
cg19874095	chr19	46112743	0.200592	0.000518506	0.542278	0.658995		OpenSea	EML2	NM_012155	3'UTR
cg05797770	chr1	16470667	0.239498	0.000519511	0.542278	0.786609		OpenSea	EPHA2	NM_004431	Body		1:16470559-16470891	Unclassified_Cell_type_specific
cg12282588	chr1	157737828	0.252187	0.000521948	0.542278	0.827773		OpenSea	FCRL2	NM_030764	Body
cg03259564	chr16	1131805	0.297101	0.000522593	0.542278	0.975037	chr16:1128223-1130394	S_Shore
cg13755766	chr9	94710679	-0.264279	0.000523578	0.542278	0.867105	chr9:94711117-94713075	N_Shore	ROR2	NM_004560	Body
cg16496269	chr16	84541118	0.711782	0.000523739	0.542278	2.33527	chr16:84538884-84539115	S_Shelf					16:84540939-84541186	Unclassified
cg10107330	chr15	77922677	0.278118	0.000523914	0.542278	0.912433	chr15:77924568-77925988	N_Shore	LINGO1	NM_032808	Body
cg23144852	chr3	193405999	0.334533	0.000524853	0.542278	1.09726		OpenSea	OPA1;OPA1;OPA1;OPA1;OPA1;OPA1;OPA1;OPA1	NM_130835;NM_130832;NM_130834;NM_130836;NM_015560;NM_130837;NM_130833;NM_130831	Body;Body;Body;Body;Body;Body;Body;Body
cg04999999	chr20	62029358	0.228102	0.0005259	0.542278	0.747968	chr20:62031417-62032423	N_Shelf					20:62029002-62029389	Unclassified_Cell_type_specific
cg21236705	chr22	41422693	0.239938	0.000527206	0.542278	0.786521	chr22:41417924-41418887	S_Shelf
cg17616453	chr21	34175301	0.27802	0.000527363	0.542278	0.911321		OpenSea	C21orf62;C21orf62;C21orf62	NM_001162495;NM_019596;NM_001162496	5'UTR;5'UTR;5'UTR	TRUE
cg07879671	chr8	37508139	0.248718	0.000533684	0.542278	0.813984		OpenSea				TRUE
cg08043565	chr11	12308645	0.21317	0.000535557	0.542278	0.697321		OpenSea	MICALCL;MICALCL	NM_032867;NM_032867	1stExon;5'UTR
cg08570458	chr2	45497191	0.210104	0.000535592	0.542278	0.687284		OpenSea				TRUE
cg02692893	chr3	123708030	0.22518	0.00053825	0.542278	0.736117	chr3:123710680-123711108	N_Shelf	ROPN1	NM_017578	5'UTR
cg16112467	chr14	90042201	0.217782	0.000542342	0.542278	0.711217		OpenSea	PRO1768;FOXN3	NR_024620;NM_001085471	TSS1500;5'UTR	TRUE
cg22152253	chr19	49956854	-0.202689	0.00054256	0.542278	0.661892	chr19:49954763-49955185	S_Shore	ALDH16A1;ALDH16A1	NM_153329;NM_001145396	Body;Body		19:49954737-49957343	Promoter_Associated
cg24189734	chr5	6581774	0.222644	0.000548159	0.542278	0.726062	chr5:6582882-6583807	N_Shore	LOC255167	NR_024423	TSS1500
cg16336586	chr8	98797945	0.282929	0.000551752	0.542278	0.921855		OpenSea	LAPTM4B	NM_018407	Body	TRUE
cg17360854	chr2	161224771	-0.329897	0.00055542	0.542278	1.07394		OpenSea	RBMS1;RBMS1	NM_002897;NM_016836	Body;Body	TRUE
cg25691442	chr15	63345512	0.231788	0.000558684	0.542278	0.753967		OpenSea	TPM1;TPM1;TPM1;TPM1;TPM1;TPM1;TPM1	NM_001018007;NM_001018020;NM_001018004;NM_001018005;NM_000366;NM_001018008;NM_001018006	Body;Body;Body;Body;Body;Body;Body	TRUE
cg04026747	chr1	1197551	0.342788	0.000560311	0.542278	1.1146		OpenSea	UBE2J2;UBE2J2;LOC100128842;UBE2J2;UBE2J2	NM_194457;NM_194315;NR_027361;NM_194458;NM_058167	Body;Body;TSS1500;Body;Body
ch.2.240376F	chr2	8920135	0.335161	0.000560963	0.542278	1.08963		OpenSea	KIDINS220	NM_020738	Body
cg07268119	chr7	45717573	0.235509	0.000561134	0.542278	0.765625		OpenSea	ADCY1	NM_021116	Body
cg26922007	chr11	5080452	0.233968	0.000561332	0.542278	0.760579		OpenSea	OR52E2	NM_001005164	1stExon
cg11780549	chr17	79952786	0.204886	0.000561911	0.542278	0.665947	chr17:79952828-79953104	N_Shore	ASPSCR1	NM_024083	Body
cg18907363	chr14	100067361	0.232321	0.000562119	0.542278	0.755082	chr14:100069475-100071813	N_Shelf	CCDC85C	NM_001144995	Body
cg17376041	chr2	54856335	0.233138	0.000563171	0.542278	0.757549	chr2:54856098-54856487	Island	SPTBN1;SPTBN1	NM_178313;NM_003128	Body;Body
cg15558061	chr6	58399793	0.294791	0.000565148	0.542278	0.957434		OpenSea
cg14320729	chr19	45807023	0.207504	0.000566304	0.542278	0.673757	chr19:45805654-45805977	S_Shore	MARK4	NM_031417	3'UTR
cg09940006	chr8	143397324	0.217111	0.000568628	0.542278	0.704563	chr8:143397264-143397484	Island	TSNARE1	NM_145003	Body
cg00308508	chr5	127423333	0.205664	0.000571283	0.542278	0.666999	chr5:127418594-127420512	S_Shelf	SLC12A2	NM_001046	Body
cg05619449	chr12	124693173	0.237798	0.000575346	0.542278	0.770484		OpenSea
cg26078042	chr12	116942897	0.230359	0.000575803	0.542278	0.746299	chr12:116946195-116946607	N_Shelf
cg10716862	chr1	65674876	0.300384	0.000577165	0.542278	0.972852		OpenSea	AK3L1;AK3L1;AK3L1	NM_203464;NM_001005353;NM_013410	Body;Body;Body	TRUE	1:65674302-65675909	Unclassified
cg09399801	chr15	34874183	0.21932	0.000578216	0.542278	0.710139	chr15:34874861-34876425	N_Shore	GOLGA8B	NR_027410	Body
cg20483361	chr2	202826147	0.2198	0.000582918	0.542278	0.710918		OpenSea				TRUE
cg10058095	chrX	125301098	0.214873	0.000585653	0.542278	0.694546	chrX:125299245-125300436	S_Shore	DCAF12L2	NM_001013628	TSS1500
cg23198815	chr11	87184120	0.259706	0.000589792	0.542278	0.838668		OpenSea				TRUE
cg25854298	chr10	73936754	0.351015	0.000590268	0.542278	1.13341		OpenSea	ASCC1	NM_015947	Body	TRUE
cg26083825	chr6	363972	0.204312	0.000591776	0.542278	0.659487		OpenSea
cg15300753	chr11	48057861	0.202247	0.000593237	0.542278	0.652604		OpenSea	PTPRJ;PTPRJ	NM_002843;NM_001098503	Body;Body	TRUE
cg00898480	chr17	74641275	0.203019	0.000596745	0.542278	0.654576		OpenSea	ST6GALNAC1	NM_018414	TSS1500
cg02319149	chr13	99336246	0.243945	0.000599713	0.542278	0.786006		OpenSea	SLC15A1	NM_005073	3'UTR
cg00952162	chr7	64711268	0.245601	0.000599999	0.542278	0.791289	chr7:64712213-64712786	N_Shore				TRUE
cg12809483	chr5	72702746	0.219668	0.000600298	0.542278	0.70769		OpenSea				TRUE
cg05652090	chr12	118293169	0.370674	0.000600323	0.542278	1.19417		OpenSea	KSR2	NM_173598	Body
cg07347049	chr13	113627866	0.233638	0.000602813	0.542278	0.752272		OpenSea	MCF2L	NM_001112732	Body
cg22013790	chr1	91990662	0.290467	0.000603638	0.542278	0.935079		OpenSea	CDC7;CDC7;CDC7	NM_001134420;NM_001134419;NM_003503	3'UTR;3'UTR;3'UTR
cg16186435	chr6	32810833	0.275673	0.000603695	0.542278	0.887442	chr6:32811494-32811839	N_Shore	PSMB8;PSMB8	NM_004159;NM_148919	Body;Body
cg03266377	chr6	30128542	0.257996	0.000605008	0.542278	0.830292		OpenSea	TRIM10;TRIM10	NM_006778;NM_052828	1stExon;1stExon
cg26670985	chr5	171482761	0.242543	0.000608131	0.542278	0.780018	chr5:171482573-171482777	Island	STK10	NM_005990	Body
cg17907583	chr14	21860787	0.214223	0.000608584	0.542278	0.688873		OpenSea	SNORD9;CHD8;CHD8	NR_003029;NM_020920;NM_001170629	TSS1500;Body;Body
cg22808086	chr10	47107888	0.266415	0.000610241	0.542278	0.85639		OpenSea				TRUE
cg11344729	chr7	151335190	0.247478	0.000612128	0.542278	0.795187		OpenSea	PRKAG2;PRKAG2	NM_016203;NM_001040633	Body;Body	TRUE
cg06375328	chr11	69308768	0.295333	0.000615754	0.542278	0.948195		OpenSea
cg01035931	chr19	47367462	0.229902	0.000615916	0.542278	0.738094	chr19:47363357-47364477	S_Shelf
cg08961668	chr4	6957863	0.267204	0.000616047	0.542278	0.857829		OpenSea	TBC1D14;TBC1D14	NM_001113361;NM_020773	Body;Body
cg03288168	chr4	10784468	0.252399	0.000616706	0.542278	0.810181		OpenSea				TRUE	4:10784447-10784641	Unclassified_Cell_type_specific
cg19861260	chr7	87228749	0.298822	0.00061689	0.542278	0.959158	chr7:87229551-87229890	N_Shore	ABCB1	NM_000927	Body		7:87228682-87229046	Unclassified
cg05296773	chr12	93449339	0.241232	0.000621263	0.542278	0.773565		OpenSea				TRUE
cg17196805	chr17	37796442	0.204242	0.000624632	0.542278	0.654469	chr17:37793265-37793722	S_Shelf	STARD3;STARD3;STARD3	NM_006804;NM_001165937;NM_001165938	5'UTR;5'UTR;5'UTR
cg27631256	chr9	117692745	-0.430637	0.000630461	0.542278	1.37818		OpenSea	TNFSF8;TNFSF8	NM_001244;NM_001244	1stExon;5'UTR		9:117692687-117693276	Unclassified_Cell_type_specific
cg18983818	chr17	21176176	0.234178	0.00063172	0.542278	0.749246	chr17:21178819-21179690	N_Shelf
cg22672282	chr19	44222974	0.365858	0.000633329	0.542278	1.17015	chr19:44222858-44223943	Island	IRGC	NM_019612	Body
cg17379209	chr22	18256737	-0.273763	0.000635695	0.542278	0.875151	chr22:18256615-18257377	Island	BID;BID;BID;BID	NM_197967;NM_001196;NM_197966;NM_197966	5'UTR;5'UTR;1stExon;5'UTR		22:18256530-18256997	Promoter_Associated
cg14544180	chr19	18383319	0.254049	0.000637145	0.542278	0.81188		OpenSea	KIAA1683;KIAA1683;KIAA1683	NM_001145305;NM_025249;NM_001145304	5'UTR;5'UTR;5'UTR		19:18383237-18383532	Unclassified
cg08951901	chr6	32052293	0.252855	0.000637991	0.542278	0.807918	chr6:32055067-32055601	N_Shelf	TNXB	NM_019105	Body
cg06204755	chr17	70484432	0.220771	0.000640491	0.542278	0.705028		OpenSea				TRUE
cg16568256	chr17	72400209	0.223449	0.000642952	0.542278	0.71321		OpenSea				TRUE
cg12557114	chr6	112375870	0.329449	0.00064413	0.542278	1.05128		OpenSea	WISP3;WISP3	NM_198239;NM_003880	Body;Body	TRUE
cg15321573	chr17	12584482	0.200461	0.000649478	0.542278	0.638955		OpenSea	MYOCD;MYOCD	NM_153604;NM_001146312	Body;Body	TRUE
cg09831620	chr3	98001736	0.231916	0.000649772	0.542278	0.739172		OpenSea	OR5H2	NM_001005482	1stExon
cg14544248	chr14	95675591	0.202381	0.000652207	0.542278	0.644708		OpenSea	CLMN	NM_024734	Body
cg09121720	chr5	141027935	0.231197	0.000652896	0.542278	0.736398	chr5:141030918-141031177	N_Shelf	FCHSD1	NM_033449	Body
cg15568107	chr11	58477085	0.234403	0.000652907	0.542278	0.746609		OpenSea	GLYAT	NM_201648	3'UTR
cg01083884	chr13	113641411	0.239705	0.000655721	0.542278	0.763047		OpenSea	MCF2L;MCF2L	NM_001112732;NM_024979	Body;Body
cg24337225	chr20	44259589	0.220338	0.000655898	0.542278	0.701371		OpenSea	WFDC10A;WFDC9	NM_080753;NM_147198	Body;5'UTR		20:44259568-44259709	Unclassified_Cell_type_specific
cg07248486	chr4	83543360	0.200419	0.000656246	0.542278	0.637919		OpenSea	C4orf11;C4orf11	NR_024087;NR_024088	TSS1500;TSS1500
cg18493971	chr4	89376116	0.250069	0.000663488	0.542278	0.79476	chr4:89378223-89378948	N_Shelf
cg23747342	chr12	25539794	-0.273505	0.000663875	0.542278	0.869176	chr12:25538132-25538344	S_Shore
cg06805834	chr3	45081274	0.222599	0.000664007	0.542278	0.707381	chr3:45077069-45077690	S_Shelf					3:45081103-45081296	Unclassified_Cell_type_specific
cg15225056	chr3	236078	0.204291	0.00066908	0.542278	0.648526	chr3:238391-240140	N_Shelf
cg12203525	chr12	31130225	0.200512	0.000669501	0.542278	0.636476		OpenSea	TSPAN11	NM_001080509	Body	TRUE
cg01920011	chr8	37550126	0.222935	0.000670251	0.542278	0.707542	chr8:37551944-37555922	N_Shore
cg12040210	chr1	5540878	0.273012	0.000671058	0.542278	0.866331		OpenSea
cg13974534	chr9	71652532	0.31518	0.00067544	0.542278	0.999249	chr9:71650646-71651176	S_Shore	FXN;FXN;FXN	NM_001161706;NM_000144;NM_181425	Body;Body;Body
cg10878542	chr14	55591912	0.269684	0.000681621	0.542278	0.853942	chr14:55595697-55596692	N_Shelf
cg12593776	chr1	229831556	0.205947	0.000682766	0.542278	0.651972		OpenSea				TRUE
cg25212453	chr17	1509953	0.323155	0.000683034	0.542278	1.02296	chr17:1509882-1510101	Island	SLC43A2	NM_152346	Body
cg22448232	chr1	117451543	0.202945	0.000684439	0.542278	0.642254	chr1:117452203-117453452	N_Shore	PTGFRN	NM_020440	TSS1500
cg02656792	chr4	185280348	0.218495	0.000685737	0.542278	0.691284		OpenSea				TRUE
cg24420726	chr19	38684319	0.389934	0.000687672	0.542278	1.23321	chr19:38684166-38684411	Island	SIPA1L3	NM_015073	Body
cg23723818	chr1	57015477	0.241362	0.000692405	0.542278	0.762616		OpenSea	PPAP2B;PPAP2B	NM_177414;NM_003713	Body;Body	TRUE
cg14371158	chr9	132812753	0.210691	0.000692715	0.542278	0.665667	chr9:132815766-132816615	N_Shelf
cg07079719	chr19	1261013	-0.225384	0.00069326	0.542278	0.71201	chr19:1260264-1261334	Island					19:1259900-1261850	Promoter_Associated
cg21476824	chr13	76430089	0.22259	0.000697471	0.542278	0.7026		OpenSea	LMO7;LMO7	NM_015842;NM_005358	Body;Body
cg10181419	chr2	264120	-0.23027	0.000702898	0.542278	0.726066	chr2:263400-265238	Island	ACP1;SH3YL1;SH3YL1;ACP1;ACP1;ACP1	NR_024080;NM_015677;NM_001159597;NM_004300;NM_001040649;NM_007099	TSS1500;TSS200;TSS200;TSS1500;TSS1500;TSS1500
cg17846621	chr17	78113000	0.200489	0.000704341	0.542278	0.631985		OpenSea	EIF4A3	NM_014740	Body
cg02960938	chr2	239931011	0.227014	0.000704388	0.542278	0.71559	chr2:239930798-239931057	Island				TRUE
cg01635742	chr3	64561075	0.207956	0.000706843	0.542278	0.655202		OpenSea	ADAMTS9	NM_182920	Body	TRUE	3:64560797-64561664	Unclassified_Cell_type_specific
cg06675144	chr5	127552620	0.218189	0.000708171	0.542278	0.687266		OpenSea				TRUE
cg21156602	chr12	25147218	0.224924	0.000708354	0.542278	0.708454		OpenSea	C12orf77	NM_001101339	3'UTR
cg04911050	chr16	677664	0.290491	0.000711411	0.542278	0.91443	chr16:677367-678128	Island	RAB40C	NM_021168	3'UTR
cg14033585	chr15	76124287	0.224128	0.000713704	0.542278	0.705216		OpenSea				TRUE
cg05865451	chr4	530543	0.341887	0.00071504	0.542278	1.07546	chr4:530297-530600	Island	PIGG;PIGG	NM_017733;NM_001127178	Body;Body
cg19600023	chr6	150525304	0.22649	0.000718683	0.542278	0.711962		OpenSea	PPP1R14C	NM_030949	Body
cg23412797	chr17	79257094	0.368458	0.000720755	0.542278	1.15777	chr17:79255960-79256323	S_Shore	SLC38A10;SLC38A10	NM_001037984;NM_138570	Body;Body
cg27070902	chr11	44750083	0.227834	0.000721485	0.542278	0.715802	chr11:44748205-44749761	S_Shore				TRUE	11:44749123-44750472	Promoter_Associated
cg10319857	chr16	69653345	0.286688	0.000725073	0.542278	0.900092		OpenSea	NFAT5;NFAT5;NFAT5;NFAT5;NFAT5	NM_138714;NM_001113178;NM_138713;NM_173214;NM_006599	5'UTR;Body;Body;5'UTR;Body	TRUE
cg14737905	chr2	128186178	0.296016	0.000727632	0.542278	0.928925	chr2:128186097-128186370	Island	PROC	NM_000312	Body
cg03156260	chr4	75721361	0.214818	0.0007294	0.542278	0.673891	chr4:75719101-75719740	S_Shore	BTC	NM_001729	TSS1500
cg14716311	chr13	52601031	0.216823	0.00073272	0.542278	0.679753		OpenSea	UTP14C;ALG11	NM_021645;NM_001004127	5'UTR;Body
cg01627594	chr6	159241461	0.229983	0.000733038	0.542278	0.720969	chr6:159239081-159240775	S_Shore	EZR	NM_001111077	TSS1500		6:159241130-159241662	Unclassified_Cell_type_specific
cg14084896	chr6	40530702	0.227277	0.000736368	0.542278	0.712037		OpenSea	LRFN2	NM_020737	5'UTR	TRUE
cg01382671	chr11	62622925	0.224787	0.000737266	0.542278	0.704118	chr11:62623359-62623877	N_Shore	SNORD27;SNORD26;SNORD29;SNORD28;SLC3A2;SLC3A2;SLC3A2;SLC3A2;SNHG1;SLC3A2	NR_002563;NR_002564;NR_002559;NR_002562;NM_002394;NM_001012663;NM_001012661;NM_001012662;NR_003098;NM_001012664	TSS1500;TSS200;TSS1500;TSS1500;TSS1500;TSS1500;TSS1500;TSS1500;Body;TSS1500
cg23069297	chr2	242833648	0.401962	0.000737641	0.542278	1.25901	chr2:242832999-242833229	S_Shore				TRUE
cg01075459	chr16	12664318	0.260271	0.000738734	0.542278	0.815042	chr16:12662362-12662677	S_Shore	SNX29	NM_001080530	3'UTR
cg05580560	chr3	108607138	0.222117	0.000744931	0.542278	0.694757		OpenSea				TRUE
cg27112993	chr17	35242805	0.240243	0.00074713	0.542278	0.751144		OpenSea
cg11815570	chr17	178697	0.224409	0.000748969	0.542278	0.701397		OpenSea	RPH3AL	NM_006987	5'UTR
cg16588852	chr4	4034611	0.215234	0.000749147	0.542278	0.672698		OpenSea
cg06788504	chr6	32974517	0.204085	0.000749761	0.542278	0.637782	chr6:32975684-32975926	N_Shore	HLA-DOA	NM_002119	3'UTR
cg07213414	chr16	23153611	0.215359	0.000757387	0.542278	0.672066		OpenSea	USP31	NM_020718	Body	TRUE
cg13675278	chr9	73189590	0.218212	0.000757615	0.542278	0.680942		OpenSea	TRPM3;TRPM3;TRPM3;TRPM3;TRPM3;TRPM3;TRPM3	NM_020952;NM_001007471;NM_206946;NM_024971;NM_206947;NM_206945;NM_206944	Body;Body;Body;Body;Body;Body;Body	TRUE
cg13778975	chr6	25727019	0.214869	0.000758323	0.542278	0.670424	chr6:25726454-25726722	S_Shore	HIST1H2AA;HIST1H2BA	NM_170745;NM_170610	TSS1500;TSS200
cg24865955	chr5	141576963	0.201078	0.00075966	0.542278	0.627237		OpenSea				TRUE
cg08769073	chr11	12214804	0.337853	0.000760549	0.542278	1.05372		OpenSea	MICAL2	NM_014632	Body	TRUE
cg22103637	chr13	96742056	-0.235235	0.000761316	0.542278	0.733566	chr13:96742138-96744162	N_Shore	HS6ST3	NM_153456	TSS1500
cg18764164	chr11	5248426	0.309769	0.000761531	0.542278	0.965958		OpenSea	HBB	NM_000518	TSS200
cg22047469	chr1	1110107	0.391416	0.000761542	0.542278	1.22056	chr1:1109314-1110145	Island	TTLL10	NM_001130045	5'UTR
cg10444528	chr4	6596373	0.297611	0.000763213	0.542278	0.92776		OpenSea	MAN2B2	NM_015274	Body
cg18023080	chr1	11107384	0.212223	0.000766565	0.542278	0.661172		OpenSea	MASP2;MASP2	NM_006610;NM_139208	TSS200;TSS200
cg10692636	chr17	76470423	0.240672	0.000769004	0.542278	0.74947	chr17:76472296-76472533	N_Shore	DNAH17	NM_173628	Body	TRUE
cg27367235	chr16	88568705	0.353576	0.000769311	0.542278	1.101	chr16:88569267-88569491	N_Shore	ZFPM1	NM_153813	Body
cg06993494	chr11	59211431	0.201105	0.00076944	0.542278	0.626206		OpenSea	OR5A1	NM_001004728	1stExon
cg14017326	chr1	206635571	0.270238	0.000772616	0.542278	0.840991		OpenSea	SRGAP2;SRGAP2	NM_015326;NM_001170637	3'UTR;3'UTR		1:206634753-206635780	Unclassified
cg23854008	chr11	3402774	0.209462	0.000773371	0.542278	0.651765	chr11:3400155-3400419	S_Shelf	LOC650368	NR_024248	Body
cg14010194	chr6	42152817	0.225849	0.000774229	0.542278	0.702645		OpenSea	GUCA1B	NM_002098	Body	TRUE	6:42152792-42152840	Unclassified_Cell_type_specific
cg10876737	chr5	1052223	0.295854	0.000775541	0.542278	0.920222	chr5:1053544-1053807	N_Shore	SLC12A7	NM_006598	3'UTR
cg15214229	chr20	35275274	0.208225	0.00077564	0.542278	0.647651		OpenSea	SLA2;SLA2	NM_032214;NM_175077	TSS1500;TSS1500	TRUE
cg05956058	chr5	60871066	0.241276	0.000779485	0.542278	0.749931		OpenSea				TRUE
cg23388392	chr17	39577117	0.23677	0.000779626	0.542278	0.735909		OpenSea	KRT37	NM_003770	3'UTR
cg00613786	chr3	46790182	0.270234	0.000780809	0.542278	0.83974	chr3:46791861-46792518	N_Shore
cg11075570	chr7	92100814	0.374602	0.000782613	0.542278	1.16368		OpenSea
cg15102387	chr11	2240973	0.207553	0.000783054	0.542278	0.644702		OpenSea
cg09909115	chr16	85476590	0.219406	0.000790094	0.542278	0.680669		OpenSea					16:85476575-85476892	Unclassified_Cell_type_specific
cg12170933	chr14	95620298	-0.292561	0.000792462	0.542278	0.907238	chr14:95623080-95624220	N_Shelf	DICER1	NM_177438	5'UTR
cg21699252	chr2	16079013	0.23429	0.000799656	0.542278	0.72562	chr2:16079801-16083032	N_Shore
cg05583014	chr3	48509019	0.206029	0.000800249	0.542278	0.638027		OpenSea	TREX1;TREX1;TREX1	NM_033629;NM_016381;NM_016381	3'UTR;1stExon;3'UTR
cg06972188	chr16	81565706	0.22514	0.000800821	0.542278	0.697138		OpenSea	CMIP;CMIP	NM_030629;NM_198390	Body;Body
cg18254983	chr19	51330299	-0.332752	0.000800957	0.542278	1.03033	chr19:51330212-51330470	Island	KLK15;KLK15;KLK15	NM_017509;NM_138563;NM_138564	Body;Body;Body
cg05797097	chr6	14720183	0.209542	0.000803353	0.542278	0.648553		OpenSea				TRUE
cg10479063	chr12	9360933	0.226184	0.000805488	0.542278	0.699801		OpenSea	PZP	NM_002864	1stExon
cg09590778	chr10	134957173	0.217686	0.000807682	0.542278	0.673251	chr10:134955508-134955800	S_Shore
cg27648793	chr12	80992284	0.209401	0.000816434	0.542278	0.646646		OpenSea	PTPRQ	NM_001145026	Body	TRUE
cg27452943	chr2	174281033	0.224598	0.000817011	0.542278	0.693507		OpenSea
cg10078898	chr14	21491045	0.200727	0.00082528	0.542278	0.618922	chr14:21492735-21494270	N_Shore	NDRG2;NDRG2;NDRG2;NDRG2;NDRG2;NDRG2;NDRG2;NDRG2	NM_016250;NM_201535;NM_201538;NM_201541;NM_201540;NM_201539;NM_201537;NM_201536	Body;Body;Body;Body;Body;Body;Body;Body
cg21450888	chr1	172114047	0.218277	0.000831887	0.542278	0.672278		OpenSea	DNM3;DNM3;MIR199A2	NM_015569;NM_001136127;NR_029618	Body;Body;TSS1500
cg20492222	chrX	100071557	0.232978	0.000834604	0.542278	0.717226	chrX:100075232-100075559	N_Shelf
cg17057663	chr5	4863806	0.226703	0.000834771	0.542278	0.69789	chr5:4866317-4866630	N_Shelf
cg16604035	chr1	27863299	0.238389	0.000836294	0.542278	0.733677		OpenSea	AHDC1	NM_001029882	3'UTR	TRUE	1:27862860-27863609	Unclassified_Cell_type_specific
cg07098168	chr10	105049522	0.216321	0.000836451	0.542278	0.665741		OpenSea	INA	NM_032727	3'UTR
cg26942930	chr7	147804524	0.204885	0.00083678	0.542278	0.630511		OpenSea	CNTNAP2	NM_014141	Body	TRUE
cg04276007	chr7	107386512	0.29123	0.000840722	0.542278	0.895632	chr7:107383657-107385021	S_Shore	CBLL1;CBLL1	NM_024814;NR_024199	Body;Body
cg06927807	chr1	229056866	0.262589	0.000844059	0.542278	0.807099		OpenSea				TRUE
cg18469610	chr20	37363275	0.203972	0.000845238	0.542278	0.62681	chr20:37359505-37359853	S_Shelf
cg06691963	chr3	71149599	0.283135	0.000846168	0.542278	0.869943		OpenSea	FOXP1	NM_032682	Body	TRUE
cg12822818	chr11	112096781	-0.451286	0.000849262	0.542278	1.38588	chr11:112097022-112097547	N_Shore	PTS	NM_000317	TSS1500		11:112096624-112098186	Promoter_Associated
cg01419567	chr8	77594595	0.317356	0.000854718	0.542278	0.973705	chr8:77594255-77594860	Island	ZFHX4;LOC100192378	NM_024721;NR_024360	5'UTR;Body
cg03519180	chr10	119102524	0.222307	0.000857052	0.542278	0.681813		OpenSea	PDZD8	NM_173791	Body	TRUE
cg26640424	chr2	134956853	0.207737	0.000859151	0.542278	0.636906		OpenSea				TRUE
cg17460003	chrX	68834205	0.22753	0.000862012	0.542278	0.697261	chrX:68835648-68837063	N_Shore
cg18745782	chr19	13985408	0.2417	0.000863984	0.542278	0.740448	chr19:13983596-13984152	S_Shore	MIR181D;MIR181C	NR_030179;NR_029613	TSS1500;TSS200		19:13985243-13985489	Unclassified_Cell_type_specific
cg02432263	chr10	18943063	-0.249541	0.000867956	0.542278	0.76397	chr10:18940528-18940765	S_Shelf
cg24199384	chr13	24365000	0.208677	0.000870354	0.542278	0.638614		OpenSea	MIPEP	NM_005932	Body	TRUE
cg07747336	chr11	125649398	0.207017	0.000875104	0.542278	0.633046		OpenSea	PATE2	NM_212555	TSS1500
cg12252868	chr2	112383396	0.213038	0.000876421	0.542278	0.651317		OpenSea				TRUE
cg20638357	chr13	113508807	0.29542	0.000877883	0.542278	0.902969		OpenSea	ATP11A;ATP11A	NM_015205;NM_032189	Body;Body
cg22679725	chr1	27702662	0.203244	0.00087885	0.542278	0.62113		OpenSea	FCN3;FCN3	NM_173452;NM_003665	TSS1500;TSS1500
cg03168749	chr11	124413574	0.201722	0.000878925	0.542278	0.616472		OpenSea	OR8B12	NM_001005195	TSS200
cg26387317	chr5	156252791	0.233443	0.000878944	0.542278	0.713411		OpenSea				TRUE
cg04540442	chr12	34445809	0.292757	0.000879076	0.542278	0.894658		OpenSea
cg06204922	chr12	5019933	-0.267495	0.000879497	0.542278	0.817403	chr12:5018585-5021171	Island	KCNA1	NM_000217	5'UTR		12:5019268-5020352	Unclassified
cg07781035	chr5	134871778	-0.245202	0.00088422	0.542278	0.748711	chr5:134870740-134872051	Island	NEUROG1	NM_006161	TSS200	TRUE
cg05613273	chr17	80419874	0.268001	0.000884996	0.542278	0.818223	chr17:80416004-80417259	S_Shelf	NARF;NARF;NARF;NARF	NM_001038618;NM_001083608;NM_031968;NM_012336	5'UTR;Body;Body;Body
cg16543823	chr7	52735864	0.208501	0.000890032	0.542278	0.636051		OpenSea
cg27169819	chr17	79388690	0.31383	0.000890089	0.542278	0.95736	chr17:79388434-79388927	Island	BAHCC1	NM_001080519	Body
cg19317333	chr1	3319433	0.225012	0.00089269	0.542278	0.68613	chr1:3321269-3322310	N_Shore	PRDM16;PRDM16	NM_022114;NM_199454	Body;Body
cg04900999	chr17	40610958	0.344493	0.000893907	0.542278	1.05026	chr17:40610746-40611032	Island	ATP6V0A1;ATP6V0A1;ATP6V0A1;ATP6V0A1;ATP6V0A1;ATP6V0A1	NM_005177;NM_001130020;NM_001130021;NM_005177;NM_001130020;NM_001130021	1stExon;1stExon;1stExon;5'UTR;5'UTR;5'UTR		17:40610527-40612506	Promoter_Associated
cg15646359	chr4	69048430	0.275183	0.000894319	0.542278	0.838896	chr4:69048062-69048437	Island	LOC100130017	NR_015446	Body
cg18861827	chr3	121469168	0.280336	0.000901008	0.542278	0.853698	chr3:121468092-121468578	S_Shore	GOLGB1	NM_004487	TSS1500		3:121467886-121469337	Promoter_Associated
cg14550145	chr10	7618474	0.30511	0.000903707	0.542278	0.928747	chr10:7618377-7618615	Island	ITIH5;ITIH5;ITIH5	NM_030569;NM_032817;NM_001001851	Body;Body;Body
cg12545882	chr2	122343687	0.218419	0.000904048	0.542278	0.664824		OpenSea	CLASP1;CLASP1;CLASP1	NM_001142273;NM_015282;NM_001142274	Body;Body;Body	TRUE
cg12513901	chr12	122372131	0.255919	0.000904517	0.542278	0.77891		OpenSea	WDR66	NM_144668	Body	TRUE
cg04101116	chr22	19736256	0.20764	0.000907518	0.542278	0.631671		OpenSea
cg17488625	chr1	47970762	0.259663	0.000908955	0.542278	0.789755	chr1:47973709-47973952	N_Shelf
cg27528222	chr1	2138953	0.325095	0.000909181	0.542278	0.988728	chr1:2136808-2137351	S_Shore	C1orf86	NM_001146310	5'UTR
cg18405691	chr11	55322753	0.267405	0.000913059	0.542278	0.812779		OpenSea	OR4C15	NM_001001920	1stExon
cg03854598	chr22	43831005	0.386813	0.000914457	0.542278	1.17546	chr22:43830899-43831162	Island	MPPED1	NM_001044370	Body
cg24974729	chr11	67764320	0.415689	0.000915173	0.542278	1.26307	chr11:67764918-67765256	N_Shore	UNC93B1	NM_030930	Body	TRUE	11:67764288-67764423	Gene_Associated
cg04713108	chr5	44807541	0.214968	0.000915766	0.542278	0.653118	chr5:44809047-44809692	N_Shore	MRPS30	NM_016640	TSS1500
cg09777637	chr7	123674510	0.302434	0.00091595	0.542278	0.918834	chr7:123672063-123673691	S_Shore	TMEM229A	NM_001136002	TSS1500
cg17305672	chr8	101871420	0.229169	0.000919702	0.542278	0.695837		OpenSea
cg04776040	chr1	210607796	0.204043	0.000921188	0.542278	0.619404		OpenSea	HHAT;HHAT;HHAT;HHAT;HHAT;HHAT	NM_001170580;NM_001170588;NM_018194;NM_001122834;NM_001170587;NM_001170564	Body;Body;Body;Body;Body;Body	TRUE
cg09510036	chrX	69396399	0.23526	0.000921587	0.542278	0.714123		OpenSea	DGAT2L6	NM_198512	TSS1500
cg06772742	chr1	177980492	0.245907	0.000927153	0.542278	0.745799		OpenSea				TRUE
cg06832258	chr8	34533034	0.221746	0.000930897	0.542278	0.672133		OpenSea				TRUE
cg20668662	chr10	105452885	-0.248668	0.000931335	0.542278	0.753686	chr10:105452338-105453230	Island	SH3PXD2A	NM_014631	Body		10:105452647-105452981	Unclassified
cg10402121	chr10	126487101	0.275839	0.000931992	0.542278	0.835954	chr10:126490161-126490934	N_Shelf
cg25418042	chrX	27766765	0.224367	0.000934455	0.542278	0.679706		OpenSea	DCAF8L2	NM_001136533	1stExon
cg14011422	chr10	5227757	0.228001	0.000935884	0.542278	0.690565		OpenSea	AKR1CL1	NR_027916	TSS1500
cg23026345	chr6	40400462	0.236259	0.000937829	0.542278	0.715364		OpenSea	LRFN2	NM_020737	Body
cg02875879	chr4	113569394	0.222567	0.00094058	0.542278	0.673621		OpenSea	MIR302A;MIR302D;LARP7;LARP7;MIR367	NR_029835;NR_029859;NM_015454;NM_016648;NR_029860	Body;TSS200;Body;Body;TSS1500
cg19261516	chr3	132274035	0.221774	0.000940864	0.542278	0.671192		OpenSea				TRUE
cg01502244	chr17	78188904	0.204582	0.000946533	0.542278	0.618628	chr17:78188803-78189010	Island	SGSH	NM_000199	Body
cg10693071	chr5	114516422	0.2212	0.000947428	0.542278	0.668789	chr5:114514716-114516220	S_Shore	TRIM36;TRIM36;TRIM36	NM_018700;NM_001017397;NM_001017398	TSS200;TSS200;TSS200		5:114514845-114516554	Unclassified_Cell_type_specific
cg10939936	chr14	99850187	-0.361833	0.00094813	0.542278	1.09387		OpenSea				TRUE
cg11018018	chr10	50326783	0.230024	0.000948198	0.542278	0.695386	chr10:50323184-50323735	S_Shelf
cg15298666	chr11	130078492	0.305086	0.000948485	0.542278	0.922266	chr11:130078173-130078667	Island	ST14	NM_021978	Body
cg21251140	chr2	181544642	0.229129	0.00095313	0.542278	0.692164		OpenSea				TRUE
cg04436701	chr1	168344264	0.225658	0.000953211	0.542278	0.681671		OpenSea	MIR557	NR_030284	TSS1500
cg23521230	chr7	22704884	0.267555	0.000953512	0.542278	0.808196	chr7:22704823-22705421	Island
cg15778433	chr3	42304070	0.214905	0.000955003	0.542278	0.649014	chr3:42304944-42305311	N_Shore	CCK	NM_000729	Body
cg06839483	chr9	34372236	0.249907	0.000957278	0.542278	0.75446	chr9:34370773-34372902	Island	KIAA1161	NM_020702	Body
cg09753632	chr5	95413861	0.278074	0.000960762	0.542278	0.839057		OpenSea	MIR583	NR_030309	TSS1500
cg20516712	chr3	127270269	0.224252	0.000961065	0.542278	0.676623	chr3:127266730-127267082	S_Shelf					3:127270197-127270358	Unclassified_Cell_type_specific
cg24238929	chr17	41018408	0.299963	0.00096189	0.542278	0.904951		OpenSea	LOC90586	NR_002773	TSS1500
cg17403046	chr12	113596797	0.218029	0.000962435	0.542278	0.657712		OpenSea	DDX54;DDX54;CCDC42B	NM_024072;NM_001111322;NM_001144872	Body;Body;3'UTR
cg19414591	chr1	91190582	-0.210273	0.000962896	0.542278	0.634273	chr1:91190489-91192804	Island
cg26602558	chr4	27328217	0.241686	0.000966145	0.542278	0.728672		OpenSea				TRUE
cg04052832	chr13	111220199	0.200794	0.000967802	0.542278	0.605237		OpenSea
cg01640727	chr17	44029468	0.205134	0.000968493	0.542278	0.618254	chr17:44026527-44026738	S_Shelf	MAPT;MAPT;MAPT;MAPT;MAPT;MAPT	NM_001123067;NM_016835;NM_016834;NM_001123066;NM_005910;NM_016841	5'UTR;5'UTR;5'UTR;5'UTR;5'UTR;5'UTR
cg07909178	chr17	74073876	-0.227604	0.00097082	0.542278	0.68574	chr17:74070404-74073530	S_Shore	ZACN	NM_180990	TSS1500	TRUE
cg07781491	chr1	16554892	-0.234839	0.000971565	0.542278	0.707459	chr1:16553326-16553660	S_Shore
cg18887961	chr2	220160545	0.249576	0.000974474	0.542278	0.75153	chr2:220159438-220159977	S_Shore	PTPRN	NM_002846	Body		2:220160346-220160650	Unclassified_Cell_type_specific
cg00169737	chr12	122089539	0.218219	0.000975555	0.542278	0.657001		OpenSea	MORN3	NM_173855	3'UTR
cg02548132	chr8	6420242	0.41297	0.000975786	0.542278	1.24331	chr8:6424215-6424888	N_Shelf	ANGPT2;ANGPT2;ANGPT2;MCPH1	NM_001147;NM_001118888;NM_001118887;NM_024596	1stExon;1stExon;1stExon;Body	TRUE
cg10628909	chr1	1646882	0.233708	0.000978108	0.542278	0.703371	chr1:1643593-1643811	S_Shelf	CDK11A;CDK11B;CDK11B;CDK11B;CDK11B;CDK11A;CDK11B;CDK11B	NM_033529;NM_033493;NM_033489;NM_033486;NM_033488;NM_024011;NM_033492;NM_033487	Body;Body;Body;Body;Body;Body;Body;5'UTR
cg06396390	chr7	128697416	0.245489	0.0009792	0.542278	0.738708	chr7:128696026-128696230	S_Shore
cg24766840	chr12	124824871	0.235077	0.00097993	0.542278	0.707301	chr12:124821019-124821593	S_Shelf	NCOR2;NCOR2	NM_006312;NM_001077261	Body;Body
cg03041532	chr11	71711021	0.309927	0.000985697	0.542278	0.93172		OpenSea	IL18BP;IL18BP;IL18BP;IL18BP;IL18BP;IL18BP;IL18BP	NM_001145057;NM_001039660;NM_001039659;NM_001145055;NM_001145055;NM_173042;NM_173042	5'UTR;5'UTR;5'UTR;1stExon;5'UTR;5'UTR;1stExon	TRUE
cg18249027	chr7	137528924	0.216895	0.000987274	0.542278	0.651891	chr7:137531125-137532382	N_Shelf	DGKI	NM_004717	Body
cg02773337	chr10	3171970	0.238001	0.000987643	0.542278	0.715288		OpenSea	PFKP	NM_002627	Body		10:3171808-3172113	Unclassified_Cell_type_specific
cg15531930	chr7	108097606	0.295363	0.000988538	0.542278	0.887568	chr7:108095401-108097206	S_Shore	NRCAM;NRCAM	NM_001037132;NM_005010	TSS1500;TSS1500
cg20548231	chr22	31318373	-0.311522	0.000988634	0.542278	0.936113	chr22:31318228-31318489	Island	C22orf27	NR_026920	Body		22:31318029-31318574	Unclassified_Cell_type_specific
cg07809176	chr12	27849452	0.23083	0.000990349	0.542278	0.693463		OpenSea	REP15;REP15	NM_001029874;NM_001029874	5'UTR;1stExon
cg26239816	chr22	25615317	0.25859	0.00099304	0.542278	0.776555		OpenSea	CRYBB2	NM_000496	TSS1500
cg17295589	chr17	62019144	0.269786	0.00099666	0.542278	0.809749	chr17:62019023-62019319	Island	SCN4A	NM_000334	Body
cg07066860	chr12	11932089	0.244204	0.000997076	0.542278	0.732923		OpenSea	ETV6	NM_001987	Body	TRUE
cg08682866	chr17	13818946	0.204233	0.00100191	0.542278	0.61253		OpenSea				TRUE
cg14353956	chr9	139560975	-0.240883	0.00100321	0.542278	0.722312	chr9:139559804-139561005	Island	EGFL7;EGFL7	NM_201446;NM_016215	5'UTR;5'UTR
cg22708087	chr13	32780062	0.383613	0.00100511	0.542278	1.14999		OpenSea	FRY	NM_023037	Body	TRUE
cg26647242	chr2	30040525	0.208862	0.00100659	0.542278	0.625991		OpenSea	ALK	NM_004304	Body	TRUE
cg04018164	chr17	12566358	0.213187	0.00100917	0.542278	0.638716	chr17:12568667-12569335	N_Shelf
cg15109860	chr6	30128427	0.273192	0.00100963	0.542278	0.818439		OpenSea	TRIM10;TRIM10	NM_006778;NM_052828	1stExon;1stExon
cg15120477	chr2	220252832	0.332782	0.00101131	0.542278	0.996721	chr2:220252008-220252638	S_Shore	DNPEP	NM_012100	TSS200		2:220252102-220253617	Promoter_Associated
cg10511301	chr6	30683561	0.269475	0.00101478	0.542278	0.806707	chr6:30684836-30685503	N_Shore	MDC1	NM_014641	5'UTR
cg18453481	chr14	102250174	0.23633	0.00101648	0.542278	0.707311	chr14:102247660-102248279	S_Shore	PPP2R5C;PPP2R5C	NM_001161726;NM_001161725	Body;Body
cg02911270	chr8	141629513	0.232283	0.00101873	0.542278	0.694976		OpenSea	EIF2C2;EIF2C2	NM_012154;NM_001164623	Body;Body
cg04055345	chr10	116264862	0.221339	0.00102438	0.542278	0.661702		OpenSea	ABLIM1;ABLIM1;ABLIM1;ABLIM1	NM_001003408;NM_001003407;NM_006720;NM_002313	Body;Body;5'UTR;Body	TRUE
cg05849176	chr6	100754688	0.227845	0.0010259	0.542278	0.681005		OpenSea				TRUE
cg03998119	chr14	88945315	0.208244	0.00102887	0.542278	0.622159	chr14:88945186-88946537	Island	PTPN21	NM_007039	Body
cg17840536	chr1	1018254	0.205366	0.00102902	0.542278	0.613547	chr1:1018099-1018390	Island	C1orf159	NM_017891	3'UTR
cg16490874	chr5	176924848	-0.227807	0.00102975	0.542278	0.68052	chr5:176923804-176925339	Island	PDLIM7;PDLIM7;PDLIM7	NM_203352;NM_213636;NM_005451	TSS1500;TSS1500;TSS1500		5:176924434-176924954	Promoter_Associated
cg24866702	chr10	14996224	-0.20905	0.00103003	0.542278	0.624465	chr10:14995680-14996431	Island	DCLRE1C;DCLRE1C;DCLRE1C;DCLRE1C	NM_001033858;NM_001033855;NM_022487;NM_001033857	TSS200;TSS200;TSS200;TSS200		10:14994727-14996758	Promoter_Associated
cg11516031	chr4	15776675	0.27585	0.00103626	0.542278	0.823281	chr4:15779998-15780729	N_Shelf
cg16857113	chr3	1133865	0.22019	0.00104125	0.542278	0.656704		OpenSea	CNTN6	NM_014461	TSS1500
cg06185146	chr3	63428305	0.242325	0.0010419	0.542278	0.722654		OpenSea	SYNPR;SYNPR	NM_001130003;NM_144642	Body;TSS1500
cg05354556	chr8	143815072	0.201618	0.0010464	0.542278	0.600882		OpenSea	C8orf55	NM_016647	Body
cg09784428	chr10	134791450	0.289627	0.00104917	0.542278	0.862843	chr10:134791449-134791661	Island
cg13632729	chr17	80989170	0.291042	0.00105453	0.542278	0.866415	chr17:80989059-80989392	Island	B3GNTL1	NM_001009905	Body
cg23822407	chr8	123981935	0.316201	0.00105494	0.542278	0.941259		OpenSea	ZHX2	NM_014943	3'UTR	TRUE
cg03634947	chr20	33547679	0.284976	0.00105635	0.542278	0.848142	chr20:33543082-33543846	S_Shelf
cg19441128	chr12	91347962	0.234654	0.00105828	0.542278	0.69819	chr12:91347804-91348096	Island	C12orf12	NM_152638	1stExon
cg05855124	chr12	128896756	0.212958	0.00106855	0.542278	0.632742	chr12:128899813-128900065	N_Shelf	TMEM132C	NM_001136103	Body
cg02138098	chr1	2040968	0.258967	0.0010693	0.542278	0.769365	chr1:2040997-2041302	N_Shore	PRKCZ;PRKCZ;PRKCZ	NM_001033582;NM_002744;NM_001033581	5'UTR;Body;5'UTR		1:2039437-2041380	Unclassified
cg19675778	chr8	22422657	-0.270902	0.0010714	0.542278	0.804591	chr8:22422534-22423702	Island	SORBS3;SORBS3	NM_001018003;NM_005775	TSS1500;Body
cg24474622	chr7	1103876	0.257796	0.00107741	0.542278	0.765041	chr7:1105259-1105974	N_Shore	C7orf50;C7orf50;C7orf50	NM_001134395;NM_032350;NM_001134396	Body;Body;Body
cg24882709	chr10	3088502	0.224234	0.00107754	0.542278	0.665429		OpenSea				TRUE
cg04910662	chr16	73083014	0.209863	0.00107932	0.542278	0.622633	chr16:73081590-73082565	S_Shore	ZFHX3;ZFHX3	NM_001164766;NM_006885	5'UTR;TSS1500		16:73082591-73083140	Unclassified
cg18807003	chr2	1822412	0.209403	0.00107963	0.542278	0.621242		OpenSea	MYT1L	NM_015025	Body
cg20470945	chr6	42167188	0.276021	0.00108169	0.542278	0.81865		OpenSea				TRUE
cg02402368	chr8	6420726	0.33269	0.00108268	0.542278	0.98659	chr8:6424215-6424888	N_Shelf	ANGPT2;ANGPT2;ANGPT2;ANGPT2;ANGPT2;ANGPT2;MCPH1	NM_001118888;NM_001147;NM_001118887;NM_001118888;NM_001147;NM_001118887;NM_024596	5'UTR;1stExon;5'UTR;1stExon;5'UTR;1stExon;Body	TRUE	8:6420381-6420930	Unclassified_Cell_type_specific
cg20942429	chr17	70333268	0.218866	0.00108855	0.542278	0.648534		OpenSea				TRUE
cg00424467	chr20	1377284	0.258694	0.00109281	0.542278	0.76611	chr20:1373259-1373917	S_Shelf
cg09855212	chr11	85427572	0.220999	0.00109422	0.542278	0.654355		OpenSea	SYTL2;SYTL2;SYTL2;SYTL2;SYTL2;SYTL2;SYTL2;SYTL2	NM_206929;NM_001162951;NM_001162952;NM_032943;NM_206930;NM_206928;NM_206927;NM_001162953	5'UTR;Body;5'UTR;Body;Body;Body;Body;Body	TRUE
cg15360774	chr4	48782043	-0.203865	0.00110736	0.542278	0.602565	chr4:48781331-48782339	Island	FRYL	NM_015030	5'UTR
cg21961766	chr19	50086378	0.225168	0.00111128	0.542278	0.665187	chr19:50083757-50083986	S_Shelf	PRRG2	NM_000951	5'UTR
cg13642436	chr5	128017907	0.232367	0.00111199	0.542278	0.686389		OpenSea				TRUE
cg19008693	chr12	48270864	0.226377	0.00111469	0.542278	0.668456		OpenSea	VDR;VDR	NM_000376;NM_001017535	Body;Body	TRUE
cg17053591	chr15	51918170	0.227547	0.00111691	0.542278	0.671715	chr15:51914167-51915396	S_Shelf
cg25095994	chr2	231191727	0.243859	0.00111733	0.542278	0.719827		OpenSea	SP140L	NM_138402	TSS200		2:231191488-231192367	Promoter_Associated
cg18248273	chr17	77896431	0.22615	0.00112078	0.542278	0.667251		OpenSea
cg11201256	chr1	184403226	0.20069	0.00112509	0.542278	0.591798		OpenSea	C1orf21	NM_030806	5'UTR	TRUE
cg21667248	chr18	12947066	0.233207	0.00112548	0.542278	0.687649	chr18:12947924-12948654	N_Shore	SEH1L;SEH1L	NM_001013437;NM_031216	TSS1500;TSS1500		18:12946826-12948856	Promoter_Associated
cg07610468	chr7	1949632	0.285029	0.00112804	0.542278	0.840173	chr7:1950279-1950482	N_Shore	MAD1L1;MAD1L1;MAD1L1	NM_003550;NM_001013837;NM_001013836	Body;Body;Body		7:1949599-1949643	Unclassified_Cell_type_specific
cg27550595	chr8	4976707	0.207197	0.00112852	0.542278	0.610711	chr8:4980317-4980946	N_Shelf
cg00458351	chr10	133609529	0.215798	0.00113368	0.542278	0.635634		OpenSea
cg09588567	chr1	165794325	0.268043	0.00113434	0.542278	0.789455	chr1:165796653-165797683	N_Shelf
cg13601977	chr9	96593476	0.221671	0.00113501	0.542278	0.652821		OpenSea
cg03623835	chr3	190040974	-0.235171	0.00113625	0.542278	0.692467	chr3:190039817-190040465	S_Shore	CLDN1	NM_021101	TSS1500		3:190039626-190040990	Promoter_Associated
cg07935355	chr19	50391064	0.268207	0.0011385	0.542278	0.789513	chr19:50391456-50391961	N_Shore	TBC1D17;TBC1D17	NM_024682;NM_001168222	Body;Body
cg14913777	chr10	43947405	-0.322529	0.00113864	0.542278	0.9494	chr10:43950884-43951437	N_Shelf	ZNF487	NR_026693	Body		10:43947336-43947875	Unclassified
cg14909906	chr18	61034475	-0.240062	0.00114428	0.542278	0.706134	chr18:61033978-61035056	Island	KDSR;KDSR	NM_002035;NM_002035	1stExon;5'UTR		18:61033307-61035293	Unclassified
cg22544416	chr22	46859899	0.212501	0.00114521	0.542278	0.624989	chr22:46859615-46860229	Island	CELSR1	NM_014246	Body
cg22395255	chr15	71903974	0.200882	0.00114983	0.542278	0.590466		OpenSea	THSD4	NM_024817	Body	TRUE
cg11170552	chr11	69307431	0.228346	0.0011506	0.542278	0.671126		OpenSea
cg10466124	chr6	32498285	0.316439	0.00115062	0.542278	0.930035		OpenSea	HLA-DRB5	NM_002125	TSS1500
cg04408483	chr10	85920307	0.201609	0.00115115	0.542278	0.592502		OpenSea				TRUE
cg24006361	chr17	48610255	-0.204661	0.00115336	0.542278	0.601302	chr17:48613878-48614466	N_Shelf	EPN3;EPN3	NM_017957;NM_017957	1stExon;5'UTR	TRUE
cg24670715	chr8	6420506	0.305855	0.00115351	0.542278	0.898595	chr8:6424215-6424888	N_Shelf	ANGPT2;ANGPT2;ANGPT2;ANGPT2;ANGPT2;ANGPT2;MCPH1	NM_001118888;NM_001147;NM_001118887;NM_001118888;NM_001147;NM_001118887;NM_024596	5'UTR;1stExon;5'UTR;1stExon;5'UTR;1stExon;Body	TRUE	8:6420381-6420930	Unclassified_Cell_type_specific
cg07231132	chr17	48350498	-0.215419	0.00115373	0.542278	0.632879	chr17:48350422-48350832	Island	TMEM92;TMEM92	NM_153229;NM_001168215	TSS1500;5'UTR		17:48349763-48351144	Unclassified
cg25071349	chr18	24237793	-0.239228	0.00115582	0.542278	0.702638	chr18:24235589-24237261	S_Shore
cg04115136	chr1	32232407	0.212755	0.00115755	0.542278	0.624746	chr1:32228347-32230252	S_Shelf
cg19558972	chr22	23922378	0.265577	0.00116814	0.542278	0.778805		OpenSea	IGLL1;IGLL1;IGLL1;IGLL1	NM_152855;NM_020070;NM_020070;NM_152855	1stExon;5'UTR;1stExon;5'UTR
cg26684131	chr6	32410365	0.229365	0.00117483	0.542278	0.672046		OpenSea	HLA-DRA	NM_019111	Body
cg07790778	chr6	32099564	0.331818	0.00117649	0.542278	0.97203	chr6:32097820-32098086	S_Shore	FKBPL	NM_022110	TSS1500
cg13682912	chr6	29627142	0.222463	0.00118036	0.542278	0.651368		OpenSea	MOG;MOG;MOG;MOG;MOG;MOG;MOG;MOG;MOG;MOG;MOG	NM_206813;NM_001170418;NM_206811;NM_206810;NM_206809;NM_001170417;NM_001008229;NM_001008228;NM_206812;NM_002433;NM_206814	Body;Body;Body;Body;Body;Body;Body;Body;Body;Body;Body
cg06850787	chr2	716357	0.494972	0.00118307	0.542278	1.44878		OpenSea				TRUE
cg09865676	chr1	43389888	0.330749	0.00118818	0.542278	0.967479	chr1:43389835-43390551	Island					1:43389866-43390434	Promoter_Associated
cg11509088	chr10	50143483	0.244823	0.00118971	0.542278	0.716001		OpenSea	WDFY4	NM_020945	Body
cg07593405	chr7	118901	0.256209	0.00119603	0.542278	0.748709	chr7:120519-120758	N_Shore
cg01638529	chr11	61687964	0.251574	0.00119623	0.542278	0.735147	chr11:61684591-61685216	S_Shelf
cg19801256	chr5	52166469	0.202387	0.00119631	0.542278	0.591408		OpenSea	ITGA1	NM_181501	Body	TRUE
cg02704103	chr3	72846991	0.249943	0.00119964	0.542278	0.730071		OpenSea	SHQ1	NM_018130	Body	TRUE
cg07690734	chr10	134188661	0.34509	0.00120029	0.542278	1.00791		OpenSea	LRRC27;LRRC27	NM_001143757;NM_030626	Body;Body	TRUE
cg20691595	chr15	38184354	-0.227777	0.00120529	0.542278	0.664862		OpenSea				TRUE
cg06978604	chr1	231471504	0.211441	0.00120738	0.542278	0.617018	chr1:231473012-231474382	N_Shore	EXOC8	NM_175876	1stExon		1:231471454-231472152	Promoter_Associated
cg07600549	chr22	50726149	0.202379	0.00120851	0.542278	0.590491	chr22:50726108-50726520	Island	PLXNB2	NM_012401	Body
cg00465927	chr1	26190114	0.202416	0.0012098	0.542278	0.590506	chr1:26185472-26186356	S_Shelf	PAQR7	NM_178422	Body
cg02567476	chr2	103090077	0.228923	0.00121641	0.542278	0.667293		OpenSea	SLC9A4;SLC9A4	NM_001011552;NM_001011552	1stExon;5'UTR
cg26290391	chr8	57672069	0.211297	0.00121922	0.542278	0.615701		OpenSea				TRUE
cg22450406	chr2	235422165	0.230046	0.00121945	0.542278	0.670318		OpenSea				TRUE
cg23655615	chr3	13896124	0.266805	0.00122095	0.542278	0.777284	chr3:13895991-13896305	Island	WNT7A	NM_004625	Body
cg19067791	chr2	166809971	-0.339118	0.00122433	0.542278	0.987545	chr2:166809970-166810826	Island	TTC21B	NM_024753	Body		2:166809230-166811343	Promoter_Associated
cg07104230	chr1	120909060	0.249127	0.00122881	0.542278	0.725088	chr1:120904698-120905076	S_Shelf	HIST2H2BA	NR_027337	Body
cg17563832	chr5	87901176	0.201882	0.00122895	0.542278	0.58757	chr5:87898488-87898736	S_Shelf	LOC645323	NR_015436	Body
cg11976592	chr6	76078187	0.200471	0.0012315	0.542278	0.583285		OpenSea	FILIP1	NM_015687	Body	TRUE
cg11231100	chr11	93838695	0.242082	0.00123267	0.542278	0.704255		OpenSea	HEPHL1	NM_001098672	Body	TRUE
cg00762681	chrX	133369578	0.204635	0.00123353	0.542278	0.595254	chrX:133371069-133371718	N_Shore	CCDC160	NM_001101357	TSS1500
cg11823253	chr1	213154553	0.232861	0.00123579	0.542278	0.677173		OpenSea	VASH2;VASH2;VASH2	NM_024749;NM_001136475;NM_001136474	Body;Body;Body	TRUE
cg23191576	chr6	170597326	0.466563	0.00123936	0.542278	1.35621	chr6:170597246-170597499	Island	DLL1	NM_005618	Body
cg04185382	chr16	4424441	0.220084	0.00124381	0.542278	0.639397	chr16:4421642-4422240	S_Shelf	VASN;CORO7	NM_138440;NM_024535	5'UTR;Body	TRUE
cg13631094	chr9	94619684	0.266274	0.00124453	0.542278	0.773526		OpenSea	ROR2	NM_004560	Body	TRUE
cg19760441	chr6	32825139	0.245529	0.00125027	0.542278	0.71277	chr6:32820849-32822370	S_Shelf	PSMB9;PSMB9	NM_002800;NM_148954	Body;Body
cg17036418	chr17	33417113	-0.290118	0.00125346	0.542278	0.841892	chr17:33416129-33416578	S_Shore	RFFL	NM_057178	TSS1500		17:33415804-33417297	Promoter_Associated
cg00428568	chr11	18067256	0.25735	0.00125355	0.542278	0.746793	chr11:18067716-18067928	N_Shore
cg01671681	chr3	155421735	0.25127	0.00125521	0.542278	0.729004		OpenSea	PLCH1	NM_014996	5'UTR	TRUE
cg07252294	chr11	44194027	0.210051	0.00125863	0.542278	0.60917		OpenSea	EXT2;EXT2	NM_207122;NM_000401	Body;Body	TRUE
cg05278204	chr4	93476916	0.237744	0.0012633	0.542278	0.6891		OpenSea	GRID2	NM_001510	Body	TRUE
cg01131388	chr3	157548511	0.227159	0.00126444	0.542278	0.65833		OpenSea				TRUE
cg11225330	chr1	1196747	0.244984	0.00126525	0.542278	0.709919		OpenSea	UBE2J2;UBE2J2;LOC100128842;UBE2J2;UBE2J2	NM_194457;NM_194315;NR_027361;NM_194458;NM_058167	Body;Body;Body;Body;Body		1:1196743-1196816	Unclassified_Cell_type_specific
cg19119016	chr3	118865478	0.237941	0.00126657	0.542278	0.689402		OpenSea	C3orf30;IGSF11	NM_152539;NM_152538	1stExon;TSS1500	TRUE
cg12799003	chr8	86132456	0.395318	0.00126778	0.542278	1.14522	chr8:86132421-86133003	Island	C8orf59;C8orf59;C8orf59;C8orf59	NM_001099673;NM_001099670;NM_001099672;NM_001099671	5'UTR;5'UTR;5'UTR;5'UTR		8:86132157-86133505	Promoter_Associated
cg03853274	chr2	1052702	0.244586	0.00127198	0.542278	0.708204	chr2:1052315-1052730	Island	SNTG2	NM_018968	Body
cg23771585	chr11	6220265	0.202387	0.00127502	0.542278	0.585806		OpenSea	OR52W1	NM_001005178	TSS200
cg10510557	chr16	71168874	0.206567	0.00128438	0.542278	0.597249		OpenSea	HYDIN;HYDIN	NM_017558;NM_032821	Body;Body	TRUE
cg02336697	chr9	106759835	0.270418	0.00128727	0.542278	0.781598	chr9:106761630-106762028	N_Shore
cg17215154	chr7	2644645	0.204313	0.0012884	0.542278	0.590452	chr7:2645524-2645765	N_Shore	IQCE;IQCE	NM_001100390;NM_152558	Body;Body		7:2644625-2644806	Unclassified_Cell_type_specific
cg03653137	chr6	33263805	0.243148	0.00128997	0.542278	0.702558	chr6:33266302-33267582	N_Shelf	RGL2;RGL2	NR_028387;NM_004761	Body;Body
cg20490392	chr8	6419438	0.486568	0.00129309	0.542278	1.40539		OpenSea	ANGPT2;ANGPT2;ANGPT2;MCPH1	NM_001118888;NM_001147;NM_001118887;NM_024596	Body;Body;Body;Body
cg10322573	chr14	89907878	0.255246	0.0012984	0.542278	0.736791		OpenSea	FOXN3	NM_001085471	5'UTR	TRUE
cg19005640	chr4	8588716	0.209805	0.0013041	0.542278	0.605223	chr4:8588715-8588951	Island	GPR78	NM_080819	Body
cg04330057	chr6	16306377	0.276199	0.00130847	0.542278	0.796347		OpenSea	ATXN1;ATXN1	NM_000332;NM_001128164	3'UTR;3'UTR
cg02394249	chr12	93140078	0.222677	0.00131084	0.542278	0.641856		OpenSea	PLEKHG7	NM_001004330	Body	TRUE
cg13808160	chr9	117405508	0.240294	0.00131624	0.542278	0.692207		OpenSea	C9orf91	NM_153045	Body
cg13981184	chr13	48701567	0.279766	0.00132118	0.542278	0.805458		OpenSea				TRUE	13:48700303-48702043	Unclassified
cg09599529	chr2	31400310	0.242939	0.00132586	0.542278	0.699057		OpenSea	CAPN14	NM_001145122	Body
cg14401837	chr7	34697493	0.218622	0.00132766	0.542278	0.628956		OpenSea	NPSR1;NPSR1	NM_207173;NM_207172	TSS1500;TSS1500
cg11119023	chr5	177810294	0.238428	0.00132945	0.542278	0.685797		OpenSea	COL23A1	NM_173465	Body	TRUE
cg07403228	chr17	61792641	0.204409	0.00133282	0.542278	0.587723		OpenSea	STRADA;STRADA;STRADA;STRADA;STRADA;STRADA	NM_001003788;NM_001165969;NM_153335;NM_001003787;NM_001003786;NM_001165970	5'UTR;Body;Body;Body;Body;Body	TRUE
cg01454752	chr8	9758847	0.209091	0.00133337	0.542278	0.601147	chr8:9760750-9761643	N_Shore	LOC157627	NR_024281	Body	TRUE
cg07044548	chr8	22005956	0.236259	0.00133504	0.542278	0.679128		OpenSea	LGI3	NM_139278	Body
cg02322048	chr19	3646574	0.305283	0.00133588	0.542278	0.877455	chr19:3648526-3648766	N_Shore	PIP5K1C	NM_012398	Body
cg02274550	chr2	74119923	0.205981	0.00133655	0.542278	0.591992		OpenSea	ACTG2	NM_001615	TSS200
cg11204665	chr11	31464984	-0.345113	0.00133659	0.542278	0.991855		OpenSea	IMMP1L	NM_144981	Body	TRUE
cg12082025	chr19	1064218	-0.531316	0.00133816	0.542278	1.52673	chr19:1063544-1064265	Island	ABCA7	NM_019112	Body
cg16457489	chr5	126345185	-0.345754	0.00134009	0.542278	0.993305		OpenSea	MARCH3	NM_178450	5'UTR	TRUE
cg00474017	chr13	114074435	0.36222	0.00134541	0.542278	1.03999		OpenSea
cg11434614	chr4	169735623	0.232226	0.00134738	0.542278	0.666607		OpenSea	PALLD;PALLD;PALLD	NM_016081;NM_001166109;NM_001166108	Body;Body;Body	TRUE
cg14995475	chr19	6534774	0.294937	0.00134947	0.542278	0.846421	chr19:6534759-6535079	Island	TNFSF9	NM_003811	Body
cg06683078	chr21	46102242	0.252436	0.00135072	0.542278	0.724349		OpenSea	KRTAP12-1;C21orf29	NM_181686;NM_144991	TSS200;Body
cg05404117	chr14	53261413	0.212344	0.00135989	0.542278	0.608682	chr14:53257664-53258400	S_Shelf
cg12948524	chr3	17136203	0.256949	0.0013629	0.542278	0.736296		OpenSea				TRUE
cg24431161	chr7	139484351	0.275053	0.00136397	0.542278	0.788081		OpenSea	TBXAS1;TBXAS1	NM_001130966;NM_001166254	5'UTR;5'UTR	TRUE
cg17513832	chr6	41655143	0.251939	0.00136865	0.542278	0.721481	chr6:41650672-41651582	S_Shelf	TFEB;TFEB	NM_007162;NM_001167827	Body;Body	TRUE
cg19246549	chr1	154742525	0.219886	0.00136889	0.542278	0.629673	chr1:154744586-154744864	N_Shelf	KCNN3;KCNN3	NM_002249;NM_170782	Body;Body
cg04488527	chrX	21675867	0.20008	0.00137298	0.542278	0.572696	chrX:21674018-21677066	Island	KLHL34	NM_153270	1stExon		X:21675247-21677063	Unclassified_Cell_type_specific
cg00528453	chr1	1385171	0.220275	0.00137386	0.542278	0.630439		OpenSea	ATAD3C;ATAD3C	NM_001039211;NM_001039211	1stExon;5'UTR
cg15206062	chr17	952254	0.28363	0.00137428	0.542278	0.811728	chr17:951746-952265	Island	ABR;ABR;ABR	NM_021962;NM_001092;NM_001159746	Body;Body;Body
cg25985959	chr6	106430134	0.204953	0.00137476	0.542278	0.586529	chr6:106429111-106429772	S_Shore
cg08884928	chr17	57431996	0.228672	0.00137536	0.542278	0.654365		OpenSea	YPEL2	NM_001005404	Body	TRUE
cg14429436	chr13	48876603	0.235152	0.00137606	0.542278	0.672855	chr13:48877459-48878501	N_Shore	RB1	NM_000321	TSS1500
cg00819310	chr1	116193783	0.280338	0.00138014	0.542278	0.801789		OpenSea	VANGL1	NM_138959	5'UTR
cg05072854	chr3	113671290	0.253815	0.00138365	0.542278	0.72565	chr3:113666359-113667390	S_Shelf	ZDHHC23	NM_173570	Body
cg13214162	chr11	1929455	0.267732	0.00138762	0.542278	0.765107		OpenSea
cg15731053	chr7	123673910	0.251626	0.00138885	0.542278	0.718981	chr7:123672063-123673691	S_Shore	TMEM229A	NM_001136002	TSS1500
cg06768288	chr2	239986711	0.290319	0.00139151	0.542278	0.829301	chr2:239988450-239988710	N_Shore	HDAC4	NM_006037	Body
cg06712053	chr16	825176	0.242181	0.00139435	0.542278	0.691578		OpenSea	MSLNL	NM_001025190	Body		16:825031-825319	Unclassified_Cell_type_specific
cg11806172	chr20	25674198	0.209271	0.00139571	0.542278	0.597511	chr20:25676700-25677784	N_Shelf	ZNF337	NM_015655	5'UTR
cg13594138	chr15	90326828	0.25622	0.00139619	0.542278	0.731523		OpenSea				TRUE
cg03279164	chr12	133485856	0.314303	0.00139661	0.542278	0.897312	chr12:133484658-133485739	S_Shore					12:133484626-133485967	Promoter_Associated
cg18999360	chr5	137426850	0.21556	0.00139921	0.542278	0.615234		OpenSea	WNT8A	NM_058244	3'UTR
cg04847174	chr5	134385464	0.204573	0.00140034	0.542278	0.583804	chr5:134385967-134386370	N_Shore
cg10553894	chr11	68550534	0.21977	0.00140036	0.542278	0.627171	chr11:68550231-68550593	Island	CPT1A;CPT1A	NM_001876;NM_001031847	Body;Body
cg24154024	chr1	228550401	0.288506	0.00140211	0.542278	0.823171	chr1:228548077-228548330	S_Shelf	OBSCN	NM_001098623	Body
cg06351295	chr18	77286052	0.215974	0.00140388	0.542278	0.616102	chr18:77286051-77286277	Island	NFATC1;NFATC1;NFATC1;NFATC1	NM_006162;NM_172388;NM_172389;NM_172387	Body;Body;Body;Body
cg10817855	chr7	99019985	0.218034	0.00140619	0.542278	0.621824	chr7:99016967-99017289	S_Shelf	PTCD1	NM_015545	Body
cg22961699	chr15	77935488	0.210082	0.0014088	0.542278	0.598976		OpenSea				TRUE
cg10321723	chr1	145727762	0.226612	0.00140902	0.542278	0.64609		OpenSea	PDZK1	NM_002614	5'UTR	TRUE
cg00225067	chr3	45647141	0.224297	0.00140986	0.542278	0.639431		OpenSea	LIMD1	NM_014240	Body
cg18263591	chr11	3638352	0.231243	0.00141053	0.542278	0.659185		OpenSea
cg20046777	chr12	61961255	0.209633	0.00141102	0.542278	0.597552		OpenSea				TRUE
cg20715438	chr17	2747711	0.246791	0.00141139	0.542278	0.703441		OpenSea	RAP1GAP2;RAP1GAP2	NM_015085;NM_001100398	Body;Body	TRUE	17:2746979-2748061	Unclassified_Cell_type_specific
cg17124565	chr4	189718344	-0.374705	0.00141173	0.542278	1.068		OpenSea
cg03870172	chr12	113772986	0.227116	0.00141221	0.542278	0.647304	chr12:113772633-113772934	S_Shore	SLC24A6	NM_024959	TSS200		12:113771829-113773405	Promoter_Associated
cg20904010	chr22	33402393	0.222873	0.00141329	0.542278	0.635137		OpenSea	SYN3;SYN3;SYN3	NM_003490;NM_001135774;NM_133633	1stExon;Body;1stExon
cg13274077	chr2	121334614	-0.328656	0.00141546	0.542278	0.936374	chr2:121334308-121334801	Island					2:121334470-121334652	Unclassified_Cell_type_specific
cg01694400	chr6	127484100	0.254072	0.00141855	0.542278	0.723637		OpenSea	RSPO3	NM_032784	Body	TRUE
cg21923201	chr3	40469398	0.249016	0.00141911	0.542278	0.709194		OpenSea	ENTPD3	NM_001248	3'UTR
cg08090179	chr8	79471036	-0.505354	0.00141971	0.542278	1.43915		OpenSea	PKIA;PKIA	NM_006823;NM_181839	5'UTR;5'UTR
cg26548095	chr1	230885886	0.223159	0.00144085	0.542278	0.63408		OpenSea	CAPN9;CAPN9	NM_016452;NM_006615	Body;Body	TRUE
cg15997518	chr1	81814874	0.23004	0.00144129	0.542278	0.653602		OpenSea				TRUE
cg11050612	chr3	149374066	0.207954	0.00144281	0.542278	0.590753	chr3:149374709-149376300	N_Shore	WWTR1;WWTR1;WWTR1	NM_015472;NM_001168278;NM_001168280	Body;Body;Body
cg09030392	chr17	27189879	0.219351	0.0014431	0.542278	0.623112		OpenSea	MIR451;MIR144	NR_029970;NR_029685	TSS1500;TSS1500
cg20995689	chr1	243647204	0.236736	0.00144323	0.542278	0.672488	chr1:243646394-243646888	S_Shore	SDCCAG8	NM_006642	Body
cg16099107	chr12	65514473	0.240594	0.00144917	0.542278	0.683018	chr12:65514878-65515863	N_Shore	WIF1	NM_007191	Body	TRUE
cg25027603	chr21	31721029	0.208912	0.00145008	0.542278	0.59302		OpenSea	KRTAP23-1	NM_181624	TSS200
cg16895216	chr6	168426063	0.216624	0.00145109	0.542278	0.614846		OpenSea	KIF25;KIF25	NM_030615;NM_005355	5'UTR;5'UTR
cg17050941	chr2	6072933	0.234377	0.00145578	0.542278	0.664906		OpenSea	LOC150622	NR_026832	Body
cg08374494	chr16	88551489	0.204074	0.00145983	0.542278	0.578693	chr16:88554354-88554847	N_Shelf	ZFPM1	NM_153813	Body
cg15535174	chr20	35488454	0.245262	0.00146024	0.542278	0.695458	chr20:35491001-35492805	N_Shelf	C20orf117;C20orf117	NM_080627;NM_199181	Body;TSS200	TRUE
cg21569398	chr5	33855241	0.268944	0.00146162	0.542278	0.762502		OpenSea	ADAMTS12	NM_030955	Body	TRUE
cg18026359	chr6	34123609	0.201925	0.00146478	0.542278	0.5723	chr6:34122475-34122949	S_Shore					6:34122117-34123645	Unclassified
cg27116577	chr16	1012601	0.327017	0.00146599	0.542278	0.926722	chr16:1010335-1012198	S_Shore	LMF1	NM_022773	Body
cg01511231	chr1	1109676	0.329962	0.00146759	0.542278	0.934913	chr1:1109314-1110145	Island	TTLL10	NM_001130045	5'UTR
cg14582501	chr9	130513215	0.266465	0.00147285	0.542278	0.754587	chr9:130516407-130517849	N_Shelf	SH2D3C;SH2D3C;SH2D3C;SH2D3C;SH2D3C;SH2D3C	NM_005489;NM_001142531;NM_001142532;NM_001142533;NM_170600;NM_001142534	Body;5'UTR;5'UTR;Body;Body;Body
cg11712386	chr21	46349088	0.201972	0.00147414	0.542278	0.571876	chr21:46351328-46352911	N_Shelf	ITGB2	NM_001127491	TSS1500
cg10454568	chr14	96890632	-0.204401	0.00148211	0.542278	0.578276	chr14:96890430-96890633	Island	AK7	NM_152327	Body		14:96890578-96891311	Unclassified
cg25154424	chr1	1960717	0.347584	0.00148755	0.542278	0.982803	chr1:1960942-1961148	N_Shore	GABRD	NM_000815	Body
cg23201938	chr5	134451535	0.222789	0.00149044	0.542278	0.629755		OpenSea				TRUE
cg23139887	chr14	22131976	0.211108	0.00149178	0.542278	0.596654		OpenSea	OR4E2	NM_001001912	TSS1500
cg25350703	chr10	88329610	0.212692	0.00149202	0.542278	0.601116		OpenSea				TRUE
cg04380229	chr5	1084931	0.235479	0.00149482	0.542278	0.665325	chr5:1085140-1085847	N_Shore	SLC12A7	NM_006598	Body
cg02126477	chr8	12973902	0.314817	0.00150197	0.542278	0.888836		OpenSea	DLC1;DLC1;DLC1	NM_006094;NM_182643;NM_001164271	Body;Body;TSS200
cg22961241	chr6	32917502	0.205282	0.00150525	0.542278	0.579387		OpenSea	HLA-DMA	NM_006120	Body
cg17212502	chr12	121093709	0.200417	0.0015062	0.542278	0.565601		OpenSea	CABP1;CABP1;CABP1	NM_031205;NM_004276;NM_001033677	Body;Body;Body
cg12988850	chr5	68661350	-0.337783	0.00150683	0.542278	0.953201	chr5:68665087-68665866	N_Shelf	TAF9;TAF9;TAF9;TAF9	NM_001015891;NM_003187;NM_001015892;NM_016283	Body;Body;Body;Body
cg07262519	chr2	162657172	0.239994	0.00151017	0.542278	0.677016		OpenSea	SLC4A10	NM_022058	Body	TRUE
cg26134692	chr2	101778863	0.204145	0.00151292	0.542278	0.575726		OpenSea				TRUE
cg18558808	chr18	70538365	0.206147	0.00151441	0.542278	0.581283	chr18:70533965-70536871	S_Shore
cg05858136	chr12	109530080	0.212238	0.00151528	0.542278	0.598406	chr12:109531107-109531359	N_Shore	ALKBH2;ALKBH2;ALKBH2;ALKBH2;ALKBH2	NM_001145374;NR_026930;NM_001001655;NR_026931;NM_001145375	Body;Body;Body;Body;Body	TRUE
cg13042527	chr5	1492873	0.211253	0.00152101	0.542278	0.595283	chr5:1494853-1495287	N_Shore	LPCAT1	NM_024830	Body
cg05194509	chr2	18055774	0.215396	0.00152218	0.542278	0.606885	chr2:18059038-18059245	N_Shelf
cg11823142	chr6	27018041	0.329609	0.00152486	0.542278	0.928434		OpenSea
cg05538358	chr6	33409388	0.231077	0.00152682	0.542278	0.650762		OpenSea	SYNGAP1	NM_006772	Body
cg17993092	chr10	11333703	0.217941	0.00152811	0.542278	0.61369		OpenSea	CUGBP2;CUGBP2;CUGBP2;CUGBP2	NM_001025076;NM_006561;NM_001025077;NM_001083591	Body;Body;Body;Body	TRUE
cg23530707	chr7	72983995	0.215827	0.00152933	0.542278	0.607662	chr7:72984990-72985208	N_Shore	TBL2	NM_012453	3'UTR		7:72983954-72984168	Gene_Associated_Cell_type_specific
cg01069468	chr6	33389107	0.245084	0.00153967	0.542278	0.689316	chr6:33385678-33386262	S_Shelf	SYNGAP1	NM_006772	Body
cg25490334	chr6	152387590	0.206548	0.00154172	0.542278	0.580811		OpenSea	ESR1;ESR1;ESR1;ESR1	NM_001122740;NM_001122741;NM_000125;NM_001122742	Body;Body;Body;Body	TRUE
cg14127954	chr21	35736252	0.207412	0.00154476	0.542278	0.583063		OpenSea	KCNE2	NM_172201	TSS200
cg17022169	chr7	107771757	0.235217	0.00154894	0.542278	0.66095		OpenSea	LAMB4	NM_007356	TSS1500
cg11206381	chr5	158737792	0.255655	0.00154937	0.542278	0.718352		OpenSea				TRUE	5:158737551-158738006	Unclassified_Cell_type_specific
cg21995147	chr19	1064017	-0.349344	0.00155774	0.542278	0.980785	chr19:1063544-1064265	Island	ABCA7	NM_019112	Body
cg27032781	chr5	78524363	0.204791	0.00156098	0.542278	0.574768		OpenSea
cg04650948	chr17	46798298	0.240659	0.00156426	0.542278	0.675213	chr17:46796234-46797292	S_Shore
cg26679047	chr8	35297622	0.248056	0.00156684	0.542278	0.695791		OpenSea	UNC5D	NM_080872	Body	TRUE
cg17707095	chr6	166993541	0.245584	0.00156705	0.542278	0.688841		OpenSea	RPS6KA2;RPS6KA2	NM_021135;NM_001006932	Body;Body	TRUE
cg19517236	chr11	36723640	0.207569	0.00157032	0.542278	0.582027		OpenSea				TRUE
cg02311794	chr15	86302971	0.278227	0.00157565	0.542278	0.779742	chr15:86301949-86302213	S_Shore	KLHL25	NM_022480	3'UTR		15:86302659-86303043	Unclassified_Cell_type_specific
cg05842113	chr17	38075648	0.305036	0.00157791	0.542278	0.854687		OpenSea	GSDMB;GSDMB;GSDMB	NM_001042471;NM_001165959;NM_001165958	TSS1500;TSS1500;TSS1500
cg03954918	chr16	12278468	0.224814	0.00157876	0.542278	0.629857		OpenSea	SNX29	NM_001080530	Body	TRUE
cg14921522	chr3	152554055	0.22516	0.00157904	0.542278	0.63081	chr3:152552602-152553712	S_Shore	P2RY1	NM_002563	1stExon
cg21172011	chr21	36577638	0.254438	0.00157973	0.542278	0.712787		OpenSea					21:36577378-36578164	Promoter_Associated
cg01973908	chr7	131628768	0.205826	0.00158145	0.542278	0.576507	chr7:131630174-131630496	N_Shore
cg17528559	chr2	113571025	0.341957	0.00158344	0.542278	0.957616		OpenSea				TRUE
cg00437011	chr6	170566086	0.248706	0.00158622	0.542278	0.696286	chr6:170564873-170565152	S_Shore	LOC154449	NR_002787	Body
cg03300537	chr3	36806938	0.232852	0.00158751	0.542278	0.65182	chr3:36805949-36806214	S_Shore					3:36806856-36806957	Unclassified_Cell_type_specific
cg08277729	chr2	100208872	0.212159	0.00158811	0.542278	0.59386	chr2:100210147-100210491	N_Shore	AFF3;AFF3	NM_001025108;NM_002285	Body;Body
cg07631119	chr7	127421927	0.20998	0.00158993	0.542278	0.587655		OpenSea	SND1	NM_014390	Body	TRUE
cg11677222	chr4	829373	0.204264	0.00159663	0.542278	0.571286	chr4:828148-828360	S_Shore
cg18609248	chr6	159119898	0.23702	0.00159688	0.542278	0.66288		OpenSea	SYTL3	NM_001009991	Body	TRUE	6:159119861-159119951	Unclassified_Cell_type_specific
cg04200485	chr11	95900374	0.240692	0.00159826	0.542278	0.67306		OpenSea	MAML2	NM_032427	Body	TRUE
cg07589393	chr7	26984305	0.243419	0.00160236	0.542278	0.680415		OpenSea				TRUE
cg01132443	chr17	74735058	0.240535	0.00160331	0.542278	0.672292	chr17:74732345-74734222	S_Shore	MFSD11	NM_024311	Body		17:74734746-74735190	Promoter_Associated
cg20735050	chr11	94521117	0.304815	0.00160429	0.542278	0.851872		OpenSea	AMOTL1	NM_130847	Body	TRUE
cg21926118	chr2	190387206	0.266635	0.00160667	0.542278	0.744998		OpenSea				TRUE
cg14154819	chr8	1792023	0.31048	0.00160812	0.542278	0.867384		OpenSea	ARHGEF10	NM_014629	Body
cg17481703	chr13	76444831	0.231513	0.00160882	0.542278	0.64673		OpenSea				TRUE	13:76444159-76445321	Unclassified
cg00295573	chrX	149009554	0.210877	0.00160913	0.542278	0.589065		OpenSea	MAGEA8;MAGEA8;MAGEA8	NM_001166401;NM_005364;NM_001166400	TSS1500;TSS1500;TSS1500
cg07213721	chr12	301498	0.205581	0.00161648	0.542278	0.573864	chr12:298228-298500	S_Shelf	SLC6A12;SLC6A12;SLC6A12	NM_001122848;NM_001122847;NM_003044	Body;Body;Body		12:301406-301622	Unclassified_Cell_type_specific
cg24476363	chr6	32978718	0.241146	0.00162409	0.542278	0.672651	chr6:32975684-32975926	S_Shelf	HLA-DOA	NM_002119	TSS1500
cg20146030	chr2	166650965	-0.263314	0.00162821	0.542278	0.734196	chr2:166649909-166650966	Island	GALNT3	NM_004482	TSS200	TRUE	2:166650564-166651540	Promoter_Associated_Cell_type_specific
cg24350296	chr13	24144486	0.274578	0.00162876	0.542278	0.765564		OpenSea	TNFRSF19	NM_148957	TSS1500	TRUE
cg16096766	chr13	52419714	0.241159	0.00163029	0.542278	0.672286		OpenSea	FLJ37307;FLJ37307	NR_027048;NR_027047	TSS1500;TSS1500		13:52418692-52420099	Unclassified
cg02654358	chr9	74061449	-0.273649	0.00163115	0.542278	0.762799	chr9:74061513-74062097	N_Shore
cg24640610	chr5	15554487	0.213895	0.00163144	0.542278	0.596218		OpenSea	FBXL7	NM_012304	Body	TRUE
cg25268435	chr2	178119353	0.218249	0.00163465	0.542278	0.608168		OpenSea	NFE2L2;NFE2L2;NFE2L2	NM_006164;NM_001145413;NM_001145412	Body;5'UTR;5'UTR	TRUE	2:178119253-178119503	Promoter_Associated_Cell_type_specific
cg16232234	chr5	35247879	0.235279	0.00163832	0.542278	0.655393		OpenSea				TRUE
cg00452949	chr3	40267681	0.202652	0.0016394	0.542278	0.564449		OpenSea	MYRIP	NM_015460	Body
cg23843090	chr4	77504676	0.220625	0.00164043	0.542278	0.614449	chr4:77507077-77507339	N_Shelf	SHROOM3	NM_020859	Body
cg06641366	chr1	90097604	0.27645	0.00164054	0.542278	0.769918	chr1:90098230-90099292	N_Shore	LRRC8C	NM_032270	TSS1500
cg06234863	chr17	55739985	0.213143	0.00164228	0.542278	0.593509		OpenSea	MSI2	NM_138962	Body	TRUE
cg18285819	chr7	30736630	0.212837	0.0016424	0.542278	0.59265		OpenSea
cg00193200	chr3	120626653	0.237057	0.00164265	0.542278	0.660074	chr3:120626880-120627579	N_Shore	STXBP5L	NM_014980	TSS1500
cg15203028	chr11	1029188	0.255077	0.00164299	0.542278	0.710226	chr11:1029083-1029390	Island	MUC6	NM_005961	Body		11:1028780-1029253	Unclassified_Cell_type_specific
cg04896959	chr15	78267971	0.632421	0.00164594	0.542278	1.7604		OpenSea
cg05256179	chr6	31658176	0.28942	0.0016476	0.542278	0.8055		OpenSea	BAT5	NM_021160	Body		6:31656749-31658298	Gene_Associated
cg07493465	chr6	149301241	0.235112	0.00165044	0.542278	0.654176		OpenSea	UST	NM_005715	Body	TRUE
cg06988760	chrX	49965182	0.226106	0.0016529	0.542278	0.628972		OpenSea	AKAP4;AKAP4	NM_139289;NM_003886	TSS200;Body
cg03150111	chr6	29718049	0.282934	0.0016539	0.542278	0.786978	chr6:29716468-29717158	S_Shore	LOC285830;LOC285830	NR_026972;NR_026973	TSS1500;TSS1500
cg17620425	chr13	37403552	0.270644	0.00165764	0.542278	0.752529		OpenSea	RFXAP	NM_000538	3'UTR
cg16530587	chr11	122821939	0.209384	0.00166231	0.542278	0.581938		OpenSea	C11orf63	NM_024806	Body	TRUE
cg12901174	chr4	4721671	0.227247	0.00166347	0.542278	0.631517		OpenSea				TRUE
cg07467562	chr4	135248622	0.253051	0.00166514	0.542278	0.703114		OpenSea
cg06699564	chr8	95651099	0.32108	0.00166619	0.542278	0.892048	chr8:95651206-95651760	N_Shore
cg08907436	chr6	152125965	0.216767	0.00166822	0.542278	0.602124	chr6:152128822-152129771	N_Shelf	ESR1;ESR1	NM_001122742;NM_001122741	5'UTR;TSS1500
cg17844599	chr1	14279855	0.200878	0.00166876	0.542278	0.557961		OpenSea					1:14279734-14279898	Unclassified_Cell_type_specific
cg26103369	chr14	75153307	0.279552	0.00166876	0.542278	0.776485		OpenSea	KIAA0317	NM_001039479	5'UTR	TRUE
cg25440309	chrX	79828776	0.310939	0.00167587	0.542278	0.863093	chrX:79828770-79829059	Island
cg25602732	chr12	25539423	-0.222247	0.00167971	0.542278	0.616685	chr12:25538794-25539424	Island
cg15267890	chr17	75494669	0.292867	0.00168031	0.542278	0.812593		OpenSea	SEPT9;SEPT9;SEPT9;SEPT9;SEPT9;SEPT9;SEPT9	NM_001113492;NM_001113493;NM_001113491;NM_006640;NM_001113495;NM_001113496;NM_001113494	Body;Body;Body;Body;Body;Body;Body
cg18671115	chr6	33154189	0.206389	0.00168199	0.542278	0.572559		OpenSea	COL11A2;COL11A2;COL11A2	NM_080679;NM_080681;NM_080680	Body;Body;Body
cg20090301	chr12	77756101	0.228196	0.00168617	0.542278	0.632809		OpenSea				TRUE
cg25938010	chr6	30160080	0.20388	0.00168839	0.542278	0.565264		OpenSea	TRIM26	NM_003449	Body
cg02344891	chr14	101350872	0.208835	0.0016894	0.542278	0.578947	chr14:101349372-101349860	S_Shore	MIR136;RTL1;MIR432	NR_029699;NM_001134888;NR_030173	TSS200;1stExon;Body
cg14677703	chr11	134274567	0.242621	0.00169348	0.542278	0.672355		OpenSea	B3GAT1;B3GAT1	NM_018644;NM_054025	5'UTR;5'UTR
cg01319581	chrX	16732043	0.216152	0.0016972	0.542278	0.5988	chrX:16729925-16730938	S_Shore	CTPS2;CTPS2	NM_019857;NM_175859	TSS1500;TSS1500		X:16731856-16732379	Unclassified_Cell_type_specific
cg15583330	chr7	136794953	0.231277	0.00169839	0.542278	0.640629		OpenSea				TRUE
cg18015266	chrX	48644759	0.230485	0.00169916	0.542278	0.638389		OpenSea	GATA1	NM_002049	TSS1500
cg22708961	chr1	2254245	0.274028	0.00170013	0.542278	0.758924	chr1:2253723-2254758	Island	MORN1	NM_024848	Body	TRUE	1:2253667-2254516	Unclassified
cg21723861	chr17	39686628	0.273849	0.00170527	0.542278	0.75807	chr17:39683908-39684599	S_Shelf
cg05321109	chr15	67706106	0.205261	0.00170809	0.542278	0.568059		OpenSea	IQCH	NM_001031715	Body	TRUE
cg26363935	chr19	16914829	0.224972	0.00171017	0.542278	0.622488	chr19:16918458-16918744	N_Shelf	NWD1	NM_001007525	Body
cg12291829	chr5	42991862	0.248383	0.00171267	0.542278	0.687109	chr5:42992033-42992955	N_Shore				TRUE	5:42991578-42993021	Promoter_Associated
cg07363131	chr16	86965114	0.251167	0.00171392	0.542278	0.694729	chr16:86965271-86965496	N_Shore				TRUE
cg02915720	chr7	99558185	0.277225	0.00171406	0.542278	0.766798		OpenSea
cg23278885	chr20	2361431	0.24355	0.0017141	0.542278	0.673649		OpenSea	TGM6	NM_198994	TSS200
cg18220380	chr8	142185447	0.358907	0.00171484	0.542278	0.992656	chr8:142183432-142183767	S_Shore	DENND3	NM_014957	Body	TRUE	8:142184810-142185594	Gene_Associated
cg07730100	chr6	130356172	-0.251871	0.0017159	0.542278	0.696552		OpenSea	L3MBTL3;L3MBTL3	NM_032438;NM_001007102	5'UTR;5'UTR	TRUE
cg13751927	chr19	17000885	0.232836	0.00171953	0.542278	0.643695	chr19:17000627-17001398	Island	F2RL3	NM_003950	Body		19:17000801-17000925	Unclassified_Cell_type_specific
cg06777844	chr8	41161995	0.213179	0.00171986	0.542278	0.589334	chr8:41165852-41167140	N_Shelf	SFRP1	NM_003012	Body
cg07173049	chr1	7289937	0.21864	0.00172356	0.542278	0.604228		OpenSea	CAMTA1	NM_015215	Body	TRUE
cg05955301	chr1	203444536	0.208662	0.00172842	0.542278	0.576399		OpenSea	PRELP;PRELP	NM_201348;NM_002725	TSS1500;TSS1500	TRUE
cg21861265	chr1	31457938	0.240972	0.00173188	0.542278	0.665441		OpenSea	PUM1;PUM1	NM_014676;NM_001020658	Body;Body
cg05275153	chr4	3431837	0.303147	0.00173278	0.542278	0.837067		OpenSea	RGS12;RGS12;RGS12	NM_198229;NM_198227;NM_002926	Body;Body;Body
cg23793965	chr8	91841347	0.207097	0.00173531	0.542278	0.571717		OpenSea	NECAB1	NM_022351	Body	TRUE
cg15730967	chr3	12856795	0.415285	0.00173688	0.542278	1.14628	chr3:12856649-12856863	Island	CAND2;CAND2	NM_001162499;NM_012298	Body;Body
cg02039271	chr3	156008127	0.225122	0.00173815	0.542278	0.621317	chr3:156008991-156009320	N_Shore	KCNAB1;KCNAB1;KCNAB1	NM_172159;NM_003471;NM_172160	TSS1500;Body;Body
cg17534564	chr12	124600518	0.212158	0.00174049	0.542278	0.585413		OpenSea				TRUE
cg21725496	chr7	5372402	0.390922	0.00174146	0.542278	1.07859	chr7:5372280-5372717	Island	TNRC18	NM_001080495	Body
cg00881378	chr15	101623617	0.213435	0.00174324	0.542278	0.588791	chr15:101626334-101626852	N_Shelf				TRUE
cg04102905	chr1	248738984	0.314082	0.00174464	0.542278	0.866331		OpenSea	OR2T34	NM_001001821	TSS1500
cg05694245	chr10	28034816	-0.226601	0.00174474	0.542278	0.625027	chr10:28030182-28035211	Island	MKX	NM_173576	TSS200
cg06088619	chr10	134617195	0.219948	0.00175364	0.542278	0.606189	chr10:134621072-134621372	N_Shelf					10:134617079-134617220	Unclassified_Cell_type_specific
cg03286742	chr2	6946032	0.228179	0.00175494	0.542278	0.628801		OpenSea				TRUE
cg07132187	chr10	130300318	0.295598	0.00175591	0.542278	0.814521	chr10:130298859-130299159	S_Shore
cg16724175	chr2	129660605	-0.258742	0.00176076	0.542278	0.712652	chr2:129659299-129659568	S_Shore
cg12211091	chr19	2512999	0.213925	0.00176839	0.542278	0.588812	chr19:2513215-2513696	N_Shore	GNG7	NM_052847	3'UTR	TRUE
cg17017404	chr11	44329245	0.220282	0.00176851	0.542278	0.606303	chr11:44330542-44331761	N_Shore	ALX4	NM_021926	Body
cg00311768	chr8	144698857	0.21438	0.00177581	0.542278	0.589673	chr8:144699233-144700481	N_Shore	TSTA3	NM_003313	Body		8:144698632-144700037	Promoter_Associated
cg19583819	chr5	139283051	0.216303	0.00177881	0.542278	0.594806	chr5:139283350-139284282	N_Shore	NRG2;NRG2;NRG2;NRG2	NM_013982;NM_013983;NM_013981;NM_004883	Body;Body;Body;Body
cg16627309	chr5	150399343	0.217183	0.00178127	0.542278	0.597096	chr5:150400000-150400490	N_Shore	GPX3	NM_002084	TSS1500
cg03759537	chr8	6484397	0.270519	0.00180347	0.542278	0.742275		OpenSea	MCPH1	NM_024596	Body
cg13763289	chr4	58058692	0.208951	0.00180709	0.542278	0.573157	chr4:58061751-58062115	N_Shelf				TRUE
cg09831614	chr7	1896739	0.203237	0.00180813	0.542278	0.557433	chr7:1896090-1896451	S_Shore	MAD1L1;MAD1L1;MAD1L1	NM_003550;NM_001013837;NM_001013836	Body;Body;Body
cg04812644	chr8	136302000	0.22913	0.0018085	0.542278	0.628431		OpenSea	LOC286094	NR_026706	Body
cg18807843	chr3	53857876	0.29419	0.00180928	0.542278	0.806816	chr3:53857392-53857954	Island	CHDH	NM_018397	Body
cg14598083	chr10	92910579	0.23938	0.00181163	0.542278	0.656364	chr10:92913390-92913694	N_Shelf					10:92910348-92910665	Unclassified_Cell_type_specific
cg16448785	chr5	56268336	0.214261	0.00181615	0.542278	0.587258		OpenSea
cg00129731	chr6	82462448	-0.210141	0.00182023	0.542278	0.575761	chr6:82461133-82463805	Island	FAM46A	NM_017633	TSS200		6:82462425-82462574	Promoter_Associated
cg08127369	chr19	33164662	0.202159	0.00182286	0.542278	0.553764	chr19:33165266-33168099	N_Shore	ANKRD27	NM_032139	5'UTR
cg21004654	chr11	73722096	0.294276	0.00182683	0.542278	0.805818		OpenSea				TRUE
cg14679444	chr22	50470101	0.295792	0.00182843	0.542278	0.809857	chr22:50469866-50470420	Island	TTLL8	NM_001080447	Body
cg20679906	chr20	44333712	0.212641	0.00183226	0.542278	0.582		OpenSea	WFDC10B;WFDC13;WFDC10B	NM_172006;NM_172005;NM_172131	TSS200;Body;TSS200
cg04794532	chr1	75200562	0.258673	0.00183528	0.542278	0.707807		OpenSea	CRYZ;CRYZ;TYW3;CRYZ;TYW3;CRYZ;TYW3	NM_001130042;NM_001889;NM_001162916;NM_001130043;NM_138467;NM_001134759;NR_027962	TSS1500;TSS1500;Body;TSS1500;Body;TSS1500;Body
cg24487554	chr8	144163853	0.244078	0.00183608	0.542278	0.667825	chr8:144166471-144166787	N_Shelf
cg06872172	chr1	156738798	0.226683	0.00184436	0.542278	0.619787	chr1:156737035-156738013	S_Shore	PRCC;PRCC	NM_005973;NM_199416	Body;Body
cg05706517	chr5	94893759	0.251362	0.00184762	0.542278	0.687071	chr5:94890407-94891169	S_Shelf	ARSK	NM_198150	Body
cg16637961	chr3	13177818	0.212265	0.00184855	0.542278	0.580155		OpenSea
cg02763409	chr2	239695552	0.20508	0.00184887	0.542278	0.560503		OpenSea
cg26354587	chr5	149340125	-0.255905	0.0018565	0.542278	0.698956	chr5:149339931-149340951	Island	SLC26A2	NM_000112	TSS200		5:149338603-149340921	Promoter_Associated
cg27405988	chr3	48171915	0.205264	0.00186168	0.542278	0.560391		OpenSea				TRUE	3:48171815-48171976	Unclassified_Cell_type_specific
cg01589587	chr14	76002440	0.313593	0.00186288	0.542278	0.856052		OpenSea	BATF	NM_006399	Body	TRUE
cg19542849	chr2	100217960	0.275432	0.00186304	0.542278	0.751869		OpenSea	AFF3;AFF3	NM_001025108;NM_002285	Body;Body	TRUE
cg22225849	chr6	11188760	0.295347	0.00186644	0.542278	0.805998		OpenSea	NEDD9;NEDD9	NM_006403;NM_001142393	Body;Body
cg16628205	chr7	100240094	0.20691	0.00186936	0.542278	0.564515		OpenSea	TFR2	NM_003227	TSS1500
cg23250019	chr11	66138472	0.205316	0.00187073	0.542278	0.560101	chr11:66138806-66139729	N_Shore	SLC29A2	NM_001532	Body	TRUE	11:66138366-66140045	Promoter_Associated
cg08907956	chr10	65283086	0.222491	0.00187151	0.542278	0.606913	chr10:65280870-65282030	S_Shore	REEP3	NM_001001330	Body
cg21310017	chr19	4029144	0.232771	0.00187238	0.542278	0.634906	chr19:4032949-4033644	N_Shelf	PIAS4	NM_015897	Body
cg06291983	chr2	102438026	0.237759	0.00187398	0.542278	0.648425		OpenSea	MAP4K4;MAP4K4;MAP4K4	NM_145687;NM_004834;NM_145686	Body;Body;Body	TRUE
cg00371368	chr1	239550378	0.299927	0.00187429	0.542278	0.817949	chr1:239550108-239551339	Island
cg05123974	chr1	16558109	0.251885	0.00187463	0.542278	0.686911		OpenSea
cg00766158	chr9	138375675	0.256185	0.00187648	0.542278	0.698529	chr9:138377223-138377452	N_Shore	KIAA0649	NM_014811	5'UTR
cg11072570	chr13	24734180	0.262188	0.00187934	0.542278	0.714724	chr13:24734771-24735538	N_Shore	SPATA13;SPATA13	NM_001166271;NM_153023	TSS1500;TSS1500
cg03360001	chrX	53453272	0.324864	0.0018856	0.542278	0.88511	chrX:53448968-53449772	S_Shelf	RIBC1;RIBC1	NM_144968;NM_001031745	Body;Body
cg20021204	chr15	77413730	0.229843	0.00188731	0.542278	0.626128		OpenSea	SGK269	NM_024776	Body	TRUE
cg06648780	chr3	105133817	0.279984	0.00188734	0.542278	0.762719		OpenSea	ALCAM	NM_001627	Body	TRUE
cg19253577	chr22	22904270	0.208728	0.00189666	0.542278	0.568161	chr22:22901386-22901698	S_Shelf	LOC648691	NR_027426	Body
cg14699932	chr13	114748340	0.250661	0.00190003	0.542278	0.68211	chr13:114748541-114748751	N_Shore	RASA3	NM_007368	3'UTR
cg24408776	chr1	203098067	0.364542	0.00190708	0.542278	0.991419	chr1:203097233-203097496	S_Shore	ADORA1;ADORA1	NM_001048230;NM_000674	Body;Body
cg14790000	chr5	127805611	0.23942	0.00190846	0.542278	0.651059		OpenSea	FBN2	NM_001999	Body	TRUE
cg02079111	chr2	105885981	0.22021	0.00191279	0.542278	0.598603	chr2:105885895-105886128	Island	TGFBRAP1;TGFBRAP1	NM_001142621;NM_004257	Body;Body
cg24300347	chr18	33164905	0.277287	0.00191414	0.542278	0.753674	chr18:33160891-33162264	S_Shelf
cg14073856	chr18	9885797	0.295316	0.00191543	0.542278	0.80259		OpenSea	TXNDC2;TXNDC2;TXNDC2;TXNDC2;TXNDC2	NM_001098529;NM_032243;NM_001098530;NM_032243;NM_001098529	5'UTR;1stExon;TSS200;5'UTR;1stExon
cg03277974	chr5	94617750	0.251989	0.00191662	0.542278	0.684772	chr5:94619459-94621121	N_Shore	MCTP1	NM_024717	Body
cg03970900	chr1	222440048	0.234804	0.00191926	0.542278	0.637932		OpenSea				TRUE
cg06434428	chr5	83016630	0.211795	0.00192015	0.542278	0.575377	chr5:83017894-83018358	N_Shore	HAPLN1;HAPLN1	NM_001884;NM_001884	1stExon;5'UTR
cg22932313	chr11	34535189	0.324622	0.00192129	0.542278	0.881806		OpenSea	ELF5	NM_001422	5'UTR	TRUE	11:34533896-34535350	Unclassified
cg14782991	chr12	6833168	0.206765	0.00192247	0.542278	0.561602	chr12:6833058-6833491	Island	COPS7A;COPS7A;COPS7A;COPS7A;COPS7A	NM_001164094;NM_016319;NM_001164094;NM_001164095;NM_001164093	1stExon;TSS200;5'UTR;TSS200;TSS1500		12:6832664-6833920	Promoter_Associated
cg09639152	chr3	45078075	0.287391	0.00192533	0.542278	0.780408	chr3:45077069-45077690	S_Shore				TRUE	3:45077441-45079749	Unclassified
cg25974167	chr3	127893336	0.200851	0.00192717	0.542278	0.545327		OpenSea	EEFSEC	NM_021937	Body	TRUE
cg21767537	chr5	141276911	0.228382	0.00193063	0.542278	0.619896		OpenSea	LOC729080	NR_033244	TSS1500
cg12747503	chr12	34361006	0.217735	0.00193081	0.542278	0.590989		OpenSea
cg00262263	chr6	170184901	0.207719	0.00193142	0.542278	0.563774		OpenSea
cg12746120	chr13	110398188	0.293265	0.00193903	0.542278	0.795456		OpenSea
cg06852298	chr1	247615658	0.256106	0.00193975	0.542278	0.694624	chr1:247614695-247614944	S_Shore	OR2B11	NM_001004492	TSS1500
cg17266475	chr15	92642144	0.24793	0.001943	0.542278	0.672269		OpenSea	SLCO3A1;SLCO3A1	NM_001145044;NM_013272	Body;Body	TRUE
cg19861914	chr13	76334039	0.226761	0.00194408	0.542278	0.614814		OpenSea	LMO7;LMO7	NM_015842;NM_005358	TSS1500;Body	TRUE
cg21816456	chr13	55015549	0.215686	0.00194488	0.542278	0.584747		OpenSea
cg25840318	chr4	8249430	0.209082	0.00194929	0.542278	0.566638		OpenSea				TRUE
cg09320367	chr1	40177469	0.203634	0.0019545	0.542278	0.551636		OpenSea				TRUE
cg17602885	chr1	9804627	0.324002	0.00195746	0.542278	0.877497		OpenSea	CLSTN1;CLSTN1	NM_001009566;NM_014944	Body;Body
cg12078033	chr1	43738659	0.226277	0.00195922	0.542278	0.612738	chr1:43738484-43738829	Island	TMEM125	NM_144626	Body
cg23812679	chr3	57985453	0.31953	0.00195941	0.542278	0.865246		OpenSea				TRUE
cg06958216	chr7	2393524	-0.439547	0.00195968	0.542278	1.19021	chr7:2393628-2395174	N_Shore	EIF3B;EIF3B	NM_001037283;NM_003751	TSS1500;TSS1500
cg23920016	chr1	162106832	0.211736	0.00196002	0.542278	0.573325		OpenSea	NOS1AP;NOS1AP	NM_014697;NM_001164757	Body;Body	TRUE
cg27608563	chr16	81518041	0.247713	0.00196363	0.542278	0.670544		OpenSea	CMIP	NM_198390	Body
cg06673794	chr17	702829	0.285669	0.00197406	0.542278	0.772631		OpenSea	NXN	NM_022463	3'UTR
cg15014624	chr17	80269598	0.21998	0.00197479	0.542278	0.594932		OpenSea
cg07974627	chr19	58171878	0.261216	0.00197516	0.542278	0.706432	chr19:58175623-58176104	N_Shelf
cg05423304	chr7	102500111	0.204257	0.00198705	0.542278	0.55186		OpenSea	FBXL13;FBXL13	NM_145032;NM_001111038	Body;Body	TRUE
cg01618102	chr6	69717664	0.258243	0.00198869	0.542278	0.697627		OpenSea	BAI3	NM_001704	Body	TRUE
cg00551143	chr7	28998860	0.220307	0.00198904	0.542278	0.595127	chr7:28995305-28998541	S_Shore	TRIL	NM_014817	TSS1500
cg27133959	chr3	66771311	0.216959	0.00199059	0.542278	0.58601		OpenSea				TRUE
cg15970890	chr10	17246596	0.22174	0.00199223	0.542278	0.598843	chr10:17243304-17243787	S_Shelf
cg08969922	chr8	145642114	0.218376	0.0019957	0.542278	0.589594	chr8:145641915-145642118	Island	SLC39A4;SLC39A4	NM_130849;NM_017767	1stExon;TSS200
cg24136340	chr14	84014672	0.214206	0.00199573	0.542278	0.578334		OpenSea				TRUE
cg12114584	chr4	54518744	0.234979	0.0020051	0.542278	0.633941		OpenSea				TRUE
cg25900631	chr15	97490760	0.24331	0.00200946	0.542278	0.656188		OpenSea				TRUE
cg05914537	chr20	4764253	0.247399	0.00201	0.542278	0.667187		OpenSea	RASSF2;RASSF2	NM_170774;NM_014737	3'UTR;3'UTR
cg20275211	chr4	6325013	0.271803	0.00201207	0.542278	0.732877		OpenSea	PPP2R2C;PPP2R2C	NM_181876;NM_020416	3'UTR;3'UTR
cg09212489	chr4	108539552	0.233621	0.0020171	0.542278	0.629671		OpenSea	PAPSS1	NM_005443	Body	TRUE
cg06373817	chr15	93123126	0.218749	0.00201838	0.542278	0.589527		OpenSea
cg14249877	chr10	32322959	-0.311168	0.00202225	0.542278	0.838339		OpenSea	KIF5B	NM_004521	Body
cg05480350	chr8	128972681	0.224057	0.00203246	0.542278	0.603156		OpenSea	MIR1205;PVT1	NR_031610;NR_003367	TSS200;Body		8:128972391-128972945	Unclassified_Cell_type_specific
cg14718495	chr3	19268469	0.238017	0.00203526	0.542278	0.640594		OpenSea	KCNH8	NM_144633	Body	TRUE
cg22153345	chr8	651449	0.245661	0.00203562	0.542278	0.661147	chr8:651163-651453	Island	ERICH1	NM_207332	Body
cg06598982	chr15	66437024	0.217417	0.00203611	0.542278	0.585112		OpenSea	MEGF11	NM_032445	5'UTR	TRUE
cg23941354	chr11	124439945	0.208516	0.00203615	0.542278	0.561157		OpenSea	OR8A1	NM_001005194	TSS200
cg13986969	chr9	73984868	0.204866	0.00203703	0.542278	0.551294		OpenSea
cg13973727	chr2	1229277	0.225342	0.00203738	0.542278	0.606381		OpenSea	SNTG2	NM_018968	Body
cg22825550	chr13	25589477	-0.28784	0.00204726	0.542278	0.773953	chr13:25592046-25593108	N_Shelf
cg04512129	chr7	41823437	0.210047	0.00204879	0.542278	0.564711		OpenSea				TRUE
cg01422262	chr1	108506291	0.241817	0.00205587	0.542278	0.649764	chr1:108507251-108507841	N_Shore	VAV3	NM_006113	Body		1:108506149-108506666	Promoter_Associated
cg13989519	chr11	44820674	0.211363	0.00205688	0.542278	0.567889		OpenSea	TSPAN18	NM_130783	5'UTR	TRUE
cg15864354	chr12	120966977	-0.252755	0.00206601	0.542278	0.678613	chr12:120966788-120967038	Island	COQ5	NM_032314	TSS200		12:120966628-120967706	Promoter_Associated_Cell_type_specific
cg26392441	chr2	131330445	0.204238	0.00206636	0.542278	0.548336	chr2:131328276-131329020	S_Shore	LOC150527;LOC150527	NR_027313;NR_027314	Body;Body
cg06632557	chr11	61313548	0.203541	0.00206785	0.542278	0.546402		OpenSea	SYT7	NM_004200	Body		11:61313537-61313786	Unclassified_Cell_type_specific
cg19512848	chr14	94463829	0.200643	0.00206948	0.542278	0.538553		OpenSea	C14orf48;C14orf48;C14orf48	NR_024184;NR_024183;NR_024182	Body;Body;Body
cg22894276	chr7	139164778	0.24972	0.00207101	0.542278	0.670203	chr7:139167480-139168712	N_Shelf	KLRG2	NM_198508	Body
cg04255278	chr5	92918068	0.272273	0.00207726	0.542278	0.730375	chr5:92919558-92921430	N_Shore	FLJ42709;FLJ42709;NR2F1	NR_021491;NR_021490;NM_005654	TSS1500;TSS1500;TSS1500
cg04162497	chr14	104194223	0.376227	0.00208133	0.542278	1.00891	chr14:104193901-104194627	Island	ZFYVE21	NM_024071	Body
cg18603473	chr10	50143375	0.211991	0.00208176	0.542278	0.568468		OpenSea	WDFY4	NM_020945	Body
cg01499988	chr9	35755346	0.296203	0.00208752	0.542278	0.793934	chr9:35756948-35757339	N_Shore	MSMP	NM_001044264	TSS1500
cg13411813	chr13	97649981	0.217414	0.00208867	0.542278	0.582699	chr13:97646394-97646737	S_Shelf
cg23494338	chr10	3373770	0.204908	0.00208929	0.542278	0.549153	chr10:3374119-3374383	N_Shore
cg05870108	chrX	106749745	0.283774	0.00209337	0.542278	0.760275	chrX:106749879-106750862	N_Shore
cg06496478	chr17	44821280	0.245135	0.00209575	0.542278	0.656632		OpenSea	NSF	NM_006178	Body	TRUE
cg27391470	chr16	56663269	0.212838	0.00210127	0.542278	0.569877	chr16:56665945-56666641	N_Shelf
cg01851573	chr8	8652454	0.230264	0.002102	0.542278	0.616503		OpenSea	MFHAS1	NM_004225	Body
cg25080182	chr4	22694667	0.219755	0.00210209	0.542278	0.588362		OpenSea	GBA3;GBA3	NM_020973;NM_001128432	1stExon;1stExon
cg19513727	chr12	110708125	0.250824	0.00210347	0.542278	0.671471		OpenSea				TRUE
cg24762459	chrX	68381019	0.216	0.00210501	0.542278	0.578178	chrX:68384913-68385404	N_Shelf	PJA1;PJA1;PJA1	NM_145119;NM_022368;NM_001032396	3'UTR;3'UTR;3'UTR
cg22368619	chr19	3730505	0.292075	0.00210595	0.542278	0.781753	chr19:3730415-3730769	Island	TJP3	NM_014428	Body
cg01084722	chr6	28483060	0.211426	0.00211024	0.542278	0.565705		OpenSea	GPX6	NM_182701	Body
cg03939566	chr1	12075586	0.228819	0.00211415	0.542278	0.61206	chr1:12079251-12079903	N_Shelf
cg13509756	chr9	89128406	0.21254	0.00211669	0.542278	0.568406		OpenSea				TRUE
cg10145135	chr1	6653507	0.209063	0.00211822	0.542278	0.55904	chr1:6653397-6653674	Island	KLHL21	NM_014851	Body
cg04683210	chr11	63852858	0.33693	0.00211952	0.542278	0.90087	chr11:63852803-63853082	Island	MACROD1	NM_014067	Body
cg18770446	chr1	1109983	0.347566	0.00212099	0.542278	0.929204	chr1:1109314-1110145	Island	TTLL10	NM_001130045	5'UTR
cg03493123	chr5	177029444	0.220466	0.00212344	0.542278	0.589297	chr5:177031165-177031584	N_Shore	B4GALT7	NM_007255	Body
cg06439124	chr4	159131785	0.266469	0.0021251	0.542278	0.712169	chr4:159131508-159131736	S_Shore	TMEM144	NM_018342	5'UTR	TRUE
cg03075966	chr10	120981763	0.213683	0.00212516	0.542278	0.571091		OpenSea	GRK5	NM_005308	Body	TRUE
cg03435248	chr10	134079425	0.22606	0.00213399	0.542278	0.603764		OpenSea	STK32C	NM_173575	Body	TRUE
cg03507277	chr7	107765811	0.220115	0.00213488	0.542278	0.587845		OpenSea	LAMB4	NM_007356	5'UTR
cg00955413	chr5	114935797	0.209405	0.00213747	0.542278	0.559132	chr5:114937613-114938149	N_Shore	TMED7-TICAM2;TICAM2;TMED7-TICAM2	NM_001164468;NM_021649;NM_001164469	Body;5'UTR;Body	TRUE
cg25722041	chr1	8623473	0.225366	0.00213884	0.542278	0.601688		OpenSea	RERE;RERE	NM_012102;NM_001042681	Body;Body	TRUE
cg12973904	chr7	149457885	0.298058	0.00213982	0.542278	0.795702	chr7:149461653-149463222	N_Shelf
cg20605045	chr10	120925425	0.286831	0.00214029	0.542278	0.765705	chr10:120924785-120925558	Island	SFXN4	NM_213649	TSS1500	TRUE	10:120924578-120925772	Promoter_Associated
cg12907876	chr1	160050877	0.208766	0.00214598	0.542278	0.557065	chr1:160053721-160054738	N_Shelf	KCNJ9	NM_004983	TSS1500
cg27449258	chr21	46493436	0.268043	0.00214609	0.542278	0.715232	chr21:46494173-46495472	N_Shore	ADARB1;ADARB1;ADARB1;ADARB1;ADARB1;ADARB1;ADARB1;C21orf122	NR_027672;NM_001160230;NM_001112;NR_027674;NM_015833;NM_015834;NR_027673;NR_027292	TSS1500;TSS1500;TSS1500;TSS1500;TSS1500;TSS1500;TSS1500;TSS1500		21:46493398-46495377	Promoter_Associated
cg17252489	chr2	169069249	0.212979	0.00214872	0.542278	0.56819		OpenSea	STK39	NM_013233	Body	TRUE
cg16601489	chr15	25304474	0.247017	0.00215258	0.542278	0.658804		OpenSea	SNORD116-4	NR_003319	TSS1500
cg15583285	chr6	99287924	0.212631	0.00215378	0.542278	0.567043	chr6:99290279-99290771	N_Shelf
cg03756778	chr15	92407388	0.212381	0.00216139	0.542278	0.566053		OpenSea	SLCO3A1;SLCO3A1	NM_001145044;NM_013272	Body;Body	TRUE
cg12682573	chr17	27188876	0.310657	0.00216602	0.542278	0.827696		OpenSea	MIR451;MIR144	NR_029970;NR_029685	TSS1500;TSS1500
cg19098619	chr2	167193695	0.222328	0.00217002	0.542278	0.592178		OpenSea	SCN9A	NM_002977	5'UTR	TRUE
cg04117404	chr5	140819300	0.247332	0.00217652	0.542278	0.658456	chr5:140821228-140821688	N_Shore	PCDHGA4;PCDHGA12;PCDHGA11;PCDHGA11;PCDHGA9;PCDHGA1;PCDHGB1;PCDHGB6;PCDHGB3;PCDHGB7;PCDHGA6;PCDHGA8;PCDHGA10;PCDHGA5;PCDHGB4;PCDHGA3;PCDHGA2;PCDHGB2;PCDHGA7;PCDHGB5	NM_018917;NM_003735;NM_032092;NM_018914;NM_018921;NM_018912;NM_018922;NM_018926;NM_018924;NM_018927;NM_018919;NM_032088;NM_018913;NM_018918;NM_003736;NM_018916;NM_018915;NM_018923;NM_018920;NM_018925	Body;Body;Body;Body;Body;Body;Body;Body;Body;Body;Body;Body;Body;Body;Body;Body;Body;Body;Body;Body
cg26417152	chr4	177191536	0.217787	0.0021867	0.542278	0.579359		OpenSea	ASB5	NM_080874	TSS1500
cg12248883	chr11	6219573	0.219529	0.00218853	0.542278	0.583915		OpenSea	OR52W1	NM_001005178	TSS1500
cg16982328	chr6	139456080	-0.215112	0.00219673	0.542278	0.571815	chr6:139456037-139457121	Island	HECA	NM_016217	TSS200		6:139456060-139456445	Promoter_Associated
cg25720795	chr7	27246799	0.212064	0.00220106	0.542278	0.563533	chr7:27244530-27245297	S_Shore
cg13497187	chr1	155271149	0.238066	0.00220152	0.542278	0.632609		OpenSea	PKLR;PKLR	NM_181871;NM_000298	TSS1500;1stExon
cg17980364	chr11	86748241	0.288657	0.00221339	0.542278	0.766367	chr11:86748660-86749093	N_Shore	TMEM135;TMEM135;TMEM135	NR_033149;NM_001168724;NM_022918	TSS1500;TSS1500;TSS1500		11:86747915-86749525	Promoter_Associated
cg20513206	chr19	40855502	0.208926	0.00221447	0.542278	0.554643	chr19:40854180-40854733	S_Shore	PLD3;PLD3;C19orf47	NM_012268;NM_001031696;NM_178830	5'UTR;5'UTR;TSS1500
cg02583740	chr7	612613	0.31205	0.0022226	0.542278	0.827912	chr7:612540-613739	Island	PRKAR1B;PRKAR1B;PRKAR1B;PRKAR1B;PRKAR1B;PRKAR1B	NM_001164759;NM_001164762;NM_001164758;NM_001164760;NM_001164761;NM_002735	Body;Body;Body;Body;Body;Body	TRUE
cg07415373	chr22	27153015	0.341857	0.00222413	0.542278	0.906891	chr22:27152697-27153133	Island
cg24486037	chr1	151345181	0.431014	0.00222802	0.542278	1.14308		OpenSea	SELENBP1	NM_003944	TSS200	TRUE
cg05346286	chr1	2980598	0.262892	0.00223061	0.542278	0.697079	chr1:2979275-2980758	Island	FLJ42875	NR_015440	Body
cg11390960	chrX	43517029	0.260271	0.00223593	0.542278	0.689859	chrX:43515325-43515681	S_Shore	MAOA	NM_000240	Body
cg00905312	chr2	230675880	0.21014	0.00223679	0.542278	0.556949		OpenSea	TRIP12	NM_004238	Body	TRUE
cg17760405	chr6	100915191	0.203229	0.00223734	0.542278	0.538612	chr6:100914946-100915245	Island
cg21954542	chr17	78113146	0.229282	0.00223751	0.542278	0.607652		OpenSea	EIF4A3	NM_014740	Body
cg13452769	chr9	36726501	0.205304	0.00224708	0.542278	0.543724		OpenSea				TRUE
cg11227541	chr1	84972317	0.240527	0.00225018	0.542278	0.636864	chr1:84971344-84972491	Island	GNG5;SPATA1	NM_005274;NM_001081472	TSS200;5'UTR		1:84971311-84972886	Promoter_Associated
cg25164777	chr8	52722539	0.245944	0.00225174	0.542278	0.651131		OpenSea	PXDNL	NM_144651	TSS1500	TRUE
cg02340018	chr2	105469315	0.222404	0.00225547	0.542278	0.588651	chr2:105468851-105473488	Island
cg13494348	chr6	170596856	0.274047	0.00226133	0.542278	0.725029	chr6:170597246-170597499	N_Shore	DLL1	NM_005618	Body	TRUE
cg27590787	chrX	152931217	0.202265	0.00226195	0.542278	0.535096	chrX:152927589-152928165	S_Shelf
cg01692018	chr14	64014184	0.206781	0.00226213	0.542278	0.547036	chr14:64009645-64010525	S_Shelf
cg23797621	chr12	1656115	0.242642	0.00226626	0.542278	0.641714		OpenSea
cg04322298	chr2	190635899	0.299645	0.00227003	0.542278	0.792252		OpenSea	ORMDL1;ORMDL1	NM_016467;NM_001128150	3'UTR;3'UTR
cg14329059	chr11	58940964	-0.202224	0.0022771	0.542278	0.5344	chr11:58940830-58941052	Island	DTX4	NM_015177	Body
cg17940113	chr15	27790720	0.215787	0.00227956	0.542278	0.570141	chr15:27786718-27787060	S_Shelf
cg15784124	chr4	111543114	-0.210648	0.00228574	0.542278	0.556316	chr4:111542062-111544464	Island	PITX2;PITX2;PITX2	NM_000325;NM_153426;NM_153427	Body;Body;Body
cg22533099	chr17	15817372	0.205598	0.0022898	0.542278	0.542819	chr17:15820620-15821325	N_Shelf
cg05719612	chr10	18629545	0.276788	0.00229206	0.542278	0.730658		OpenSea	CACNB2;CACNB2;CACNB2;CACNB2;CACNB2;CACNB2;CACNB2;CACNB2	NM_201571;NM_201590;NM_201593;NM_000724;NM_201597;NM_201572;NM_201596;NM_001167945	Body;TSS200;Body;Body;Body;Body;Body;Body
cg25841373	chr18	61143630	0.203539	0.0022924	0.542278	0.537283		OpenSea	SERPINB5	NM_002639	TSS1500
cg26614624	chr16	66610375	0.264078	0.00229845	0.542278	0.696786	chr16:66612749-66613412	N_Shelf	CMTM1;CMTM1;CMTM1;CMTM1;CMTM1;CMTM1;CMTM1;CMTM1	NM_181271;NM_181270;NM_181269;NM_181296;NM_181283;NM_052999;NM_181268;NM_181272	Body;Body;Body;Body;Body;Body;Body;Body
cg20894686	chr6	50803903	-0.20056	0.00230094	0.542278	0.529095		OpenSea	TFAP2B	NM_003221	Body
cg18446708	chr14	69421531	0.209349	0.0023055	0.542278	0.552102		OpenSea	ACTN1;ACTN1;ACTN1	NM_001130004;NM_001102;NM_001130005	Body;Body;Body	TRUE
cg07412315	chr16	86965319	0.318687	0.00231083	0.542278	0.840132	chr16:86965271-86965496	Island				TRUE
cg16624284	chr13	30913080	0.24453	0.00231703	0.542278	0.644354		OpenSea				TRUE
cg03222323	chr17	59534903	0.283045	0.00231852	0.542278	0.745763	chr17:59531723-59535254	Island	TBX4	NM_018488	Body	TRUE	17:59534560-59535125	Unclassified_Cell_type_specific
cg10925364	chr8	37797828	0.225741	0.0023203	0.542278	0.594704		OpenSea	GOT1L1	NM_152413	TSS200
cg13324448	chr3	40752056	0.226018	0.00232676	0.542278	0.595163		OpenSea
cg27467282	chr13	52116184	0.2763	0.00232904	0.542278	0.727449		OpenSea				TRUE
cg25958582	chr3	50163269	0.2255	0.00233316	0.542278	0.593528		OpenSea				TRUE
cg20703392	chr2	201633928	0.204217	0.00233512	0.542278	0.537436		OpenSea	AOX2P	NR_001557	TSS1500
cg22733580	chr6	30128526	0.222978	0.00233531	0.542278	0.5868		OpenSea	TRIM10;TRIM10	NM_006778;NM_052828	1stExon;1stExon
cg03989567	chr1	236686012	0.218248	0.0023392	0.542278	0.574196	chr1:236687071-236687608	N_Shore	LGALS8;LGALS8;LGALS8;LGALS8	NM_201543;NM_201545;NM_006499;NM_201544	TSS1500;5'UTR;TSS1500;TSS1500
cg13451937	chr17	67710309	0.252256	0.00234568	0.542278	0.663366		OpenSea				TRUE
cg26931050	chr6	130757762	0.271441	0.00234627	0.542278	0.713788		OpenSea	TMEM200A	NM_052913	TSS1500
cg25597623	chr3	50306456	0.287232	0.00234803	0.542278	0.755217	chr3:50310445-50311397	N_Shelf	SEMA3B;SEMA3B	NM_001005914;NM_004636	5'UTR;5'UTR
cg00758069	chr1	107682552	0.270306	0.00234822	0.542278	0.710705	chr1:107682889-107684463	N_Shore	NTNG1;NTNG1;NTNG1	NM_001113226;NM_001113228;NM_014917	TSS200;TSS200;TSS200
cg26463800	chr17	72300792	0.217587	0.00236491	0.542278	0.571424		OpenSea	DNAI2	NM_023036	Body
cg19756786	chr14	22939357	0.213822	0.00236541	0.542278	0.561517		OpenSea					14:22939327-22941096	Unclassified_Cell_type_specific
cg14340089	chr8	133879048	0.204314	0.00236674	0.542278	0.536499		OpenSea	TG	NM_003235	TSS200
cg06951627	chr6	26196580	0.238295	0.00237702	0.542278	0.625279	chr6:26197070-26197537	N_Shore
cg09000455	chr6	122721523	0.233029	0.00237729	0.542278	0.611449	chr6:122720607-122721366	S_Shore	HSF2;HSF2	NM_001135564;NM_004506	Body;Body		6:122720221-122721613	Promoter_Associated
cg01178494	chr15	93152328	0.210464	0.00237867	0.542278	0.552188		OpenSea
cg09613130	chr2	903676	0.204941	0.00237868	0.542278	0.537696		OpenSea	C2orf90;C2orf90	NM_001013662;NM_001013662	3'UTR;1stExon
cg10391909	chr6	30128511	0.24321	0.00237986	0.542278	0.638049		OpenSea	TRIM10;TRIM10	NM_006778;NM_052828	1stExon;1stExon
cg19716727	chr7	4794309	0.286788	0.00238025	0.542278	0.752354	chr7:4794117-4794525	Island	FOXK1	NM_001037165	Body		7:4793073-4794422	Promoter_Associated
cg15898859	chr2	75825250	0.271087	0.0023819	0.542278	0.711082		OpenSea
cg07463445	chr8	119152014	0.210554	0.00238281	0.542278	0.552265		OpenSea				TRUE
cg02912949	chr3	113805127	0.217885	0.00238591	0.542278	0.571369		OpenSea	QTRTD1	NM_024638	3'UTR
cg00829656	chr2	159791884	-0.252615	0.0023867	0.542278	0.662409		OpenSea				TRUE
cg14521987	chr9	129236500	0.227847	0.0023887	0.542278	0.597379		OpenSea	FAM125B	NM_033446	Body	TRUE
cg22952849	chr10	131665896	0.214637	0.00239142	0.542278	0.562637	chr10:131666016-131666315	N_Shore	EBF3	NM_001005463	Body
cg00044354	chr1	67389884	0.261446	0.00239264	0.542278	0.685283	chr1:67390468-67391109	N_Shore	MIER1;WDR78;MIER1;MIER1;MIER1;MIER1;MIER1;WDR78;MIER1;MIER1	NM_001146112;NM_024763;NM_001077700;NM_001146110;NM_001146111;NM_001146113;NM_001077702;NM_207014;NM_020948;NM_001077703	TSS1500;Body;TSS1500;TSS1500;TSS1500;TSS1500;TSS1500;Body;TSS1500;TSS1500		1:67389656-67391637	Promoter_Associated
cg26153483	chr2	24838522	0.271541	0.0023946	0.542278	0.711645		OpenSea	NCOA1;NCOA1;NCOA1	NM_147223;NM_147233;NM_003743	5'UTR;5'UTR;5'UTR	TRUE
cg23180636	chr3	44140250	0.222878	0.00239535	0.542278	0.584081		OpenSea				TRUE
cg20677982	chr10	59866516	0.269793	0.00239634	0.542278	0.706978	chr10:59866382-59866798	Island
cg27444150	chr1	35325345	0.272229	0.00239671	0.542278	0.713345	chr1:35325182-35325550	Island	C1orf212;C1orf212;C1orf212;C1orf212	NM_138428;NM_001164824;NM_138428;NM_001164825	5'UTR;TSS1500;1stExon;TSS200		1:35324443-35326138	Promoter_Associated
cg00018850	chr14	73066921	0.217285	0.00239748	0.542278	0.569341		OpenSea				TRUE
cg24870231	chr1	85373213	0.210912	0.002403	0.542278	0.55243		OpenSea				TRUE
cg11982176	chr13	114054286	0.219394	0.00240782	0.542278	0.574457	chr13:114056100-114056577	N_Shore				TRUE
cg21252175	chr15	64973903	0.241857	0.00241141	0.542278	0.633117		OpenSea	ZNF609	NM_015042	3'UTR		15:64973411-64974202	Gene_Associated
cg11857626	chr3	51909628	0.208749	0.00241146	0.542278	0.546447		OpenSea	IQCF5	NM_001145059	TSS200
cg26674487	chr3	9590728	0.201197	0.00241157	0.542278	0.526673	chr3:9594068-9594328	N_Shelf	LHFPL4	NM_198560	Body
cg25280526	chr20	30470010	0.219407	0.0024157	0.542278	0.574178	chr20:30467544-30467965	S_Shelf	TTLL9	NM_001008409	Body
cg06002288	chr18	44500261	0.250783	0.00241911	0.542278	0.656134	chr18:44496910-44497832	S_Shelf
cg27049539	chr2	234395837	0.20925	0.00242587	0.542278	0.547217		OpenSea	USP40	NM_018218	Body	TRUE
cg00953201	chr13	30156486	0.396306	0.00242665	0.542278	1.03634		OpenSea	SLC7A1	NM_003045	5'UTR	TRUE
cg09768257	chr8	11628346	0.216719	0.00242715	0.542278	0.5667	chr8:11627091-11627668	S_Shore	NEIL2;NEIL2;NEIL2;NEIL2	NM_001135747;NM_001135746;NM_001135748;NM_145043	5'UTR;5'UTR;5'UTR;5'UTR	TRUE	8:11626759-11628404	Promoter_Associated
cg00852595	chr12	99548437	0.217634	0.00242754	0.542278	0.569078		OpenSea	ANKS1B;ANKS1B;ANKS1B;ANKS1B;ANKS1B	NM_181670;NM_181670;NM_020140;NM_152788;NM_020140	1stExon;5'UTR;5'UTR;Body;1stExon	TRUE
cg06389098	chr16	71424252	0.230969	0.00242959	0.542278	0.603862		OpenSea	CALB2;CALB2;CALB2	NR_027910;NM_001740;NM_007088	Body;3'UTR;3'UTR
cg08763617	chr6	138183963	0.236114	0.00243087	0.542278	0.617259	chr6:138187825-138189141	N_Shelf
cg11794956	chr5	92443321	0.239132	0.00244026	0.542278	0.624748		OpenSea				TRUE
cg22149471	chr17	55721561	0.228906	0.00244126	0.542278	0.597991		OpenSea	MSI2	NM_138962	Body	TRUE
cg08301211	chr6	14195031	0.210342	0.00244387	0.542278	0.549397		OpenSea				TRUE
cg02203714	chr16	85226565	0.214055	0.00244506	0.542278	0.559049		OpenSea				TRUE
cg01602345	chr1	3277525	0.257462	0.00244626	0.542278	0.672362	chr1:3275029-3275284	S_Shelf	PRDM16;PRDM16	NM_022114;NM_199454	Body;Body
cg06070229	chr7	133348826	0.221281	0.00244856	0.542278	0.577785		OpenSea	EXOC4	NM_021807	Body	TRUE
cg20926183	chr4	8379573	0.273469	0.00245205	0.542278	0.713883	chr4:8376706-8376983	S_Shelf	ACOX3;ACOX3	NM_001101667;NM_003501	Body;Body
cg03538565	chr16	492969	0.213212	0.00245471	0.542278	0.556483		OpenSea	RAB11FIP3	NM_014700	Body	TRUE
cg19859445	chr8	19588125	0.23782	0.00245688	0.542278	0.62062		OpenSea				TRUE
cg24117657	chr22	22859162	0.239685	0.00246265	0.542278	0.625241	chr22:22862623-22863220	N_Shelf	ZNF280B	NM_080764	5'UTR
cg03677126	chr5	537349	0.26774	0.00246269	0.542278	0.698423	chr5:537303-537522	Island
cg05467890	chr7	149485981	0.235219	0.00246644	0.542278	0.613434	chr7:149487283-149487769	N_Shore	SSPO	NM_198455	Body
cg26420391	chr1	152691758	0.206568	0.00246954	0.542278	0.538601		OpenSea	C1orf68	NM_001024679	TSS1500
cg07658040	chr19	42275193	0.218261	0.00247578	0.542278	0.56885		OpenSea	CEACAM6	NM_002483	3'UTR
cg13924635	chr1	1168432	0.424957	0.00247589	0.542278	1.10755	chr1:1167001-1168985	Island	SDF4;SDF4;B3GALT6	NM_016547;NM_016176;NM_080605	TSS1500;TSS1500;1stExon
cg08564874	chr7	34696723	0.200316	0.00247845	0.542278	0.521986		OpenSea	NPSR1;NPSR1	NM_207173;NM_207172	TSS1500;TSS1500
cg14959425	chr7	20447707	0.235012	0.0024843	0.542278	0.612158		OpenSea	ITGB8	NM_002214	Body	TRUE
cg02017814	chr8	126291702	0.231939	0.00248434	0.542278	0.604151		OpenSea	NSMCE2	NM_173685	Body	TRUE
cg07154904	chr12	133143645	0.203553	0.00248801	0.542278	0.530082	chr12:133146517-133148261	N_Shelf	FBRSL1	NM_001142641	Body
cg13050504	chr21	43913111	0.288231	0.00249391	0.542278	0.750301	chr21:43916278-43916900	N_Shelf	RSPH1	NM_080860	Body
cg22111818	chr15	93588137	0.248574	0.00249403	0.542278	0.647062	chr15:93588102-93588570	Island	RGMA;RGMA;RGMA;RGMA;RGMA;RGMA	NM_020211;NM_001166287;NM_001166288;NM_001166283;NM_001166289;NM_001166286	3'UTR;3'UTR;3'UTR;3'UTR;3'UTR;3'UTR
cg03504018	chr8	61787436	0.217798	0.00249426	0.542278	0.566941		OpenSea				TRUE
cg13547712	chr1	2850512	0.211843	0.00249499	0.542278	0.551414	chr1:2850665-2850873	N_Shore
cg23635728	chr7	33765409	0.247914	0.00249869	0.542278	0.645143		OpenSea
cg15454534	chr1	248569605	0.252093	0.00249993	0.542278	0.655963		OpenSea	OR2T1	NM_030904	1stExon
cg00429523	chr6	107900838	0.201917	0.00250047	0.542278	0.525385		OpenSea	SOBP	NM_018013	Body	TRUE
cg25470324	chr2	43546568	0.20515	0.002501	0.542278	0.533776		OpenSea	THADA;THADA	NM_022065;NM_001083953	Body;Body	TRUE
cg13165140	chr6	32813522	-0.259802	0.00250975	0.542278	0.675581	chr6:32811494-32811839	S_Shore	TAP1;PSMB8	NM_000593;NM_004159	Body;TSS1500		6:32813460-32813680	Promoter_Associated
cg08627624	chr10	70031114	0.24249	0.00251044	0.542278	0.630534		OpenSea				TRUE
cg05996538	chr6	32191210	0.263325	0.00251284	0.542278	0.684602		OpenSea	NOTCH4	NM_004557	Body
cg23420286	chr20	55835350	0.222735	0.0025134	0.542278	0.579052	chr20:55839287-55839766	N_Shelf	BMP7	NM_001719	Body
cg00094359	chr2	176962928	-0.204713	0.00251894	0.542278	0.532005	chr2:176964062-176965509	N_Shore				TRUE	2:176961746-176963009	Unclassified
cg20889904	chr13	80670608	0.243268	0.00251983	0.542278	0.632164		OpenSea				TRUE
cg06334737	chr11	61976195	0.20162	0.00252401	0.542278	0.523789		OpenSea	SCGB2A1;SCGB2A1	NM_002407;NM_002407	1stExon;5'UTR		11:61975167-61976885	Unclassified_Cell_type_specific
cg10741568	chr13	49546137	0.209968	0.00252644	0.542278	0.545389	chr13:49549822-49551042	N_Shelf
cg27058882	chr17	27187966	0.276967	0.00252673	0.542278	0.719405		OpenSea	ERAL1	NM_005702	3'UTR
cg27618777	chr6	32804628	0.213024	0.00253124	0.542278	0.553153	chr6:32806284-32806669	N_Shore	TAP2;TAP2	NM_000544;NM_018833	Body;Body
cg08293531	chr15	101601180	0.358334	0.00253261	0.542278	0.930389		OpenSea	LRRK1	NM_024652	Body
cg26380692	chr6	28967425	0.217213	0.00253975	0.542278	0.563714		OpenSea	ZNF311	NM_001010877	Body
cg11659030	chr18	9886064	0.234714	0.00255141	0.542278	0.608665		OpenSea	TXNDC2;TXNDC2;TXNDC2;TXNDC2;TXNDC2;TXNDC2	NM_001098529;NM_001098530;NM_032243;NM_001098530;NM_032243;NM_001098529	5'UTR;1stExon;1stExon;5'UTR;5'UTR;1stExon
cg07125274	chr5	1299528	0.250917	0.00255354	0.542278	0.650592	chr5:1289275-1295970	S_Shelf
cg12487153	chr6	13560875	0.223748	0.00255927	0.542278	0.579928		OpenSea				TRUE
cg13639901	chr7	155556590	-0.329051	0.00256126	0.542278	0.852751		OpenSea	RBM33	NM_053043	Body	TRUE	7:155556260-155557534	Promoter_Associated_Cell_type_specific
cg03358313	chr2	220312021	0.221595	0.00256469	0.542278	0.574144	chr2:220312698-220314094	N_Shore	SPEG	NM_005876	Body
cg00987534	chr7	73207968	0.221237	0.00256786	0.542278	0.573099		OpenSea				TRUE
cg08890627	chr17	75196940	0.311425	0.0025717	0.542278	0.806522		OpenSea	SEC14L1;SEC14L1;SEC14L1;SEC14L1;SEC14L1	NM_001143999;NM_003003;NM_001143998;NM_001039573;NM_001144001	Body;Body;Body;Body;Body
cg10223989	chr13	113700981	0.204249	0.00257192	0.542278	0.528953	chr13:113701833-113702280	N_Shore	MCF2L;MCF2L	NM_001112732;NM_024979	Body;Body
cg27301423	chrX	142716024	0.268318	0.00257861	0.542278	0.694571		OpenSea	SLITRK4	NM_173078	3'UTR
cg15182643	chr5	38257516	-0.214043	0.00258026	0.542278	0.554014	chr5:38257825-38259136	N_Shore	EGFLAM	NM_152403	TSS1500
cg02458910	chr5	79783286	-0.227307	0.00258067	0.542278	0.588332	chr5:79783635-79784145	N_Shore	FAM151B	NM_205548	TSS1500
cg00938380	chr22	47062655	0.215287	0.00258272	0.542278	0.557147	chr22:47058870-47059114	S_Shelf	GRAMD4	NM_015124	Body		22:47062620-47062708	Gene_Associated_Cell_type_specific
cg06764665	chr15	100835053	0.209133	0.00258382	0.542278	0.541181	chr15:100832225-100832619	S_Shelf	ADAMTS17	NM_139057	Body
cg05547500	chr18	9885809	0.292672	0.00258797	0.542278	0.757154		OpenSea	TXNDC2;TXNDC2;TXNDC2;TXNDC2;TXNDC2	NM_001098529;NM_032243;NM_001098530;NM_032243;NM_001098529	5'UTR;1stExon;TSS200;5'UTR;1stExon
cg11276053	chr19	46307734	0.337936	0.00259441	0.542278	0.87389	chr19:46307477-46307966	Island	RSPH6A	NM_030785	Body
cg04501624	chr8	1653179	0.333717	0.00259641	0.542278	0.862867	chr8:1649439-1649759	S_Shelf	DLGAP2	NM_004745	3'UTR
cg26993466	chr5	1546899	0.275208	0.00260175	0.542278	0.71134		OpenSea
cg00473597	chr19	6108131	0.20547	0.00260526	0.542278	0.530964	chr19:6108821-6109073	N_Shore	RFX2;RFX2	NM_000635;NM_134433	5'UTR;5'UTR
cg13327545	chr10	22623548	-0.202272	0.00260619	0.542278	0.522671	chr10:22623350-22625875	Island				TRUE
cg27592318	chr9	100707064	0.208321	0.0026082	0.542278	0.538229		OpenSea	HEMGN;HEMGN	NM_018437;NM_018437	1stExon;5'UTR
cg20070536	chr11	9335581	0.254792	0.00260917	0.542278	0.658255	chr11:9335730-9336477	N_Shore	TMEM41B;TMEM41B;TMEM41B	NM_001165030;NM_015012;NR_028491	Body;Body;Body		11:9335434-9336957	Promoter_Associated
cg24493649	chr6	31847922	0.26857	0.00261268	0.542278	0.693693		OpenSea	EHMT2;SLC44A4;EHMT2	NM_006709;NM_025257;NM_025256	Body;TSS1500;Body
cg03532013	chr19	42592983	0.310688	0.00261352	0.542278	0.802438		OpenSea	POU2F2	NM_002698	3'UTR	TRUE
cg20255775	chr12	48398370	0.202934	0.00261569	0.542278	0.524059	chr12:48397889-48398731	Island	COL2A1;COL2A1	NM_001844;NM_033150	TSS200;TSS200		12:48395402-48399184	Unclassified
cg08263750	chr16	62002686	0.220176	0.00261817	0.542278	0.568494		OpenSea	CDH8	NM_001796	Body	TRUE
cg10600122	chr12	63396701	0.202271	0.0026224	0.542278	0.522123		OpenSea
cg21625301	chr4	3244256	0.219263	0.00262474	0.542278	0.5659		OpenSea	HTT	NM_002111	3'UTR	TRUE
cg19036016	chr7	151077005	0.238282	0.00262491	0.542278	0.614979	chr7:151078462-151079536	N_Shore
cg04098866	chr16	51190201	-0.235919	0.0026262	0.542278	0.608829	chr16:51189800-51190260	Island
cg24847996	chr12	123340818	0.296599	0.00262987	0.542278	0.765245		OpenSea	HIP1R	NM_003959	Body		12:123340746-123340983	Unclassified_Cell_type_specific
cg25154630	chr1	67389698	0.249709	0.00263529	0.542278	0.644043	chr1:67390468-67391109	N_Shore	MIER1;WDR78;MIER1;MIER1;MIER1;MIER1;MIER1;WDR78;MIER1;MIER1	NM_001146112;NM_024763;NM_001077700;NM_001146110;NM_001146111;NM_001146113;NM_001077702;NM_207014;NM_020948;NM_001077703	TSS1500;Body;TSS1500;TSS1500;TSS1500;TSS1500;TSS1500;Body;TSS1500;TSS1500		1:67389656-67391637	Promoter_Associated
cg16739396	chr1	63249836	0.307604	0.00263871	0.542278	0.793192		OpenSea	ATG4C;ATG4C;ATG4C;ATG4C	NM_032852;NM_178221;NM_178221;NM_032852	1stExon;1stExon;5'UTR;5'UTR		1:63249154-63250703	Promoter_Associated
cg10726559	chr14	101349284	0.360474	0.00263923	0.542278	0.92949	chr14:101349372-101349860	N_Shore	MIR127;RTL1	NR_029696;NM_001134888	TSS200;1stExon
cg23409074	chr8	67090798	0.221219	0.0026393	0.542278	0.570414	chr8:67089249-67089962	S_Shore	CRH	NM_000756	TSS200
cg01732875	chr13	20068905	0.201857	0.00264518	0.542278	0.520296		OpenSea	TPTE2;TPTE2;TPTE2	NM_130785;NM_199254;NM_001141968	Body;Body;Body
cg25406657	chr15	63342033	0.283067	0.00264519	0.542278	0.729618	chr15:63340256-63341464	S_Shore	TPM1;TPM1;TPM1;TPM1;TPM1;TPM1;TPM1	NM_001018007;NM_001018020;NM_001018004;NM_001018005;NM_000366;NM_001018008;NM_001018006	Body;Body;Body;Body;Body;Body;Body	TRUE
cg25799797	chr12	34448020	0.211698	0.0026457	0.542278	0.545642		OpenSea
cg15553628	chr3	123942259	0.209616	0.00264725	0.542278	0.540222		OpenSea	KALRN;KALRN	NM_001024660;NM_003947	Body;Body	TRUE
cg14131536	chr2	98340921	0.513564	0.00265207	0.542278	1.32315	chr2:98340397-98340959	Island	ZAP70	NM_001079	Body
cg22370326	chr2	110373509	0.274036	0.00265311	0.542278	0.705985	chr2:110370906-110373301	S_Shore	ANKRD57	NM_023016	1stExon		2:110373493-110373616	Unclassified_Cell_type_specific
cg06162185	chr10	8546551	0.208191	0.00265429	0.542278	0.536311		OpenSea
cg02208506	chr17	4634804	-0.200354	0.00265523	0.542278	0.516092	chr17:4634567-4635230	Island	MED11	NM_001001683	1stExon		17:4634414-4635374	Promoter_Associated
cg20732755	chr6	162148153	0.219794	0.00265743	0.542278	0.566089		OpenSea	PARK2;PARK2;PARK2	NM_004562;NM_013987;NM_013988	Body;Body;Body	TRUE
cg15685514	chr19	13316043	0.209246	0.00267027	0.542278	0.538483	chr19:13318046-13318812	N_Shelf
cg04566512	chr22	46457588	-0.33784	0.0026734	0.542278	0.869241	chr22:46457095-46458028	Island				TRUE
cg11906829	chr7	142326370	0.233906	0.00267539	0.542278	0.601751		OpenSea
cg05041511	chr7	137671105	0.219368	0.00267769	0.542278	0.564267		OpenSea	CREB3L2	NM_194071	Body	TRUE
cg13402865	chr1	206671408	0.218792	0.00267861	0.542278	0.562752		OpenSea
cg18639984	chr12	115943877	0.21025	0.0026809	0.542278	0.540704		OpenSea				TRUE	12:115943842-115943918	Unclassified_Cell_type_specific
cg16052901	chr6	33240864	0.229255	0.00268178	0.542278	0.589547	chr6:33239326-33240099	S_Shore	VPS52;RPS18	NM_022553;NM_022551	TSS1500;Body		6:33240613-33241014	Promoter_Associated
cg00734970	chr19	55996543	-0.230694	0.00268236	0.542278	0.593225	chr19:55992577-55996916	Island	NAT14	NM_020378	TSS200		19:55996301-55996683	Promoter_Associated
cg13587236	chr9	128472496	0.201547	0.00268458	0.542278	0.518202	chr9:128469269-128469635	S_Shelf
cg10860308	chr10	124714384	0.214815	0.00268884	0.542278	0.552167	chr10:124713268-124714249	S_Shore	C10orf88	NM_024942	TSS1500
cg20636559	chr15	101253502	0.214423	0.00268898	0.542278	0.551156		OpenSea				TRUE
cg06187528	chr1	200330607	0.23793	0.00269133	0.542278	0.611488		OpenSea				TRUE
cg03948025	chr7	148892859	-0.200446	0.00269185	0.542278	0.515135	chr7:148892424-148892837	S_Shore	ZNF282	NM_003575	Body		7:148892128-148893069	Promoter_Associated
cg20806180	chr22	39852862	0.27654	0.00269375	0.542278	0.710609	chr22:39852205-39852939	Island	MGAT3	NM_002409	TSS1500		22:39852645-39853011	Unclassified_Cell_type_specific
cg14837148	chr15	68810195	0.22634	0.00269965	0.542278	0.581397		OpenSea				TRUE
cg06680609	chr16	88894341	0.306953	0.00271749	0.542278	0.787591	chr16:88895348-88895569	N_Shore	GALNS	NM_000512	Body
cg01491360	chr19	2421956	0.275889	0.00271846	0.542278	0.707842	chr19:2424005-2427983	N_Shelf	TMPRSS9	NM_182973	Body
cg01554235	chr1	169337043	0.345233	0.00272054	0.542278	0.885641		OpenSea	BLZF1;NME7;NME7;NME7;NME7	NM_003666;NM_013330;NM_013330;NM_197972;NM_197972	TSS200;1stExon;5'UTR;1stExon;5'UTR		1:169336643-169337956	Promoter_Associated
cg15761414	chr19	35801014	0.207623	0.00272305	0.542278	0.532542	chr19:35800718-35801031	Island	MAG;MAG	NM_002361;NM_080600	Body;Body
cg03898385	chr15	25842025	0.208934	0.00272694	0.542278	0.535775	chr15:25841858-25842148	Island
cg20090782	chr18	42323716	0.230157	0.00272781	0.542278	0.590165	chr18:42324454-42324966	N_Shore	SETBP1;SETBP1	NM_015559;NM_001130110	Body;Body	TRUE
cg16796127	chr2	73208600	0.20126	0.00273143	0.542278	0.515952		OpenSea	SFXN5	NM_144579	Body
cg19514765	chr6	27805693	-0.206833	0.00273167	0.542278	0.530232	chr6:27805843-27806853	N_Shore	HIST1H2BN;HIST1H2AK;HIST1H2AK	NM_003520;NM_003510;NM_003510	TSS1500;1stExon;3'UTR
cg26723624	chr4	53700940	0.200437	0.00273233	0.542278	0.513814		OpenSea				TRUE
cg01174276	chr19	39805850	0.209811	0.00273336	0.542278	0.537808	chr19:39804621-39805954	Island	LRFN1	NM_020862	1stExon
cg00595787	chr2	100161120	0.205133	0.00273999	0.542278	0.525603		OpenSea				TRUE
cg25521853	chr6	11927664	0.205777	0.00274222	0.542278	0.527179		OpenSea				TRUE
cg08034750	chr1	219919793	0.224173	0.00274244	0.542278	0.574301		OpenSea
cg20904286	chr6	91010196	0.201515	0.00274304	0.542278	0.516234	chr6:91004795-91006944	S_Shelf
cg27052709	chr17	76495017	0.227186	0.00274457	0.542278	0.581942	chr17:76498807-76499075	N_Shelf	DNAH17	NM_173628	Body	TRUE
cg14653325	chr3	183974369	0.206225	0.00275583	0.542278	0.527883	chr3:183977548-183980633	N_Shelf	ECE2;ECE2	NM_014693;NM_032331	Body;Body
cg02698332	chr5	131323632	0.254655	0.00275863	0.542278	0.651741		OpenSea	ACSL6;ACSL6	NM_001009185;NM_015256	Body;Body
cg09455208	chr3	40491958	0.238225	0.00276497	0.542278	0.609453	chr3:40494414-40494899	N_Shelf
cg15260437	chr17	79430805	0.337401	0.00276638	0.542278	0.863102	chr17:79430500-79431137	Island	BAHCC1	NM_001080519	Body
cg06739333	chr13	41245484	0.201219	0.00277046	0.542278	0.514608	chr13:41238500-41241750	S_Shelf
cg00379559	chr16	88564934	0.2345	0.0027707	0.542278	0.599713	chr16:88564052-88564394	S_Shore	ZFPM1	NM_153813	Body
cg04167854	chr11	18031127	0.223517	0.00277992	0.542278	0.571301	chr11:18034129-18035268	N_Shelf	SERGEF	NM_012139	Body
ch.22.772318F	chr22	42460939	0.259799	0.00278688	0.542278	0.663756		OpenSea	NAGA	NM_000262	Body	TRUE
cg01887435	chr6	151402973	0.213926	0.002789	0.542278	0.546484		OpenSea	MTHFD1L	NM_015440	Body	TRUE
cg06013378	chr11	43291210	0.221762	0.00279009	0.542278	0.566464		OpenSea				TRUE
cg14455465	chr2	43454138	-0.214411	0.00279587	0.542278	0.547495	chr2:43451445-43454951	Island	LOC100129726;ZFP36L2	NR_027251;NM_006887	TSS1500;TSS1500		2:43453603-43454374	Promoter_Associated
cg08525922	chr3	11643368	-0.207847	0.00279812	0.542278	0.53066		OpenSea	VGLL4;VGLL4	NM_014667;NM_001128219	Body;Body	TRUE	3:11643287-11643404	Gene_Associated_Cell_type_specific
cg03044281	chr17	1553585	0.23056	0.00279852	0.542278	0.588637	chr17:1551730-1553249	S_Shore	RILP	NM_031430	TSS200
cg14763972	chr10	127461256	0.254093	0.00280005	0.542278	0.648658	chr10:127462230-127462987	N_Shore	MMP21	NM_147191	Body
cg23046918	chr2	24717757	-0.268374	0.00280401	0.542278	0.684951	chr2:24713710-24715168	S_Shelf
cg23694371	chr15	26967579	0.228714	0.0028096	0.542278	0.58353		OpenSea	GABRB3;GABRB3	NM_000814;NM_021912	Body;Body	TRUE
cg17071948	chr6	29590143	0.225814	0.00280982	0.542278	0.576124		OpenSea	GABBR1;GABBR1;GABBR1	NM_021904;NM_021903;NM_001470	Body;Body;Body
cg15715892	chr10	105846129	0.235756	0.00281238	0.542278	0.601397		OpenSea	COL17A1	NM_000494	TSS1500
cg05226466	chr16	50612709	0.204206	0.00281239	0.542278	0.520914	chr16:50613108-50613701	N_Shore	NKD1	NM_033119	Body
cg00925778	chr10	105113085	0.215186	0.00281667	0.542278	0.54878	chr10:105110265-105111008	S_Shelf
cg19795853	chr7	150118404	-0.354274	0.00281694	0.542278	0.903478		OpenSea				TRUE	7:150117826-150119189	Unclassified
cg09471527	chr6	33416652	0.249483	0.00282321	0.542278	0.635995		OpenSea	SYNGAP1	NM_006772	Body
cg14273620	chr2	240170857	0.235212	0.00282387	0.542278	0.599593		OpenSea	HDAC4	NM_006037	Body
cg05598246	chr6	29624414	0.220273	0.00282435	0.542278	0.561493		OpenSea	MOG;MOG;MOG;MOG;MOG;MOG;MOG;MOG;MOG;MOG;MOG	NM_001008229;NM_206811;NM_002433;NM_206813;NM_206809;NM_206812;NM_206810;NM_001170418;NM_001008228;NM_206814;NM_001170417	TSS1500;TSS1500;TSS1500;TSS1500;TSS1500;TSS1500;TSS1500;TSS1500;TSS1500;TSS1500;TSS1500
cg19049077	chr10	127407606	0.273259	0.00282495	0.542278	0.696534	chr10:127407627-127408566	N_Shore	C10orf137	NM_015608	TSS1500		10:127407189-127408923	Unclassified
cg04621944	chr1	5080448	0.243616	0.00282669	0.542278	0.620909		OpenSea				TRUE
cg02537638	chr2	133062405	0.201476	0.00283439	0.542278	0.513269		OpenSea
cg10389914	chr2	234238201	0.205212	0.00283698	0.542278	0.522705		OpenSea	SAG	NM_000541	Body	TRUE
cg00314343	chr15	92428182	0.224715	0.00283882	0.542278	0.572318		OpenSea	SLCO3A1;SLCO3A1	NM_001145044;NM_013272	Body;Body	TRUE
cg21650243	chr2	239330171	0.220617	0.00284239	0.542278	0.561761		OpenSea
cg06815754	chr16	30905741	-0.232229	0.00284659	0.542278	0.59118	chr16:30905549-30905783	Island	BCL7C	NM_004765	TSS1500		16:30904690-30905948	Promoter_Associated
cg26575173	chr19	40884830	0.229687	0.00285076	0.542278	0.584562	chr19:40886741-40887081	N_Shore
cg21474257	chr1	43399327	0.219954	0.00285083	0.542278	0.55979		OpenSea	SLC2A1	NM_006516	Body	TRUE
cg21635185	chr2	27360428	0.22212	0.0028518	0.542278	0.565269	chr2:27356980-27357656	S_Shelf	C2orf53	NM_178553	Body
cg18906795	chr9	6015507	-0.200302	0.00285646	0.542278	0.509602		OpenSea	RANBP6;RANBP6;RANBP6	NR_024094;NR_024095;NM_012416	Body;Body;1stExon		9:6015265-6015965	Promoter_Associated_Cell_type_specific
cg25013053	chr17	33475031	0.210269	0.00285668	0.542278	0.534952		OpenSea	UNC45B;UNC45B	NM_001033576;NM_173167	5'UTR;5'UTR	TRUE
cg01059818	chr17	26370690	0.205904	0.002857	0.542278	0.523839	chr17:26368586-26369133	S_Shore	NLK	NM_016231	Body	TRUE
cg26840755	chr11	65197776	-0.223408	0.0028603	0.542278	0.568259		OpenSea
cg01191157	chr6	166526789	0.261552	0.00286589	0.542278	0.66506		OpenSea
cg04086239	chr16	24067174	0.236721	0.00286944	0.542278	0.601794		OpenSea	PRKCB;PRKCB	NM_002738;NM_212535	Body;Body	TRUE
cg05213387	chr11	69962358	0.2892	0.00287942	0.542278	0.734768		OpenSea	ANO1;ANO1	NM_018043;NR_030691	Body;Body
cg08089449	chr11	9384823	0.202451	0.00287942	0.542278	0.514366	chr11:9385837-9386241	N_Shore				TRUE	11:9384563-9384875	Unclassified_Cell_type_specific
cg01115236	chr13	32886082	0.238613	0.00288312	0.542278	0.60611	chr13:32885424-32885662	S_Shore	ZAR1L;ZAR1L	NM_001136571;NM_001136571	5'UTR;1stExon
cg04742066	chr2	113763906	0.238981	0.00288555	0.542278	0.606956		OpenSea	IL1F6	NM_014440	Body
cg15730879	chr1	190068053	0.214622	0.00288876	0.542278	0.544987		OpenSea	FAM5C	NM_199051	Body
cg05581314	chr6	30176816	0.202307	0.00288979	0.542278	0.513684		OpenSea	TRIM26	NM_003449	5'UTR
cg04963153	chr15	78555966	0.270369	0.0028906	0.542278	0.686471	chr15:78556405-78557542	N_Shore	DNAJA4;DNAJA4	NM_018602;NM_001130182	TSS1500;TSS1500
cg03142411	chr4	3375410	0.233605	0.00289164	0.542278	0.59309	chr4:3375831-3376145	N_Shore	RGS12;RGS12;RGS12	NM_198229;NM_198227;NM_002926	Body;Body;Body
cg25350011	chr8	6419483	0.477402	0.00289234	0.542278	1.212		OpenSea	ANGPT2;ANGPT2;ANGPT2;MCPH1	NM_001118888;NM_001147;NM_001118887;NM_024596	Body;Body;Body;Body
cg09121152	chr13	70154624	0.208495	0.00289438	0.542278	0.529253		OpenSea				TRUE
cg03508052	chr8	17556355	0.222535	0.00290154	0.542278	0.564655		OpenSea	MTUS1;MTUS1;MTUS1;MTUS1;MTUS1	NM_001001931;NM_001001925;NM_001166393;NM_020749;NM_001001924	Body;Body;Body;TSS1500;Body
cg01794103	chr15	78342494	-0.246898	0.00290379	0.542278	0.626388		OpenSea	TBC1D2B;TBC1D2B	NM_144572;NM_015079	Body;Body	TRUE	15:78342128-78342728	Promoter_Associated
cg22027151	chr12	41860791	0.24478	0.00291041	0.542278	0.620774		OpenSea	PDZRN4;PDZRN4	NM_001164595;NM_013377	Body;Body	TRUE
cg26339943	chr4	145571234	0.225994	0.00291187	0.542278	0.573082	chr4:145566242-145567413	S_Shelf	HHIP	NM_022475	Body
cg16318240	chr17	77793187	0.226402	0.00291271	0.542278	0.574089	chr17:77783809-77789842	S_Shelf
cg23997887	chr10	127546023	0.209157	0.00291427	0.542278	0.530311		OpenSea	DHX32	NM_018180	Body
cg22740006	chr11	66626141	0.233279	0.0029159	0.542278	0.591415	chr11:66623620-66626614	Island	PC;PC;LRFN4;PC	NM_022172;NM_000920;NM_024036;NM_001040716	Body;Body;1stExon;Body
cg03131767	chr12	123446272	0.287116	0.00291671	0.542278	0.727869	chr12:123444211-123444565	S_Shore	ABCB9;ABCB9;ABCB9	NM_203444;NM_019624;NM_019625	5'UTR;5'UTR;5'UTR
cg09058099	chr12	10853263	0.226378	0.00292381	0.542278	0.573653		OpenSea	CSDA;CSDA	NM_001145426;NM_003651	3'UTR;3'UTR
cg16109731	chr1	221891307	0.553268	0.00292407	0.542278	1.40199		OpenSea	DUSP10;DUSP10;DUSP10	NM_144728;NM_007207;NM_144729	5'UTR;Body;5'UTR	TRUE
cg13885977	chr9	18978650	0.21627	0.00292928	0.542278	0.547863		OpenSea	FAM154A	NM_153707	Body	TRUE
cg26655772	chr2	161440948	0.211042	0.00293261	0.542278	0.534516		OpenSea				TRUE
cg12798274	chr10	105154067	0.267019	0.00293911	0.542278	0.676035	chr10:105155820-105156484	N_Shore	MIR1307;USMG5	NR_031707;NM_032747	Body;5'UTR
cg03377396	chr3	114070292	0.317334	0.00294019	0.542278	0.803371	chr3:114069725-114070658	Island	ZBTB20;ZBTB20;ZBTB20;ZBTB20;ZBTB20;ZBTB20;ZBTB20	NM_015642;NM_001164343;NM_001164344;NM_001164346;NM_001164347;NM_001164345;NM_001164342	Body;Body;Body;Body;Body;Body;Body
cg26611500	chr5	134783229	0.215632	0.00294083	0.542278	0.545878		OpenSea	C5orf20	NM_130848	TSS200	TRUE
cg08248231	chr17	76559736	0.223821	0.00294594	0.542278	0.566441		OpenSea	DNAH17	NM_173628	Body
cg00043788	chr20	25062754	-0.21936	0.00294897	0.542278	0.555054	chr20:25061761-25062928	Island	VSX1;VSX1;VSX1;VSX1	NM_199425;NM_014588;NM_014588;NM_199425	5'UTR;1stExon;5'UTR;1stExon		20:25062679-25063451	Unclassified_Cell_type_specific
cg16230755	chr10	111812447	0.216646	0.00295044	0.542278	0.548138		OpenSea	ADD3;ADD3;ADD3	NM_016824;NM_001121;NM_019903	5'UTR;5'UTR;5'UTR	TRUE
cg26081974	chr13	114065897	0.292595	0.00295261	0.542278	0.740206	chr13:114066946-114067488	N_Shore				TRUE
cg26390400	chr5	10556455	0.21589	0.00295472	0.542278	0.54609		OpenSea				TRUE
cg17222685	chr1	212820194	0.287661	0.00295706	0.542278	0.727534		OpenSea
cg12359384	chr20	6106113	0.206652	0.00295868	0.542278	0.522603	chr20:6103436-6103970	S_Shelf
cg08581018	chr16	832942	0.220495	0.00297415	0.542278	0.55711	chr16:832827-833042	Island	MSLNL	NM_001025190	TSS200		16:832576-833052	Unclassified_Cell_type_specific
cg08190942	chr14	102829219	-0.23405	0.00297661	0.542278	0.591275	chr14:102829156-102829873	Island	CINP;CINP;TECPR2	NM_032630;NM_032630;NM_014844	1stExon;5'UTR;TSS200		14:102828292-102830267	Promoter_Associated
cg25127214	chr2	182525194	0.202609	0.00297864	0.542278	0.511788	chr2:182521221-182521927	S_Shelf
cg16255697	chrX	113997530	0.222574	0.00298123	0.542278	0.562133		OpenSea	HTR2C;MIR1911	NM_000868;NR_031732	Body;TSS1500
cg13956700	chr17	27452013	0.232363	0.00298126	0.542278	0.586856		OpenSea	MYO18A;MYO18A	NM_078471;NM_203318	Body;Body	TRUE	17:27450662-27452427	Gene_Associated
cg08218944	chr8	49731668	0.201772	0.00298268	0.542278	0.509554		OpenSea				TRUE
cg11229434	chr1	244857881	-0.22989	0.00299349	0.542278	0.5802		OpenSea	PPPDE1	NM_016076	Body
cg13882795	chr9	140195315	0.2392	0.00299403	0.542278	0.603679	chr9:140195501-140197475	N_Shore	NRARP;NRARP	NM_001004354;NM_001004354	1stExon;3'UTR
cg06640279	chr1	207095153	-0.218936	0.00299425	0.542278	0.552532		OpenSea	FAIM3;FAIM3;FAIM3	NM_001142473;NM_001142472;NM_005449	Body;Body;Body		1:207095133-207095790	Unclassified
cg18809039	chr5	2702863	0.236894	0.00299812	0.542278	0.597719		OpenSea
cg16686757	chr19	40908756	0.241687	0.00299877	0.542278	0.609791	chr19:40909500-40909837	N_Shore	PRX;PRX	NM_020956;NM_181882	Body;Body
cg23029506	chr15	74834163	0.205788	0.00299947	0.542278	0.519193	chr15:74833241-74833961	S_Shore	ARID3B	NM_006465	5'UTR		15:74832753-74834665	Promoter_Associated
cg04477404	chr4	161403211	0.27175	0.00300253	0.542278	0.685493		OpenSea
cg05807467	chr8	17579494	0.204072	0.00300701	0.542278	0.514642		OpenSea	MTUS1;MTUS1;MTUS1;MTUS1;MTUS1	NM_001001931;NM_001001931;NM_001001925;NM_001166393;NM_001001924	1stExon;5'UTR;Body;5'UTR;Body	TRUE
cg05765582	chr2	191677683	0.208876	0.00301159	0.542278	0.52662		OpenSea				TRUE
cg13708158	chr12	116037223	-0.248992	0.00301164	0.542278	0.627757		OpenSea				TRUE
cg20640774	chr4	10143053	0.206998	0.00301541	0.542278	0.521769	chr4:10147037-10147331	N_Shelf					4:10142562-10143411	Unclassified_Cell_type_specific
cg14977938	chr14	104190829	0.232421	0.00301606	0.542278	0.585832	chr14:104193901-104194627	N_Shelf	ZFYVE21	NM_024071	Body	TRUE	14:104190262-104191015	Unclassified_Cell_type_specific
cg04141578	chr2	242938552	0.202346	0.00301758	0.542278	0.509982		OpenSea
cg14020285	chr2	119401665	-0.202055	0.00301771	0.542278	0.509243		OpenSea				TRUE
cg04093349	chr15	66998947	0.33224	0.00302025	0.542278	0.83723	chr15:66993543-66996571	S_Shelf	SMAD6;SMAD6	NR_027654;NM_005585	Body;Body	TRUE
cg01038597	chr16	31120649	0.243863	0.00302349	0.542278	0.61441	chr16:31119557-31120744	Island	BCKDK;BCKDK	NM_001122957;NM_005881	Body;Body
cg17362593	chr5	115975463	0.211413	0.00302497	0.542278	0.532608		OpenSea				TRUE
cg25949961	chr17	79166676	0.321289	0.00302913	0.542278	0.809226	chr17:79164388-79165184	S_Shore	AZI1;AZI1	NM_014984;NM_001009811	Body;Body		17:79166669-79166954	Unclassified_Cell_type_specific
cg25528121	chr3	14860793	0.303546	0.0030331	0.542278	0.764362		OpenSea	FGD5	NM_152536	1stExon
cg14335434	chr14	62011828	0.205227	0.00303392	0.542278	0.516762		OpenSea	PRKCH	NM_006255	Body
cg03991106	chr15	101661445	0.279939	0.00303746	0.542278	0.704742		OpenSea				TRUE
cg20699079	chr2	137199850	0.215772	0.00304405	0.542278	0.543002		OpenSea				TRUE
cg02807786	chr12	125141606	0.223901	0.00304647	0.542278	0.56338	chr12:125145445-125145669	N_Shelf
cg26576454	chr1	94717263	0.208701	0.00304752	0.542278	0.525102	chr1:94712906-94713517	S_Shelf
cg22066599	chr11	49917865	0.252901	0.00304926	0.542278	0.63625	chr11:49913319-49914335	S_Shelf
cg00352652	chr16	88547533	0.345432	0.00305755	0.542278	0.868632		OpenSea	ZFPM1	NM_153813	Body
cg20300651	chr6	153280750	0.229389	0.00306375	0.542278	0.576626		OpenSea
cg01919060	chr13	21872515	0.208249	0.00306508	0.542278	0.523446	chr13:21872179-21872665	Island					13:21870878-21873080	Promoter_Associated
cg00163018	chr1	237413813	0.207692	0.00306625	0.542278	0.52201		OpenSea	RYR2	NM_001035	Body
cg11870261	chr3	36986679	-0.204346	0.00306632	0.542278	0.513601	chr3:36985540-36987041	Island	TRANK1	NM_014831	TSS200		3:36985431-36987301	Promoter_Associated
cg16312002	chr1	16554558	-0.232426	0.00306835	0.542278	0.58411	chr1:16553326-16553660	S_Shore
cg09568001	chr6	114383949	0.208925	0.00307213	0.542278	0.524936		OpenSea	HS3ST5	NM_153612	1stExon
cg14615010	chr6	112658592	0.25244	0.00307327	0.542278	0.634231		OpenSea				TRUE	6:112658295-112658965	Unclassified_Cell_type_specific
cg02897008	chr1	4188697	0.289336	0.0030774	0.542278	0.726758	chr1:4192633-4193243	N_Shelf
cg03735043	chr10	134361910	0.278732	0.00308072	0.542278	0.699992	chr10:134360859-134361084	S_Shore	INPP5A	NM_005539	Body
cg09547025	chr6	142721804	0.286746	0.00308298	0.542278	0.720028		OpenSea	GPR126;GPR126;GPR126;GPR126	NM_020455;NM_001032394;NM_198569;NM_001032395	Body;Body;Body;Body	TRUE
cg23456826	chr14	24912049	-0.264265	0.0030862	0.542278	0.663457	chr14:24911411-24912119	Island	SDR39U1	NM_020195	TSS200		14:24910957-24912402	Promoter_Associated
cg04087740	chr3	71804142	-0.480428	0.00309267	0.542278	1.20571	chr3:71802560-71804209	Island	GPR27;EIF4E3;EIF4E3	NM_018971;NM_001134649;NM_173359	1stExon;TSS1500;TSS1500
cg22655436	chr8	142517553	0.203297	0.00309621	0.542278	0.510107		OpenSea	FLJ43860	NM_207414	TSS1500		8:142517348-142518814	Unclassified
cg01349853	chr3	36986697	-0.233595	0.00309668	0.542278	0.586114	chr3:36985540-36987041	Island	TRANK1	NM_014831	TSS200		3:36985431-36987301	Promoter_Associated
cg06473035	chr16	1151234	0.219405	0.00310655	0.542278	0.550208	chr16:1152412-1152700	N_Shore					16:1151161-1151641	Unclassified_Cell_type_specific
cg16754455	chr6	12196694	0.255937	0.00310895	0.542278	0.641733		OpenSea				TRUE
cg08948225	chr8	27288300	0.244999	0.00311109	0.542278	0.614233		OpenSea	PTK2B;PTK2B;PTK2B;PTK2B	NM_173176;NM_173175;NM_173174;NM_004103	Body;Body;Body;Body
cg08900781	chr16	2388350	0.210461	0.00311309	0.542278	0.527585	chr16:2389706-2392164	N_Shore	ABCA3	NM_001089	5'UTR
cg08236388	chr16	1223400	0.200582	0.00311317	0.542278	0.502819	chr16:1221808-1222208	S_Shore	CACNA1H;CACNA1H	NM_021098;NM_001005407	Body;Body		16:1223016-1223593	Unclassified_Cell_type_specific
cg01349621	chr20	61165941	0.20589	0.00311429	0.542278	0.516092		OpenSea	C20orf166	NM_178463	Body
cg15296644	chr13	112856953	0.201814	0.00311451	0.542278	0.505868		OpenSea
cg03755957	chr12	104363275	0.203796	0.00312163	0.542278	0.510635	chr12:104359406-104360023	S_Shelf	TDG	NM_003211	Body
cg13486759	chr9	86751815	0.209444	0.00312269	0.542278	0.524756	chr9:86755385-86755700	N_Shelf
cg19698168	chr1	248328942	0.249712	0.00312569	0.542278	0.625542		OpenSea
cg10013969	chr7	128003601	0.24275	0.00312599	0.542278	0.608091	chr7:128001346-128002066	S_Shore
cg19723839	chr2	189886113	0.201698	0.00313255	0.542278	0.505071		OpenSea				TRUE
cg01029032	chr6	69343835	0.259714	0.00313482	0.542278	0.650268	chr6:69345216-69345483	N_Shore
cg04486673	chr17	66191540	0.206021	0.00313571	0.542278	0.515807	chr17:66192363-66195873	N_Shore
cg10156125	chr4	115520072	0.297473	0.00313852	0.542278	0.744657	chr4:115519422-115520932	Island	UGT8;UGT8	NM_001128174;NM_001128174	5'UTR;1stExon	TRUE
cg21219252	chr9	135901963	0.246055	0.0031389	0.542278	0.615931	chr9:135905412-135906550	N_Shelf
cg09371042	chr12	53741690	0.201013	0.00314126	0.542278	0.503114	chr12:53738546-53738986	S_Shelf
cg00831710	chr8	144240945	-0.25226	0.00314437	0.542278	0.631271	chr8:144240761-144242113	Island	LY6H;LY6H;LY6H	NM_002347;NM_001130478;NM_001135655	Body;Body;Body		8:144240925-144241775	Unclassified_Cell_type_specific
cg07505629	chr10	134929753	0.26784	0.00314847	0.542278	0.670109	chr10:134925815-134926878	S_Shelf	GPR123	NM_001083909	Body
cg04836987	chr5	95964334	0.209803	0.00315246	0.542278	0.524792		OpenSea				TRUE
cg22660196	chr6	143932803	0.204178	0.00315471	0.542278	0.510658		OpenSea	PHACTR2;PHACTR2	NM_001100166;NM_014721	Body;Body	TRUE
cg20637807	chr6	29003668	0.254744	0.00315955	0.542278	0.636956		OpenSea
cg19945535	chr5	173068163	0.233198	0.00316294	0.542278	0.582974		OpenSea				TRUE
cg26464998	chr2	242011086	0.261275	0.00316336	0.542278	0.65315		OpenSea	SNED1	NM_001080437	Body
cg13090587	chr4	91570154	0.234905	0.00316661	0.542278	0.587123		OpenSea	FAM190A;FAM190A	NM_207491;NM_001145065	Body;Body
cg01651570	chr14	104194141	0.679387	0.00317209	0.542278	1.69755	chr14:104193901-104194627	Island	ZFYVE21	NM_024071	Body
cg24002149	chr1	172113920	0.209444	0.00317499	0.542278	0.523246		OpenSea	DNM3;MIR199A2;DNM3	NM_015569;NR_029618;NM_001136127	Body;TSS200;Body
cg23563927	chr10	134755679	-0.357579	0.00317787	0.542278	0.893183	chr10:134755663-134756852	Island	C10orf93	NM_173572	Body	TRUE	10:134755650-134755782	Unclassified_Cell_type_specific
cg15561356	chr20	61904111	-0.20685	0.00317955	0.542278	0.516635	chr20:61903907-61904701	Island	ARFGAP1;ARFGAP1	NM_018209;NM_175609	TSS200;TSS200		20:61902967-61904680	Promoter_Associated
cg13154263	chr6	170444251	0.217504	0.0031869	0.542278	0.543028		OpenSea
cg11414345	chr6	42106434	0.21062	0.00319044	0.542278	0.525738	chr6:42109904-42110361	N_Shelf	C6orf132	NM_001164446	Body		6:42106406-42106474	Unclassified_Cell_type_specific
cg03183106	chrX	133677120	0.240221	0.00319358	0.542278	0.599526	chrX:133678595-133679201	N_Shore
cg21146187	chr11	47077603	0.213899	0.00320219	0.542278	0.533582		OpenSea	C11orf49;C11orf49;C11orf49;C11orf49	NM_001003677;NM_024113;NM_001003676;NM_001003678	Body;Body;Body;Body	TRUE
cg18378662	chr19	618059	0.220135	0.00320271	0.542278	0.549122	chr19:615691-623505	Island	POLRMT	NM_005035	Body		19:617623-618087	Unclassified_Cell_type_specific
cg00295259	chr2	121691795	0.229053	0.00320511	0.542278	0.571293		OpenSea	GLI2	NM_005270	Body	TRUE
cg12266049	chr11	69461334	0.2458	0.00320815	0.542278	0.612963	chr11:69461060-69461378	Island	CCND1	NM_053056	Body
cg05790038	chr17	3461143	0.258484	0.00321217	0.542278	0.644454		OpenSea	TRPV3;TRPV3	NM_145068;NM_145068	1stExon;5'UTR		17:3460919-3461250	Unclassified_Cell_type_specific
cg08155347	chr16	88704957	-0.262714	0.00323743	0.542278	0.654105	chr16:88706211-88706492	N_Shore	IL17C	NM_013278	TSS200		16:88704759-88704971	Unclassified_Cell_type_specific
cg15578332	chr3	195870249	0.238407	0.00323899	0.542278	0.593537		OpenSea				TRUE
cg16592897	chr1	111023201	0.245335	0.00324145	0.542278	0.610703		OpenSea	CYMP	NR_003599	TSS200
cg12710519	chr4	144275126	0.269279	0.00324262	0.542278	0.670264		OpenSea	GAB1;GAB1	NM_002039;NM_207123	Body;Body	TRUE
cg05014291	chr2	11780446	0.293322	0.00325074	0.542278	0.729789		OpenSea	GREB1	NM_014668	Body
cg19255475	chr2	178417960	-0.203982	0.00325679	0.542278	0.507345	chr2:178417295-178417961	Island	TTC30B	NM_152517	TSS1500		2:178417260-178418261	Promoter_Associated
cg04077047	chr2	75361945	0.21316	0.00325689	0.542278	0.530172		OpenSea	TACR1;TACR1	NM_001058;NM_015727	Body;Body	TRUE
cg25368917	chr12	124788627	0.291417	0.00326261	0.542278	0.72459	chr12:124788559-124788884	Island	FAM101A	NM_181709	5'UTR
cg16222491	chr11	366375	0.325401	0.00326303	0.542278	0.809071		OpenSea
cg12615934	chrX	13338875	0.202229	0.00326333	0.542278	0.50281		OpenSea	ATXN3L	NM_001135995	TSS1500
cg22655582	chrX	149822475	0.227251	0.00326388	0.542278	0.565007		OpenSea	MTM1	NM_000252	Body		X:149822256-149822477	Gene_Associated_Cell_type_specific
cg17131377	chr7	140956802	0.214968	0.00326528	0.542278	0.534427		OpenSea
cg10242372	chr11	45248652	0.345086	0.00326887	0.542278	0.857747		OpenSea
cg03699459	chr10	4864636	0.237898	0.00327324	0.542278	0.591182	chr10:4868125-4868949	N_Shelf
cg04461334	chr2	39660945	0.244672	0.00328248	0.542278	0.607716	chr2:39663897-39664667	N_Shelf	MAP4K3	NM_003618	Body
cg26147935	chr8	37688980	0.208611	0.00328432	0.542278	0.518096		OpenSea	GPR124	NM_032777	Body
cg08759957	chr6	32135718	0.206543	0.00329707	0.542278	0.512614	chr6:32134460-32135196	S_Shore	EGFL8	NM_030652	Body
cg26941870	chr16	88598739	0.299455	0.0032994	0.542278	0.743117	chr16:88598447-88599162	Island	ZFPM1	NM_153813	Body		16:88598664-88598771	Unclassified_Cell_type_specific
cg07039149	chr14	105182455	0.227678	0.0032997	0.542278	0.564989	chr14:105181017-105181450	S_Shore	INF2;INF2	NM_001031714;NM_022489	Body;3'UTR		14:105182135-105182812	Unclassified_Cell_type_specific
cg10587183	chr13	36048892	0.221117	0.00329974	0.542278	0.548707	chr13:36049570-36050159	N_Shore	MAB21L1;MIR548F5;NBEA;MAB21L1	NM_005584;NR_031646;NM_015678;NM_005584	1stExon;Body;Body;3'UTR
cg03689403	chr12	89749377	0.240547	0.00330515	0.542278	0.596752	chr12:89745168-89748144	S_Shore					12:89747962-89749741	Promoter_Associated
cg23366832	chr6	90712882	0.236562	0.00330804	0.542278	0.586775		OpenSea	BACH2;BACH2	NM_021813;NM_001170794	Body;Body	TRUE
cg21762589	chr10	133796476	0.210309	0.00331209	0.542278	0.521546	chr10:133794898-133796598	Island	BNIP3	NM_004052	TSS1500
cg14203426	chr7	101723947	0.401558	0.00331491	0.542278	0.995674		OpenSea	CUX1;CUX1;CUX1	NM_181500;NM_181552;NM_001913	Body;Body;Body
cg04875097	chr1	193104571	-0.290871	0.00331546	0.542278	0.721201		OpenSea	MIR1278;CDC73	NR_031691;NM_024529	TSS1500;Body
cg11887833	chr17	10560609	0.201953	0.00332031	0.542278	0.500607		OpenSea	MYH3	NM_002470	TSS1500
cg10314572	chr20	34027000	0.204093	0.00332244	0.542278	0.505854		OpenSea	GDF5	NM_000557	TSS1500		20:34025701-34027684	Unclassified
cg15511286	chr13	111972919	0.291893	0.00332494	0.542278	0.723373		OpenSea	C13orf16	NM_152324	TSS200
cg27477504	chr17	22191976	0.379428	0.00332725	0.542278	0.94019	chr17:22191801-22192068	Island
cg08087034	chr16	90034285	0.202819	0.00332782	0.542278	0.502554	chr16:90030509-90030740	S_Shelf	DEF8	NM_207514	3'UTR
cg08129310	chr12	95010029	0.218095	0.00332934	0.542278	0.540362		OpenSea	TMCC3	NM_020698	Body	TRUE
cg06927220	chr8	145170964	0.305918	0.00333252	0.542278	0.757828	chr8:145170253-145171437	Island	KIAA1875	NR_024207	Body
cg19250907	chr8	68659328	0.204152	0.00333548	0.542278	0.505652		OpenSea	CPA6;CPA6	NM_020361;NM_001127445	TSS1500;TSS1500
cg05645661	chr16	29329490	-0.402244	0.00333844	0.542278	0.99614		OpenSea	RUNDC2C	NR_002939	Body		16:29329012-29330319	Unclassified_Cell_type_specific
cg01661494	chr14	94547832	0.302788	0.00334086	0.542278	0.749746	chr14:94547001-94547665	S_Shore	DDX24;IFI27L1;IFI27L1	NM_020414;NM_206949;NM_145249	TSS1500;5'UTR;5'UTR		14:94547199-94548201	Promoter_Associated
cg04066472	chr8	142157867	0.218638	0.00334554	0.542278	0.541246		OpenSea	DENND3	NM_014957	Body	TRUE
cg02007259	chrX	48645037	0.228215	0.00335462	0.542278	0.564685		OpenSea	GATA1;GATA1	NM_002049;NM_002049	5'UTR;1stExon
cg23039227	chr19	46918347	0.27864	0.00335591	0.542278	0.689409	chr19:46916587-46916862	S_Shore	CCDC8	NM_032040	TSS1500
cg08925169	chr11	5664261	0.225709	0.00336811	0.542278	0.55809		OpenSea	TRIM34;TRIM78P;TRIM34;TRIM34;TRIM6-TRIM34	NM_021616;NR_002777;NM_130389;NM_001003827;NM_001003819	Body;TSS200;Body;Body;Body
cg03680996	chr6	10725534	0.228559	0.0033689	0.542278	0.565116	chr6:10723022-10723609	S_Shore	TMEM14C;TMEM14C	NM_016462;NM_001165258	Body;Body
cg13460934	chr1	3003690	0.214367	0.00337098	0.542278	0.529968	chr1:2999727-2999978	S_Shelf	PRDM16;PRDM16	NM_022114;NM_199454	Body;Body
cg26662732	chr1	155236380	0.200284	0.00337425	0.542278	0.495067	chr1:155239278-155239494	N_Shelf	CLK2	NM_003993	Body
cg00788660	chr2	8424578	0.205346	0.00337672	0.542278	0.507513		OpenSea				TRUE
cg01095837	chr1	23763767	0.225758	0.0033777	0.542278	0.557934	chr1:23763154-23763971	Island	ASAP3;ASAP3	NM_017707;NM_001143778	Body;Body	TRUE
cg00091004	chr1	203455289	0.204083	0.00338007	0.542278	0.504303	chr1:203455815-203456041	N_Shore	PRELP;PRELP	NM_002725;NM_201348	Body;Body
cg02049243	chr16	85424402	0.202717	0.00338649	0.542278	0.500761		OpenSea				TRUE
cg15826006	chr9	84528281	0.203303	0.00338766	0.542278	0.502178		OpenSea	FLJ43950	NR_026851	TSS200
cg16390380	chr17	3461140	0.277894	0.00338776	0.542278	0.686424		OpenSea	TRPV3;TRPV3	NM_145068;NM_145068	1stExon;5'UTR		17:3460919-3461250	Unclassified_Cell_type_specific
cg26820327	chr2	232765754	0.231296	0.00339202	0.542278	0.571194	chr2:232765246-232765491	S_Shore				TRUE	2:232765043-232766392	Unclassified
cg10240083	chr16	12608382	0.203176	0.00339334	0.542278	0.501718		OpenSea	SNX29	NM_001080530	Body
cg20671578	chr11	70332529	0.253674	0.00339496	0.542278	0.626363	chr11:70332266-70333413	Island	SHANK2;SHANK2	NM_012309;NM_133266	Body;Body
cg07050712	chr17	47372126	0.276164	0.00339668	0.542278	0.681833		OpenSea	ZNF652;ZNF652	NM_014897;NM_001145365	3'UTR;3'UTR
cg21157707	chr9	139908753	0.268651	0.00340819	0.542278	0.662889	chr9:139909878-139910267	N_Shore	ABCA2;ABCA2	NM_001606;NM_212533	Body;Body		9:139908599-139908993	Unclassified_Cell_type_specific
cg24444521	chr6	28104462	0.338178	0.00340987	0.542278	0.834375	chr6:28104457-28104668	Island					6:28104451-28104916	Promoter_Associated
cg20744512	chr17	74670496	0.206382	0.00341056	0.542278	0.50918	chr17:74667824-74668090	S_Shelf
cg16459952	chr5	93804423	0.228654	0.00341541	0.542278	0.563988		OpenSea	C5orf36	NM_001145678	Body	TRUE
cg06207852	chr22	41033162	0.234954	0.00341908	0.542278	0.579417	chr22:41032129-41033272	Island	MKL1	NM_020831	TSS1500		22:41031964-41033881	Promoter_Associated
cg00213281	chr2	149639822	0.280596	0.00342051	0.542278	0.691924		OpenSea	KIF5C;MIR1978	NM_004522;NR_031742	Body;TSS1500
cg22097941	chr6	32711028	0.245433	0.00342082	0.542278	0.605206		OpenSea	HLA-DQA2	NM_020056	Body
cg24691255	chr18	61553966	0.326752	0.00342439	0.542278	0.80558		OpenSea	SERPINB2;SERPINB2	NM_001143818;NM_002575	TSS1500;TSS1500
cg25377796	chr4	8643957	0.252715	0.00342455	0.542278	0.623043	chr4:8645832-8646063	N_Shore					4:8643787-8643974	Unclassified_Cell_type_specific
cg26363695	chr4	80203299	0.225349	0.00342591	0.542278	0.555536		OpenSea				TRUE
cg04357390	chr11	123099841	0.21322	0.00343137	0.542278	0.525487		OpenSea				TRUE
cg18330637	chr20	18548049	-0.244072	0.00343263	0.542278	0.601483	chr20:18547890-18548298	Island	LOC388789	NR_015432	TSS200		20:18547351-18548744	Promoter_Associated
cg07412838	chr3	139250579	0.209377	0.00343326	0.542278	0.515966		OpenSea	RBP1;RBP1;RBP1	NM_002899;NM_001130992;NM_001130993	Body;Body;Body	TRUE
cg24222083	chr17	38822469	0.203173	0.0034335	0.542278	0.500671		OpenSea	KRT222	NM_152349	TSS1500
cg13457961	chr3	186501085	0.2122	0.00343409	0.542278	0.522901	chr3:186500738-186502048	Island	SNORD2;EIF4A2	NR_002587;NM_001967	TSS1500;TSS1500		3:186500825-186501188	Promoter_Associated
cg11485595	chr5	32713464	0.206386	0.00343521	0.542278	0.508545	chr5:32709910-32714450	Island	NPR3	NM_000908	Body
cg26973177	chr16	56898967	0.23195	0.00344127	0.542278	0.571359		OpenSea	SLC12A3;SLC12A3;SLC12A3	NM_001126108;NM_001126107;NM_000339	TSS200;TSS200;TSS200
cg21057494	chr3	45066971	0.201617	0.00344566	0.542278	0.496527		OpenSea	CLEC3B	NM_003278	TSS1500
cg00020419	chr6	43273548	0.205856	0.00344664	0.542278	0.506941	chr6:43276419-43276659	N_Shelf	CRIP3	NM_206922	3'UTR
cg02305651	chr19	5997013	0.292124	0.00345057	0.542278	0.719242	chr19:5997031-5997435	N_Shore	RFX2;RFX2	NM_000635;NM_134433	Body;Body
cg00722041	chr10	132882883	0.220915	0.00345621	0.542278	0.54376		OpenSea
cg05372370	chr8	90784993	-0.290159	0.00345755	0.542278	0.714149		OpenSea	RIPK2	NM_003821	Body	TRUE
cg03777414	chr16	10868974	0.211814	0.00345904	0.542278	0.521284		OpenSea	FAM18A	NM_001079512	Body
cg16206496	chr17	37244095	0.21392	0.00346212	0.542278	0.526383		OpenSea	PLXDC1	NM_020405	Body
cg01105943	chr6	32940865	0.221992	0.00346462	0.542278	0.546177	chr6:32939275-32940954	Island	BRD2;BRD2	NM_001113182;NM_005104	Body;Body		6:32940276-32941125	Unclassified
cg25185536	chr2	37642493	0.277627	0.00347321	0.542278	0.68276		OpenSea				TRUE
cg23098371	chr1	92012061	0.223045	0.00347429	0.542278	0.548496	chr1:92011829-92012062	Island
ch.5.2251785F	chr5	123635353	0.238858	0.00347961	0.542278	0.587225		OpenSea
cg05644921	chr4	141489114	0.291975	0.00348196	0.542278	0.717727	chr4:141489962-141490378	N_Shore	UCP1	NM_021833	Body	TRUE
cg25479097	chr13	113305704	0.278282	0.00348876	0.542278	0.683831	chr13:113303306-113303540	S_Shelf	C13orf35	NM_207440	5'UTR
cg27023727	chr14	71687739	0.258623	0.00349381	0.542278	0.635361		OpenSea				TRUE
cg00925802	chr1	10732558	0.255819	0.0034976	0.542278	0.628349		OpenSea	CASZ1;CASZ1	NM_017766;NM_001079843	Body;Body
cg16419098	chr16	48644016	0.255745	0.00349893	0.542278	0.628126	chr16:48643589-48643860	S_Shore	N4BP1;N4BP1	NM_153029;NM_153029	5'UTR;1stExon		16:48643189-48644565	Promoter_Associated
cg26784412	chr6	33088710	0.204905	0.00350124	0.542278	0.503202	chr6:33084740-33084995	S_Shelf	HLA-DPB2	NR_001435	Body
cg26688241	chr10	134040218	0.265954	0.00350547	0.542278	0.652984	chr10:134040198-134040418	Island	STK32C	NM_173575	Body
cg16456906	chr16	69373271	0.240878	0.0035055	0.542278	0.591417	chr16:69373061-69373882	Island	NIP7;COG8	NM_016101;NM_032382	TSS1500;1stExon		16:69372841-69374303	Promoter_Associated
cg04791242	chr2	240428286	0.261417	0.00351113	0.542278	0.641661		OpenSea
cg11611932	chr7	46073483	0.211354	0.00351428	0.542278	0.518696		OpenSea				TRUE
cg11419506	chr10	28034856	-0.213738	0.00351455	0.542278	0.524542	chr10:28030182-28035211	Island	MKX	NM_173576	TSS200
cg03925149	chr4	96761135	0.213854	0.00351588	0.542278	0.524791		OpenSea	PDHA2	NM_005390	TSS200
cg13086574	chr8	135490821	0.322506	0.00352223	0.542278	0.791165	chr8:135490786-135491086	Island	ZFAT;ZFAT	NM_001167583;NM_020863	Body;Body
cg20770409	chr3	112463996	0.209272	0.00352546	0.542278	0.513299		OpenSea				TRUE
cg23641158	chr19	18043661	0.347907	0.00352611	0.542278	0.853314	chr19:18043480-18044143	Island	CCDC124	NM_001136203	TSS200		19:18042784-18044390	Promoter_Associated
cg26221719	chr1	2000462	0.203334	0.00352982	0.542278	0.498626		OpenSea	PRKCZ	NM_002744	Body
cg13412550	chr9	120177700	0.203592	0.00353535	0.542278	0.499121	chr9:120175253-120177496	S_Shore	ASTN2;ASTN2;ASTN2	NM_198187;NM_014010;NM_198186	TSS1500;TSS1500;TSS1500
cg27423729	chr19	12273841	0.316926	0.00353606	0.542278	0.776939	chr19:12273794-12274291	Island	ZNF136	NM_003437	TSS200		19:12273340-12275060	Promoter_Associated
cg14254668	chr6	33359534	-0.27451	0.00354147	0.542278	0.672773	chr6:33359097-33359975	Island	KIFC1;KIFC1	NM_002263;NM_002263	5'UTR;1stExon		6:33358263-33360451	Promoter_Associated
cg17136243	chr22	19428934	-0.267308	0.0035416	0.542278	0.655118		OpenSea	C22orf39	NM_001166242	3'UTR
cg14321042	chr3	189915550	0.223855	0.00354749	0.542278	0.548462		OpenSea				TRUE
cg03265991	chr16	66646895	0.209655	0.00354804	0.542278	0.513657		OpenSea	CMTM3;CMTM3;CMTM3;CMTM3	NM_181553;NM_144601;NM_001048251;NM_181554	3'UTR;3'UTR;3'UTR;3'UTR
cg03686402	chr13	113355287	0.238855	0.00354806	0.542278	0.585198	chr13:113350478-113351511	S_Shelf	ATP11A;ATP11A	NM_015205;NM_032189	Body;Body
cg24557743	chr20	21088291	0.261137	0.00354902	0.542278	0.639757	chr20:21086139-21087175	S_Shore					20:21088259-21088406	Unclassified_Cell_type_specific
cg27156542	chr14	105932812	0.248956	0.00355559	0.542278	0.609716	chr14:105932793-105933036	Island	MTA1	NM_004689	Body
cg14531576	chr1	186095757	0.26207	0.00355811	0.542278	0.641753		OpenSea	HMCN1;MIR548F1	NM_031935;NR_031642	Body;Body
cg05529278	chr21	28336181	0.201376	0.00355865	0.542278	0.493112	chr21:28337856-28340237	N_Shore	ADAMTS5	NM_007038	Body
cg18982384	chr14	92357953	0.210842	0.00355991	0.542278	0.516258		OpenSea	FBLN5	NM_006329	Body	TRUE
cg14932952	chr3	187943282	0.205911	0.00356294	0.542278	0.504109		OpenSea	LPP;LPP;LPP;LPP	NM_001167672;NM_001167671;NM_001167671;NM_005578	5'UTR;1stExon;5'UTR;5'UTR
cg07437908	chr3	185374613	0.204249	0.00356663	0.542278	0.499948		OpenSea	IGF2BP2;IGF2BP2	NM_001007225;NM_006548	Body;Body	TRUE
cg22505977	chr5	150727459	0.211268	0.00356866	0.542278	0.517077		OpenSea	SLC36A2	NM_181776	TSS1500
cg06106063	chr13	78550939	0.226812	0.00357532	0.542278	0.554938		OpenSea	EDNRB	NM_000115	TSS1500
ch.16.192535R	chr16	3828668	0.229329	0.00357571	0.542278	0.561084		OpenSea	CREBBP;CREBBP	NM_001079846;NM_004380	Body;Body
cg12679261	chr5	895511	0.277711	0.00358697	0.542278	0.67908	chr5:892522-893479	S_Shelf	TRIP13;TRIP13	NM_004237;NM_001166260	Body;Body		5:895380-895522	Gene_Associated_Cell_type_specific
cg12730047	chr3	147232332	0.221165	0.00359229	0.542278	0.540667		OpenSea				TRUE
cg24624901	chr7	19184273	0.206736	0.0035926	0.542278	0.505384	chr7:19184221-19184686	Island				TRUE
cg20465661	chr1	248551409	0.22205	0.00359719	0.542278	0.542699		OpenSea	OR2T6	NM_001005471	1stExon
cg03874137	chr4	74296522	0.263911	0.00359777	0.542278	0.644989		OpenSea
cg06099446	chr3	138647868	0.228508	0.00359998	0.542278	0.558404	chr3:138647671-138648094	Island
cg09960109	chr4	134072237	-0.203212	0.00360409	0.542278	0.496488	chr4:134071662-134073628	Island	PCDH10;PCDH10	NM_032961;NM_020815	1stExon;1stExon
cg09692364	chr13	76043069	0.218041	0.00360755	0.542278	0.532627		OpenSea	TBC1D4	NM_014832	Body	TRUE
cg21252280	chr20	3209343	0.323082	0.00360817	0.542278	0.789196	chr20:3209045-3209388	Island	SLC4A11	NM_032034	Body		20:3208816-3209386	Unclassified_Cell_type_specific
cg16192029	chr7	117864674	0.265769	0.00360848	0.542278	0.649187		OpenSea	ANKRD7	NM_019644	TSS200
cg03787326	chr3	48130820	0.261082	0.00361059	0.542278	0.637674	chr3:48129925-48130896	Island	MAP4;MAP4;MAP4	NM_030885;NM_002375;NM_001134364	TSS200;TSS200;TSS200		3:48130240-48130940	Promoter_Associated
cg08911638	chr6	167708827	0.239006	0.00361246	0.542278	0.583701		OpenSea	UNC93A;UNC93A	NM_018974;NM_001143947	Body;Body
cg06117824	chr1	15544614	0.230238	0.00362249	0.542278	0.56201	chr1:15541181-15541447	S_Shelf	TMEM51;TMEM51;TMEM51;TMEM51	NM_001136217;NM_001136218;NM_001136216;NM_018022	Body;Body;Body;Body
cg09941381	chr10	64027924	-0.263317	0.00362329	0.542278	0.64273	chr10:64028041-64028706	N_Shore	RTKN2	NM_145307	Body		10:64027856-64029133	Promoter_Associated_Cell_type_specific
cg16983110	chr6	128813319	0.209961	0.00364252	0.542278	0.512011		OpenSea	PTPRK;PTPRK	NM_002844;NM_001135648	Body;Body	TRUE
cg02550896	chr4	183218743	0.233337	0.00364414	0.542278	0.56897		OpenSea				TRUE
cg01336233	chr3	15156079	0.209402	0.00364431	0.542278	0.510603		OpenSea				TRUE
cg19771469	chr4	2275994	0.272803	0.00364724	0.542278	0.665104	chr4:2277519-2277909	N_Shore	ZFYVE28	NM_020972	Body
cg10196412	chr1	61628258	0.310068	0.00364897	0.542278	0.755892		OpenSea	NFIA;NFIA;NFIA;NFIA	NM_001145512;NM_001145511;NM_001134673;NM_005595	Body;Body;Body;Body	TRUE
cg21620356	chr2	198025953	0.214944	0.00365923	0.542278	0.523735	chr2:198029068-198029438	N_Shelf	ANKRD44	NM_153697	Body	TRUE
cg21308656	chr7	151093019	0.301183	0.00366205	0.542278	0.733765	chr7:151092875-151093197	Island	WDR86	NM_198285	Body
cg16384957	chr11	1050848	0.388374	0.00367336	0.542278	0.945666		OpenSea					11:1050673-1052607	Unclassified_Cell_type_specific
cg19080975	chr17	78039301	0.22076	0.00367713	0.542278	0.537439	chr17:78039291-78039547	Island	CCDC40	NM_017950	Body	TRUE
cg26724186	chr19	3676340	0.209935	0.00367746	0.542278	0.511077	chr19:3676299-3676583	Island	PIP5K1C	NM_012398	Body
cg01250703	chr12	54860320	0.200937	0.00367828	0.542278	0.489151		OpenSea	GTSF1	NM_144594	Body		12:54860278-54860396	Gene_Associated_Cell_type_specific
cg01961752	chr1	1109012	0.429171	0.00368511	0.542278	1.04441	chr1:1109314-1110145	N_Shore	TTLL10	NM_001130045	TSS1500	TRUE	1:1108800-1109567	Unclassified_Cell_type_specific
cg07325692	chr7	92667406	0.212687	0.0036868	0.542278	0.517541		OpenSea				TRUE
cg23744638	chr11	10323902	0.262897	0.00368758	0.542278	0.639696	chr11:10324353-10324828	N_Shore
cg26413192	chr10	80076484	0.225433	0.00369714	0.542278	0.548282		OpenSea				TRUE
cg09216381	chr1	12043512	0.252287	0.00369786	0.542278	0.613574	chr1:12040113-12040793	S_Shelf	MFN2;MFN2	NM_001127660;NM_014874	5'UTR;5'UTR
cg08694306	chr19	6007030	0.326015	0.003715	0.542278	0.79223	chr19:6007829-6008225	N_Shore	RFX2;RFX2	NM_000635;NM_134433	Body;Body
cg21857123	chr15	77849740	0.245794	0.00371833	0.542278	0.597193		OpenSea				TRUE
cg01335127	chr3	140958547	0.208395	0.00371905	0.542278	0.50631		OpenSea	ACPL2;ACPL2	NM_001037172;NM_152282	5'UTR;5'UTR	TRUE
cg16366355	chr22	46459327	0.208272	0.00372054	0.542278	0.505974	chr22:46457095-46458028	S_Shore					22:46459023-46459328	Unclassified_Cell_type_specific
cg11882053	chr13	48890459	0.297736	0.00372057	0.542278	0.723318	chr13:48890957-48891549	N_Shore	RB1	NM_000321	Body
cg22016716	chr6	45152974	0.200974	0.00372583	0.542278	0.488122		OpenSea	SUPT3H;SUPT3H	NM_003599;NM_181356	Body;Body	TRUE
cg26580609	chr2	18766140	0.30311	0.003726	0.542278	0.73618	chr2:18765745-18766180	Island	NT5C1B;NT5C1B	NM_033253;NM_001002006	Body;Body
cg18720326	chr5	178712084	0.214497	0.00372787	0.542278	0.520915		OpenSea	ADAMTS2;ADAMTS2	NM_021599;NM_014244	Body;Body	TRUE
cg21532913	chr2	98950148	0.205285	0.00373021	0.542278	0.498487		OpenSea				TRUE
cg04964966	chr14	99947093	0.254555	0.00373182	0.542278	0.618079	chr14:99946161-99948188	Island	SETD3;SETD3;SETD3;CCNK;CCNK;SETD3	NM_199123;NM_032233;NM_032233;NM_001099402;NM_003858;NM_199123	1stExon;1stExon;5'UTR;TSS1500;TSS1500;5'UTR		14:99947028-99947858	Promoter_Associated
cg03537802	chr11	101868388	0.218658	0.00373412	0.542278	0.530861		OpenSea	KIAA1377	NM_020802	3'UTR
cg09563244	chr17	71161926	-0.252526	0.00373454	0.542278	0.613073	chr17:71160922-71162350	Island	SSTR2	NM_001050	5'UTR		17:71161757-71161978	Unclassified_Cell_type_specific
cg15969227	chr6	26745279	-0.476597	0.00374173	0.542278	1.15667		OpenSea
cg10773249	chr11	130343309	0.201289	0.00375404	0.542278	0.488227	chr11:130342956-130343652	Island	ADAMTS15	NM_139055	Body		11:130343275-130343382	Unclassified_Cell_type_specific
cg25736198	chr12	72345225	0.203515	0.0037545	0.542278	0.493616		OpenSea	TPH2	NM_173353	Body	TRUE
cg22062068	chr11	7110074	0.285991	0.00375458	0.542278	0.693653	chr11:7110132-7111376	N_Shore	RBMXL2	NM_014469	TSS200
cg24222324	chr13	43145414	0.20659	0.00376401	0.542278	0.500847	chr13:43148277-43149282	N_Shelf	TNFSF11	NM_033012	5'UTR
cg14307223	chr2	128221129	0.21634	0.00376556	0.542278	0.524446		OpenSea				TRUE
cg06538709	chr8	48654011	0.231724	0.00376653	0.542278	0.561713	chr8:48649766-48651653	S_Shelf
cg15203271	chr4	1203168	0.303556	0.00376817	0.542278	0.735779	chr4:1202956-1203200	Island	LOC100130872;LOC100130872-SPON2	NR_024569;NR_033182	TSS1500;TSS1500
cg18884557	chr7	101847700	0.289366	0.0037688	0.542278	0.701364		OpenSea	CUX1;CUX1;CUX1	NM_181500;NM_181552;NM_001913	Body;Body;Body
cg07529955	chr17	2663165	0.222519	0.00376935	0.542278	0.539327	chr17:2658685-2659402	S_Shelf
cg14355428	chr7	91762876	0.210478	0.0037792	0.542278	0.509904	chr7:91763095-91764367	N_Shore	CYP51A1;CYP51A1	NM_001146152;NM_000786	5'UTR;Body		7:91762807-91764628	Promoter_Associated
cg14936778	chr7	56174888	0.215183	0.00378076	0.542278	0.521265	chr7:56173912-56174398	S_Shore	CHCHD2	NM_016139	TSS1500		7:56174672-56175130	Unclassified
cg11614093	chr6	155406298	0.216387	0.00378877	0.542278	0.523981		OpenSea				TRUE
cg22512768	chr4	139932535	0.226758	0.00379538	0.542278	0.548923	chr4:139936443-139937428	N_Shelf					4:139932491-139932624	Unclassified_Cell_type_specific
cg26910936	chr5	173661962	0.296907	0.0037969	0.542278	0.718685		OpenSea
cg16025118	chr12	114273678	0.219131	0.00379994	0.542278	0.530346		OpenSea	RBM19;RBM19;RBM19	NM_001146698;NM_001146699;NM_016196	Body;Body;Body
cg12616691	chr10	63740403	0.240295	0.00380188	0.542278	0.581514		OpenSea	ARID5B	NM_032199	Body	TRUE
cg13277254	chr5	171333801	0.208843	0.00380303	0.542278	0.505374		OpenSea	FBXW11;FBXW11;FBXW11	NM_033645;NM_012300;NM_033644	Body;Body;Body	TRUE
cg14736911	chr4	120057818	0.255974	0.00381079	0.542278	0.619197		OpenSea	MYOZ2	NM_016599	Body
cg01209150	chr5	66596222	0.25958	0.00381135	0.542278	0.627903		OpenSea				TRUE
cg14706739	chr8	21916355	0.233424	0.00381595	0.542278	0.564512	chr8:21914275-21914525	S_Shore	EPB49;EPB49;EPB49;EPB49;EPB49;EPB49	NM_001114135;NM_001978;NM_001114136;NM_001114139;NM_001114138;NM_001114137	5'UTR;TSS1500;5'UTR;5'UTR;TSS1500;5'UTR
cg14267754	chr7	99424203	0.208178	0.00382403	0.542278	0.503267		OpenSea	CYP3A43;CYP3A43;CYP3A43	NM_057096;NM_022820;NM_057095	TSS1500;TSS1500;TSS1500
cg24757926	chr3	66643528	0.249164	0.00382438	0.542278	0.60234		OpenSea				TRUE
cg16438841	chr12	132149724	0.208726	0.00382452	0.542278	0.504579	chr12:132145704-132146810	S_Shelf
cg08214126	chr22	46835065	0.252699	0.00382585	0.542278	0.610842	chr22:46834984-46835285	Island	CELSR1	NM_014246	Body
cg03459543	chr3	118753660	-0.253912	0.00383449	0.542278	0.613525	chr3:118753092-118753961	Island	IGSF11;IGSF11;IGSF11	NM_001015887;NM_001015887;NM_152538	5'UTR;1stExon;Body	TRUE	3:118753027-118754657	Unclassified_Cell_type_specific
cg25028189	chr17	2898878	0.295107	0.00383617	0.542278	0.71301		OpenSea	RAP1GAP2;RAP1GAP2	NM_015085;NM_001100398	Body;Body
cg12424646	chr8	37699507	-0.275475	0.00383662	0.542278	0.665562	chr8:37698846-37699931	Island	GPR124	NM_032777	Body		8:37698711-37699872	Unclassified_Cell_type_specific
cg18278943	chr3	57739651	0.219659	0.00384355	0.542278	0.530535	chr3:57741925-57742990	N_Shelf
cg05509696	chr4	71772619	0.247705	0.00384475	0.542278	0.59824	chr4:71767793-71768663	S_Shelf	MOBKL1A	NM_173468	Body
cg16314923	chr12	7918357	0.227737	0.00384819	0.542278	0.549927		OpenSea	LOC360030	NM_001145465	Body
cg03925642	chr16	87339657	0.2351	0.00384908	0.542278	0.567683		OpenSea				TRUE
cg01214054	chr16	1349406	0.239824	0.0038513	0.542278	0.579028		OpenSea
cg22749051	chr17	80668944	0.34211	0.00385368	0.542278	0.825897	chr17:80671111-80671340	N_Shelf
cg04444942	chr3	4384435	0.211058	0.00385464	0.542278	0.509498		OpenSea				TRUE
cg06695286	chr12	42880445	0.278397	0.00386034	0.542278	0.671877	chr12:42876654-42878193	S_Shelf	PRICKLE1	NM_153026	5'UTR
cg14335429	chr8	42342083	0.262052	0.00386526	0.542278	0.632284		OpenSea	SLC20A2	NM_006749	5'UTR	TRUE
cg24928687	chr1	226012913	0.27765	0.00386629	0.542278	0.669889		OpenSea	EPHX1;EPHX1	NM_000120;NM_001136018	TSS200;5'UTR	TRUE
cg09006985	chr7	23054001	-0.314968	0.00386771	0.542278	0.759875	chr7:23052971-23054002	Island	FAM126A	NM_032581	TSS1500		7:23052701-23054214	Promoter_Associated
cg21720385	chr19	4455239	0.240465	0.00386979	0.542278	0.580077	chr19:4457493-4458040	N_Shelf	UBXN6;UBXN6;UBXN6	NM_001171091;NM_001171091;NM_025241	5'UTR;1stExon;Body	TRUE
cg06637550	chr22	37585337	0.205788	0.00387187	0.542278	0.496376		OpenSea	C1QTNF6;C1QTNF6	NM_031910;NM_182486	TSS1500;TSS1500
cg04909872	chr19	13002482	-0.213925	0.00387364	0.542278	0.515963	chr19:13002417-13002656	Island	GCDH;GCDH	NM_000159;NM_013976	Body;Body
cg10492417	chr16	89826417	0.242406	0.00387767	0.542278	0.584545		OpenSea	FANCA	NM_000135	Body
cg06950346	chr7	123978181	0.200724	0.00388654	0.542278	0.483834		OpenSea
cg12801067	chr12	89380779	0.252869	0.00391562	0.542278	0.608707		OpenSea				TRUE
cg10255486	chr2	121726317	0.272051	0.00392208	0.542278	0.654686		OpenSea	GLI2	NM_005270	Body
cg11519760	chr6	170597494	0.477495	0.00392355	0.542278	1.14901	chr6:170597246-170597499	Island	DLL1	NM_005618	Body
cg09388140	chr7	96641477	0.2181	0.00392687	0.542278	0.524738		OpenSea	DLX6AS	NR_015448	Body
cg09381022	chr4	120465302	-0.260028	0.00393892	0.542278	0.625269		OpenSea	PDE5A;PDE5A;PDE5A	NM_001083;NM_033430;NM_033437	Body;Body;Body	TRUE
cg09354037	chr6	32813531	-0.232857	0.00394165	0.542278	0.559864	chr6:32811494-32811839	S_Shore	TAP1;PSMB8	NM_000593;NM_004159	Body;TSS1500		6:32813460-32813680	Promoter_Associated
cg17732877	chr10	77938129	0.21534	0.00394204	0.542278	0.517737		OpenSea	C10orf11	NM_032024	Body	TRUE
cg00907461	chr2	97164446	0.215181	0.00394413	0.542278	0.517305	chr2:97166208-97166660	N_Shore	NEURL3	NR_026875	Body
cg21978694	chr19	45316509	0.277772	0.00394448	0.542278	0.667767	chr19:45316492-45316842	Island	BCAM;BCAM	NM_001013257;NM_005581	Body;Body		19:45316306-45317061	Unclassified
ch.9.1233470F	chr9	91626629	0.229486	0.00394721	0.542278	0.551617		OpenSea				TRUE
cg22136403	chr5	6491754	0.218347	0.0039513	0.542278	0.524746		OpenSea	UBE2QL1	NM_001145161	3'UTR	TRUE
cg02103362	chr1	5931895	0.302235	0.00395323	0.542278	0.726284		OpenSea	NPHP4	NM_015102	Body
ch.11.150171F	chr11	3739920	0.287295	0.00395818	0.542278	0.690227		OpenSea	NUP98;NUP98;NUP98;NUP98	NM_016320;NM_005387;NM_139131;NM_139132	Body;Body;Body;Body
cg03348584	chr7	151092759	0.266604	0.00396866	0.542278	0.640211	chr7:151092875-151093197	N_Shore	WDR86	NM_198285	Body	TRUE
cg02100150	chr8	128920485	0.252546	0.0039716	0.542278	0.606372		OpenSea	PVT1	NR_003367	Body	TRUE
cg14753740	chr5	54468940	0.274584	0.00397253	0.542278	0.659258	chr5:54468783-54469324	Island	CDC20B;CDC20B;MIR449C;CDC20B;CDC20B;CDC20B;CDC20B	NM_152623;NM_001145734;NR_031572;NM_001170402;NM_001170402;NM_001145734;NM_152623	1stExon;1stExon;TSS1500;5'UTR;1stExon;5'UTR;5'UTR	TRUE
cg04017131	chr8	6419570	0.463175	0.00397467	0.542278	1.11194		OpenSea	ANGPT2;ANGPT2;ANGPT2;MCPH1	NM_001118888;NM_001147;NM_001118887;NM_024596	Body;Body;Body;Body
cg15788265	chr7	112758734	0.231149	0.00397849	0.542278	0.554823		OpenSea	LOC401397;LOC401397	NR_024412;NR_015442	TSS200;TSS200		7:112758314-112759169	Promoter_Associated
cg20555305	chr8	145626588	0.348183	0.00397916	0.542278	0.835711	chr8:145622979-145623325	S_Shelf	CPSF1;MIR1234	NM_013291;NR_031600	Body;TSS1500
cg18087477	chr1	115397597	0.22086	0.00398437	0.542278	0.529985	chr1:115397448-115397942	Island	SYCP1;SYCP1	NM_003176;NM_003176	1stExon;5'UTR
cg21179492	chr9	138393651	0.2026	0.00398974	0.542278	0.48605	chr9:138391394-138393271	S_Shore	MRPS2	NM_016034	Body
cg07096901	chr15	90359406	0.200674	0.0039898	0.542278	0.481426	chr15:90357402-90358573	S_Shore	ANPEP	NM_001150	TSS1500
cg20449074	chr7	10658637	0.205296	0.00399366	0.542278	0.492429		OpenSea				TRUE
cg27065896	chr10	97235787	0.303605	0.00399599	0.542278	0.728159		OpenSea	SORBS1;SORBS1	NM_015385;NM_024991	5'UTR;5'UTR	TRUE
cg15952725	chr1	15783190	0.243418	0.00399662	0.542278	0.583792		OpenSea	CELA2A	NM_033440	TSS200
cg24312610	chr6	153484006	0.206608	0.00401122	0.542278	0.495183		OpenSea				TRUE
cg12583553	chr6	33242487	0.234168	0.00401336	0.542278	0.561181	chr6:33244677-33245554	N_Shelf	RPS18	NM_022551	Body
cg07628855	chr7	25100356	0.273687	0.00401502	0.542278	0.655839		OpenSea
cg01713086	chr8	28268413	0.247023	0.00401516	0.542278	0.59194	chr8:28269236-28269990	N_Shore
cg26986443	chr11	95828805	0.204189	0.00402296	0.542278	0.489125		OpenSea	MAML2	NM_032427	Body	TRUE
cg09521575	chr8	19041618	0.218657	0.0040248	0.542278	0.523739		OpenSea				TRUE
cg00423871	chr19	4827986	0.203432	0.00402693	0.542278	0.487224	chr19:4831433-4831892	N_Shelf	TICAM1	NM_182919	5'UTR
cg02743895	chr17	77394015	0.304918	0.00402775	0.542278	0.730259		OpenSea	HRNBP3	NM_001082575	5'UTR
cg24725522	chr19	49339397	0.210462	0.00403658	0.542278	0.503843	chr19:49340488-49340774	N_Shore	HSD17B14	NM_016246	Body	TRUE	19:49338842-49339784	Unclassified
cg15462411	chr17	79361621	-0.514529	0.00404023	0.542278	1.23157	chr17:79360383-79361723	Island				TRUE
cg26658927	chr22	24577438	0.225395	0.00404648	0.542278	0.539352		OpenSea	SUSD2	NM_019601	TSS200	TRUE
cg10757144	chr5	140625237	-0.201386	0.00404726	0.542278	0.481884	chr5:140626444-140627373	N_Shore	PCDHB15	NM_018935	1stExon
cg23832825	chr11	70842453	0.210425	0.00405264	0.542278	0.503392		OpenSea	SHANK2	NM_012309	Body
cg13393476	chr19	39894666	-0.208571	0.00406088	0.542278	0.498773	chr19:39894558-39894768	Island					19:39893973-39894849	Promoter_Associated
cg00510087	chr10	7618556	0.215366	0.00406098	0.542278	0.51502	chr10:7618377-7618615	Island	ITIH5;ITIH5;ITIH5	NM_030569;NM_032817;NM_001001851	Body;Body;Body
cg00624418	chr5	1282357	0.221199	0.00406146	0.542278	0.528957	chr5:1282649-1283244	N_Shore	TERT;TERT	NM_198255;NM_198253	Body;Body
cg07884222	chr15	60302404	0.250309	0.00406369	0.542278	0.598509	chr15:60296135-60298520	S_Shelf
cg04120520	chr16	85708039	0.314697	0.00406417	0.542278	0.752448		OpenSea	KIAA0182;KIAA0182	NM_001134473;NM_014615	3'UTR;3'UTR	TRUE
cg04332433	chr3	195536520	0.215899	0.00406776	0.542278	0.516137		OpenSea	MUC4;MUC4;MUC4	NM_018406;NM_138297;NM_004532	Body;Body;Body
cg19241352	chr1	166958389	0.24412	0.00407142	0.542278	0.58351	chr1:166958220-166958683	Island	MAEL	NM_032858	TSS200
cg14312586	chr17	8079878	-0.211794	0.00407682	0.542278	0.506118	chr17:8079490-8080125	Island	TMEM107;TMEM107	NM_032354;NM_183065	TSS200;TSS200		17:8079104-8079982	Promoter_Associated
cg05325785	chr14	103827144	0.277396	0.00407761	0.542278	0.662864		OpenSea				TRUE
cg14817541	chr6	133563868	0.260611	0.00408055	0.542278	0.622674	chr6:133563701-133563905	Island	EYA4;EYA4;EYA4	NM_004100;NM_172105;NM_172103	5'UTR;5'UTR;5'UTR	TRUE
cg07796683	chr6	41413498	0.212524	0.00408543	0.542278	0.507669	chr6:41410589-41411140	S_Shelf
cg17588096	chr13	26800675	0.237131	0.0040874	0.542278	0.566399	chr13:26795809-26796712	S_Shelf
cg06620016	chr10	134141831	0.250343	0.00408983	0.542278	0.597894	chr10:134145177-134146025	N_Shelf
cg00740389	chr12	53590448	0.243862	0.00409706	0.542278	0.582228	chr12:53591254-53591767	N_Shore	ITGB7	NM_000889	Body
cg05829548	chr13	96087962	0.203612	0.00409879	0.542278	0.486091	chr13:96086047-96086276	S_Shore	CLDN10;CLDN10	NM_182848;NM_001160100	Body;Body
cg03057528	chr15	79743467	0.238258	0.00409956	0.542278	0.568784		OpenSea	KIAA1024	NM_015206	5'UTR	TRUE
cg08179353	chr7	51050594	0.217271	0.00410087	0.542278	0.518654		OpenSea				TRUE
cg12470014	chr10	133878016	0.212985	0.00410212	0.542278	0.508393	chr10:133879005-133879255	N_Shore
cg21309845	chr17	7258498	0.20703	0.00410248	0.542278	0.494172	chr17:7254622-7255808	S_Shelf	TMEM95;TMEM95	NM_198154;NM_198154	5'UTR;1stExon	TRUE	17:7258381-7260230	Unclassified
cg09792758	chrX	107683340	0.312357	0.00411772	0.542278	0.74508		OpenSea	COL4A5;COL4A5;COL4A5;COL4A5;COL4A6;COL4A5;COL4A5	NM_033381;NM_033381;NM_000495;NM_033380;NM_001847;NM_033380;NM_000495	5'UTR;1stExon;1stExon;5'UTR;TSS1500;1stExon;5'UTR
cg07310500	chr2	65528222	-0.275695	0.00411828	0.542278	0.657612		OpenSea				TRUE	2:65527731-65529196	Unclassified
cg00177875	chr11	75478404	0.259355	0.00412007	0.542278	0.618587	chr11:75479462-75480172	N_Shore	DGAT2	NM_032564	TSS1500
cg06961323	chr11	113775900	0.203676	0.00412828	0.542278	0.485609		OpenSea	HTR3B	NM_006028	Body	TRUE
cg08901242	chr19	15083667	0.311442	0.00412929	0.542278	0.742516		OpenSea	SLC1A6	NM_005071	1stExon
cg26261192	chr15	34875891	-0.220425	0.00413142	0.542278	0.52547	chr15:34874861-34876425	Island	GOLGA8B	NR_027410	TSS200		15:34875735-34876057	Promoter_Associated
cg04362711	chr16	88564247	0.270229	0.00413457	0.542278	0.64411	chr16:88564052-88564394	Island	ZFPM1	NM_153813	Body
cg24363858	chr6	138752062	0.251911	0.00414063	0.542278	0.600286		OpenSea	NHSL1;NHSL1	NM_001144060;NM_020464	Body;Body
cg08489512	chr3	71419727	0.270574	0.00414531	0.542278	0.644626		OpenSea	FOXP1;FOXP1	NM_032682;NM_001012505	5'UTR;5'UTR	TRUE
cg11406388	chr17	76522937	0.322831	0.00414576	0.542278	0.769111		OpenSea	DNAH17	NM_173628	Body		17:76522778-76522956	Unclassified_Cell_type_specific
cg26009797	chr15	60044567	0.209043	0.00414914	0.542278	0.497948		OpenSea				TRUE
cg19480263	chr7	5743854	0.24748	0.00414922	0.542278	0.589505		OpenSea	RNF216;RNF216	NM_207111;NM_207116	Body;Body	TRUE	7:5743854-5744903	Gene_Associated
cg19653282	chr12	95009858	0.257673	0.00415109	0.542278	0.613736		OpenSea	TMCC3	NM_020698	Body	TRUE
cg20343063	chr11	57089744	0.282689	0.00415349	0.542278	0.673249	chr11:57091614-57092831	N_Shore	TNKS1BP1	NM_033396	5'UTR		11:57089598-57089986	Unclassified_Cell_type_specific
cg26082838	chr20	14318410	0.250991	0.00415538	0.542278	0.597707		OpenSea	FLRT3;MACROD2;FLRT3	NM_013281;NM_080676;NM_198391	TSS200;Body;TSS200		20:14317816-14319161	Unclassified
cg22240333	chr15	37193333	-0.21727	0.00415644	0.542278	0.517381		OpenSea	MEIS2;MEIS2;MEIS2;MEIS2;MEIS2;MEIS2;MEIS2	NM_172316;NM_170674;NM_170675;NM_172315;NM_002399;NM_170677;NM_170676	Body;Body;Body;Body;Body;Body;Body	TRUE
cg07726904	chr16	51174177	0.21593	0.00415857	0.542278	0.514142		OpenSea	SALL1;SALL1	NM_002968;NM_001127892	Body;Body
cg01676552	chr8	146156633	0.224891	0.00416194	0.542278	0.5354		OpenSea	ZNF16;ZNF16	NM_006958;NM_001029976	Body;Body
cg17454858	chr2	68131500	0.236689	0.00416343	0.542278	0.563449		OpenSea				TRUE
cg17920936	chr9	94710553	-0.407188	0.00416721	0.542278	0.969171	chr9:94711117-94713075	N_Shore	ROR2	NM_004560	Body
cg03753785	chr1	210000559	0.238268	0.00417018	0.542278	0.56704	chr1:210001129-210001428	N_Shore	C1orf107	NM_014388	TSS1500
cg10398418	chr10	11312015	0.251025	0.00417132	0.542278	0.597371		OpenSea	CUGBP2;CUGBP2;CUGBP2;CUGBP2	NM_001025076;NM_006561;NM_001025077;NM_001083591	Body;Body;Body;Body	TRUE	10:11311766-11313115	Promoter_Associated
cg27374508	chr3	37497632	0.200143	0.00417655	0.542278	0.476176	chr3:37493418-37494538	S_Shelf	ITGA9	NM_002207	Body		3:37497631-37497690	Unclassified_Cell_type_specific
cg05949331	chr8	143666563	0.252281	0.00417859	0.542278	0.600168		OpenSea
cg07579831	chr11	70395380	0.230216	0.0041797	0.542278	0.54765		OpenSea	SHANK2;SHANK2	NM_012309;NM_133266	Body;Body
cg00569599	chr5	138746067	0.20238	0.00419007	0.542278	0.481214		OpenSea				TRUE
cg21836062	chrX	33357661	0.20582	0.00419169	0.542278	0.489361		OpenSea	DMD;DMD	NM_000109;NM_000109	1stExon;5'UTR
cg16900264	chr15	69996022	0.254494	0.00419749	0.542278	0.604934		OpenSea				TRUE
cg10164885	chr12	45269587	0.226996	0.00420015	0.542278	0.53951	chr12:45269830-45270835	N_Shore	NELL2;NELL2;NELL2;NELL2;NELL2	NM_001145110;NM_001145107;NM_001145109;NM_006159;NM_001145108	Body;Body;TSS200;Body;Body
cg04915270	chr16	1543286	0.256828	0.00420451	0.542278	0.610295	chr16:1543098-1544426	Island	TELO2	NM_016111	TSS200		16:1542552-1544206	Unclassified
cg00493068	chr11	50260762	0.23508	0.00421086	0.542278	0.558462	chr11:50257255-50257772	S_Shelf
cg26076858	chr6	170249441	0.223794	0.00421237	0.542278	0.531618		OpenSea
cg14642464	chr22	46777848	0.314072	0.00421266	0.542278	0.74606	chr22:46777706-46777929	Island	CELSR1	NM_014246	Body
cg15546638	chr15	93277793	0.30265	0.00421474	0.542278	0.718864		OpenSea					15:93277741-93277962	Unclassified_Cell_type_specific
cg05524354	chr10	129797760	-0.244372	0.00421565	0.542278	0.580417		OpenSea	PTPRE	NM_006504	5'UTR
cg24824686	chr10	129797777	-0.237822	0.0042158	0.542278	0.564857		OpenSea	PTPRE	NM_006504	5'UTR
cg24928161	chr17	7533115	0.200185	0.00421595	0.542278	0.47546	chr17:7530705-7531251	S_Shore	SHBG;SHBG;SHBG;SHBG;SHBG;SHBG	NM_001146279;NR_027463;NM_001040;NR_027462;NM_001146280;NM_001146281	TSS1500;Body;TSS1500;Body;TSS1500;TSS1500
cg14565752	chr19	47955003	0.209307	0.00421635	0.542278	0.497118	chr19:47950869-47951566	S_Shelf	SLC8A2	NM_015063	Body
cg22707563	chr2	10615905	0.243283	0.0042189	0.542278	0.577748		OpenSea
cg20985082	chr6	32727265	0.223779	0.00422283	0.542278	0.53134	chr6:32729342-32729877	N_Shelf	HLA-DQB2	NR_003937	Body
cg17164345	chr11	77271314	0.207802	0.00422357	0.542278	0.493389		OpenSea				TRUE
cg19708418	chr15	101820662	0.277071	0.00422496	0.542278	0.657817	chr15:101817246-101817915	S_Shelf
cg26492304	chrX	27999538	0.273817	0.00423623	0.542278	0.649772		OpenSea	DCAF8L1;DCAF8L1	NM_001017930;NM_001017930	5'UTR;1stExon
cg01753327	chr8	22064885	0.242454	0.00424181	0.542278	0.57521		OpenSea	BMP1	NM_006129	Body
cg20917338	chr14	62440685	0.22545	0.0042452	0.542278	0.53479		OpenSea				TRUE
cg13668826	chrX	70148340	0.201645	0.00424584	0.542278	0.478309	chrX:70150675-70151002	N_Shelf	SLC7A3;SLC7A3	NM_001048164;NM_032803	Body;Body
cg22819135	chr5	41920822	-0.342182	0.00424687	0.542278	0.811632		OpenSea	C5orf51	NM_175921	3'UTR		5:41920732-41920936	Gene_Associated_Cell_type_specific
cg09890930	chr12	56149396	0.202375	0.0042511	0.542278	0.479932		OpenSea	SARNP;SARNP	NR_026723;NR_026722	Body;Body	TRUE
cg05552035	chr8	37699239	-0.386776	0.00425627	0.542278	0.917034	chr8:37698846-37699931	Island	GPR124	NM_032777	Body		8:37698711-37699872	Unclassified_Cell_type_specific
cg13499022	chr9	140473606	-0.220777	0.00425953	0.542278	0.523383	chr9:140473002-140473681	Island	WDR85	NM_138778	TSS1500		9:140472888-140473969	Promoter_Associated
cg20955688	chr8	133772889	-0.313533	0.00426165	0.542278	0.743206		OpenSea	TMEM71;TMEM71;TMEM71;TMEM71	NM_001145153;NM_001145153;NM_144649;NM_144649	1stExon;5'UTR;1stExon;5'UTR	TRUE	8:133772510-133773141	Unclassified_Cell_type_specific
cg23921031	chr11	111789452	0.208602	0.00426369	0.542278	0.494431		OpenSea	C11orf52	NM_080659	TSS200
cg17107017	chr1	116925613	0.302302	0.0042647	0.542278	0.716489		OpenSea	ATP1A1;ATP1A1;ATP1A1	NM_001160234;NM_001160233;NM_000701	TSS1500;Body;Body
cg01910494	chr16	89139320	0.302478	0.00426868	0.542278	0.716783	chr16:89140509-89141125	N_Shore
cg04108787	chr3	23650443	0.210302	0.0042719	0.542278	0.498285		OpenSea				TRUE
cg01441865	chr4	2275880	0.241108	0.0042783	0.542278	0.571119	chr4:2277519-2277909	N_Shore	ZFYVE28	NM_020972	Body
cg05247799	chr19	4483319	0.212795	0.00428236	0.542278	0.503966	chr19:4483031-4483646	Island	HDGF2;HDGF2	NM_032631;NM_001001520	Body;Body
cg00277936	chr5	66323234	0.252376	0.00428473	0.542278	0.597645		OpenSea	MAST4;MAST4	NM_015183;NM_001164664	Body;Body	TRUE
cg09489825	chr2	129497875	0.203623	0.004285	0.542278	0.482189	chr2:129494359-129495074	S_Shelf
cg16373643	chr3	14889308	0.212073	0.00428804	0.542278	0.502135		OpenSea	FGD5	NM_152536	Body	TRUE	3:14889295-14889474	Unclassified_Cell_type_specific
cg09846625	chr3	127305070	0.314454	0.00429086	0.542278	0.744457	chr3:127308568-127310132	N_Shelf	TPRA1;TPRA1	NM_001142646;NM_001136053	5'UTR;5'UTR	TRUE
cg06264659	chr2	64998062	0.230901	0.00429691	0.542278	0.546506	chr2:64994988-64995561	S_Shelf					2:64997967-64998556	Unclassified_Cell_type_specific
cg27298639	chrX	142113827	0.209263	0.00430307	0.542278	0.495162		OpenSea	SPANXN4	NM_001009613	1stExon
cg15990632	chr1	157983193	0.202578	0.00430954	0.542278	0.479213		OpenSea	KIRREL	NM_018240	Body	TRUE
cg10556106	chr22	25344750	0.2144	0.00431676	0.542278	0.507022	chr22:25348151-25349744	N_Shelf
cg03886699	chr1	212698918	0.236745	0.0043187	0.542278	0.559819		OpenSea				TRUE
cg02785814	chr11	44338707	-0.364246	0.00431913	0.542278	0.861298	chr11:44337697-44338783	Island
cg26813794	chr6	30584952	0.346222	0.00433683	0.542278	0.818062	chr6:30584885-30585677	Island	MRPS18B;PPP1R10	NM_014046;NM_002714	TSS1500;5'UTR		6:30584892-30585925	NonGene_Associated
cg17931620	chr1	68297703	0.285456	0.0043443	0.542278	0.67427	chr1:68298371-68299315	N_Shore	GNG12	NM_018841	5'UTR
cg05061886	chr22	28192794	0.218873	0.00434838	0.542278	0.516906	chr22:28192793-28198592	Island	MN1	NM_002430	1stExon
cg04860312	chr1	209786644	0.235129	0.00435598	0.542278	0.555119		OpenSea	CAMK1G	NM_020439	3'UTR
cg09551019	chr1	210861465	0.21919	0.00436351	0.542278	0.517325		OpenSea	KCNH1;KCNH1	NM_002238;NM_172362	Body;Body	TRUE
cg25308681	chrX	19988480	0.258655	0.00436841	0.542278	0.610342		OpenSea	CXorf23	NM_198279	TSS200
cg25952663	chr12	54450826	0.219414	0.00436858	0.542278	0.517743	chr12:54454249-54454458	N_Shelf	FLJ12825	NR_026655	TSS1500
cg03638781	chr16	23880664	-0.274615	0.00437278	0.542278	0.647882		OpenSea	PRKCB;PRKCB	NM_002738;NM_212535	Body;Body
cg23511613	chr2	88752322	0.277049	0.00437466	0.542278	0.653575	chr2:88751335-88752865	Island	FOXI3	NM_001135649	TSS1500		2:88752144-88752571	Unclassified_Cell_type_specific
cg07468655	chr12	53190954	0.213146	0.0043752	0.542278	0.502812		OpenSea	KRT3	NM_057088	TSS1500
cg02793507	chr6	28478052	0.209843	0.00437694	0.542278	0.494983		OpenSea	GPX6	NM_182701	Body
cg05656812	chr1	232021560	0.237689	0.00438208	0.542278	0.560546		OpenSea	DISC1;DISC1;DISC1;DISC1;DISC1;TSNAX-DISC1;DISC1;DISC1;DISC1;DISC1	NM_018662;NM_001012957;NM_001164541;NM_001164540;NM_001164542;NR_028393;NM_001164538;NM_001164537;NM_001164547;NM_001164546	Body;Body;Body;Body;Body;Body;Body;Body;Body;Body	TRUE
cg06059616	chr8	109092720	0.204214	0.00438736	0.542278	0.481495	chr8:109094485-109095849	N_Shore	RSPO2	NM_178565	Body
cg05088120	chr7	157455919	0.206148	0.00438862	0.542278	0.486029	chr7:157455789-157456044	Island	PTPRN2;PTPRN2;PTPRN2	NM_002847;NM_130842;NM_130843	Body;Body;Body
cg01973139	chr1	59610640	0.211306	0.00440207	0.542278	0.49791	chr1:59612407-59612723	N_Shore	LOC729467	NR_027120	Body
cg00327263	chr2	120019111	0.217243	0.00440421	0.542278	0.511854	chr2:120020675-120020970	N_Shore	STEAP3;STEAP3;STEAP3	NM_018234;NM_182915;NM_001008410	Body;Body;Body
cg11876492	chr12	93042545	0.210132	0.00440425	0.542278	0.495098		OpenSea				TRUE
cg07478335	chr11	119044743	0.31813	0.0044043	0.542278	0.749554		OpenSea	NLRX1;NLRX1	NM_024618;NM_170722	Body;Body
cg22643189	chr6	30539868	0.244835	0.00442029	0.542278	0.576475	chr6:30538983-30539487	S_Shore	ABCF1;ABCF1	NM_001090;NM_001025091	Body;Body
cg08139238	chr16	22219550	0.272773	0.00442241	0.542278	0.6422	chr16:22217299-22218090	S_Shore	EEF2K	NM_013302	5'UTR	TRUE
cg26977759	chr8	37518651	0.232955	0.0044243	0.542278	0.548413		OpenSea				TRUE
cg19549708	chr7	155080124	0.209174	0.00443759	0.542278	0.492157		OpenSea
cg06418721	chr8	144330593	0.320911	0.00444485	0.542278	0.75483	chr8:144332365-144332743	N_Shore	ZFP41	NM_173832	5'UTR		8:144330330-144330875	Unclassified_Cell_type_specific
cg27282900	chr6	30095258	-0.260777	0.00444699	0.542278	0.613331	chr6:30095173-30095610	Island
cg00067274	chr4	155313256	0.249644	0.00444739	0.542278	0.587136		OpenSea	DCHS2;DCHS2	NM_017639;NM_001142552	TSS1500;Body
cg12529228	chr1	160336994	0.206422	0.0044511	0.542278	0.485407	chr1:160340604-160340843	N_Shelf	NHLH1;NHLH1	NM_005598;NM_005598	1stExon;5'UTR
cg04913118	chr6	32826171	0.218041	0.00445785	0.542278	0.512587	chr6:32820849-32822370	S_Shelf	PSMB9;PSMB9	NM_002800;NM_148954	Body;Body
cg00081019	chr1	243658800	0.236377	0.00446308	0.542278	0.555572		OpenSea	SDCCAG8;AKT3	NM_006642;NM_181690	Body;3'UTR
cg15226808	chr6	125286951	0.268036	0.00446724	0.542278	0.629874	chr6:125283124-125284389	S_Shelf
cg27647594	chrX	101379978	0.297098	0.00447108	0.542278	0.698059		OpenSea	TCEAL2	NM_080390	TSS1500
cg16020437	chr12	76407663	0.208884	0.0044723	0.542278	0.490767		OpenSea
cg00173799	chr11	101001711	0.22064	0.00447274	0.542278	0.518376	chr11:100998030-100999774	S_Shore	PGR	NM_000926	TSS1500
cg18819620	chr6	155450816	0.227152	0.00447628	0.542278	0.5336		OpenSea	TIAM2	NM_012454	Body
cg06103412	chr8	99982385	0.227872	0.00448115	0.542278	0.535184	chr8:99984584-99985072	N_Shelf					8:99982236-99982388	Unclassified_Cell_type_specific
cg19928703	chr13	30143971	0.276018	0.004483	0.542278	0.648209		OpenSea	SLC7A1	NM_003045	5'UTR	TRUE
cg17094363	chr1	1065864	0.246307	0.0044838	0.542278	0.578417		OpenSea
cg07763473	chr16	71894246	0.218164	0.00449173	0.542278	0.512159	chr16:71894107-71894394	Island	ZNF821;ATXN1L	NM_017530;NR_024612	Body;Body
cg27079341	chr5	154033185	0.251586	0.00450655	0.542278	0.590259		OpenSea				TRUE
cg22830273	chr2	142889283	0.270748	0.00451015	0.542278	0.635123	chr2:142887724-142888553	S_Shore	LRP1B	NM_018557	TSS200
cg09557766	chr2	239847650	0.272834	0.00453752	0.542278	0.639299		OpenSea
cg06392574	chr6	37212272	0.211997	0.00453858	0.542278	0.496725		OpenSea	TMEM217;TMEM217	NM_145316;NM_001162900	5'UTR;5'UTR	TRUE
cg22806907	chr17	40826212	0.215674	0.00453963	0.542278	0.505319	chr17:40827975-40828659	N_Shore	PLEKHH3	NM_024927	Body	TRUE	17:40825287-40826678	Unclassified
cg20407834	chr10	129797019	-0.342529	0.00453993	0.542278	0.802529		OpenSea	PTPRE	NM_006504	5'UTR
cg18457775	chr11	108093680	-0.206122	0.00454154	0.542278	0.482901	chr11:108093211-108093969	Island	ATM;ATM;NPAT	NM_000051;NM_000051;NM_002519	1stExon;5'UTR;TSS1500		11:108092768-108094227	Promoter_Associated
cg17157894	chr22	47187343	-0.244526	0.00454412	0.542278	0.572815	chr22:47189484-47189707	N_Shelf	TBC1D22A	NM_014346	Body	TRUE	22:47187028-47187748	Unclassified_Cell_type_specific
cg08066024	chr2	51057548	0.200023	0.00454924	0.542278	0.468467		OpenSea	NRXN1;NRXN1	NM_004801;NM_001135659	Body;Body
cg25161386	chr17	27621177	-0.205349	0.00455168	0.542278	0.480891	chr17:27621169-27621455	Island	NUFIP2	NM_020772	TSS200		17:27621158-27621418	Promoter_Associated
cg13306921	chr1	54863529	0.236448	0.00455311	0.542278	0.553689		OpenSea	SSBP3;SSBP3;SSBP3	NM_001009955;NM_018070;NM_145716	Body;Body;Body	TRUE
cg08678256	chr16	30196023	-0.225195	0.00455558	0.542278	0.527284	chr16:30194747-30195357	S_Shore	CORO1A	NM_007074	5'UTR
cg22763136	chr10	73395000	0.20134	0.00455893	0.542278	0.471365		OpenSea	CDH23;CDH23	NM_052836;NM_022124	Body;Body	TRUE
cg21014639	chr12	121104909	0.20235	0.00456344	0.542278	0.473641		OpenSea	CABP1;CABP1;CABP1	NM_001033677;NM_031205;NM_004276	3'UTR;3'UTR;3'UTR
cg04026492	chr9	139024611	-0.227081	0.00456801	0.542278	0.531431	chr9:139024316-139025832	Island					9:139024235-139026151	Unclassified_Cell_type_specific
cg06780839	chr16	56228577	0.302835	0.00457196	0.542278	0.708602	chr16:56224731-56224980	S_Shelf	DKFZP434H168;GNAO1;GNAO1	NR_026889;NM_020988;NM_138736	TSS200;Body;Body		16:56228174-56228697	Unclassified_Cell_type_specific
cg07034255	chr5	32297979	0.292124	0.00457665	0.542278	0.68341		OpenSea	MTMR12	NM_001040446	Body	TRUE
cg00537351	chr5	14339109	0.221608	0.00457943	0.542278	0.518382		OpenSea	TRIO	NM_007118	Body	TRUE
cg16055914	chr6	30231887	0.219168	0.00458295	0.542278	0.512603	chr6:30227320-30228255	S_Shelf	HLA-L	NR_027822	Body	TRUE
cg03973705	chr16	24174850	0.209163	0.00459759	0.542278	0.488912		OpenSea	PRKCB;PRKCB	NM_002738;NM_212535	Body;Body	TRUE	16:24174746-24174937	Unclassified_Cell_type_specific
cg24387542	chr17	20370597	-0.248011	0.00459833	0.542278	0.5797		OpenSea	LGALS9B	NM_001042685	Body
cg03313659	chr1	3425777	0.289192	0.00460287	0.542278	0.675834	chr1:3425576-3425797	Island	MEGF6	NM_001409	Body		1:3425766-3425982	Unclassified_Cell_type_specific
cg03509898	chr14	104190750	0.282384	0.00461153	0.542278	0.659692	chr14:104193901-104194627	N_Shelf	ZFYVE21	NM_024071	Body	TRUE	14:104190262-104191015	Unclassified_Cell_type_specific
cg06852605	chr17	76422640	0.220444	0.00461186	0.542278	0.514986	chr17:76421441-76421766	S_Shore	DNAH17	NM_173628	Body
cg17126435	chr1	245663483	0.200031	0.00461443	0.542278	0.467249		OpenSea	KIF26B	NM_018012	Body	TRUE
cg06292124	chr12	52408520	0.258519	0.00461456	0.542278	0.603868	chr12:52408381-52408675	Island	GRASP	NM_181711	Body	TRUE
cg17528240	chr17	79042149	0.27326	0.00461855	0.542278	0.638198	chr17:79045454-79045696	N_Shelf	BAIAP2;BAIAP2;BAIAP2;BAIAP2	NM_017450;NM_006340;NM_001144888;NM_017451	Body;Body;Body;Body
cg16648137	chr8	37798156	0.203446	0.00463501	0.542278	0.474832		OpenSea	GOT1L1	NM_152413	TSS1500
cg25844977	chr2	178589582	0.247788	0.00464422	0.542278	0.578112		OpenSea	PDE11A;PDE11A;PDE11A;PDE11A	NM_001077358;NM_001077197;NM_016953;NM_001077196	Body;Body;Body;Body		2:178589375-178589754	Unclassified
cg08403994	chr7	151129211	0.225082	0.00464432	0.542278	0.525134	chr7:151129121-151129341	Island	CRYGN	NM_144727	Body
cg14433037	chr7	824325	0.235432	0.00465113	0.542278	0.549131	chr7:821689-822634	S_Shore	HEATR2	NM_017802	Body
cg26396815	chr4	102878132	0.254934	0.00465194	0.542278	0.594599		OpenSea	BANK1;BANK1;BANK1	NM_001127507;NM_001083907;NM_017935	Body;Body;Body		4:102877919-102878190	Unclassified_Cell_type_specific
cg17808183	chr7	63491010	0.203697	0.00465309	0.542278	0.475075		OpenSea
cg18254134	chr3	94226336	0.201166	0.00465993	0.542278	0.469042		OpenSea
cg03121538	chr16	30017856	0.241276	0.00466	0.542278	0.562562		OpenSea	DOC2A	NM_003586	Body		16:30016115-30017954	Unclassified
cg18479249	chr6	19180718	0.212458	0.0046623	0.542278	0.495325		OpenSea
cg04737881	chr4	183060943	0.807064	0.00466335	0.542278	1.88151	chr4:183062278-183062481	N_Shore	MGC45800	NR_027107	Body
cg11615347	chr17	77710631	0.205334	0.00466558	0.542278	0.478652	chr17:77708869-77709214	S_Shore	ENPP7	NM_178543	Body
cg13487312	chr11	57089738	0.236274	0.00466605	0.542278	0.550767	chr11:57091614-57092831	N_Shore	TNKS1BP1	NM_033396	5'UTR		11:57089598-57089986	Unclassified_Cell_type_specific
cg13425140	chr9	139145927	0.253908	0.0046694	0.542278	0.591793	chr9:139143508-139144429	S_Shore
cg05942111	chr12	65044027	0.226863	0.00467889	0.542278	0.528558		OpenSea	RASSF3	NM_178169	Body	TRUE
cg24592546	chr6	30136790	0.235899	0.00467993	0.542278	0.549589	chr6:30139718-30140263	N_Shelf	TRIM15	NM_033229	Body
cg19662219	chr15	34260719	0.209861	0.00468338	0.542278	0.48886		OpenSea	AVEN;CHRM5	NM_020371;NM_012125	Body;TSS1500
cg16811443	chr17	20517129	0.212944	0.00468502	0.542278	0.496008		OpenSea
cg00718452	chr12	46299877	-0.238635	0.00468976	0.542278	0.555745		OpenSea	ARID2	NM_152641	3'UTR	TRUE
cg14409461	chr14	91925021	-0.257061	0.00469437	0.542278	0.598546		OpenSea	SMEK1	NM_032560	3'UTR
cg25198326	chr8	144966758	0.239872	0.00469543	0.542278	0.558499	chr8:144966638-144966880	Island
cg03067707	chr7	8091896	-0.267396	0.00469618	0.542278	0.622566		OpenSea	GLCCI1	NM_138426	Body	TRUE
cg15733114	chr12	14996515	0.272709	0.00469806	0.542278	0.634888		OpenSea	ART4	NM_021071	TSS200
cg02396253	chr6	135271056	0.219496	0.00470332	0.542278	0.510897		OpenSea	ALDH8A1;ALDH8A1	NM_022568;NM_170771	1stExon;1stExon
cg22496683	chr4	155702610	0.271847	0.00471035	0.542278	0.632572	chr4:155702340-155703328	Island	RBM46	NM_144979	5'UTR
cg12710800	chr10	74008773	-0.231695	0.00471145	0.542278	0.539118		OpenSea				TRUE	10:74007717-74008980	Unclassified
cg07855242	chr2	1841068	-0.366146	0.00471179	0.542278	0.851954	chr2:1842846-1843137	N_Shore	MYT1L	NM_015025	Body	TRUE
cg26023051	chr1	45103896	0.247921	0.00472174	0.542278	0.576639		OpenSea	RNF220	NM_018150	Body
cg20443357	chr10	134269240	0.253688	0.00472773	0.542278	0.589913	chr10:134266678-134266934	S_Shelf
cg12086028	chr6	33241026	0.207168	0.00473195	0.542278	0.481656	chr6:33239326-33240099	S_Shore	VPS52;RPS18	NM_022553;NM_022551	TSS1500;Body
cg08231348	chr1	60280488	0.23751	0.0047334	0.542278	0.552169	chr1:60280624-60281048	N_Shore	HOOK1	NM_015888	TSS200		1:60279936-60281347	Unclassified
cg13366654	chr5	1486893	0.233149	0.00473389	0.542278	0.54202	chr5:1489799-1490071	N_Shelf	LPCAT1	NM_024830	Body
cg15441473	chr10	134838506	0.268022	0.00473523	0.542278	0.62306	chr10:134834676-134835899	S_Shelf				TRUE
cg02820413	chr16	87339553	0.279034	0.00474886	0.542278	0.648311		OpenSea				TRUE
cg13016664	chr22	30752645	0.205462	0.00475639	0.542278	0.477231	chr22:30752583-30753214	Island	CCDC157;SF3A1;SF3A1;CCDC157	NM_001017437;NM_001005409;NM_005877;NM_001017437	1stExon;Body;Body;5'UTR		22:30752004-30753531	Promoter_Associated
cg01255754	chr14	60716012	-0.231115	0.0047681	0.542278	0.53657	chr14:60715365-60716759	Island	PPM1A;PPM1A;PPM1A;PPM1A;PPM1A	NM_021003;NM_177952;NM_021003;NM_177951;NM_177951	5'UTR;Body;1stExon;1stExon;5'UTR		14:60715693-60716242	Promoter_Associated
cg07099767	chr17	78039528	0.210641	0.00476813	0.542278	0.489036	chr17:78039291-78039547	Island	CCDC40	NM_017950	Body	TRUE
cg00729885	chr13	36046056	0.205396	0.00476907	0.542278	0.476841	chr13:36045931-36046143	Island	NBEA	NM_015678	Body
cg05341781	chr1	164723567	0.220296	0.00477997	0.542278	0.511214		OpenSea	PBX1	NM_002585	Body	TRUE
cg00018828	chr16	1245911	0.240098	0.00478099	0.542278	0.557144	chr16:1244669-1245067	S_Shore	CACNA1H;CACNA1H	NM_021098;NM_001005407	Body;Body
cg14918391	chr11	76777881	0.26225	0.00478108	0.542278	0.608544	chr11:76777569-76778453	Island	CAPN5	NM_004055	TSS200		11:76776951-76778614	Promoter_Associated
cg04486506	chr20	62577863	0.252052	0.00478239	0.542278	0.58485	chr20:62575724-62576052	S_Shore	UCKL1	NM_017859	Body
cg14673267	chr3	11058924	0.239685	0.00478424	0.542278	0.556113	chr3:11058818-11059051	Island	SLC6A1	NM_003042	Body
cg09970593	chr1	29139522	0.212285	0.00478489	0.542278	0.492528	chr1:29138501-29139348	S_Shore	OPRD1	NM_000911	Body
cg09217644	chr2	71942013	0.210157	0.00478583	0.542278	0.487572		OpenSea				TRUE
cg14157578	chr9	110764967	-0.463895	0.00478863	0.542278	1.07614		OpenSea				TRUE
cg21958743	chr12	79832188	0.206737	0.00478877	0.542278	0.479583		OpenSea	SYT1;SYT1;SYT1	NM_005639;NM_001135805;NM_001135806	Body;Body;Body	TRUE
cg01323706	chr7	129845832	0.226734	0.00478939	0.542278	0.525959	chr7:129845146-129845424	S_Shore	TMEM209	NM_032842	TSS1500
cg27381822	chr6	149304457	0.206488	0.00479255	0.542278	0.478934		OpenSea	UST	NM_005715	Body
cg01402698	chr19	50373141	0.274266	0.00479884	0.542278	0.635985	chr19:50372936-50373397	Island	AKT1S1;AKT1S1;AKT1S1	NM_001098632;NM_001098633;NM_032375	3'UTR;3'UTR;3'UTR		19:50372275-50373712	Promoter_Associated
cg27221193	chr20	62466924	0.264355	0.00480302	0.542278	0.612904	chr20:62462511-62464091	S_Shelf					20:62466899-62467111	Unclassified_Cell_type_specific
cg03577837	chr2	113570123	0.216983	0.00480381	0.542278	0.503057		OpenSea				TRUE
cg08319778	chr4	7435463	0.314837	0.00480792	0.542278	0.729807		OpenSea	PSAPL1;SORCS2	NM_001085382;NM_020777	1stExon;Body
cg18874294	chr7	50108936	0.20747	0.00480869	0.542278	0.48091		OpenSea	ZPBP;ZPBP	NM_001159878;NM_007009	Body;Body	TRUE	7:50108608-50109707	Unclassified
cg21377881	chr22	40064566	0.287648	0.00481055	0.542278	0.666711	chr22:40060601-40061031	S_Shelf	CACNA1I;CACNA1I	NM_001003406;NM_021096	Body;Body
cg09149894	chr6	32097233	0.206282	0.00481513	0.542278	0.478037	chr6:32097820-32098086	N_Shore	ATF6B;ATF6B;FKBPL	NM_004381;NM_001136153;NM_022110	TSS1500;TSS1500;Body
cg23457518	chr10	134810240	0.202363	0.00481568	0.542278	0.468944	chr10:134807176-134807445	S_Shelf
cg03999872	chr20	62272968	-0.480946	0.0048161	0.542278	1.1145	chr20:62272291-62273972	Island	STMN3	NM_015894	Body		20:62272781-62274073	Promoter_Associated
cg14429209	chr10	26509505	0.227138	0.0048169	0.542278	0.526332	chr10:26504383-26507434	S_Shelf	GAD2;GAD2	NM_001134366;NM_000818	Body;Body		10:26509446-26509519	Unclassified_Cell_type_specific
cg22724847	chr1	248512586	0.223846	0.00481734	0.542278	0.518694		OpenSea	OR14C36	NM_001001918	1stExon
cg07158939	chr1	32476805	0.20959	0.00482504	0.542278	0.485515	chr1:32479102-32480583	N_Shelf
cg09332784	chr1	109850837	0.240127	0.00482921	0.542278	0.556163		OpenSea	MYBPHL	NM_001010985	TSS1500
cg10205146	chr12	96158732	0.206967	0.00482961	0.542278	0.479354		OpenSea	NTN4	NM_021229	Body	TRUE
cg18663033	chr2	241034966	-0.265208	0.00483174	0.542278	0.614195		OpenSea				TRUE
cg21564365	chr2	236719876	0.219658	0.00483829	0.542278	0.508576		OpenSea	AGAP1;AGAP1	NM_014914;NM_001037131	Body;Body
cg10018933	chr2	240216650	0.30661	0.00484041	0.542278	0.709839		OpenSea	HDAC4	NM_006037	Body	TRUE
cg09125402	chr8	145770981	0.298439	0.0048435	0.542278	0.690839	chr8:145770743-145771165	Island	KIAA1688	NM_025251	Body		8:145770897-145771028	Unclassified_Cell_type_specific
cg14325029	chr10	121212218	0.212297	0.0048456	0.542278	0.491393		OpenSea	GRK5	NM_005308	Body
cg05875066	chr14	104625249	0.261938	0.00485325	0.542278	0.606117	chr14:104625248-104625522	Island	KIF26A	NM_015656	Body		14:104625108-104625354	Unclassified_Cell_type_specific
cg06763161	chr1	33813745	0.240204	0.00486343	0.542278	0.555605	chr1:33814783-33815770	N_Shore	PHC2;PHC2	NM_004427;NM_198040	5'UTR;Body
cg01943585	chr1	112981693	0.208726	0.00486418	0.542278	0.482781		OpenSea	CTTNBP2NL	NM_018704	Body	TRUE
cg15446945	chr10	134016267	0.238587	0.00486593	0.542278	0.551812	chr10:134016043-134016344	Island	DPYSL4	NM_006426	Body
cg17988780	chr6	30698780	-0.20729	0.00487591	0.542278	0.479242		OpenSea	FLOT1	NM_005803	Body		6:30698505-30699531	Promoter_Associated
cg20607769	chr12	53491735	-0.224999	0.00488166	0.542278	0.520069	chr12:53491572-53491955	Island	IGFBP6	NM_002178	1stExon
cg02802298	chr2	44001252	0.280452	0.00488194	0.542278	0.648238		OpenSea	DYNC2LI1;DYNC2LI1;DYNC2LI1;DYNC2LI1;DYNC2LI1;DYNC2LI1	NM_001012665;NM_015522;NM_016008;NM_015522;NM_016008;NM_001012665	1stExon;1stExon;1stExon;5'UTR;5'UTR;5'UTR		2:44000934-44001753	Promoter_Associated
cg24944959	chr8	142445786	0.364066	0.00488275	0.542278	0.841479		OpenSea	FLJ43860	NM_207414	Body
cg12350157	chr7	47936530	0.225775	0.00488503	0.542278	0.521796		OpenSea	PKD1L1	NM_138295	Body	TRUE
cg07412317	chr16	13983454	0.636054	0.00488803	0.542278	1.46983		OpenSea
cg14627862	chr6	169641232	0.216839	0.0048883	0.542278	0.501081	chr6:169641803-169642020	N_Shore	THBS2	NM_003247	Body
cg01198887	chr6	166907883	0.21484	0.00489322	0.542278	0.496367		OpenSea	RPS6KA2;RPS6KA2	NM_021135;NM_001006932	Body;Body
cg26338199	chr14	59300831	0.28884	0.00489742	0.542278	0.66723		OpenSea
cg25189085	chr12	57644658	0.210334	0.0049009	0.542278	0.485812		OpenSea	STAC3	NM_145064	5'UTR
cg26312059	chr12	125398559	0.247346	0.00490099	0.542278	0.571299	chr12:125398558-125399899	Island	UBC	NM_021009	5'UTR		12:125398449-125399997	Promoter_Associated
cg06658391	chr2	113875233	0.221766	0.00490997	0.542278	0.51204		OpenSea	IL1RN;IL1RN;IL1RN	NM_173843;NM_173841;NM_000577	TSS1500;TSS1500;TSS1500
cg04145643	chr1	45288012	0.291927	0.00491095	0.542278	0.674011		OpenSea	PTCH2;PTCH2	NM_001166292;NM_003738	Body;3'UTR
cg03785755	chr6	26196794	0.208338	0.004912	0.542278	0.480998	chr6:26197070-26197537	N_Shore
cg17411035	chr2	237148507	0.232822	0.00491487	0.542278	0.537466	chr2:237145613-237146576	S_Shore	ASB18	NM_212556	Body	TRUE
cg02726281	chr8	926333	0.203483	0.00491873	0.542278	0.469669	chr8:928310-928527	N_Shore
cg01079515	chr3	195576629	0.932355	0.00492037	0.542278	2.15188		OpenSea					3:195576385-195576921	Unclassified_Cell_type_specific
cg07410597	chr3	66404129	0.207168	0.00492795	0.542278	0.478006		OpenSea	SLC25A26;SLC25A26;SLC25A26	NM_173471;NR_028475;NM_001164796	Body;Body;Body	TRUE
cg02776128	chr4	982826	0.278084	0.00492937	0.542278	0.641599	chr4:982814-984189	Island	SLC26A1;IDUA;SLC26A1;SLC26A1	NM_022042;NM_000203;NM_213613;NM_134425	Body;Body;Body;Body
cg12592387	chr12	131701888	0.204469	0.00493998	0.542278	0.471561		OpenSea
cg04752992	chr10	129682813	0.214323	0.00495415	0.542278	0.494022		OpenSea	CLRN3	NM_152311	Body
cg00322261	chr11	82115128	0.418444	0.00495465	0.542278	0.964507		OpenSea
cg04132891	chr3	112351647	0.200226	0.00495897	0.542278	0.461442		OpenSea	CCDC80;CCDC80	NM_199511;NM_199512	Body;Body	TRUE
cg05591126	chr17	45317262	0.207595	0.0049614	0.542278	0.47838		OpenSea				TRUE
cg02134790	chr16	89352812	0.280472	0.0049638	0.542278	0.646259	chr16:89352528-89352825	Island	ANKRD11	NM_013275	Body
cg04226365	chr6	44355287	-0.213469	0.00496456	0.542278	0.491858	chr6:44355156-44355778	Island	CDC5L	NM_001253	TSS200		6:44354612-44356291	Promoter_Associated
cg26865494	chr10	129172573	0.205803	0.00496584	0.542278	0.474171		OpenSea	DOCK1	NM_001380	Body
cg19935671	chr3	121468093	-0.271421	0.00496769	0.542278	0.625311	chr3:121468092-121468578	Island	GOLGB1	NM_004487	5'UTR		3:121467886-121469337	Promoter_Associated
cg06856735	chr17	77952247	0.212906	0.00496977	0.542278	0.490464	chr17:77951845-77952291	Island	TBC1D16	NM_019020	Body
cg20061971	chr17	40851109	0.226566	0.00497027	0.542278	0.521922		OpenSea	CNTNAP1	NM_003632	3'UTR		17:40850948-40851113	Unclassified_Cell_type_specific
cg08456993	chr12	52239006	0.214091	0.00498077	0.542278	0.492988	chr12:52240772-52242547	N_Shore
cg20102080	chr17	1359383	-0.226781	0.00498166	0.542278	0.522192	chr17:1358888-1359814	Island	CRK;CRK	NM_016823;NM_005206	1stExon;1stExon		17:1357828-1360010	Promoter_Associated
cg12331932	chr17	72462635	-0.485935	0.00498308	0.542278	1.11887		OpenSea	CD300A;CD300A	NM_007261;NM_007261	5'UTR;1stExon		17:72462381-72463164	Promoter_Associated
cg00226340	chr9	34636243	0.215553	0.0049893	0.542278	0.496195	chr9:34637200-34637950	N_Shore	SIGMAR1;SIGMAR1	NM_147157;NM_005866	Body;Body
cg11532725	chr2	56407143	0.202845	0.00499208	0.542278	0.466893	chr2:56410865-56412539	N_Shelf
cg12309456	chr17	74475402	0.226875	0.00500174	0.542278	0.522012	chr17:74475239-74475452	Island	RHBDF2;RHBDF2	NM_001005498;NM_024599	Body;Body
cg19711613	chr3	47156062	0.220764	0.00500253	0.542278	0.507935		OpenSea	SETD2	NM_014159	Body	TRUE
cg11409139	chr6	30292481	-0.249741	0.00500551	0.542278	0.574543	chr6:30294169-30295071	N_Shore	HCG18;HCG18	NR_024052;NR_024053	Body;Body
cg26785234	chr6	32135803	0.210576	0.00501041	0.542278	0.484351	chr6:32134460-32135196	S_Shore	EGFL8	NM_030652	3'UTR
cg16138775	chr2	241907643	0.248726	0.00501342	0.542278	0.572037	chr2:241905704-241905911	S_Shore					2:241907643-241907876	Unclassified_Cell_type_specific
cg26927498	chrX	47934366	0.215729	0.00501375	0.542278	0.496141	chrX:47930635-47931143	S_Shelf
cg10596537	chr15	73406657	0.206857	0.00501495	0.542278	0.475716		OpenSea	NEO1	NM_002499	Body	TRUE
cg01708648	chr11	64023044	0.219227	0.00501656	0.542278	0.504133	chr11:64025913-64026736	N_Shelf	PLCB3	NM_000932	Body
cg12123019	chr19	18197853	-0.219038	0.00501997	0.542278	0.503633		OpenSea	IL12RB1;IL12RB1	NM_005535;NM_153701	TSS200;TSS200		19:18197607-18198062	Promoter_Associated
cg04208189	chr6	29981924	0.21521	0.00502187	0.542278	0.494796		OpenSea	NCRNA00171	NR_026751	Body		6:29980416-29982270	Unclassified
cg02881186	chr8	140892009	0.223112	0.00502318	0.542278	0.512939		OpenSea	TRAPPC9;TRAPPC9	NM_001160372;NM_031466	Body;Body	TRUE
cg21966860	chr8	145538097	0.297931	0.00502385	0.542278	0.684933		OpenSea	HSF1	NM_005526	3'UTR	TRUE	8:145537065-145538204	Unclassified_Cell_type_specific
cg11986980	chr6	166908071	0.207775	0.00502789	0.542278	0.477596		OpenSea	RPS6KA2;RPS6KA2	NM_021135;NM_001006932	Body;Body
cg21915647	chr14	21439301	-0.209048	0.00502936	0.542278	0.480493	chr14:21439578-21439908	N_Shore				TRUE	14:21438725-21440274	Promoter_Associated
cg07805480	chr3	195544580	0.202343	0.00503062	0.542278	0.46506		OpenSea
cg24502766	chr1	160004122	0.266958	0.00503752	0.542278	0.613412	chr1:160001295-160001989	S_Shelf
cg12732162	chr10	123413924	0.213978	0.00503787	0.542278	0.491668		OpenSea				TRUE
cg16377117	chr12	57526305	0.243085	0.00503791	0.542278	0.558549		OpenSea	LRP1	NM_002332	Body	TRUE
cg13939978	chr4	57522881	-0.243615	0.00504435	0.542278	0.559631	chr4:57521621-57522703	S_Shore	HOPX;HOPX;HOPX;HOPX;HOPX	NM_139212;NM_032495;NM_001145460;NM_001145459;NM_139211	5'UTR;Body;Body;TSS200;TSS200		4:57521411-57523249	Unclassified
cg19455189	chr2	231742734	-0.261061	0.0050458	0.542278	0.599676		OpenSea	ITM2C;ITM2C;ITM2C	NM_001012516;NM_030926;NM_001012514	Body;Body;Body		2:231742213-231742986	Gene_Associated
cg27131176	chr22	46450114	0.232628	0.00504591	0.542278	0.534361	chr22:46449632-46450115	Island	C22orf26;LOC150381	NM_018280;NR_027034	TSS200;Body
cg13590130	chr5	1922065	0.344337	0.00505071	0.542278	0.790821		OpenSea
cg17717282	chr4	81307915	0.342787	0.00505414	0.542278	0.787161	chr4:81307471-81307952	Island	C4orf22	NM_152770	Body
cg15698795	chr11	67177103	-0.273916	0.00506502	0.542278	0.628751	chr11:67176945-67177169	Island	TBC1D10C	NM_198517	Body	TRUE	11:67176451-67177441	Promoter_Associated
cg07706844	chr10	102509510	-0.22114	0.00507019	0.542278	0.507511	chr10:102507482-102509646	Island	PAX2;PAX2;PAX2;PAX2;PAX2	NM_000278;NM_003987;NM_003989;NM_003988;NM_003990	Body;Body;Body;Body;Body
cg09036290	chr16	30685952	0.226079	0.00507773	0.542278	0.5187		OpenSea
cg13491317	chr2	73399765	0.211564	0.0050787	0.542278	0.485381	chr2:73402638-73404802	N_Shelf
cg27468224	chr4	55031503	0.230867	0.00508604	0.542278	0.529521		OpenSea				TRUE
cg22539744	chr3	64476370	0.215776	0.00508774	0.542278	0.494876		OpenSea				TRUE
cg12840933	chr5	79862991	0.209913	0.00509724	0.542278	0.48126	chr5:79864842-79866447	N_Shore	ANKRD34B	NM_001004441	5'UTR
cg04384873	chrX	44703151	0.213514	0.00509728	0.542278	0.489515	chrX:44703485-44703894	N_Shore	DUSP21	NM_022076	TSS200
cg08509270	chr14	101513595	0.218193	0.0050986	0.542278	0.500219		OpenSea	MIR889;MIR539	NR_030595;NR_030256	TSS1500;TSS200
cg13655303	chr20	56134648	0.201521	0.00510226	0.542278	0.461935		OpenSea	PCK1	NM_002591	TSS1500
cg20297979	chr17	73552110	0.233189	0.00510986	0.542278	0.534375		OpenSea	LLGL2;LLGL2;LLGL2	NM_001015002;NM_004524;NM_001031803	Body;Body;Body
cg20357228	chr6	32817977	0.257163	0.00511065	0.542278	0.589295	chr6:32820849-32822370	N_Shelf	TAP1	NM_000593	Body
cg03528118	chr3	133252013	0.288537	0.00512709	0.542278	0.660787		OpenSea				TRUE
cg14270650	chr6	136397995	0.216006	0.00512799	0.542278	0.494664		OpenSea	PDE7B	NM_018945	Body	TRUE
cg00589864	chr2	68478328	0.297189	0.00512911	0.542278	0.68055	chr2:68479061-68480040	N_Shore	PPP3R1	NM_000945	Body		2:68477964-68478813	Promoter_Associated
cg11100658	chr17	80662658	0.21636	0.00514694	0.542278	0.49513		OpenSea
cg07547054	chr2	216577323	0.200352	0.00515209	0.542278	0.458409		OpenSea				TRUE
cg00055771	chr5	144510462	0.217749	0.00515324	0.542278	0.498192		OpenSea				TRUE
cg16990280	chr1	1674679	0.227943	0.00515911	0.542278	0.521402	chr1:1676885-1678333	N_Shelf	SLC35E2	NM_182838	5'UTR
cg03079771	chr6	31904688	0.214257	0.00515924	0.542278	0.490095		OpenSea	C2;C2	NM_000063;NM_001145903	Body;Body
cg09208540	chr10	135340467	0.270794	0.00515925	0.542278	0.619417	chr10:135341255-135342561	N_Shore	CYP2E1	NM_000773	TSS1500
cg18766033	chr5	73729290	-0.323582	0.00516746	0.542278	0.739943		OpenSea				TRUE
cg14259755	chr9	132696001	0.216033	0.00517015	0.542278	0.493958		OpenSea	FNBP1	NM_015033	Body	TRUE
cg21174903	chr9	140147188	0.306404	0.00517634	0.542278	0.700433	chr9:140149205-140150502	N_Shelf	C9orf173	NM_001004353	Body
ch.6.106373286R	chr6	106266593	0.214217	0.00518266	0.542278	0.489581		OpenSea
cg13224852	chr2	65519735	0.210772	0.00518651	0.542278	0.481641		OpenSea
cg13888593	chr2	74642470	-0.21649	0.00518915	0.542278	0.494658	chr2:74641733-74643350	Island	C2orf81	NM_001145054	Body	TRUE
cg23041250	chr22	50725605	0.346663	0.00519381	0.542278	0.791957	chr22:50725469-50725818	Island	PLXNB2	NM_012401	Body
cg00859277	chr13	26954009	0.221511	0.0051999	0.542278	0.505933		OpenSea	CDK8	NM_001260	Body
cg23697467	chr8	145642018	0.208278	0.00520033	0.542278	0.4757	chr8:145641915-145642118	Island	SLC39A4;SLC39A4	NM_130849;NM_017767	1stExon;TSS200
cg05380127	chr6	32171823	0.206394	0.00520091	0.542278	0.471387		OpenSea	NOTCH4	NM_004557	Body
cg00960138	chr6	41668804	0.276199	0.0052057	0.542278	0.630705		OpenSea	TFEB;TFEB	NM_001167827;NM_007162	5'UTR;5'UTR	TRUE
cg05480046	chr7	4856146	0.357814	0.00521031	0.542278	0.816939	chr7:4855990-4856212	Island	RADIL	NM_018059	Body
cg17977197	chr21	34601762	0.200677	0.00521516	0.542278	0.458092	chr21:34602241-34603265	N_Shore	IFNAR2;IFNAR2;IFNAR2	NM_207584;NM_207585;NM_000874	TSS1500;TSS1500;TSS1500		21:34601684-34603680	Promoter_Associated
cg13662851	chr12	48723821	0.320261	0.00521537	0.542278	0.731066	chr12:48723323-48723876	Island	H1FNT	NM_181788	1stExon
cg23725394	chr2	25057656	0.228315	0.00521912	0.542278	0.521108		OpenSea	ADCY3	NM_004036	Body
cg19001237	chr11	18548595	0.216724	0.00522003	0.542278	0.494634	chr11:18548060-18548629	Island	TSG101	NM_006292	TSS200		11:18547608-18549264	Promoter_Associated
cg13026730	chr3	71804139	-0.435074	0.00522202	0.542278	0.99291	chr3:71802560-71804209	Island	GPR27;EIF4E3;EIF4E3	NM_018971;NM_001134649;NM_173359	1stExon;TSS1500;TSS1500
cg17140476	chr15	40846280	0.277429	0.00522517	0.542278	0.633065		OpenSea	C15orf57;C15orf57;C15orf57	NM_052849;NM_001080791;NM_001080792	Body;Body;Body	TRUE
cg26924177	chrX	68117048	0.210799	0.00522612	0.542278	0.481005	chrX:68114440-68114710	S_Shelf
cg14678084	chr7	127627251	0.254943	0.00522816	0.542278	0.58169		OpenSea	SND1	NM_014390	Body	TRUE
cg00916454	chr4	156877765	0.244032	0.00523172	0.542278	0.556724	chr4:156874740-156875083	S_Shelf
cg10067062	chr21	44086302	0.206212	0.00523682	0.542278	0.470356	chr21:44088822-44089029	N_Shelf	PDE9A;PDE9A;PDE9A;PDE9A;PDE9A;PDE9A;PDE9A;PDE9A;PDE9A;PDE9A;PDE9A;PDE9A;PDE9A;PDE9A;PDE9A;PDE9A;PDE9A;PDE9A;PDE9A;PDE9A	NM_001001582;NM_001001568;NM_001001573;NM_001001567;NM_001001578;NM_002606;NM_001001580;NM_001001579;NM_001001581;NM_001001571;NM_001001584;NM_001001576;NM_001001585;NM_001001574;NM_001001572;NM_001001569;NM_001001570;NM_001001577;NM_001001583;NM_001001575	Body;Body;5'UTR;Body;Body;Body;5'UTR;5'UTR;Body;Body;5'UTR;5'UTR;5'UTR;Body;5'UTR;Body;Body;Body;Body;Body	TRUE	21:44085690-44086437	Unclassified_Cell_type_specific
cg04915788	chr12	25156888	0.201782	0.00523721	0.542278	0.460244		OpenSea
cg06633463	chr11	123616411	0.257872	0.00523722	0.542278	0.588179	chr11:123611898-123612545	S_Shelf
cg01820765	chr16	85241897	0.230125	0.00524298	0.542278	0.524783	chr16:85242383-85242634	N_Shore
cg01771885	chr20	60882801	0.204952	0.00524395	0.542278	0.467362	chr20:60882593-60882900	Island	ADRM1;ADRM1	NM_007002;NM_175573	Body;Body		20:60882623-60882846	Gene_Associated_Cell_type_specific
cg04068497	chr12	75905048	0.226443	0.00524691	0.542278	0.516312	chr12:75905219-75905518	N_Shore	KRR1	NM_007043	Body		12:75905015-75905798	Unclassified
cg23212579	chr2	219256018	0.340245	0.00524885	0.542278	0.775738	chr2:219255949-219256210	Island	SLC11A1	NM_000578	Body
cg18117393	chr1	182761262	0.275101	0.00525707	0.542278	0.627025	chr1:182758395-182759097	S_Shelf	NPL	NM_030769	TSS200
cg21483842	chr13	49821938	-0.220377	0.00525786	0.542278	0.502281	chr13:49821925-49822703	Island	CDADC1	NM_030911	TSS200		13:49821481-49823019	Promoter_Associated
cg10061374	chr8	5909945	0.363697	0.00526574	0.542278	0.8287		OpenSea
cg15207091	chr17	4795168	0.296319	0.00527001	0.542278	0.675072		OpenSea	MINK1;MINK1;MINK1;MINK1	NM_015716;NM_153827;NM_001024937;NM_170663	Body;Body;Body;Body
cg06585606	chr11	2680854	0.210775	0.00527686	0.542278	0.480066		OpenSea	KCNQ1;KCNQ1OT1;KCNQ1	NM_000218;NR_002728;NM_181798	Body;Body;Body
cg26016267	chr11	1325784	0.257993	0.0052848	0.542278	0.587442		OpenSea	TOLLIP	NM_019009	Body
cg19375583	chr3	190374982	-0.217511	0.00528596	0.542278	0.495246		OpenSea	IL1RAP	NM_001167931	3'UTR
cg01150044	chr8	9766800	0.21981	0.00528677	0.542278	0.500465	chr8:9762661-9764748	S_Shelf				TRUE
cg27032427	chr11	69587568	0.230416	0.005289	0.542278	0.524571	chr11:69588826-69590546	N_Shore				TRUE	11:69587541-69587616	Unclassified_Cell_type_specific
cg07237653	chr8	28950303	0.223587	0.0052907	0.542278	0.508992		OpenSea	KIF13B	NM_015254	Body
cg06894723	chr13	110398142	0.25765	0.00530176	0.542278	0.586304		OpenSea
cg15726154	chr3	157817678	0.303712	0.00530467	0.542278	0.691048	chr3:157815581-157816095	S_Shore	SHOX2;SHOX2;SHOX2	NM_001163678;NM_006884;NM_003030	Body;Body;Body
cg18597940	chr14	76327105	0.221925	0.00530528	0.542278	0.504943		OpenSea	TTLL5	NM_015072	Body	TRUE
cg15279616	chr6	168467854	0.225322	0.0053083	0.542278	0.512617		OpenSea	FRMD1;FRMD1	NM_001122841;NM_024919	Body;Body
cg16733714	chr1	54318953	0.203964	0.00531079	0.542278	0.463986		OpenSea	YIPF1	NM_018982	3'UTR
cg05893709	chr8	39836064	0.24862	0.00531385	0.542278	0.565509		OpenSea	IDO2	NM_194294	Body
cg06437799	chr1	155659719	0.217293	0.00531862	0.542278	0.494168	chr1:155657832-155659125	S_Shore	DAP3;DAP3;YY1AP1;YY1AP1	NM_004632;NM_033657;NM_139119;NM_139118	5'UTR;5'UTR;TSS1500;TSS1500
cg07638320	chr13	20986392	0.204207	0.0053202	0.542278	0.464381	chr13:20989007-20989836	N_Shelf	CRYL1	NM_015974	Body	TRUE	13:20985759-20986564	Unclassified_Cell_type_specific
cg19567866	chr5	136682394	0.202465	0.00532125	0.542278	0.460402		OpenSea	SPOCK1	NM_004598	Body	TRUE
cg03586390	chr11	64428252	0.297883	0.00532492	0.542278	0.677293	chr11:64428238-64428459	Island	NRXN2;NRXN2	NM_138732;NM_015080	Body;Body
cg09753657	chr1	159869927	0.436831	0.00533973	0.542278	0.99269	chr1:159869901-159870143	Island	CCDC19	NM_012337	TSS200	TRUE
cg18084791	chr1	159797320	0.228473	0.00534022	0.542278	0.519192		OpenSea	SLAMF8	NM_020125	Body
cg11368438	chr3	142751654	-0.258148	0.00535134	0.542278	0.586394		OpenSea	SR140	NM_001080415	Body
cg13219564	chr2	46926944	0.327868	0.00535228	0.542278	0.74474	chr2:46925898-46926969	Island	SOCS5;SOCS5	NM_144949;NM_014011	5'UTR;5'UTR
cg27231912	chr13	112905775	0.296564	0.00535443	0.542278	0.673582		OpenSea
cg00995047	chr5	1634460	-0.369168	0.00536074	0.542278	0.838299	chr5:1633901-1634224	S_Shore	LOC728613	NR_003713	TSS1500		5:1633746-1634515	Promoter_Associated
cg23151453	chr8	141312892	0.269375	0.00536172	0.542278	0.611669		OpenSea	TRAPPC9;TRAPPC9	NM_001160372;NM_031466	Body;Body
cg06263395	chr10	46195640	0.257545	0.00536469	0.542278	0.584745	chr10:46195451-46195674	Island
cg10580473	chr10	100995821	0.226899	0.00536487	0.542278	0.51516	chr10:100993820-100994188	S_Shore	HPSE2;HPSE2;HPSE2;HPSE2	NM_001166244;NM_001166246;NM_001166245;NM_021828	TSS200;TSS200;TSS200;TSS200
cg02060627	chr1	22378412	0.256767	0.00536846	0.542278	0.5829	chr1:22379009-22380029	N_Shore	CDC42;CDC42;CDC42	NM_001791;NM_001039802;NM_044472	TSS1500;TSS1500;TSS1500
cg01434679	chr1	9775302	0.20124	0.00537674	0.542278	0.456709	chr1:9775708-9775997	N_Shore	PIK3CD	NM_005026	Body
cg05537653	chr11	47612070	0.257093	0.00538285	0.542278	0.583341	chr11:47611138-47612438	Island	C1QTNF4	NM_031909	Body
cg02601618	chr22	17075046	0.224692	0.0053964	0.542278	0.509578		OpenSea	CCT8L2	NM_014406	TSS1500
cg20863339	chr3	71804005	-0.25266	0.00540216	0.542278	0.57289	chr3:71802560-71804209	Island	GPR27;EIF4E3;EIF4E3	NM_018971;NM_173359;NM_001134649	1stExon;TSS200;TSS1500
cg23957660	chr17	17878224	0.209672	0.0054031	0.542278	0.475401	chr17:17875167-17875933	S_Shelf	LRRC48;LRRC48;LRRC48;LRRC48	NM_001130092;NM_001130091;NM_031294;NM_001130090	5'UTR;5'UTR;5'UTR;5'UTR
cg18666454	chr7	150651937	0.270022	0.0054059	0.542278	0.612175	chr7:150652807-150653080	N_Shore	KCNH2;KCNH2;KCNH2	NM_172056;NM_172057;NM_000238	Body;Body;Body	TRUE
cg14201291	chr1	208274624	0.210265	0.00540764	0.542278	0.476669		OpenSea	PLXNA2	NM_025179	Body	TRUE
cg23194346	chrX	49033828	0.20886	0.00540908	0.542278	0.473461	chrX:49032261-49032567	S_Shore	PRICKLE3	NM_006150	Body
cg21810047	chr13	97647222	0.232223	0.00540915	0.542278	0.52642	chr13:97646394-97646737	S_Shore	OXGR1	NM_080818	TSS1500	TRUE
cg16650212	chr16	1230935	0.208041	0.00540955	0.542278	0.471595	chr16:1230112-1230317	S_Shore	CACNA1H;CACNA1H	NM_021098;NM_001005407	Body;Body
cg26017930	chr1	2232166	-0.208906	0.00541751	0.542278	0.473422	chr1:2232310-2232617	N_Shore	SKI	NM_003036	Body	TRUE	1:2231812-2233068	Promoter_Associated
cg15593298	chr3	142681996	0.223647	0.00541757	0.542278	0.506829	chr3:142681137-142683268	Island	PAQR9	NM_198504	1stExon
cg11572080	chr6	111925158	0.254733	0.00542019	0.542278	0.577221		OpenSea	TRAF3IP2;TRAF3IP2;TRAF3IP2	NR_028338;NM_147686;NM_001164281	Body;5'UTR;5'UTR	TRUE
cg03764259	chr7	127176905	0.245531	0.00542381	0.542278	0.556298		OpenSea				TRUE	7:127176810-127177023	Unclassified_Cell_type_specific
cg01268322	chr14	88606697	0.222687	0.00544534	0.542278	0.504158		OpenSea
cg08622041	chrX	48644252	0.214791	0.005448	0.542278	0.486235		OpenSea	GATA1	NM_002049	TSS1500
cg03241897	chr11	2985112	0.215761	0.00545626	0.542278	0.488289		OpenSea	SNORA54;NAP1L4	NR_002982;NM_005969	Body;Body
cg14319135	chr7	63667452	0.24603	0.00545775	0.542278	0.556763		OpenSea	ZNF735	NM_001159524	TSS200
cg13318291	chr19	455581	0.21242	0.00545914	0.542278	0.48068	chr19:453728-453971	S_Shore	SHC2	NM_012435	Body		19:455422-455734	Unclassified_Cell_type_specific
cg06400204	chr11	71902997	0.202641	0.00547266	0.542278	0.458334		OpenSea	FOLR1;FOLR1;FOLR1;FOLR1	NM_000802;NM_016724;NM_016725;NM_016729	5'UTR;5'UTR;5'UTR;TSS200
cg23240589	chr2	55217063	0.20998	0.00547752	0.542278	0.474851		OpenSea	RTN4;RTN4;RTN4;RTN4;RTN4	NM_207520;NM_020532;NM_153828;NM_207521;NM_007008	Body;Body;Body;Body;Body	TRUE
cg07474957	chr6	30650844	-0.383489	0.00547969	0.542278	0.867162	chr6:30654392-30654934	N_Shelf	KIAA1949;KIAA1949	NM_001134870;NM_133471	Body;Body		6:30650111-30651216	Promoter_Associated
cg21580016	chr12	121887392	0.22004	0.00548007	0.542278	0.497557	chr12:121890223-121890510	N_Shelf	KDM2B;KDM2B	NM_032590;NM_001005366	Body;Body
cg05586242	chr3	15642818	0.318634	0.00548072	0.542278	0.720484	chr3:15642770-15643581	Island	BTD;HACL1	NM_000060;NM_012260	TSS1500;Body		3:15642653-15644229	Promoter_Associated
cg21608237	chr22	45148229	0.235921	0.00548111	0.542278	0.533449		OpenSea	ARHGAP8;PRR5-ARHGAP8;ARHGAP8	NM_001017526;NM_181334;NM_181335	TSS1500;Body;TSS1500		22:45148151-45148787	Unclassified_Cell_type_specific
cg23649435	chr4	184826421	-0.235654	0.00548131	0.542278	0.53284	chr4:184826253-184828177	Island	STOX2	NM_020225	TSS200
cg09597710	chr7	1121124	0.274812	0.00549432	0.542278	0.621098	chr7:1119980-1120248	S_Shore	C7orf50;C7orf50;C7orf50	NM_001134395;NM_032350;NM_001134396	Body;Body;Body	TRUE
cg04858987	chr3	15359338	0.207231	0.00550995	0.542278	0.468105		OpenSea	SH3BP5;SH3BP5	NM_004844;NM_001018009	Body;5'UTR	TRUE
cg06390079	chr17	19648855	0.252465	0.00552657	0.542278	0.569952	chr17:19648139-19648492	S_Shore	ALDH3A1;ALDH3A1;ALDH3A1;ALDH3A1	NM_001135167;NM_000691;NM_001135168;NM_001135167	1stExon;5'UTR;TSS200;5'UTR	TRUE	17:19647838-19649185	Unclassified
cg22041610	chr2	636122	0.225188	0.00552889	0.542278	0.508331	chr2:636121-637112	Island
cg18127003	chr8	11614472	0.358781	0.00552981	0.542278	0.809872		OpenSea	GATA4	NM_002052	Body
ch.10.92313227R	chr10	92323247	0.23518	0.00554149	0.542278	0.530655		OpenSea
cg03671266	chr16	989969	0.233429	0.00554357	0.542278	0.526664		OpenSea	LMF1	NM_022773	Body
cg19484141	chr12	54577268	0.250787	0.0055484	0.542278	0.565734		OpenSea	SMUG1	NM_014311	Body
cg01678799	chr15	43481741	0.242049	0.00555424	0.542278	0.545912	chr15:43477588-43477816	S_Shelf	CCNDBP1;CCNDBP1;CCNDBP1;CCNDBP1	NM_012142;NR_027513;NR_027514;NM_037370	Body;Body;Body;5'UTR
cg16909733	chr2	241459847	-0.251542	0.00555449	0.542278	0.567318	chr2:241459632-241460047	Island	ANKMY1;ANKMY1	NM_017844;NM_016552	Body;Body	TRUE	2:241459821-241460782	Unclassified
cg16282361	chr10	1767482	0.25147	0.00556656	0.542278	0.566918		OpenSea	ADARB2	NM_018702	Body
cg04804772	chr10	105238873	0.209657	0.00556998	0.542278	0.472598		OpenSea	CALHM3;CALHM3	NM_001129742;NM_001129742	5'UTR;1stExon
cg21043815	chr5	134241104	0.27682	0.00557386	0.542278	0.623908	chr5:134240254-134241314	Island	PCBD2	NM_032151	Body		5:134239962-134241753	Promoter_Associated
cg03704006	chr16	88994295	0.208329	0.00557906	0.542278	0.469458	chr16:88994137-88994442	Island	CBFA2T3;CBFA2T3	NM_175931;NM_005187	5'UTR;Body
cg08431567	chr19	57175043	0.206488	0.00558162	0.542278	0.465268	chr19:57175061-57176407	N_Shore	ZNF835	NM_001005850	Body
[truncated: 780 more rows]

## Sheet: dmp_age2y_airborne
ID	CHR	pos	mFc	nom_p	indfdr	score	Islands_Name	Relation_to_Island	UCSC_RefGene_Name	UCSC_RefGene_Accession	UCSC_RefGene_Group	Enhancer	Regulatory_Feature_Name	Regulatory_Feature_Group
cg02731988	chr4	828149	0.419313	1.31587e-07	0.0429717	2.8852	chr4:828148-828360	Island
cg07186094	chr2	64068859	-0.566373	1.96307e-07	0.0429717	3.7987	chr2:64067892-64068906	Island	UGP2;UGP2	NM_006759;NM_001001521	TSS200;5'UTR		2:64067487-64069136	Promoter_Associated
cg00393248	chr6	2713800	0.449022	7.47117e-07	0.109029	2.75098		OpenSea	MYLK4	NM_001012418	Body	TRUE
cg13683864	chr3	40499215	-0.655791	1.85504e-06	0.19015	3.75876	chr3:40498639-40499260	Island	RPL14;RPL14	NM_001034996;NM_003973	Body;Body		3:40498251-40499279	Promoter_Associated
cg03930899	chr16	74701487	-0.402915	2.34684e-06	0.19015	2.26821	chr16:74700305-74701005	S_Shore	RFWD3	NM_018124	TSS1500
cg24857620	chr8	53851707	-0.604912	2.72823e-06	0.19015	3.3658	chr8:53851701-53854426	Island	NPBWR1	NM_005285	TSS1500
cg27629290	chr5	147024885	0.310184	3.4606e-06	0.19015	1.69387		OpenSea	JAKMIP2	NM_014790	Body
cg00295573	chrX	149009554	0.307838	3.7706e-06	0.19015	1.66959		OpenSea	MAGEA8;MAGEA8;MAGEA8	NM_001166401;NM_005364;NM_001166400	TSS1500;TSS1500;TSS1500
cg22112850	chr4	128806307	0.447754	3.97166e-06	0.19015	2.41833	chr4:128801886-128802696	S_Shelf	PLK4	NM_014264	Body
cg22399133	chr2	208989248	-0.449853	4.35402e-06	0.19015	2.41171	chr2:208988834-208989269	Island	CRYGD;CRYGD	NM_006891;NM_006891	1stExon;5'UTR
cg24361620	chr11	45868787	-0.282629	4.97805e-06	0.19015	1.49876	chr11:45868742-45869413	Island	CRY2;CRY2;CRY2	NM_021117;NM_001127457;NM_001127457	TSS200;5'UTR;1stExon		11:45868506-45869189	Promoter_Associated
cg07263984	chr5	115177777	-0.283408	5.60007e-06	0.19015	1.48841	chr5:115177234-115178256	Island	ATG12;AP3S1	NM_004707;NM_001284	TSS1500;1stExon		5:115176767-115178624	Promoter_Associated
cg02002538	chr5	17811409	0.459346	6.10049e-06	0.19015	2.39532		OpenSea
cg23289794	chr7	2394357	-0.423042	6.28339e-06	0.19015	2.20058	chr7:2393628-2395174	Island	EIF3B;EIF3B	NM_003751;NM_001037283	TSS200;TSS200		7:2393569-2394374	Promoter_Associated
ch.4.12604R	chr4	517943	-0.353976	6.51497e-06	0.19015	1.83575		OpenSea	PIGG;PIGG	NM_017733;NM_001127178	Body;Body
cg01311567	chr12	123470623	0.368811	7.5304e-06	0.196344	1.88949	chr12:123470553-123471102	Island	PITPNM2	NM_020845	Body		12:123469668-123471215	Unclassified_Cell_type_specific
cg10812247	chr12	60174815	0.417245	7.62414e-06	0.196344	2.13538		OpenSea	SLC16A7	NM_004731	3'UTR
cg02227036	chr16	50425329	0.333576	9.09262e-06	0.221153	1.68166		OpenSea
cg17048363	chr13	26828880	-0.268754	1.04499e-05	0.224512	1.33863	chr13:26827936-26829103	Island	CDK8	NM_001260	1stExon
cg23491124	chr18	57567007	-0.291695	1.12407e-05	0.224512	1.44366	chr18:57566866-57567723	Island	PMAIP1	NM_021127	TSS200		18:57567002-57567308	Promoter_Associated
cg04849227	chr7	16502585	0.350508	1.13627e-05	0.224512	1.73309		OpenSea	SOSTDC1	NM_015464	Body	TRUE
cg00428601	chr5	132082801	-0.270487	1.14483e-05	0.224512	1.33654	chr5:132082873-132083911	N_Shore	CCNI2	NM_001039780	TSS1500		5:132082544-132084072	Promoter_Associated
cg02053818	chr2	38397399	0.351755	1.17949e-05	0.224512	1.73356		OpenSea	C2orf58	NR_027252	Body	TRUE
cg02619107	chr18	72342999	0.306001	1.28976e-05	0.224938	1.49619		OpenSea	ZNF407;ZNF407;ZNF407	NM_001146189;NM_001146190;NM_017757	1stExon;1stExon;1stExon
cg17797372	chr15	101419654	-0.292335	1.44892e-05	0.224938	1.4146	chr15:101419261-101421133	Island	ALDH1A3	NM_000693	TSS1500		15:101419619-101420240	Unclassified_Cell_type_specific
cg24082249	chr11	76222035	0.277239	1.51439e-05	0.224938	1.33623		OpenSea	C11orf30	NM_020193	Body	TRUE
cg25645272	chr5	14387224	0.348444	1.5264e-05	0.224938	1.67822		OpenSea	TRIO	NM_007118	Body	TRUE
cg05721417	chr1	190873626	0.396739	1.56314e-05	0.224938	1.90673		OpenSea				TRUE
cg09140693	chr7	54794760	0.44682	1.57799e-05	0.224938	2.14558		OpenSea
cg15612847	chr2	99796318	0.381612	1.59276e-05	0.224938	1.83092	chr2:99797348-99797623	N_Shore	MITD1;MRPL30	NM_138798;NM_145212	Body;TSS1500
cg02355033	chr13	50062611	0.429237	1.73184e-05	0.236563	2.04381		OpenSea	SETDB2;SETDB2	NM_001160308;NM_031915	Body;Body	TRUE
cg16717549	chr21	45705699	-0.254669	1.92391e-05	0.236563	1.20097	chr21:45705428-45706044	Island	AIRE	NM_000383	TSS200
cg14777873	chr3	128879893	-0.339682	1.98634e-05	0.236563	1.59717	chr3:128879823-128880447	Island	ISY1;ISY1	NM_020701;NM_020701	5'UTR;1stExon		3:128879808-128881356	Promoter_Associated
cg11601027	chr5	153852690	-0.328039	1.98832e-05	0.236563	1.54228	chr5:153853056-153853551	N_Shore					5:153852584-153852786	Unclassified_Cell_type_specific
cg02650323	chr8	37593312	0.277929	2.03167e-05	0.236563	1.30408	chr8:37593834-37594703	N_Shore	ERLIN2;ERLIN2;ERLIN2	NM_001003790;NM_007175;NM_001003791	TSS1500;TSS1500;TSS1500
cg16642894	chrX	70128608	0.313897	2.06771e-05	0.236563	1.47045		OpenSea	TEX11;TEX11	NM_031276;NM_001003811	TSS200;TSS200
cg01940102	chr12	1095972	0.318247	2.07327e-05	0.236563	1.49046	chr12:1099557-1100785	N_Shelf
cg17025642	chr11	5709468	0.490634	2.10735e-05	0.236563	2.29433		OpenSea	TRIM22	NM_006074	TSS1500
cg16669485	chr7	86497039	0.291705	2.23009e-05	0.237707	1.35692		OpenSea				TRUE
cg01561200	chr1	93176520	0.319554	2.33158e-05	0.237707	1.48029		OpenSea	EVI5	NM_005665	Body	TRUE
cg07207726	chr18	12420136	-0.245484	2.46411e-05	0.237707	1.13127	chr18:12420135-12420863	Island	SLMO1;SLMO1	NM_006553;NM_001142405	Body;Body		18:12419938-12421169	Unclassified
cg07395763	chr7	47574050	0.307777	2.48163e-05	0.237707	1.41739	chr7:47576519-47577210	N_Shelf	TNS3	NM_022748	5'UTR
cg13311930	chr2	201980854	-0.368078	2.48777e-05	0.237707	1.6947	chr2:201981062-201981689	N_Shore	CFLAR;CFLAR;CFLAR	NM_001127184;NM_003879;NM_001127184	5'UTR;TSS200;1stExon		2:201980705-201982415	Promoter_Associated
cg16109731	chr1	221891307	0.776594	2.56291e-05	0.237707	3.56555		OpenSea	DUSP10;DUSP10;DUSP10	NM_144728;NM_007207;NM_144729	5'UTR;Body;5'UTR	TRUE
cg02068976	chrX	117972862	0.362621	2.56845e-05	0.237707	1.66455	chrX:117973316-117973706	N_Shore
cg02915720	chr7	99558185	0.368284	2.62116e-05	0.237707	1.68729		OpenSea
cg24127639	chr11	69064741	-0.340617	2.77149e-05	0.237707	1.55229		OpenSea	MYEOV	NM_138768	3'UTR	TRUE	11:69064559-69065561	Unclassified
cg15462411	chr17	79361621	-0.744492	2.7917e-05	0.237707	3.39051	chr17:79360383-79361723	Island				TRUE
cg21168982	chr1	28559030	-0.282353	2.88097e-05	0.237707	1.28201	chr1:28559145-28559597	N_Shore	DNAJC8	NM_014280	Body		1:28558951-28559802	Promoter_Associated
cg18689454	chr21	45705694	-0.257219	2.99119e-05	0.237707	1.1637	chr21:45705428-45706044	Island	AIRE	NM_000383	TSS200
cg09610332	chr8	67446912	0.298449	3.07169e-05	0.237707	1.34679		OpenSea				TRUE
cg08408316	chr13	39612443	-0.286809	3.07732e-05	0.237707	1.29403	chr13:39612417-39612930	Island	NHLRC3;C13orf23;C13orf23;NHLRC3	NM_001012754;NM_170719;NM_025138;NM_001017370	TSS200;TSS200;TSS200;TSS200		13:39611344-39613171	Promoter_Associated
cg04085896	chr1	8088516	0.275065	3.11991e-05	0.237707	1.2394	chr1:8085554-8086854	S_Shore
ch.12.74620632F	chr12	76334365	-0.30035	3.18745e-05	0.237707	1.35054		OpenSea
cg19998573	chr2	129513081	0.318343	3.21051e-05	0.237707	1.43045		OpenSea				TRUE	2:129512173-129513515	Unclassified
cg19937378	chr14	94088174	0.483788	3.26896e-05	0.237707	2.17008		OpenSea	KIAA1409	NM_020818	Body
cg01659632	chr6	144262297	0.372639	3.27415e-05	0.237707	1.67125		OpenSea	PLAGL1;PLAGL1;PLAGL1;PLAGL1;PLAGL1;PLAGL1;PLAGL1;PLAGL1	NM_001080956;NM_001080951;NM_001080954;NM_001080955;NM_006718;NM_002656;NM_001080953;NM_001080952	3'UTR;3'UTR;3'UTR;3'UTR;3'UTR;3'UTR;3'UTR;3'UTR
cg24872217	chr5	140024917	0.271814	3.34854e-05	0.237707	1.21641	chr5:140026826-140027504	N_Shore	TMCO6	NM_018502	3'UTR
cg18233405	chr8	98290148	-0.284499	3.43342e-05	0.237707	1.27008	chr8:98289604-98290404	Island	TSPYL5;TSPYL5	NM_033512;NM_033512	1stExon;5'UTR		8:98289986-98290577	Promoter_Associated
cg10021238	chr4	113569128	0.384034	3.46346e-05	0.237707	1.71298		OpenSea	MIR367;LARP7;LARP7	NR_029860;NM_015454;NM_016648	TSS200;Body;Body
cg24156658	chr11	65122092	-0.261162	3.48036e-05	0.237707	1.16436	chr11:65121938-65122712	Island	TIGD3	NM_145719	TSS200		11:65121624-65123559	Promoter_Associated
cg08060515	chr15	49448048	-0.354445	3.48082e-05	0.237707	1.58023	chr15:49447339-49447576	S_Shore	GALK2;GALK2;COPS2;COPS2	NM_001001556;NM_001001556;NM_001143887;NM_004236	5'UTR;1stExon;TSS200;TSS200		15:49447217-49448672	Promoter_Associated
cg05642746	chr17	8024095	-0.276466	3.60507e-05	0.237707	1.22836	chr17:8023960-8024239	Island	HES7;HES7	NM_032580;NM_001165967	3'UTR;3'UTR		17:8023440-8026239	Promoter_Associated
cg21326613	chr7	40786160	0.391994	3.72915e-05	0.237707	1.7359		OpenSea	C7orf10	NM_024728	Body	TRUE	7:40786139-40786271	Unclassified_Cell_type_specific
ch.10.1965163R	chr10	94413078	-0.334552	3.76631e-05	0.237707	1.48009		OpenSea	KIF11	NM_004523	Body
cg24965293	chr7	19142943	0.297817	3.77557e-05	0.237707	1.31725	chr7:19145872-19146256	N_Shelf
cg08672203	chr5	54723011	0.390199	3.82397e-05	0.237707	1.7237		OpenSea	PPAP2A;PPAP2A	NM_176895;NM_003711	Body;Body	TRUE
cg00877212	chr16	78065377	0.303273	3.84687e-05	0.237707	1.33892		OpenSea	CLEC3A	NM_005752	3'UTR
cg04905392	chr12	132667060	0.42001	3.93035e-05	0.237707	1.85038	chr12:132663322-132663748	S_Shelf
cg23282659	chr21	36193786	0.366874	3.95941e-05	0.237707	1.61512		OpenSea	RUNX1;RUNX1;RUNX1	NM_001001890;NM_001122607;NM_001754	Body;3'UTR;Body
cg14713026	chr1	39870846	0.292113	4.00902e-05	0.237707	1.28441	chr1:39874018-39875239	N_Shelf	MACF1;MACF1	NM_012090;NM_033044	Body;Body
cg02192555	chr8	9952926	0.531237	4.02464e-05	0.237707	2.33493		OpenSea	MSRA;MSRA;MSRA	NM_001135670;NM_001135671;NM_012331	Body;TSS200;Body
cg15584968	chr4	102154513	0.364044	4.10841e-05	0.237707	1.59682		OpenSea	PPP3CA;PPP3CA;PPP3CA	NM_001130691;NM_000944;NM_001130692	Body;Body;Body	TRUE
cg12484325	chr11	3688985	0.3495	4.19963e-05	0.237707	1.52969	chr11:3688375-3689007	Island	CHRNA10	NM_020402	Body
cg17107626	chr17	7115524	0.287991	4.28753e-05	0.237707	1.25788	chr17:7117596-7118085	N_Shelf	DLG4;DLG4	NM_001365;NM_001128827	Body;Body
cg16457675	chr8	107782577	0.467004	4.45323e-05	0.237707	2.03209		OpenSea	ABRA	NM_139166	TSS200
cg12334414	chr7	135066317	0.379091	4.45518e-05	0.237707	1.64948		OpenSea	CNOT4	NM_013316	Body	TRUE
cg02848106	chr3	170101493	0.457915	4.67972e-05	0.237707	1.98267		OpenSea	SKIL;SKIL;SKIL	NM_005414;NM_001145097;NM_001145098	Body;Body;Body	TRUE
cg20019524	chr4	169771566	0.321726	4.69301e-05	0.237707	1.39261		OpenSea	PALLD;PALLD;PALLD;PALLD	NM_001166110;NM_016081;NM_001166109;NM_001166108	5'UTR;Body;Body;Body	TRUE
cg05915794	chr17	77127220	0.419344	4.72983e-05	0.237707	1.81373	chr17:77127405-77127606	N_Shore	HRNBP3	NM_001082575	5'UTR
cg01796208	chr1	63988433	-0.318098	4.8179e-05	0.237707	1.37328		OpenSea	ITGB3BP;EFCAB7	NM_014288;NM_032437	Body;TSS1500
cg09228015	chr1	110503058	0.355476	4.84804e-05	0.237707	1.53368		OpenSea				TRUE
cg25798112	chr3	141595103	-0.383314	4.87095e-05	0.237707	1.653	chr3:141594486-141596288	Island	ATP1B3	NM_001679	TSS1500		3:141593935-141595586	Promoter_Associated
cg01098491	chr14	47769981	0.328535	4.88675e-05	0.237707	1.41631		OpenSea	MDGA2;MDGA2	NM_001113498;NM_182830	Body;5'UTR	TRUE
cg25844216	chr1	226333792	0.338603	4.8938e-05	0.237707	1.4595		OpenSea	ACBD3	NM_022735	3'UTR
ch.9.120938663F	chr9	121898842	-0.44163	4.91e-05	0.237707	1.90295		OpenSea
cg01020399	chr1	249153122	-0.313487	4.92101e-05	0.237707	1.35048	chr1:249152411-249153419	Island	ZNF692;ZNF692;ZNF692	NM_001136036;NM_017865;NM_017865	TSS200;5'UTR;1stExon		1:249152333-249153428	Promoter_Associated
cg03292743	chr2	74642838	-0.292812	4.94304e-05	0.237707	1.26085	chr2:74641733-74643350	Island	C2orf81	NM_001145054	Body	TRUE
cg25367249	chr12	96127072	0.278537	5.0067e-05	0.237707	1.19783		OpenSea	NTN4	NM_021229	Body	TRUE
cg16844875	chr2	237476791	-0.425533	5.01087e-05	0.237707	1.82983	chr2:237476311-237477263	Island					2:237476347-237477648	Unclassified
cg15281283	chr21	42733894	-0.24127	5.04096e-05	0.237707	1.03686		OpenSea	MX2	NM_002463	TSS200		21:42733352-42734832	Promoter_Associated
cg04558362	chr11	64863611	-0.243289	5.04951e-05	0.237707	1.04535	chr11:64863698-64863980	N_Shore	C11orf2	NM_013265	TSS200		11:64863112-64864422	Promoter_Associated
cg14465148	chr6	3329791	0.234693	5.20977e-05	0.240126	1.00523		OpenSea	SLC22A23;SLC22A23	NM_021945;NM_015482	Body;Body
cg21098898	chr6	79786963	-0.22788	5.2345e-05	0.240126	0.975581	chr6:79787608-79788337	N_Shore	PHIP	NM_017934	Body
cg00714672	chr16	53749034	0.386995	5.3886e-05	0.240126	1.6519		OpenSea	FTO	NM_001080432	Body	TRUE
cg21889414	chr5	166620727	0.28109	5.39488e-05	0.240126	1.1997		OpenSea				TRUE
cg18621361	chr14	92588240	-0.324067	5.43893e-05	0.240126	1.38198	chr14:92587549-92589022	Island	NDUFB1;CPSF2	NM_004545;NM_017437	TSS200;TSS200		14:92587476-92589056	Promoter_Associated
cg16312002	chr1	16554558	-0.313593	5.49527e-05	0.240126	1.33591	chr1:16553326-16553660	S_Shore
cg20078466	chr7	50344331	-0.376171	5.56042e-05	0.240126	1.60057	chr7:50343757-50344519	Island	IKZF1	NM_006060	TSS200		7:50343113-50344886	Promoter_Associated
cg07032258	chr11	13357037	-0.328699	5.58521e-05	0.240126	1.39794		OpenSea	ARNTL;ARNTL;ARNTL	NM_001030272;NM_001178;NM_001030273	5'UTR;5'UTR;5'UTR	TRUE	11:13356760-13357265	Unclassified_Cell_type_specific
cg23898175	chr11	118796425	-0.404073	5.59454e-05	0.240126	1.71821	chr11:118795950-118796819	Island
cg08502490	chr6	28864024	-0.322627	5.67857e-05	0.241367	1.3698	chr6:28863343-28863545	S_Shore					6:28863860-28865175	Promoter_Associated
cg00710196	chr17	36870572	0.344068	5.79046e-05	0.242846	1.45792		OpenSea	MLLT6	NM_005937	Body
cg12014113	chr6	1556357	0.288948	5.82431e-05	0.242846	1.22362	chr6:1555262-1555581	S_Shore				TRUE
cg05163093	chr17	66289980	0.369311	6.01896e-05	0.246798	1.55867	chr17:66286541-66288532	S_Shore	ARSG	NM_014960	5'UTR	TRUE
cg07832006	chr1	115397374	0.31455	6.03837e-05	0.246798	1.32711	chr1:115397448-115397942	N_Shore	SYCP1	NM_003176	TSS200
cg06023487	chr5	60628875	-0.301675	6.0882e-05	0.246798	1.27172	chr5:60626505-60629809	Island	ZSWIM6	NM_020928	Body
cg10404009	chr19	49223845	-0.247263	6.37555e-05	0.255813	1.03739	chr19:49223833-49224276	Island	MAMSTR;RASIP1	NM_001130915;NM_017805	TSS1500;3'UTR		19:49223589-49224780	Promoter_Associated
cg17216092	chr7	141536997	0.407582	6.55926e-05	0.255813	1.70498		OpenSea	PRSS37	NM_001008270	Body
cg14090920	chr6	163911136	0.353006	6.58061e-05	0.255813	1.47618		OpenSea	QKI;QKI;QKI;QKI	NM_006775;NM_206853;NM_206855;NM_206854	Body;Body;Body;Body	TRUE
cg03058733	chr11	27145585	0.286317	6.59277e-05	0.255813	1.19707		OpenSea	BBOX1	NM_003986	Body	TRUE
cg26436330	chr1	103573700	-0.418129	6.60276e-05	0.255813	1.74789		OpenSea	COL11A1;COL11A1;COL11A1;COL11A1	NM_001854;NM_080629;NM_001168249;NM_080630	1stExon;1stExon;1stExon;1stExon
cg05376524	chr12	96673206	0.367019	6.68358e-05	0.256202	1.5323		OpenSea	CDK17	NM_002595	3'UTR
cg04099056	chr1	23109881	0.229186	6.72983e-05	0.256202	0.956164	chr1:23110904-23111567	N_Shore	EPHB2;EPHB2	NM_004442;NM_017449	Body;Body
cg27422581	chr11	520862	0.293643	6.88229e-05	0.258518	1.22222	chr11:518682-520297	S_Shore
cg07975585	chr10	116849473	0.26327	6.99026e-05	0.258518	1.09402	chr10:116852261-116854094	N_Shelf
cg00746864	chr17	65373877	-0.452874	6.99149e-05	0.258518	1.88189	chr17:65373224-65375131	Island	PITPNC1;PITPNC1	NM_181671;NM_012417	TSS200;TSS200		17:65373830-65375542	Promoter_Associated
cg16643228	chr17	18535909	0.34544	7.08638e-05	0.258518	1.43343	chr17:18538247-18538813	N_Shelf
cg13892635	chr9	140406894	0.232314	7.12119e-05	0.258518	0.963508		OpenSea	PNPLA7;PNPLA7	NM_152286;NM_001098537	Body;Body
cg26744578	chr2	183943181	-0.373436	7.16988e-05	0.258518	1.5477		OpenSea	DUSP19;DUSP19	NM_001142314;NM_080876	TSS200;TSS200		2:183942897-183944054	Promoter_Associated
cg10165829	chr5	10376628	0.315027	7.22946e-05	0.258518	1.30449		OpenSea	MARCH6	NM_005885	Body
cg10495207	chr19	49223834	-0.228294	7.28615e-05	0.258518	0.944566	chr19:49223833-49224276	Island	MAMSTR	NM_001130915	TSS1500		19:49223589-49224780	Promoter_Associated
cg07901130	chr6	11041295	0.369176	7.32212e-05	0.258518	1.52668	chr6:11043913-11045206	N_Shelf	ELOVL2	NM_017770	Body
cg12227210	chr19	38970690	0.265503	7.4819e-05	0.259158	1.09546	chr19:38973939-38974156	N_Shelf	RYR1;RYR1	NM_000540;NM_001042723	Body;Body
cg17170948	chr1	59281383	-0.257494	7.56091e-05	0.259158	1.06124	chr1:59281889-59282235	N_Shore					1:59280679-59282633	Promoter_Associated
cg10895032	chr6	30596955	0.315793	7.58242e-05	0.259158	1.30113		OpenSea	C6orf134	NM_024909	Body
cg12155676	chr2	11970561	-0.242921	7.72897e-05	0.259158	0.998861		OpenSea				TRUE	2:11968973-11970912	Unclassified
cg19315453	chr1	100678767	0.334432	7.7344e-05	0.259158	1.37504	chr1:100678766-100679098	Island	DBT	NM_001918	Body
cg23659592	chr1	160175286	-0.260813	7.75164e-05	0.259158	1.0721	chr1:160175132-160175702	Island	PEA15;PEA15	NM_003768;NM_003768	5'UTR;1stExon		1:160175039-160175334	Promoter_Associated
cg01620077	chr6	49755009	0.229078	7.77464e-05	0.259158	0.941356		OpenSea	PGK2	NM_138733	TSS200
cg15540862	chr2	40783341	0.376004	7.86896e-05	0.259158	1.54315		OpenSea				TRUE
cg23627990	chr15	77364890	0.527975	7.9105e-05	0.259158	2.16564	chr15:77362740-77363560	S_Shore	TSPAN3;TSPAN3;TSPAN3	NM_001168412;NM_198902;NM_005724	TSS1500;TSS1500;TSS1500		15:77364836-77364969	Unclassified_Cell_type_specific
cg10364968	chr3	121977827	-0.307575	8.05916e-05	0.259158	1.25912		OpenSea	CASR	NM_000388	Body		3:121977424-121978227	Unclassified
cg00353659	chr1	7602013	0.275169	8.19585e-05	0.259158	1.12445		OpenSea	CAMTA1	NM_015215	Body
cg19014323	chr10	43902618	-0.236141	8.24318e-05	0.259158	0.964377	chr10:43902580-43904792	Island	HNRNPF;HNRNPF;HNRNPF;HNRNPF	NM_001098205;NM_001098206;NM_001098204;NM_004966	5'UTR;5'UTR;5'UTR;5'UTR		10:43902445-43902914	Promoter_Associated
cg15355298	chr2	48011201	-0.315671	8.2661e-05	0.259158	1.28879	chr2:48009808-48011443	Island	MSH6	NM_000179	Body		2:48011001-48011209	Promoter_Associated
cg10457852	chr4	3776301	0.478068	8.27232e-05	0.259158	1.95165	chr4:3773851-3774062	S_Shelf
cg19535896	chr2	187713876	-0.467011	8.39845e-05	0.259158	1.90344	chr2:187713846-187714069	Island	ZSWIM2;ZSWIM2	NM_182521;NM_182521	1stExon;5'UTR	TRUE
cg27256270	chr10	21805800	-0.345707	8.4132e-05	0.259158	1.40877	chr10:21805879-21806630	N_Shore	C10orf140	NM_207371	Body
cg22682582	chr12	95995879	0.285921	8.45352e-05	0.259158	1.16454		OpenSea				TRUE
cg22238406	chr6	37405251	0.37381	8.54121e-05	0.259158	1.52084	chr6:37400847-37401367	S_Shelf	FTSJD2	NM_015050	Body
cg26033870	chr6	36022622	0.350441	8.55137e-05	0.259158	1.42558		OpenSea	MAPK14;MAPK14;MAPK14;MAPK14	NM_139014;NM_139013;NM_139012;NM_001315	Body;Body;Body;Body	TRUE
cg04390667	chr11	46624867	0.257959	8.58334e-05	0.259158	1.04895		OpenSea	HARBI1	NM_173811	3'UTR
cg03876423	chr13	51786758	0.365847	8.7169e-05	0.259501	1.48521		OpenSea				TRUE
cg12571892	chr4	120551256	0.278433	8.78649e-05	0.259501	1.12937	chr4:120548203-120550250	S_Shore	PDE5A	NM_001083	TSS1500		4:120551238-120551314	Unclassified_Cell_type_specific
cg07810726	chr5	158524649	-0.276864	8.81642e-05	0.259501	1.1226	chr5:158526133-158526431	N_Shore	EBF1	NM_024007	Body		5:158524174-158525813	Unclassified
cg01638188	chr4	30720323	-0.306061	8.89384e-05	0.259501	1.23983	chr4:30721204-30724842	N_Shore
cg08370882	chr2	219522648	0.24802	8.98978e-05	0.259501	1.00355	chr2:219523901-219524577	N_Shore	ZNF142	NM_001105537	5'UTR
cg24516542	chr3	15374170	-0.295476	9.00098e-05	0.259501	1.19541	chr3:15373314-15374209	Island	SH3BP5;SH3BP5	NM_004844;NM_001018009	TSS200;5'UTR		3:15372866-15374668	Promoter_Associated_Cell_type_specific
cg01504705	chr4	10412057	0.215962	9.05002e-05	0.259501	0.873209		OpenSea
cg01744217	chr20	54933713	-0.26371	9.09192e-05	0.259501	1.06574	chr20:54933992-54934370	N_Shore	C20orf108	NM_080821	TSS1500		20:54933277-54934761	Promoter_Associated
cg21679674	chr2	128283815	-0.283035	9.12819e-05	0.259501	1.14335	chr2:128283578-128284524	Island	IWS1;IWS1	NM_017969;NM_017969	1stExon;5'UTR		2:128283744-128284899	Promoter_Associated
cg10449935	chr12	88428839	0.29763	9.39831e-05	0.262422	1.19854	chr12:88429105-88429606	N_Shore	C12orf29	NM_001009894	TSS1500		12:88428776-88430084	Promoter_Associated
cg16489511	chr6	26659419	-0.303895	9.43738e-05	0.262422	1.22322	chr6:26659536-26660165	N_Shore	ZNF322A	NM_024639	5'UTR		6:26658755-26659713	Unclassified_Cell_type_specific
cg00427173	chr6	167762783	0.293062	9.4499e-05	0.262422	1.17945	chr6:167764522-167765124	N_Shore
cg11714972	chr5	132148706	-0.374554	9.47067e-05	0.262422	1.50706	chr5:132148854-132150918	N_Shore	ANKRD43	NM_175873	TSS1500
cg26718354	chr11	2907071	-0.449585	9.56543e-05	0.262864	1.80702	chr11:2907308-2907675	N_Shore	CDKN1C;CDKN1C;CDKN1C	NM_000076;NM_001122630;NM_001122631	TSS200;TSS200;TSS200		11:2906926-2907431	Unclassified
cg15867963	chr4	139143309	0.298372	9.71974e-05	0.262864	1.19717		OpenSea	SLC7A11	NM_014331	Body	TRUE
cg05833635	chr7	98467183	-0.255856	9.79982e-05	0.262864	1.02567	chr7:98467023-98468058	Island	TMEM130;TMEM130;TMEM130	NM_001134451;NM_152913;NM_001134450	Body;Body;Body
cg16506378	chr8	121881190	-0.355606	9.80512e-05	0.262864	1.42546		OpenSea					8:121880995-121881333	Unclassified_Cell_type_specific
cg05674466	chr15	63893895	-0.291761	9.88789e-05	0.262864	1.16847	chr15:63892789-63893911	Island	FBXL22	NM_203373	3'UTR		15:63893493-63894045	Promoter_Associated
ch.6.3213513F	chr6	162851709	-0.362913	9.9559e-05	0.262864	1.45235		OpenSea	PARK2;PARK2;PARK2	NM_004562;NM_013987;NM_013988	Body;Body;Body
cg01047779	chr6	33178454	0.292533	0.000100059	0.262864	1.17006	chr6:33181010-33181256	N_Shelf	RING1	NM_002931	Body
cg10986030	chr1	207673033	-0.325627	0.000100165	0.262864	1.30228	chr1:207669637-207670015	S_Shelf	CR1;CR1	NM_000651;NM_000573	Body;Body		1:207672846-207673235	Unclassified_Cell_type_specific
cg16371865	chr8	141297806	0.340228	0.00010027	0.262864	1.36051		OpenSea	TRAPPC9;TRAPPC9	NM_001160372;NM_031466	Body;Body
cg22817211	chr6	166663488	0.337551	0.000102218	0.266376	1.34699	chr6:166666837-166667541	N_Shelf
cg03188641	chr17	74864302	-0.21362	0.000104183	0.269889	0.850678	chr17:74864170-74866657	Island	MGAT5B	NM_144677	TSS1500		17:74863516-74864626	Unclassified
ch.3.1012680R	chr3	48211137	-0.330045	0.000104902	0.269925	1.31332		OpenSea	CDC25A;CDC25A	NM_201567;NM_001789	Body;Body
cg15376949	chr17	79319836	-0.298392	0.00010543	0.269925	1.18672	chr17:79314962-79320653	Island					17:79318722-79320361	Promoter_Associated
cg20148187	chr1	204381252	-0.368216	0.000107234	0.270511	1.4617	chr1:204380313-204381159	S_Shore	PPP1R15B	NM_032833	TSS1500		1:204380016-204381515	Unclassified
cg11714430	chr2	191517645	0.240453	0.000107368	0.270511	0.954387	chr2:191512946-191514439	S_Shelf	NAB1	NM_005966	5'UTR
cg12352403	chr2	202797851	0.280964	0.000107512	0.270511	1.11502		OpenSea				TRUE
cg11050988	chr7	1952600	-0.225026	0.000109415	0.271174	0.891311	chr7:1950279-1950482	S_Shelf	MAD1L1;MAD1L1;MAD1L1	NM_003550;NM_001013837;NM_001013836	Body;Body;Body	TRUE	7:1952382-1952931	Unclassified
cg27519693	chr19	46084524	0.269723	0.000110145	0.271174	1.06757	chr19:46087866-46088345	N_Shelf	OPA3;OPA3	NM_001017989;NM_025136	Body;Body
cg20249469	chr12	11801908	-0.277775	0.000110499	0.271174	1.09906	chr12:11801853-11802218	Island	ETV6	NM_001987	TSS1500
cg20697188	chr5	82360356	0.340132	0.000111096	0.271174	1.34498		OpenSea	TMEM167A;SCARNA18	NM_174909;NR_003139	Body;TSS1500
cg20589862	chr6	139351197	-0.264376	0.00011126	0.271174	1.04525	chr6:139349955-139350740	S_Shore	C6orf115	NM_021243	5'UTR
cg21116846	chr5	17354504	0.308594	0.000112298	0.271174	1.21883	chr5:17354400-17354738	Island
cg02303265	chr20	49624601	0.342281	0.00011465	0.271174	1.3488	chr20:49626063-49626843	N_Shore	KCNG1	NM_002237	Body
cg08650402	chr17	28193399	0.332746	0.000114863	0.271174	1.31096		OpenSea	SSH2	NM_033389	Body	TRUE
cg19495043	chr17	34891455	-0.457602	0.000115009	0.271174	1.80262	chr17:34890466-34891480	Island	PIGW;MYO19;MYO19;MYO19	NM_178517;NM_025109;NM_001033580;NM_001163735	5'UTR;TSS200;TSS200;TSS200		17:34889796-34891732	Promoter_Associated
cg10671572	chr6	150071503	-0.305676	0.000116234	0.271174	1.20273	chr6:150070513-150071285	S_Shore	PCMT1	NM_005389	Body		6:150070521-150071898	Promoter_Associated
cg00777546	chr6	230932	0.335158	0.000116262	0.271174	1.3187		OpenSea
cg10296513	chr8	37963428	-0.381829	0.000116856	0.271174	1.50148	chr8:37962449-37963453	Island	ASH2L;ASH2L;ASH2L	NM_004674;NM_001105214;NM_001105214	Body;5'UTR;1stExon		8:37962047-37963883	Promoter_Associated
cg15438999	chr2	97538522	0.252565	0.000117303	0.271174	0.992754	chr2:97534100-97536270	S_Shelf
cg06062945	chr2	27884046	0.352906	0.00011807	0.271174	1.38616	chr2:27886259-27887410	N_Shelf	SUPT7L	NM_014860	Body
cg14401320	chr14	105796811	0.244868	0.000118404	0.271174	0.961505	chr14:105796420-105796749	S_Shore	PACS2;PACS2	NM_015197;NM_001100913	Body;Body
cg14607894	chr7	81964885	0.333705	0.000118471	0.271174	1.31026		OpenSea	CACNA2D1	NM_000722	Body	TRUE
cg15393498	chr2	241035593	0.281787	0.000119316	0.271174	1.10554		OpenSea				TRUE
cg15020611	chr22	21984399	-0.384568	0.00012035	0.271174	1.50733	chr22:21982786-21984484	Island	YDJC	NM_001017964	TSS200		22:21983213-21984679	Promoter_Associated
cg12009606	chr19	6737691	-0.312338	0.000121432	0.271174	1.22301	chr19:6737239-6737780	Island	GPR108;GPR108	NM_020171;NM_001080452	TSS1500;TSS200		19:6737566-6738149	Promoter_Associated
cg00175987	chr18	72342044	0.317667	0.00012157	0.271174	1.24372		OpenSea	ZNF407;ZNF407;ZNF407	NM_001146189;NM_017757;NM_001146190	TSS1500;TSS1500;TSS1500
cg23331010	chr3	98512690	0.327367	0.000122236	0.271174	1.28092		OpenSea	ST3GAL6	NM_006100	3'UTR
cg06801985	chr5	108749592	0.334019	0.000122646	0.271174	1.30646	chr5:108744926-108745640	S_Shelf
cg00209893	chr2	220097009	0.233598	0.000122731	0.271174	0.913613	chr2:220093972-220094697	S_Shelf	ANKZF1;ANKZF1	NM_001042410;NM_018089	Body;Body		2:220096982-220097066	Gene_Associated_Cell_type_specific
cg02693118	chr2	27819901	0.282588	0.000123959	0.271174	1.10399		OpenSea	ZNF512	NM_032434	Body	TRUE
ch.11.130409386F	chr11	130904176	-0.304125	0.000124432	0.271174	1.18763		OpenSea
cg11550126	chr19	45579876	-0.217938	0.00012507	0.271174	0.850578	chr19:45579321-45580018	Island	ZNF296	NM_145288	TSS200		19:45578467-45580515	Promoter_Associated
cg10594495	chr19	46184844	-0.228502	0.000125358	0.271174	0.891579	chr19:46184799-46185136	Island	GIPR	NM_000164	Body		19:46184304-46185613	Promoter_Associated
cg01516466	chr9	3526944	-0.227836	0.000126564	0.271174	0.888032	chr9:3526015-3526945	Island	RFX3;RFX3	NM_134428;NM_002919	TSS1500;TSS1500
cg25211412	chr15	79577442	0.275562	0.000126723	0.271174	1.07391	chr15:79576059-79576270	S_Shore	ANKRD34C	NM_001146341	5'UTR
cg20149137	chr1	54204517	-0.323885	0.00012748	0.271174	1.26139	chr1:54203402-54205310	Island				TRUE	1:54204419-54205296	Unclassified
cg00438215	chr19	7937107	-0.409411	0.000127714	0.271174	1.59415	chr19:7937049-7937615	Island					19:7936400-7938002	Unclassified
cg06456258	chr22	39898429	-0.267345	0.000128722	0.271174	1.04006	chr22:39898100-39898789	Island	SMCR7L;SMCR7L	NM_019008;NM_019008	5'UTR;1stExon		22:39897849-39899127	Promoter_Associated
cg02493205	chr3	100516031	0.316619	0.000128835	0.271174	1.23164		OpenSea	ABI3BP	NM_015429	Body	TRUE
cg12183221	chr17	26210981	0.267063	0.00013004	0.272399	1.03779		OpenSea	C17orf108	NM_001076680	5'UTR
cg19577016	chr10	73976065	-0.33479	0.000131284	0.273695	1.29959	chr10:73975671-73976115	Island	ASCC1;C10orf104	NM_015947;NM_173473	TSS1500;5'UTR		10:73975144-73976382	Promoter_Associated
cg20277260	chr15	74833299	-0.246854	0.000132557	0.27504	0.957201	chr15:74833241-74833961	Island	ARID3B	NM_006465	TSS1500		15:74832753-74834665	Promoter_Associated
cg20203588	chr2	47402447	-0.248699	0.000134237	0.276127	0.962993	chr2:47402809-47404105	N_Shore	CALM2	NM_001743	Body
cg20290367	chr17	20060457	0.271413	0.000135243	0.276127	1.05006	chr17:20059028-20060060	S_Shore	CYTSB;CYTSB;CYTSB;CYTSB	NM_001033554;NM_152904;NM_001033555;NM_001033553	Body;Body;Body;Body
cg22781921	chr5	143568793	0.352535	0.000135393	0.276127	1.36375		OpenSea	KCTD16	NM_020768	5'UTR	TRUE
cg02016065	chr3	157290927	0.247386	0.000136214	0.276127	0.956338		OpenSea	C3orf55;C3orf55;C3orf55	NM_001130002;NM_001099777;NM_001130001	Body;Body;Body	TRUE
cg12363404	chr20	43001703	0.317688	0.000136234	0.276127	1.22809		OpenSea	HNF4A;HNF4A;HNF4A	NM_001030003;NM_001030004;NM_175914	Body;Body;Body
cg00461841	chr16	10523485	0.358239	0.000138639	0.277795	1.38213		OpenSea	ATF7IP2	NM_024997	5'UTR
cg26392495	chr13	46536976	0.354427	0.000138671	0.277795	1.36739		OpenSea	ZC3H13	NM_015070	3'UTR
cg08067030	chr11	10834109	0.241644	0.00013901	0.277795	0.93201	chr11:10829361-10831121	S_Shelf
cg14451276	chr7	36764019	-0.219339	0.000139595	0.277795	0.845578		OpenSea	AOAH;AOAH	NM_001637;NM_001637	1stExon;5'UTR		7:36763764-36764466	Promoter_Associated_Cell_type_specific
cg12068908	chr11	14270521	-0.29869	0.000142105	0.278771	1.14918		OpenSea	SPON1	NM_006108	Body	TRUE	11:14270265-14271381	Unclassified_Cell_type_specific
cg26173997	chr4	76555856	-0.331308	0.000142341	0.278771	1.27443	chr4:76555366-76556079	Island	CDKL2	NM_003948	TSS200	TRUE	4:76555178-76556411	Promoter_Associated
cg18387814	chr14	104741448	0.300192	0.000142495	0.278771	1.1546		OpenSea
cg24740274	chr10	98100153	-0.225283	0.000142633	0.278771	0.866387		OpenSea				TRUE	10:98100094-98100422	Unclassified_Cell_type_specific
cg08927260	chr10	15254823	0.373441	0.000146177	0.282958	1.43219	chr10:15254598-15254852	Island	FAM171A1	NM_001010924	3'UTR
cg00814065	chr16	2265398	-0.273322	0.000147273	0.282958	1.04734	chr16:2263912-2265428	Island	PGP	NM_001042371	TSS1500		16:2263767-2265647	Promoter_Associated
cg03482617	chr11	70936781	0.323092	0.000147866	0.282958	1.23749		OpenSea	SHANK2	NM_012309	TSS1500
cg10157954	chr11	6951803	0.307665	0.000149374	0.282958	1.17704	chr11:6947520-6948212	S_Shelf	ZNF215	NM_013250	5'UTR
cg25105901	chr17	57298363	-0.296147	0.00015003	0.282958	1.13241	chr17:57298305-57298645	Island	GDPD1;GDPD1;GDPD1	NM_182569;NM_001165993;NM_001165994	Body;Body;Body		17:57297222-57298888	Promoter_Associated
cg26308293	chr2	125357655	0.279474	0.000150946	0.282958	1.06792		OpenSea	CNTNAP5	NM_130773	Body	TRUE
cg10662643	chr15	100026735	-0.345933	0.000151387	0.282958	1.32143		OpenSea				TRUE
cg11672338	chr10	533420	0.418534	0.000151399	0.282958	1.59875	chr10:530713-531099	S_Shelf	DIP2C	NM_014974	Body
cg12958642	chr6	33231505	0.250597	0.000152043	0.282958	0.956787		OpenSea	VPS52	NM_022553	Body
cg06538660	chr2	202645935	-0.444979	0.000153202	0.282958	1.69748	chr2:202645387-202646155	Island	ALS2;ALS2	NM_020919;NM_001135745	TSS200;TSS200		2:202645461-202646299	NonGene_Associated
cg27330193	chr3	114137930	0.276832	0.000154393	0.282958	1.05511		OpenSea	ZBTB20;ZBTB20;ZBTB20;ZBTB20;ZBTB20;ZBTB20	NM_001164345;NM_001164346;NM_001164347;NM_001164344;NM_015642;NM_001164343	5'UTR;5'UTR;5'UTR;5'UTR;5'UTR;5'UTR	TRUE	3:114137477-114137969	Unclassified_Cell_type_specific
cg04767932	chr11	17099299	-0.31903	0.000154426	0.282958	1.21591	chr11:17098839-17099506	Island	RPS13	NM_001017	TSS200		11:17098629-17099981	Unclassified
cg27455613	chr17	80820699	0.269126	0.000154554	0.282958	1.02562	chr17:80818598-80818803	S_Shore	TBCD	NM_005993	Body
cg00011616	chr17	75672423	0.368491	0.000155412	0.282958	1.4034		OpenSea
cg27126924	chr11	60673398	-0.264941	0.000155606	0.282958	1.00889	chr11:60673597-60674184	N_Shore	PRPF19	NM_014502	Body		11:60672583-60674543	Promoter_Associated
cg26392328	chr17	53827880	0.234534	0.000156931	0.282958	0.892235	chr17:53828422-53828738	N_Shore	PCTP;PCTP	NM_021213;NM_001102402	TSS1500;TSS1500
cg15637465	chr5	168728270	-0.300947	0.000157659	0.282958	1.14429	chr5:168727429-168728275	Island	SLIT3	NM_003062	TSS200
cg12999120	chr3	174213955	0.298026	0.000158128	0.282958	1.13279		OpenSea				TRUE
cg17774634	chr6	97730494	-0.282166	0.000158183	0.282958	1.07247	chr6:97730696-97731199	N_Shore	C6orf167;MIR548H3	NM_198468;NR_031679	5'UTR;Body		6:97730268-97731584	Promoter_Associated
cg20754964	chr18	77088998	0.310833	0.000162193	0.282958	1.17805	chr18:77087463-77088162	S_Shore	ATP9B	NM_198531	Body
cg00954833	chr7	96339613	0.313127	0.000162593	0.282958	1.1864	chr7:96338816-96339277	S_Shore	SHFM1	NM_006304	TSS1500		7:96338655-96339653	Promoter_Associated_Cell_type_specific
cg16049975	chr19	19249302	-0.272123	0.000163169	0.282958	1.03063	chr19:19249182-19249443	Island	TMEM161A	NM_017814	TSS200		19:19248514-19249665	Promoter_Associated
cg23670268	chr1	43167459	0.290036	0.000163363	0.282958	1.09832		OpenSea	YBX1	NM_004559	3'UTR
cg22588546	chr17	8382941	0.239269	0.00016347	0.282958	0.906009	chr17:8380172-8380539	S_Shelf	MYH10	NM_005964	Body
cg16466899	chr7	23510693	-0.317774	0.000163698	0.282958	1.20308	chr7:23508184-23509712	S_Shore	IGF2BP3	NM_006547	TSS1500		7:23509936-23511553	Promoter_Associated
cg24086611	chr6	136394121	0.23925	0.000164322	0.282958	0.905395		OpenSea	PDE7B	NM_018945	Body
cg20905413	chr3	36375125	0.278985	0.000165286	0.282958	1.05506		OpenSea				TRUE
cg03688409	chrX	55027018	-0.231796	0.000165333	0.282958	0.87657	chrX:55026359-55026985	S_Shore	APEX2	NM_014481	Body		X:55025908-55027049	Promoter_Associated_Cell_type_specific
cg03485988	chr8	145978757	0.262944	0.000165377	0.282958	0.994329	chr8:145980532-145981234	N_Shore	ZNF251	NM_138367	Body
cg25384293	chr1	203462395	0.226991	0.000165776	0.282958	0.858134		OpenSea	OPTC	NM_014359	TSS1500	TRUE
cg04068980	chr5	50674203	-0.254505	0.000167199	0.282958	0.961207		OpenSea
cg23856267	chr7	64030969	0.222715	0.00016813	0.282958	0.840606	chr7:64029902-64030972	Island					7:64029490-64031329	Unclassified_Cell_type_specific
cg15176839	chr6	14035622	0.345494	0.000168295	0.282958	1.30387		OpenSea				TRUE
cg07909178	chr17	74073876	-0.255554	0.000168565	0.282958	0.964264	chr17:74070404-74073530	S_Shore	ZACN	NM_180990	TSS1500	TRUE
cg10902432	chr16	19565565	0.340888	0.000168748	0.282958	1.28609	chr16:19566486-19567388	N_Shore	C16orf62	NM_020314	TSS1500
cg27604613	chr3	105588211	-0.390029	0.000169334	0.282958	1.4709	chr3:105587279-105588218	Island	CBLB	NM_170662	TSS1500		3:105587178-105588769	Promoter_Associated
cg06498773	chr7	27779421	-0.264805	0.000169335	0.282958	0.998648	chr7:27779566-27780601	N_Shore	TAX1BP1;TAX1BP1	NM_001079864;NM_006024	TSS1500;TSS1500		7:27779013-27780839	Promoter_Associated
cg03537802	chr11	101868388	0.279978	0.000171016	0.284526	1.05467		OpenSea	KIAA1377	NM_020802	3'UTR
cg06854687	chr5	151642065	0.285828	0.000173097	0.284526	1.0752		OpenSea				TRUE
cg12661648	chr2	173292271	-0.315113	0.000173641	0.284526	1.18493	chr2:173292099-173293183	Island	ITGA6;ITGA6	NM_000210;NM_001079818	TSS200;TSS200		2:173291853-173292475	Promoter_Associated_Cell_type_specific
cg16273524	chr2	40006334	-0.285996	0.000173982	0.284526	1.0752	chr2:40006090-40006463	Island	THUMPD2;THUMPD2	NM_025264;NR_028102	1stExon;Body		2:40005354-40007313	Promoter_Associated
cg07180674	chr11	102959223	0.413519	0.000174495	0.284526	1.5541	chr11:102962274-102963049	N_Shelf	DCUN1D5	NM_032299	Body
cg14401372	chr7	2272828	-0.250135	0.000175128	0.284526	0.939668	chr7:2272010-2272856	Island	MAD1L1;MAD1L1;MAD1L1	NM_001013836;NM_003550;NM_001013837	TSS1500;TSS1500;TSS1500		7:2271560-2273102	Promoter_Associated
cg20925726	chr3	41248452	0.355876	0.00017554	0.284526	1.33654		OpenSea	CTNNB1;CTNNB1;CTNNB1	NM_001904;NM_001098209;NM_001098210	5'UTR;5'UTR;5'UTR	TRUE
cg15821835	chr8	67686767	-0.252873	0.000175894	0.284526	0.949473	chr8:67687305-67687787	N_Shore	SGK3;SGK3;SGK3	NM_013257;NM_170709;NM_001033578	TSS1500;TSS1500;5'UTR		8:67686568-67688251	Promoter_Associated
cg14168246	chr10	35689206	0.253923	0.000176236	0.284526	0.953201		OpenSea	CCNY;CCNY	NM_145012;NM_181698	Body;5'UTR	TRUE
cg06413842	chr14	69676460	0.299624	0.000176773	0.284526	1.12436		OpenSea	EXD2	NM_018199	TSS200
cg15481603	chr15	51977697	0.240046	0.000178796	0.286333	0.899606	chr15:51973533-51973838	S_Shelf	SCG3;SCG3	NM_001165257;NM_013243	5'UTR;Body
cg02350090	chr5	1951736	0.359458	0.0001804	0.286333	1.34573	chr5:1950624-1950922	S_Shore
cg07476653	chr7	5570327	-0.286702	0.000181217	0.286333	1.07278	chr7:5569062-5570594	Island	ACTB	NM_001101	TSS200		7:5570119-5570564	Promoter_Associated
cg02954252	chr12	57119365	-0.322898	0.000181433	0.286333	1.20805	chr12:57118977-57119374	Island	NACA;NACA;NACA;NACA	NM_005594;NM_001113201;NM_001113202;NM_001113203	TSS1500;TSS1500;TSS200;TSS200		12:57118337-57119850	Promoter_Associated
cg14593317	chr11	67276323	-0.30798	0.000182552	0.286333	1.15142	chr11:67275067-67276431	Island	CDK2AP2	NM_005851	TSS1500		11:67274944-67276516	Promoter_Associated
cg22538323	chr7	27702700	-0.234113	0.000183828	0.286333	0.874549	chr7:27702220-27702851	Island	HIBADH	NM_152740	TSS200		7:27701594-27703103	Promoter_Associated
cg13309421	chr6	139697311	-0.241719	0.000183999	0.286333	0.902865	chr6:139694811-139696578	S_Shore
cg16204700	chr3	133292376	-0.342149	0.000184699	0.286333	1.27742	chr3:133292203-133292908	Island	CDV3;CDV3;CDV3	NM_017548;NM_001134422;NM_001134423	TSS200;TSS200;TSS1500		3:133291899-133292621	Promoter_Associated
cg11126621	chr2	30369576	-0.280349	0.000185893	0.286333	1.04591	chr2:30369311-30370921	Island	YPEL5;YPEL5;YPEL5;YPEL5	NM_001127401;NM_016061;NM_001127400;NM_001127399	TSS200;TSS200;TSS200;TSS200		2:30368947-30369849	Promoter_Associated
cg25087352	chr3	24213704	0.300119	0.000186029	0.286333	1.11957		OpenSea	THRB;THRB;THRB	NM_000461;NM_001128176;NM_001128177	Body;Body;Body	TRUE
cg22711274	chr10	70091418	-0.301889	0.000186575	0.286333	1.12579	chr10:70091055-70092573	Island	HNRNPH3;PBLD;PBLD;HNRNPH3	NM_021644;NM_022129;NM_001033083;NM_012207	TSS1500;5'UTR;5'UTR;TSS1500
cg01537765	chr19	42914828	0.306353	0.000187246	0.286333	1.14196	chr19:42914500-42914889	Island	LIPE	NM_005357	Body
cg14425843	chr7	92729833	0.267136	0.000188087	0.286333	0.995252		OpenSea	SAMD9	NM_017654	3'UTR
cg17081778	chr7	2728344	-0.407975	0.000188134	0.286333	1.51992	chr7:2727682-2728392	Island	AMZ1	NM_133463	5'UTR	TRUE	7:2727641-2728897	Unclassified_Cell_type_specific
cg27640794	chr4	169555699	-0.317022	0.000188551	0.286333	1.18077	chr4:169552716-169552947	S_Shelf	PALLD;PALLD;PALLD	NM_001166109;NM_016081;NM_001166108	5'UTR;Body;Body	TRUE
cg07150255	chr6	29324414	0.284572	0.000189014	0.286333	1.0596		OpenSea	OR5V1	NM_030876	TSS1500
cg13977620	chr12	119715090	-0.24106	0.000190152	0.287064	0.89696		OpenSea				TRUE
cg06933816	chr16	70698146	0.345832	0.000191106	0.287512	1.28605	chr16:70697574-70698363	Island	MTSS1L	NM_138383	Body
cg07344194	chr15	83320433	0.347248	0.000193119	0.289147	1.28974	chr15:83315116-83317541	S_Shelf
cg08369870	chr16	70323412	-0.417104	0.000193637	0.289147	1.54871	chr16:70323127-70323489	Island	AARS	NM_001605	TSS200		16:70322720-70324004	Promoter_Associated
cg10521413	chr5	96519005	-0.258095	0.000194673	0.289147	0.957712	chr5:96519419-96519645	N_Shore	RIOK2;RIOK2	NM_018343;NM_001159749	TSS200;TSS200		5:96518515-96519878	Promoter_Associated
cg13116061	chr8	81926267	0.411453	0.000195556	0.289147	1.52597		OpenSea	PAG1	NM_018440	5'UTR
ch.17.2065773F	chr17	76200219	-0.343467	0.000196486	0.289147	1.27312		OpenSea	AFMID;AFMID	NM_001010982;NM_001145526	Body;Body
cg09257975	chr6	31795065	-0.352948	0.000198052	0.289147	1.30704	chr6:31795467-31797384	N_Shore	HSPA1B	NM_005346	TSS1500		6:31794677-31795737	Promoter_Associated
cg15971505	chr6	107349930	-0.251714	0.000199215	0.289147	0.931513	chr6:107349276-107349720	S_Shore	C6orf203;C6orf203;C6orf203;C6orf203;C6orf203	NM_001142470;NM_001142468;NM_016487;NM_001142470;NM_001142468	5'UTR;5'UTR;5'UTR;1stExon;1stExon		6:107349050-107350241	Promoter_Associated
cg23460551	chr7	66325901	0.334579	0.000199271	0.289147	1.23813		OpenSea				TRUE
cg08888249	chr19	49617681	-0.281427	0.000199576	0.289147	1.04125	chr19:49617455-49618569	Island	LIN7B	NM_022165	1stExon		19:49616934-49618771	Promoter_Associated
cg00189906	chr8	124780357	-0.245813	0.000201079	0.289147	0.90868	chr8:124780286-124781265	Island	FAM91A1	NM_144963	TSS1500		8:124779913-124781644	Promoter_Associated
cg02149895	chr8	25434849	-0.278887	0.000201564	0.289147	1.03065		OpenSea				TRUE	8:25434590-25435809	Unclassified_Cell_type_specific
cg07359518	chr12	132562495	0.228542	0.000202843	0.289147	0.843968		OpenSea	EP400	NM_015409	3'UTR	TRUE
cg19466974	chr3	136732896	-0.222759	0.000204104	0.289147	0.822013		OpenSea					3:136731856-136733599	Promoter_Associated
cg13148608	chr1	32573942	-0.223074	0.000205346	0.289147	0.822587	chr1:32574061-32574318	N_Shore	KPNA6	NM_012316	Body		1:32573293-32575603	Promoter_Associated
cg02072114	chr16	67753548	-0.254337	0.000205466	0.289147	0.937806	chr16:67752849-67753446	S_Shore	GFOD2;GFOD2;GFOD2	NR_027399;NR_027398;NM_030819	TSS1500;TSS1500;TSS1500		16:67752108-67754084	Promoter_Associated
cg25078081	chr12	42878192	-0.290374	0.000205803	0.289147	1.07048	chr12:42876654-42878193	Island	PRICKLE1;PRICKLE1;PRICKLE1;PRICKLE1	NM_153026;NM_001144883;NM_001144881;NM_001144882	5'UTR;TSS1500;TSS1500;TSS1500		12:42876032-42878260	Unclassified
cg07881171	chr3	72988159	-0.273602	0.000206547	0.289147	1.00822		OpenSea	GXYLT2	NM_001080393	Body	TRUE	3:72987851-72988356	Unclassified_Cell_type_specific
cg22028036	chr7	97838663	0.366616	0.000206665	0.289147	1.35088	chr7:97839862-97840222	N_Shore	LMTK2	NM_014916	3'UTR
cg04613517	chr15	98418214	0.301476	0.000207353	0.289147	1.11042		OpenSea	LOC91948;LOC91948	NR_024172;NR_024173	TSS1500;TSS1500
cg07079059	chr17	33569328	-0.200206	0.00020806	0.289147	0.73712	chr17:33569141-33570527	Island	SLFN5	NM_144975	TSS1500		17:33568968-33570421	Promoter_Associated
cg19221959	chr7	94537347	-0.231379	0.00020829	0.289147	0.851784	chr7:94536849-94537477	Island	PPP1R9A;PPP1R9A	NM_001166160;NM_017650	5'UTR;5'UTR	TRUE
cg03964515	chr8	21588527	0.404001	0.000209244	0.289147	1.48646		OpenSea	GFRA2;GFRA2;GFRA2	NM_001165038;NM_001165039;NM_001495	Body;Body;Body
cg17328068	chr11	96122542	-0.27736	0.000209485	0.289147	1.02037	chr11:96122536-96123587	Island	CCDC82;JRKL	NM_024725;NM_003772	5'UTR;TSS1500		11:96122433-96123883	Promoter_Associated
cg11897145	chr7	14030466	-0.272966	0.000209548	0.289147	1.00417	chr7:14030965-14031213	N_Shore	ETV1;ETV1;ETV1;ETV1	NM_001163148;NM_004956;NM_001163149;NM_001163147	5'UTR;TSS1500;5'UTR;TSS1500
cg19506623	chr2	161265259	0.33901	0.000209611	0.289147	1.24708	chr2:161263871-161264460	S_Shore	RBMS1;RBMS1	NM_002897;NM_016836	Body;Body
cg18884625	chr6	28831585	-0.245148	0.000209865	0.289147	0.901668	chr6:28831682-28832134	N_Shore					6:28831063-28832303	Promoter_Associated
cg05907933	chr5	77268888	-0.223998	0.000210025	0.289147	0.823802	chr5:77268350-77268787	S_Shore				TRUE	5:77268193-77269077	Unclassified
ch.21.442315R	chr21	36478569	-0.294152	0.000211806	0.290013	1.08073		OpenSea
cg06818532	chr3	107318032	-0.272055	0.000211979	0.290013	0.999452		OpenSea	BBX;BBX	NM_020235;NM_001142568	5'UTR;5'UTR	TRUE	3:107317981-107318368	Promoter_Associated_Cell_type_specific
cg00778995	chr2	105470558	-0.382623	0.000212853	0.290203	1.40496	chr2:105468851-105473488	Island	POU3F3	NM_006236	TSS1500		2:105470032-105470768	Unclassified_Cell_type_specific
cg00247599	chr6	27777649	-0.309666	0.000214758	0.290203	1.13587	chr6:27777855-27778251	N_Shore	HIST1H3H	NM_003536	TSS200		6:27777517-27777988	Promoter_Associated
cg03715129	chr7	2117724	0.377844	0.000214915	0.290203	1.38583	chr7:2116367-2116781	S_Shore	MAD1L1;MAD1L1;MAD1L1	NM_003550;NM_001013837;NM_001013836	Body;Body;Body
cg15434599	chr12	69201663	-0.201458	0.00021524	0.290203	0.738763	chr12:69201622-69202663	Island	MDM2;MDM2;MDM2;MDM2;MDM2;MDM2;MDM2;MDM2	NM_001145340;NM_006878;NM_006881;NM_002392;NM_006882;NM_006879;NM_001145339;NM_001145337	TSS1500;TSS1500;TSS1500;TSS1500;TSS1500;TSS1500;TSS1500;TSS1500		12:69201381-69202867	Promoter_Associated
ch.12.7819240R	chr12	7927973	-0.249612	0.000215432	0.290203	0.915248		OpenSea
cg12621514	chr10	54073047	-0.257399	0.000216284	0.290203	0.94336	chr10:54073989-54074827	N_Shore	DKK1	NM_012242	TSS1500
cg01096752	chr19	49468454	-0.227935	0.000217416	0.290203	0.83486	chr19:49468372-49469376	Island	FTL	NM_000146	TSS200		19:49467997-49468674	Promoter_Associated
cg17167832	chr1	169599754	0.387613	0.00021742	0.290203	1.41971		OpenSea	SELP	NM_003005	TSS1500
cg15258031	chr8	98185776	0.314807	0.000218332	0.290431	1.15247		OpenSea				TRUE
cg11554566	chr21	47398596	0.734338	0.000218918	0.290431	2.68747	chr21:47401108-47401436	N_Shelf
cg12786945	chr3	13324760	-0.349865	0.00021963	0.290495	1.27991	chr3:13323438-13324929	Island					3:13323310-13325044	Unclassified
cg05470736	chr8	145174706	0.343164	0.000221856	0.291311	1.2539	chr8:145170253-145171437	S_Shelf
cg21474774	chr1	71632244	0.264867	0.000222082	0.291311	0.967688		OpenSea				TRUE
cg23549869	chr17	40706776	-0.400886	0.000222242	0.291311	1.4645	chr17:40705176-40706983	Island	HSD17B1	NM_000413	Body		17:40705808-40707211	Promoter_Associated
cg14373727	chr10	72091514	-0.272507	0.000223676	0.29157	0.994754		OpenSea	LRRC20;LRRC20;LRRC20	NM_018239;NM_018205;NM_207119	Body;Body;Body	TRUE	10:72091106-72091841	Promoter_Associated
cg27015884	chr8	64349529	0.335434	0.000224286	0.29157	1.22407		OpenSea				TRUE
cg12978820	chr19	41593202	0.231588	0.000224438	0.29157	0.84504	chr19:41595895-41596140	N_Shelf	CYP2A13	NM_000766	TSS1500
cg22332045	chr13	114883479	0.26343	0.000228686	0.29468	0.959085	chr13:114879041-114879530	S_Shelf	RASA3	NM_007368	Body
cg03962458	chr13	50745832	0.290683	0.00022873	0.29468	1.05828		OpenSea	FAM10A4	NR_002183	TSS1500
cg06445873	chr16	67671779	0.341531	0.000228852	0.29468	1.24332		OpenSea	CTCF	NM_006565	3'UTR		16:67671693-67671794	Gene_Associated_Cell_type_specific
cg25498731	chr2	138045743	0.288816	0.000230206	0.294711	1.05068		OpenSea	THSD7B	NM_001080427	Body	TRUE
cg17441280	chr6	41888715	-0.366908	0.000232434	0.294711	1.33324	chr6:41888868-41889563	N_Shore	MED20;BYSL	NM_004275;NM_004053	Body;TSS1500		6:41888463-41889784	Promoter_Associated
cg00483100	chr7	150927849	0.285702	0.000232935	0.294711	1.03789	chr7:150929388-150930151	N_Shore
cg07530759	chr7	141541627	0.381717	0.000233755	0.294711	1.38611		OpenSea	PRSS37	NM_001008270	TSS1500
cg14100973	chr4	87280816	0.272074	0.000233845	0.294711	0.98792		OpenSea	MAPK10;MAPK10;MAPK10;MAPK10;MAPK10	NM_138980;NM_138982;NM_138982;NM_138980;NM_002753	5'UTR;1stExon;5'UTR;1stExon;5'UTR	TRUE
ch.17.467709F	chr17	13962575	-0.302769	0.00023438	0.294711	1.09907		OpenSea
cg02620147	chr8	26726143	0.253857	0.000235056	0.294711	0.921205	chr8:26721642-26724566	S_Shore
cg13155001	chr4	121843785	-0.385502	0.000235468	0.294711	1.39863	chr4:121843148-121844193	Island	PRDM5;PRDM5	NM_018699;NM_018699	1stExon;5'UTR		4:121843200-121844511	Promoter_Associated_Cell_type_specific
cg02810304	chr17	77351095	0.257779	0.000235928	0.294711	0.935023		OpenSea	HRNBP3	NM_001082575	5'UTR
cg16692892	chr5	179160673	-0.208501	0.000236466	0.294711	0.756071	chr5:179159467-179160534	S_Shore	MAML1	NM_014757	Body		5:179160668-179160945	Promoter_Associated_Cell_type_specific
cg01385882	chr11	120204978	0.379993	0.000237584	0.294711	1.37716	chr11:120206460-120207649	N_Shore					11:120204862-120205019	Unclassified_Cell_type_specific
cg24942272	chr7	45961772	-0.314916	0.00023772	0.294711	1.14124	chr7:45960137-45961347	S_Shore	IGFBP3;IGFBP3	NM_000598;NM_001013398	TSS1500;TSS1500		7:45961744-45962034	Unclassified
cg16393688	chr17	41322492	-0.229602	0.000238428	0.294711	0.831765	chr17:41322972-41323363	N_Shore	NBR1;NBR1;NBR1	NM_005899;NM_031858;NM_031862	TSS1500;TSS200;TSS200		17:41322021-41324107	Promoter_Associated
cg13406243	chr9	141013112	0.265445	0.000239455	0.294711	0.961116	chr9:141014643-141014870	N_Shore	CACNA1B	NM_000718	Body
cg14739153	chr6	32142122	0.309555	0.00023947	0.294711	1.12082		OpenSea	AGPAT1;AGPAT1	NM_006411;NM_032741	5'UTR;5'UTR	TRUE
cg22162597	chr1	113214053	0.340676	0.000239911	0.294711	1.23323	chr1:113217475-113218097	N_Shelf	CAPZA1	NM_006135	3'UTR
cg27380580	chr7	116443066	-0.241751	0.000240586	0.294711	0.874831		OpenSea				TRUE	7:116443032-116443245	Unclassified_Cell_type_specific
cg18537894	chr3	186560083	0.295865	0.000242808	0.294711	1.06947		OpenSea	ADIPOQ	NM_004797	TSS1500
cg19305696	chr8	144336415	0.35568	0.00024283	0.294711	1.28568	chr8:144337536-144338585	N_Shore	ZFP41	NM_173832	3'UTR
cg00810529	chr1	117504034	0.345934	0.000244276	0.294711	1.24955		OpenSea	PTGFRN	NM_020440	Body
cg11032313	chr7	139476298	-0.260527	0.00024446	0.294711	0.940968	chr7:139477406-139478496	N_Shore	HIPK2;HIPK2	NM_001113239;NM_022740	Body;Body		7:139475137-139477045	Promoter_Associated
cg12557278	chr6	95927547	0.317195	0.000244952	0.294711	1.14537		OpenSea				TRUE
cg03166508	chr10	89453226	0.363085	0.000246069	0.294711	1.31035		OpenSea	PAPSS2;PAPSS2	NM_004670;NM_001015880	Body;Body	TRUE
cg00311772	chr2	242092919	0.439825	0.000246385	0.294711	1.58706	chr2:242088415-242090330	S_Shelf	PPP1R7	NM_002712	Body
cg08977209	chr17	80867256	0.329681	0.000247292	0.294711	1.18909	chr17:80863327-80863743	S_Shelf	TBCD	NM_005993	Body
cg18954504	chr17	34819740	-0.229969	0.000248572	0.294711	0.828933	chr17:34819844-34820754	N_Shore				TRUE
cg03103549	chr20	20015480	0.262678	0.000249997	0.294711	0.946183		OpenSea	CRNKL1	NM_016652	3'UTR
cg08877293	chr11	65668089	-0.425816	0.000250381	0.294711	1.53353	chr11:65666676-65668209	Island	FOSL1	NM_005438	TSS200		11:65667575-65668440	Promoter_Associated
cg19762801	chr7	83587829	0.402204	0.000250685	0.294711	1.44829		OpenSea	SEMA3A	NM_006080	3'UTR
cg17016559	chr22	46067508	-0.349542	0.000251497	0.294711	1.25816	chr22:46067451-46068490	Island	ATXN10;ATXN10	NM_013236;NM_001167621	TSS200;TSS200		22:46066949-46068812	Promoter_Associated_Cell_type_specific
cg02717656	chr16	88909766	0.395256	0.00025363	0.294711	1.42126	chr16:88908433-88908698	S_Shore	GALNS	NM_000512	Body
cg06728098	chr8	80942046	-0.221799	0.000253746	0.294711	0.7975	chr8:80942117-80942593	N_Shore	MRPS28	NM_014018	Body		8:80941568-80943040	Promoter_Associated
cg06173395	chr7	24924081	0.21391	0.000253996	0.294711	0.769045		OpenSea	OSBPL3;OSBPL3;OSBPL3;OSBPL3	NM_015550;NM_145321;NM_145320;NM_145322	Body;Body;Body;Body	TRUE
cg26808637	chr10	95228650	0.270376	0.000254597	0.294711	0.97177		OpenSea	MYOF;MYOF	NM_133337;NM_013451	Body;Body	TRUE
cg14608180	chr9	139872839	-0.336239	0.000256312	0.294711	1.20751	chr9:139872237-139873143	Island	PTGDS	NM_000954	Body
cg17310654	chr12	46319993	0.222375	0.000256507	0.294711	0.798528		OpenSea	SFRS2IP	NM_004719	Body
cg08762449	chr15	99191529	-0.250785	0.000257311	0.294711	0.900203	chr15:99190446-99194559	Island	IGF1R	NM_000875	TSS1500		15:99191454-99191724	Promoter_Associated
cg12459706	chr6	32939295	-0.266951	0.00025763	0.294711	0.958089	chr6:32939275-32940954	Island	BRD2;BRD2	NM_001113182;NM_005104	5'UTR;5'UTR
cg16299601	chr3	141945703	0.255288	0.000257636	0.294711	0.916228	chr3:141943946-141944573	S_Shore	GK5	NM_001039547	TSS1500		3:141945600-141945811	Unclassified_Cell_type_specific
cg08855551	chr4	71013352	0.311928	0.000258137	0.294711	1.11924		OpenSea	CSN1S2B	NR_003721	TSS1500
cg05972102	chr3	87282710	0.301222	0.000258643	0.294711	1.08057		OpenSea	CHMP2B	NM_014043	Body	TRUE
cg21828899	chr17	79980823	-0.357655	0.000259128	0.294711	1.28272	chr17:79980199-79981548	Island	LRRC45;STRA13	NM_144999;NM_144998	TSS1500;TSS200		17:79980172-79981991	Promoter_Associated
cg09563619	chr17	80780281	0.267973	0.000259926	0.294711	0.960725		OpenSea	TBCD	NM_005993	Body	TRUE
cg19402405	chr10	64576514	-0.219369	0.00026007	0.294711	0.786417	chr10:64574660-64578778	Island	EGR2;EGR2;EGR2;EGR2	NM_001136178;NM_001136179;NM_000399;NM_001136177	5'UTR;TSS1500;TSS1500;TSS1500		10:64576000-64576629	Promoter_Associated
cg26166145	chr6	32340208	0.450621	0.000260094	0.294711	1.61542		OpenSea	C6orf10	NM_006781	TSS1500
cg05196362	chr12	76941713	0.410546	0.000260922	0.294711	1.47119		OpenSea	OSBPL8;OSBPL8	NM_020841;NM_001003712	5'UTR;5'UTR	TRUE
cg21721432	chr12	57472784	-0.236008	0.000261187	0.294711	0.845626	chr12:57472274-57472619	S_Shore	TMEM194A;TMEM194A	NM_001130963;NM_015257	TSS1500;TSS1500		12:57471988-57473131	Promoter_Associated
cg14202825	chr13	42622333	-0.228598	0.000262824	0.295116	0.818457	chr13:42621745-42623038	Island	DGKH;DGKH	NM_178009;NM_152910	TSS1500;TSS1500
cg03821157	chr2	216325022	0.298616	0.000262895	0.295116	1.06911		OpenSea				TRUE
cg03463994	chr2	189046152	-0.323282	0.000266625	0.296308	1.15544		OpenSea				TRUE
cg06931405	chr8	141668936	0.342923	0.000267028	0.296308	1.22542		OpenSea	PTK2;PTK2	NM_153831;NM_005607	3'UTR;3'UTR	TRUE
ch.13.105597677F	chr13	106799676	-0.287422	0.000269648	0.296308	1.02587		OpenSea
cg03915740	chr8	129050605	0.320211	0.000269806	0.296308	1.14282		OpenSea	PVT1	NR_003367	Body	TRUE
cg03678333	chr20	32077828	-0.246786	0.000270042	0.296308	0.880674	chr20:32077657-32078469	Island	CBFA2T2	NM_001032999	TSS200		20:32077332-32079307	Promoter_Associated
cg06332484	chr6	158834216	0.334344	0.000272606	0.296308	1.19176		OpenSea	TULP4;TULP4	NM_020245;NM_001007466	Body;Body
cg24194410	chr5	127418784	-0.350044	0.000272624	0.296308	1.24771	chr5:127418594-127420512	Island	SLC12A2;FLJ33630	NM_001046;NR_015360	TSS1500;TSS200		5:127418659-127419310	Promoter_Associated
cg03934443	chr10	134639821	0.217016	0.00027349	0.296308	0.773242		OpenSea
cg13366601	chr7	158601007	0.383971	0.000275248	0.296308	1.36704	chr7:158596444-158597251	S_Shelf	ESYT2	NM_020728	Body
cg09755579	chr2	61645972	0.286577	0.000275756	0.296308	1.02006		OpenSea	SNORA70B;USP34	NR_003707;NM_014709	TSS1500;Body
cg05151393	chr14	70883883	-0.26354	0.000276228	0.296308	0.93787		OpenSea	SYNJ2BP	NM_018373	TSS200		14:70883254-70884280	Promoter_Associated
ch.11.1823407F	chr11	85192445	-0.284679	0.000276377	0.296308	1.01303		OpenSea	DLG2	NM_001142699	Body
cg07498239	chr19	2303032	-0.398509	0.000277542	0.296308	1.41737	chr19:2302466-2302999	S_Shore	LINGO3	NM_001101391	5'UTR		19:2302345-2303498	Unclassified_Cell_type_specific
cg14873545	chr10	90639839	-0.252896	0.000279122	0.296308	0.898843	chr10:90639787-90640623	Island	STAMBPL1	NM_020799	TSS200		10:90639207-90641145	Promoter_Associated
cg10938836	chr2	166810420	-0.390194	0.000280242	0.296308	1.38615	chr2:166809970-166810826	Island	TTC21B	NM_024753	TSS200		2:166809230-166811343	Promoter_Associated
cg03588299	chr10	390961	0.307423	0.0002803	0.296308	1.09208	chr10:391382-394008	N_Shore	DIP2C	NM_014974	Body	TRUE
cg24125901	chr19	18716439	-0.327636	0.000281048	0.296308	1.16351	chr19:18716229-18718743	Island	CRLF1	NM_004750	Body	TRUE	19:18716413-18716479	Unclassified
cg24405068	chr6	137366336	0.257205	0.000281266	0.296308	0.913305	chr6:137365299-137366126	S_Shore	IL20RA	NM_014432	TSS200
cg09712368	chr16	57840379	0.246147	0.000282013	0.296308	0.873756	chr16:57835955-57836989	S_Shelf
cg25964019	chr7	21732239	0.392461	0.000282551	0.296308	1.39281		OpenSea	DNAH11	NM_003777	Body	TRUE
cg04321580	chr8	143696133	-0.217282	0.000283331	0.296308	0.770852	chr8:143694430-143696166	Island	ARC	NM_015193	TSS1500	TRUE	8:143695283-143696603	Unclassified
cg05514006	chr17	54893150	0.221532	0.000283996	0.296308	0.785706		OpenSea	C17orf67	NM_001085430	1stExon	TRUE
ch.2.346154R	chr2	12111086	-0.276198	0.000286544	0.296308	0.978516		OpenSea
cg07964539	chr6	41890080	-0.213398	0.000286553	0.296308	0.756024	chr6:41888868-41889563	S_Shore	BYSL;MED20	NM_004053;NM_004275	Body;TSS1500		6:41889879-41890367	Promoter_Associated
cg08808148	chr17	65711574	0.399249	0.000287813	0.296308	1.4137	chr17:65713768-65714268	N_Shelf
cg04240856	chrX	138645497	0.349501	0.000289212	0.296308	1.23681		OpenSea	F9	NM_000133	3'UTR
cg26546310	chr1	159895336	-0.237126	0.000289215	0.296308	0.839136	chr1:159894329-159895398	Island	TAGLN2	NM_003564	TSS200		1:159895125-159895890	Promoter_Associated
cg12452952	chr2	189433317	0.345206	0.000289693	0.296308	1.22136		OpenSea	GULP1	NM_016315	Body
cg24010402	chr6	26660753	0.257126	0.000289904	0.296308	0.909646	chr6:26659536-26660165	S_Shore	ZNF322A	NM_024639	TSS1500		6:26659760-26660777	Promoter_Associated
cg12115664	chr6	33176289	-0.298339	0.000291078	0.296308	1.05492	chr6:33175561-33176387	Island	RING1;RING1	NM_002931;NM_002931	1stExon;5'UTR		6:33175424-33176941	Promoter_Associated
cg12176856	chr15	85586841	0.39606	0.000292073	0.296308	1.39988		OpenSea	PDE8A;PDE8A	NM_173454;NM_002605	Body;Body	TRUE
cg15710681	chr11	30348418	0.317067	0.000292742	0.296308	1.12036	chr11:30344536-30344946	S_Shelf	C11orf46	NM_152316	5'UTR
cg17600661	chr8	94752611	-0.297414	0.000292778	0.296308	1.0509	chr8:94752975-94753499	N_Shore	C8orf39;RBM12B	NR_027259;NM_203390	Body;5'UTR		8:94752230-94753672	Unclassified
cg24487656	chr1	11986728	-0.285937	0.000295817	0.296308	1.00906	chr1:11985643-11986634	S_Shore	KIAA2013	NM_138346	TSS1500		1:11985987-11986894	Promoter_Associated_Cell_type_specific
cg04030842	chr16	1361063	-0.301037	0.000298446	0.296308	1.0612	chr16:1358729-1360232	S_Shore	UBE2I;UBE2I;UBE2I;UBE2I	NM_194260;NM_194259;NM_003345;NM_194261	5'UTR;5'UTR;5'UTR;5'UTR
cg18162743	chr8	82692915	-0.255272	0.000298796	0.296308	0.899737		OpenSea					8:82692474-82694191	Unclassified
cg00597043	chr17	5375394	0.310481	0.000299202	0.296308	1.09415	chr17:5371848-5372318	S_Shelf
cg22374415	chr2	188210673	0.37756	0.000301419	0.296308	1.32932		OpenSea	CALCRL	NM_005795	3'UTR
cg03365403	chr11	421691	0.426288	0.000301503	0.296308	1.50083	chr11:420265-420975	S_Shore	ANO9	NM_001012302	Body
cg18453720	chrX	100332757	0.383667	0.000302625	0.296308	1.35016		OpenSea	TMEM35	NM_021637	TSS1500
cg06925387	chr11	4629034	-0.462262	0.000302869	0.296308	1.62658	chr11:4629098-4629530	N_Shore	TRIM68	NM_018073	5'UTR		11:4628812-4630013	Promoter_Associated
cg18004262	chr3	126076475	-0.324744	0.000302918	0.296308	1.14267	chr3:126074783-126076865	Island	KLF15	NM_014079	TSS1500		3:126076257-126076522	Promoter_Associated
cg20840416	chr7	6647235	0.240212	0.000303436	0.296308	0.84505	chr7:6646884-6647956	Island	C7orf26	NM_024067	Body
cg14582546	chr20	61427684	-0.248943	0.000303509	0.296308	0.87574	chr20:61427668-61428098	Island	C20orf20	NM_018270	TSS200		20:61427354-61428641	Promoter_Associated
cg01801951	chr6	88039504	0.254941	0.000304125	0.296308	0.896615		OpenSea	C6orf162;C6orf162;GJB7	NM_001042493;NM_020425;NM_198568	5'UTR;5'UTR;TSS1500
cg02128572	chr17	3716214	0.253483	0.000305185	0.296308	0.891105		OpenSea	C17orf85;C17orf85	NM_018553;NM_001114118	3'UTR;3'UTR
cg08418279	chr16	49733170	0.207829	0.000305636	0.296308	0.730477	chr16:49732348-49732712	S_Shore	ZNF423	NM_015069	Body
cg26119090	chr2	26468346	-0.383931	0.000305961	0.296308	1.34926	chr2:26468170-26468407	Island	HADHA;HADHB	NM_000182;NM_000183	TSS1500;5'UTR
cg24161615	chr1	56943330	-0.298452	0.000306435	0.296308	1.04866	chr1:56943401-56943669	N_Shore				TRUE
cg21404028	chr1	184020687	-0.225967	0.000306921	0.296308	0.793817	chr1:184020781-184021054	N_Shore	TSEN15;TSEN15;TSEN15	NR_023349;NM_052965;NM_001127394	TSS200;TSS200;TSS200		1:184019737-184021639	Promoter_Associated
cg22805909	chr14	96967825	-0.297321	0.000309238	0.296308	1.04351	chr14:96968154-96969371	N_Shore	PAPOLA	NM_032632	TSS1500
cg13322290	chr1	7841088	0.313404	0.000309815	0.296308	1.0997	chr1:7843460-7843693	N_Shelf	VAMP3	NM_004781	3'UTR
cg09638686	chr15	69411787	0.216812	0.000310844	0.296308	0.76046		OpenSea	MIR548H4	NR_031680	Body	TRUE
cg16292983	chr4	113218524	-0.300154	0.000311099	0.296308	1.05267		OpenSea	ALPK1;ALPK1;ALPK1;ALPK1	NM_025144;NM_025144;NM_001102406;NM_001102406	1stExon;5'UTR;5'UTR;1stExon		4:113218392-113218715	Unclassified_Cell_type_specific
cg25235380	chr17	4167449	-0.244111	0.000311123	0.296308	0.856112	chr17:4166705-4167353	S_Shore	ANKFY1;ANKFY1	NM_020740;NM_016376	TSS200;TSS200		17:4166088-4168142	Promoter_Associated
cg26163057	chr2	29038601	0.298197	0.000311847	0.296308	1.0455		OpenSea	SPDYA;SPDYA;SPDYA	NM_001008779;NM_182756;NM_001142634	TSS1500;5'UTR;5'UTR
cg11193896	chr8	17100916	0.317529	0.000311894	0.296308	1.11325	chr8:17103890-17104863	N_Shelf	CNOT7;CNOT7	NM_013354;NM_054026	Body;Body
cg00740691	chr17	2680064	-0.352521	0.000312963	0.296308	1.23541	chr17:2679747-2680512	Island					17:2679836-2680531	Unclassified_Cell_type_specific
cg01682663	chr17	66012951	0.285675	0.000315285	0.296308	1.00023	chr17:66016119-66016359	N_Shelf
cg23840812	chr1	242252992	0.393101	0.000315395	0.296308	1.3763		OpenSea	PLD5	NM_152666	3'UTR
cg18559571	chr12	50570042	0.329686	0.000317797	0.296308	1.15319		OpenSea	LIMA1;LIMA1;LIMA1	NM_016357;NM_001113546;NM_001113547	3'UTR;3'UTR;3'UTR
cg14558799	chr6	64308563	-0.289324	0.000319267	0.296308	1.01143		OpenSea				TRUE	6:64308212-64308970	Promoter_Associated
cg08690379	chr2	233250571	-0.251862	0.000322447	0.296308	0.879386	chr2:233251361-233253414	N_Shore	ECEL1P2	NR_028501	Body
ch.10.907315R	chr10	35851693	-0.361428	0.000322517	0.296308	1.26191		OpenSea	CCNY;CCNY	NM_145012;NM_181698	Body;Body
cg18937330	chr4	80994550	-0.208863	0.000322548	0.296308	0.729227	chr4:80993375-80994410	S_Shore	ANTXR2;ANTXR2	NM_058172;NM_001145794	TSS200;TSS200
ch.8.68016094R	chr8	67853540	-0.250749	0.000322611	0.296308	0.875444		OpenSea
cg14468720	chr3	113557932	-0.297505	0.000322709	0.296308	1.03865	chr3:113557568-113557800	S_Shore	GRAMD1C	NM_017577	Body		3:113557383-113558319	Promoter_Associated
cg23893375	chr15	55791821	0.285239	0.000323981	0.296308	0.995336	chr15:55790301-55790754	S_Shore	DYX1C1;DYX1C1;DYX1C1	NM_001033559;NM_001033560;NM_130810	5'UTR;5'UTR;5'UTR
cg06147651	chr3	20115681	0.305211	0.000324093	0.296308	1.06498		OpenSea	KAT2B	NM_003884	Body	TRUE
cg04149356	chr5	158139306	0.294617	0.000325097	0.296308	1.02762		OpenSea	EBF1	NM_024007	Body
cg07906115	chr19	1408136	-0.234178	0.000325306	0.296308	0.816745	chr19:1407109-1408843	Island	DAZAP1;DAZAP1	NM_018959;NM_170711	Body;Body
cg15359342	chrX	20154586	0.437205	0.000326285	0.296308	1.52427		OpenSea	SCARNA9L;EIF1AX	NR_023358;NM_001412	TSS200;Body
cg10512498	chr4	176986333	0.516832	0.000328514	0.296308	1.80036	chr4:176986921-176987360	N_Shore	WDR17;WDR17	NM_181265;NM_170710	TSS1500;TSS1500		4:176986268-176986339	Unclassified_Cell_type_specific
cg13695892	chr22	41940480	-0.309031	0.000329158	0.296308	1.07623	chr22:41939917-41940713	Island	POLR3H;POLR3H;POLR3H	NM_001018052;NM_001018050;NM_138338	TSS200;TSS200;TSS200		22:41939794-41940997	Promoter_Associated
cg07829842	chr16	56228495	-0.303617	0.000330533	0.296308	1.05682	chr16:56224731-56224980	S_Shelf	DKFZP434H168;GNAO1;GNAO1	NR_026889;NM_020988;NM_138736	TSS200;Body;Body		16:56228174-56228697	Unclassified_Cell_type_specific
cg06880245	chr11	15770250	0.309326	0.000332255	0.296308	1.076		OpenSea				TRUE
cg21721701	chr11	47739669	0.231762	0.000332378	0.296308	0.806154	chr11:47736739-47737106	S_Shelf	FNBP4	NM_015308	Body
cg20249949	chr10	1789330	0.357956	0.00033288	0.296308	1.24487		OpenSea
cg18364576	chr14	53417060	-0.327069	0.000333208	0.296308	1.13731	chr14:53417108-53418339	N_Shore	FERMT2;FERMT2;FERMT2	NM_006832;NM_001134999;NM_001135000	Body;Body;Body
cg16534867	chr7	42033899	-0.24371	0.00033414	0.296308	0.847154		OpenSea	GLI3	NM_000168	Body	TRUE
cg16484018	chr1	33502708	-0.254991	0.000334679	0.296308	0.886187	chr1:33502201-33502719	Island	AK2;AK2	NM_001625;NM_013411	TSS1500;TSS1500		1:33501604-33503030	Promoter_Associated
cg20890313	chr7	26904699	-0.356934	0.00033471	0.296308	1.24046	chr7:26903869-26904753	Island	SKAP2	NM_003930	TSS1500		7:26903336-26904838	Promoter_Associated
cg24291309	chr3	145835726	0.291648	0.000335637	0.296308	1.01322		OpenSea	PLOD2;PLOD2	NM_000935;NM_182943	Body;Body	TRUE
cg11956146	chr18	21718974	-0.284715	0.00033666	0.296308	0.988762	chr18:21718862-21719550	Island	CABYR;CABYR;CABYR;CABYR;CABYR;CABYR;CABYR;CABYR;CABYR;CABYR;CABYR	NM_138643;NM_153769;NM_153770;NM_153770;NM_153769;NM_012189;NM_138644;NM_012189;NM_153768;NM_138643;NM_153768	1stExon;1stExon;1stExon;5'UTR;5'UTR;5'UTR;TSS1500;1stExon;5'UTR;5'UTR;1stExon		18:21718382-21719776	Promoter_Associated
cg10198813	chr19	12188074	0.274431	0.000337902	0.296308	0.952607		OpenSea	ZNF844	NM_001136501	3'UTR
cg26757305	chr4	47487301	-0.356152	0.000339502	0.296308	1.23555		OpenSea	ATP10D	NM_020453	TSS200		4:47487034-47487658	Promoter_Associated
cg21226059	chr5	178986404	0.791349	0.000340458	0.296308	2.74435	chr5:178986513-178986999	N_Shore	RUFY1;RUFY1;RUFY1	NM_001040452;NM_025158;NM_001040451	TSS1500;Body;TSS1500		5:178986177-178986948	Promoter_Associated
cg06931327	chr5	95297900	-0.274347	0.00034124	0.296308	0.951143	chr5:95296368-95297438	S_Shore	ELL2	NM_012081	TSS200		5:95297462-95298163	Promoter_Associated
cg17023254	chr4	908859	-0.214759	0.000342367	0.296308	0.744249	chr4:908737-909040	Island	GAK	NM_005255	Body
cg06203251	chr3	53917543	0.280748	0.000342386	0.296308	0.972928	chr3:53915731-53916320	S_Shore	ACTR8	NM_022899	TSS1500
cg01036409	chr17	66597372	-0.358174	0.000343462	0.296308	1.24076	chr17:66596072-66597578	Island	FAM20A	NM_017565	TSS1500
cg10961841	chr1	47697429	-0.329132	0.000343691	0.296308	1.14006	chr1:47696504-47698197	Island					1:47696696-47698150	Unclassified_Cell_type_specific
cg23874746	chr2	183387015	0.384469	0.000343755	0.296308	1.33171		OpenSea	PDE1A;PDE1A	NM_005019;NM_001003683	1stExon;Body
cg09613594	chr8	117312424	0.239423	0.000343915	0.296308	0.829252		OpenSea				TRUE
cg19192931	chr2	60784368	-0.258521	0.000343926	0.296308	0.895395	chr2:60782535-60782779	S_Shore
cg06657243	chr22	27068716	-0.215509	0.000344285	0.296308	0.746325		OpenSea	MIAT	NR_003491	Body		22:27068470-27069946	Promoter_Associated
cg27168002	chr12	96365449	0.211261	0.000345241	0.296308	0.731358		OpenSea				TRUE
cg27298639	chrX	142113827	0.258753	0.000345288	0.296308	0.895757		OpenSea	SPANXN4	NM_001009613	1stExon
cg24640510	chr15	80988694	-0.225305	0.000345861	0.296308	0.779804	chr15:80987196-80988664	S_Shore	FAM108C1	NM_021214	Body
cg20752284	chr2	133178190	0.343603	0.000346218	0.296308	1.18909	chr2:133173532-133174369	S_Shelf	GPR39	NM_001508	Body
cg17133183	chr15	78632861	-0.349115	0.000346906	0.296308	1.20787	chr15:78632669-78633108	Island	CRABP1	NM_004378	Body
cg23442217	chr1	55972115	0.252263	0.000346917	0.296308	0.872773		OpenSea				TRUE
cg26521278	chr12	119771257	0.363507	0.000349387	0.296308	1.25653	chr12:119772353-119772594	N_Shore	CCDC60	NM_178499	TSS1500
cg06483575	chr20	2464696	0.280152	0.000350038	0.296308	0.968173		OpenSea	ZNF343	NM_024325	Body
cg22295389	chr7	132937102	0.278521	0.000351087	0.296308	0.962173		OpenSea	EXOC4;EXOC4	NM_021807;NM_001037126	TSS1500;TSS1500
cg00452079	chr3	73111175	0.32078	0.000352219	0.296308	1.10771		OpenSea	FLJ10213;PPP4R2;FLJ10213	NM_018029;NM_174907;NM_018029	5'UTR;Body;1stExon
cg11060673	chr4	128651206	0.213296	0.000353766	0.296308	0.736144	chr4:128651419-128651977	N_Shore	SLC25A31	NM_031291	TSS1500
cg05318026	chr18	45936057	-0.236077	0.00035427	0.296308	0.814623	chr18:45934453-45937265	Island
cg22803549	chr14	93215468	0.291999	0.000355335	0.296308	1.00721		OpenSea	LGMN;LGMN	NM_001008530;NM_005606	TSS1500;TSS1500		14:93214100-93215492	Promoter_Associated
cg07359864	chr5	132198209	0.293789	0.000356894	0.296308	1.01283	chr5:132201901-132202753	N_Shelf	GDF9	NM_005260	Body
cg22773093	chr12	45269519	-0.299493	0.000357549	0.296308	1.03225	chr12:45269830-45270835	N_Shore	NELL2;NELL2;NELL2;NELL2;NELL2	NM_001145110;NM_001145107;NM_001145109;NM_006159;NM_001145108	Body;Body;TSS200;Body;Body
cg10600367	chr6	32916946	0.24761	0.000357791	0.296308	0.853355		OpenSea	HLA-DMA	NM_006120	Body
cg26120680	chr9	34612489	-0.265234	0.000358407	0.296308	0.913897	chr9:34611950-34612641	Island	C9orf23;C9orf23	NM_148178;NM_148179	TSS1500;TSS1500		9:34611756-34613876	Promoter_Associated
cg05641884	chr4	76735041	0.277504	0.000358456	0.296308	0.956156		OpenSea	USO1	NM_003715	3'UTR
cg15833588	chr11	67572999	-0.373784	0.000358468	0.296308	1.28789	chr11:67572486-67573851	Island	LOC645332	NR_024249	TSS200		11:67572483-67573773	Promoter_Associated
cg17765553	chr8	35731494	0.22568	0.000358809	0.296308	0.777497		OpenSea
cg20050420	chr14	95783728	0.250434	0.000359562	0.296308	0.86255	chr14:95785752-95786151	N_Shelf	CLMN	NM_024734	Body
ch.10.345533F	chr10	12228308	-0.28784	0.000359621	0.296308	0.991365		OpenSea	NUDT5	NM_014142	5'UTR
cg19836460	chr3	113251336	-0.299453	0.000359783	0.296308	1.03131	chr3:113251699-113252290	N_Shore	SIDT1;SIDT1	NM_017699;NM_017699	5'UTR;1stExon		3:113251268-113251778	Promoter_Associated
cg10631544	chr4	187109237	0.321484	0.000361357	0.296308	1.10657	chr4:187111939-187113286	N_Shelf
cg02542704	chr16	25026899	-0.301182	0.000361818	0.296308	1.03652	chr16:25026067-25026538	S_Shore	ARHGAP17;ARHGAP17	NM_018054;NM_001006634	TSS1500;TSS1500		16:25025417-25027025	Promoter_Associated
cg04200835	chr16	31106277	-0.453134	0.000362658	0.296308	1.55901	chr16:31105451-31106321	Island	VKORC1;VKORC1	NM_206824;NM_024006	TSS200;TSS200		16:31105475-31106513	Promoter_Associated
cg20957648	chr5	108745953	-0.263511	0.000363051	0.296308	0.906487	chr5:108744926-108745640	S_Shore	PJA2	NM_014819	TSS1500		5:108745616-108746328	Promoter_Associated
cg14958310	chr11	64511324	-0.362425	0.000363294	0.296308	1.24665	chr11:64509433-64513826	Island	RASGRP2;RASGRP2;RASGRP2	NM_001098671;NM_153819;NM_001098670	5'UTR;5'UTR;5'UTR		11:64510895-64511670	Promoter_Associated
cg20957095	chr11	58345705	-0.400104	0.000363386	0.296308	1.37621	chr11:58345673-58347321	Island	ZFP91;LPXN;ZFP91-CNTF	NM_053023;NM_001143995;NR_024091	TSS1500;TSS200;TSS1500		11:58345383-58345830	Promoter_Associated
cg24509237	chr1	74666471	0.295725	0.00036364	0.296308	1.0171	chr1:74663826-74664035	S_Shelf	TNNI3K;FPGT	NM_001112808;NM_003838	Body;Body
cg01845427	chr6	147125402	0.233981	0.000367549	0.296308	0.803651		OpenSea	LOC729176;C6orf103	NR_003954;NM_024694	TSS1500;Body
cg06109238	chr13	99017232	0.315183	0.000368375	0.296308	1.08225		OpenSea	FARP1	NM_005766	Body	TRUE
cg05678871	chr4	57329597	0.355729	0.000368433	0.296308	1.22144	chr4:57333461-57334195	N_Shelf
cg13916603	chr9	129170519	0.2616	0.000368717	0.296308	0.898151		OpenSea	FAM125B	NM_033446	Body	TRUE
cg09911982	chr6	33216283	-0.261248	0.000368897	0.296308	0.896888	chr6:33216103-33217463	Island					6:33215783-33217632	Promoter_Associated
cg06372522	chrX	118374789	0.259035	0.000369257	0.296308	0.889183	chrX:118369862-118370973	S_Shelf	PGRMC1	NM_006667	Body
cg20559608	chr3	131754012	-0.262596	0.000369793	0.296308	0.901241	chr3:131753880-131754139	Island	CPNE4	NM_130808	TSS200		3:131753171-131754447	Unclassified
cg03311134	chr10	134807208	0.340281	0.000370058	0.296308	1.16775	chr10:134807176-134807445	Island
cg11287850	chr19	35264158	-0.230907	0.000370185	0.296308	0.792374	chr19:35263648-35264275	Island	ZNF599	NM_001007248	TSS200		19:35263430-35264597	Unclassified
cg14903331	chr7	28943581	0.264107	0.000370201	0.296308	0.906298		OpenSea				TRUE
cg10594237	chr3	183165594	-0.286935	0.000370404	0.296308	0.984566	chr3:183165238-183165667	Island					3:183165216-183166003	Promoter_Associated
cg06166885	chr4	165305815	0.269809	0.000370645	0.296308	0.925727	chr4:165304328-165305177	S_Shore	MARCH1	NM_001166373	TSS1500
cg23699648	chr6	121756560	0.249745	0.000371555	0.296308	0.856618		OpenSea	GJA1	NM_000165	TSS200
cg12095491	chr5	96032006	0.285459	0.000371932	0.296308	0.978993		OpenSea	CAST;CAST;CAST;CAST;CAST	NM_001750;NM_001042441;NM_173063;NM_001042440;NM_001042442	Body;Body;Body;Body;Body
cg14686309	chr17	9548019	-0.250701	0.000373765	0.296308	0.859251	chr17:9548389-9549616	N_Shore	USP43	NM_153210	TSS1500
cg17492855	chr11	65585364	-0.283005	0.000373826	0.296308	0.96995	chr11:65585389-65585884	N_Shore					11:65585149-65586272	Promoter_Associated
cg08987892	chr12	56109767	-0.252181	0.000374021	0.296308	0.86425	chr12:56109798-56110298	N_Shore	BLOC1S1	NM_001487	TSS200		12:56109187-56110752	Promoter_Associated
cg07229893	chr4	1645950	0.238492	0.000374187	0.296308	0.81729	chr4:1645886-1646324	Island	FAM53A	NM_001013622	Body
cg11749543	chr15	83409972	0.360346	0.000374566	0.296308	1.23472		OpenSea
cg21616243	chr12	129299702	0.356732	0.000374619	0.296308	1.22231		OpenSea	MGC16384;SLC15A4	NR_026666;NM_145648	TSS1500;Body
cg06756169	chr15	22833335	0.621443	0.000376321	0.296308	2.1281	chr15:22833282-22833911	Island	TUBGCP5;TUBGCP5	NM_001102610;NM_052903	TSS200;TSS200		15:22832804-22834244	Promoter_Associated
cg00886770	chr13	52770931	0.20198	0.000376336	0.296308	0.691664	chr13:52769556-52769878	S_Shore
cg08548095	chr6	30325757	-0.335078	0.000376449	0.296308	1.14741		OpenSea					6:30325327-30326237	Unclassified
cg19230952	chrX	54523105	0.305222	0.00037677	0.296308	1.04506	chrX:54521445-54522749	S_Shore	FGD1	NM_004463	TSS1500		X:54521895-54523132	Unclassified_Cell_type_specific
cg11211795	chr1	16554984	-0.235254	0.000377483	0.296308	0.805299	chr1:16553326-16553660	S_Shore
cg13073589	chr1	172517922	0.295414	0.000378063	0.296308	1.01104		OpenSea	C1orf9;C1orf9	NM_016227;NM_014283	Body;Body	TRUE
cg26088104	chr5	43515152	-0.237534	0.000379743	0.296308	0.812489	chr5:43515133-43515349	Island	C5orf34;C5orf34	NM_198566;NM_198566	1stExon;5'UTR		5:43514592-43515921	Promoter_Associated_Cell_type_specific
cg07923794	chr17	77834237	0.263878	0.000380051	0.296308	0.902505	chr17:77834063-77834368	Island
cg20177485	chr4	908414	-0.201046	0.000380363	0.296308	0.687536	chr4:908737-909040	N_Shore	GAK	NM_005255	Body
cg13998223	chr9	98389082	-0.208895	0.000381168	0.296308	0.714187		OpenSea
cg05891572	chr7	33462512	0.261893	0.000382105	0.296308	0.895103		OpenSea	BBS9;BBS9;BBS9;BBS9	NM_001033604;NM_014451;NM_198428;NM_001033605	Body;Body;Body;Body	TRUE
cg14750367	chr8	105257227	-0.217187	0.000382512	0.296308	0.742205		OpenSea	RIMS2;RIMS2	NM_014677;NM_001100117	Body;Body
cg17086569	chr22	40804827	0.240386	0.000382712	0.296308	0.821429		OpenSea	SGSM3	NM_015705	Body		22:40804533-40804838	Gene_Associated_Cell_type_specific
cg25999578	chr7	27205514	-0.240413	0.000383614	0.296308	0.821277	chr7:27203915-27206462	Island	HOXA9	NM_152739	TSS1500
cg03265969	chr7	54617631	0.275209	0.000384106	0.296308	0.939989	chr7:54614052-54614797	S_Shelf	VSTM2A	NM_182546	Body
cg17491759	chr6	100676774	-0.274721	0.000385641	0.296308	0.937848	chr6:100676823-100677098	N_Shore				TRUE	6:100676476-100676819	Unclassified_Cell_type_specific
cg16341269	chr6	150213172	0.225983	0.00038616	0.296308	0.771331		OpenSea	RAET1E	NM_139165	TSS1500
cg00622516	chr13	90015774	0.36988	0.000386557	0.296308	1.26232	chr13:90015412-90015775	Island
cg09288989	chr12	122247826	0.373188	0.000386856	0.296308	1.27348	chr12:122247781-122248424	Island	SETD1B	NM_015048	Body
cg23345631	chr8	3244912	0.252308	0.000387349	0.296308	0.860848		OpenSea	CSMD1	NM_033225	Body
cg10997002	chr17	57970075	-0.270906	0.000387556	0.296308	0.92424	chr17:57970011-57971021	Island	TUBD1;TUBD1;RPS6KB1	NM_016261;NM_016261;NM_003161	5'UTR;1stExon;TSS1500		17:57969891-57971286	Unclassified
cg09993092	chr6	33167743	-0.322952	0.000388299	0.296308	1.10153	chr6:33167885-33168715	N_Shore	SLC39A7;RXRB;SLC39A7	NM_006979;NM_021976;NM_001077516	TSS1500;Body;TSS1500		6:33167490-33169266	Unclassified
cg14878279	chrX	70312844	0.398711	0.00038838	0.296308	1.3599	chrX:70315496-70315853	N_Shelf
cg21757314	chr7	104641631	0.353913	0.000388894	0.296308	1.2069		OpenSea				TRUE
cg07993547	chr19	18210197	-0.273529	0.000389404	0.296308	0.932625	chr19:18209911-18210268	Island	MAST3	NM_015016	Body		19:18209603-18210265	Unclassified
cg00405803	chr5	87952153	0.323265	0.000390597	0.296308	1.10178	chr5:87955638-87955864	N_Shelf	LOC645323	NR_015436	Body
cg20222321	chr13	114290774	0.240687	0.000391762	0.296308	0.820017	chr13:114292551-114292886	N_Shore	TFDP1;TFDP1	NR_026580;NM_007111	Body;Body
ch.17.1132347R	chr17	41598698	-0.256219	0.000393191	0.296308	0.872526		OpenSea	DHX8	NM_004941	Body		17:41597309-41598978	Gene_Associated
cg02926769	chr16	88942358	0.307076	0.000393356	0.296308	1.04566	chr16:88943427-88943669	N_Shore	CBFA2T3;CBFA2T3	NM_175931;NM_005187	3'UTR;3'UTR
cg26188072	chr6	30034424	-0.238652	0.000393461	0.296308	0.812632		OpenSea	PPP1R11	NM_021959	TSS1500		6:30034228-30035406	Promoter_Associated
cg16487328	chr6	30164252	0.238162	0.000393767	0.296308	0.810886		OpenSea	TRIM26	NM_003449	Body
cg02250241	chr15	75648987	0.314515	0.000394583	0.296308	1.07056	chr15:75648404-75648709	S_Shore	MAN2C1	NM_006715	Body
cg01901210	chr5	125758791	-0.203541	0.000395358	0.296308	0.692652	chr5:125759047-125759298	N_Shore	GRAMD3;GRAMD3;GRAMD3;GRAMD3	NM_001146319;NM_001146321;NM_023927;NM_001146320	Body;TSS200;TSS200;TSS200		5:125758430-125759955	Promoter_Associated
cg24992339	chr5	76238976	0.30234	0.000396825	0.296308	1.02838		OpenSea				TRUE
cg10316593	chr11	121162894	-0.250001	0.000397665	0.296308	0.850125	chr11:121163244-121163952	N_Shore	SC5DL;SC5DL	NM_001024956;NM_006918	TSS1500;TSS1500		11:121162646-121164137	Promoter_Associated
cg02571835	chr13	96230311	0.370999	0.000398108	0.296308	1.2614		OpenSea	CLDN10;CLDN10;CLDN10	NM_006984;NM_182848;NM_001160100	3'UTR;3'UTR;3'UTR
cg04192492	chr17	26692427	0.299015	0.000399103	0.296308	1.01633		OpenSea	SEBOX;SEBOX	NM_001083896;NM_001080837	Body;TSS200
cg16534499	chr19	44555960	-0.250557	0.000399516	0.296308	0.851511		OpenSea	ZNF223	NM_013361	TSS1500		19:44555668-44556648	Promoter_Associated_Cell_type_specific
cg16799334	chr15	60885338	-0.243559	0.000399841	0.296308	0.827642	chr15:60883298-60885350	Island	RORA;RORA;RORA;RORA	NM_002943;NM_134261;NM_134262;NM_134260	Body;Body;TSS1500;Body
cg03806095	chr8	37655840	-0.250914	0.000400594	0.296308	0.852428	chr8:37654048-37656100	Island	GPR124	NM_032777	Body		8:37655263-37656261	Unclassified_Cell_type_specific
cg11558107	chr15	60700124	0.342977	0.000401039	0.296308	1.16503		OpenSea				TRUE
cg01002233	chr1	175931664	0.268925	0.00040156	0.296308	0.913335		OpenSea	RFWD2;RFWD2	NM_022457;NM_001001740	Body;Body		1:175931663-175931747	Gene_Associated_Cell_type_specific
cg00098673	chr15	64385603	-0.28625	0.000403408	0.296308	0.971607	chr15:64385875-64386322	N_Shore	FAM96A;FAM96A	NM_032231;NM_001014812	Body;Body		15:64385565-64385609	Promoter_Associated_Cell_type_specific
cg04648747	chr12	72233970	-0.306254	0.000404576	0.296308	1.03912	chr12:72233323-72233635	S_Shore	TBC1D15;TBC1D15;TBC1D15;TBC1D15	NM_022771;NM_001146213;NM_001146214;NR_027449	Body;Body;5'UTR;Body		12:72233167-72234229	Promoter_Associated
cg17666096	chr4	141294787	-0.410677	0.000406417	0.296308	1.39262	chr4:141294666-141295274	Island	SCOC;SCOC;SCOC;SCOC;SCOC;SCOC;SCOC;SCOC	NM_001153585;NM_032547;NM_001153690;NM_001153552;NM_001153484;NM_001153635;NM_001153446;NM_001153663	Body;Body;Body;1stExon;1stExon;Body;Body;1stExon		4:141293915-141295426	Promoter_Associated
cg18445292	chr11	68610381	-0.22617	0.000407316	0.296308	0.766733	chr11:68611250-68611807	N_Shore	CPT1A;CPT1A	NM_001031847;NM_001876	TSS1500;TSS1500
cg14849228	chr5	5489946	0.294015	0.00040857	0.296308	0.996338		OpenSea	KIAA0947	NM_015325	3'UTR
cg03676569	chr10	93690452	0.383924	0.000408587	0.296308	1.30101		OpenSea	BTAF1	NM_003972	Body	TRUE
cg23688420	chr17	26879359	-0.262053	0.000408802	0.296308	0.887963	chr17:26879239-26879787	Island	UNC119;UNC119	NM_005148;NM_054035	1stExon;1stExon		17:26878594-26880320	Promoter_Associated
cg02120739	chr6	89855505	-0.337945	0.000409177	0.296308	1.14499	chr6:89855645-89856538	N_Shore	PM20D2	NM_001010853	TSS1500		6:89855151-89856340	Promoter_Associated
cg16400196	chr1	95579138	0.420753	0.000409205	0.296308	1.42554	chr1:95582750-95583572	N_Shelf
cg20573919	chr11	8710810	-0.220414	0.000409261	0.296308	0.746763	chr11:8710367-8710811	Island	RPL27A	NM_000990	3'UTR	TRUE	11:8709957-8711160	Promoter_Associated
cg20411340	chr1	1175370	-0.307136	0.000410171	0.296308	1.04028	chr1:1173915-1174263	S_Shore					1:1174073-1175425	Unclassified_Cell_type_specific
cg04148794	chr19	460934	-0.258322	0.000410398	0.296308	0.874883	chr19:457800-462256	Island	SHC2	NM_012435	1stExon		19:459618-461447	Unclassified_Cell_type_specific
cg05577686	chr12	108157360	0.223014	0.000410726	0.296308	0.755226	chr12:108154394-108155137	S_Shelf
cg25131247	chr11	118660965	-0.321021	0.000410727	0.296308	1.08712	chr11:118661305-118663026	N_Shore	DDX6	NM_004397	5'UTR		11:118660768-118662283	Promoter_Associated
cg23239239	chr13	36729760	0.271206	0.000410787	0.296308	0.918408	chr13:36728962-36729267	S_Shore
cg03349373	chr15	102226051	0.271588	0.000410974	0.296308	0.919648		OpenSea	TARSL2	NM_152334	Body	TRUE
ch.12.706878F	chr12	31917778	-0.251157	0.000412599	0.296308	0.850034		OpenSea
cg24241823	chr17	46635529	0.249387	0.000413002	0.296308	0.843938	chr17:46631800-46632212	S_Shelf	HOXB3	NM_002146	5'UTR	TRUE
cg02432263	chr10	18943063	0.259809	0.000414241	0.296308	0.878868	chr10:18940528-18940765	S_Shelf
cg15399604	chr12	109535328	-0.285697	0.000415614	0.296308	0.966031	chr12:109535264-109536431	Island	UNG;UNG	NM_003362;NM_080911	TSS1500;TSS200		12:109535251-109536877	Promoter_Associated
cg11319265	chr21	37258822	0.350876	0.000415779	0.296308	1.18636	chr21:37259191-37259602	N_Shore
cg16176834	chr1	26028188	0.296484	0.00041772	0.296308	1.00185		OpenSea	MAN1C1	NM_020379	Body	TRUE
cg02673129	chr13	22421438	0.244493	0.000418217	0.296308	0.826043		OpenSea
cg16421090	chr14	52539774	0.2326	0.000418274	0.296308	0.785847	chr14:52534581-52536722	S_Shelf
cg02392179	chr10	106400114	-0.27002	0.000418305	0.296308	0.912264	chr10:106399567-106402812	Island	SORCS3	NM_014978	TSS1500
cg24731678	chr1	43919862	-0.266289	0.000419162	0.296308	0.899422	chr1:43919083-43919814	S_Shore	HYI;HYI	NM_031207;NM_031207	1stExon;5'UTR		1:43919746-43920542	Promoter_Associated
cg02593601	chr10	17707418	0.341046	0.000419539	0.296308	1.15179		OpenSea	STAM	NM_003473	Body	TRUE
cg10513984	chr3	51534217	-0.200243	0.000419573	0.296308	0.676258	chr3:51533342-51534260	Island	VPRBP	NM_014703	TSS1500		3:51532819-51534597	Promoter_Associated
ch.18.1002961R	chr18	51409750	-0.389536	0.000421497	0.296308	1.31476		OpenSea
cg02629111	chr21	18966031	0.298835	0.000421883	0.296308	1.00851		OpenSea	BTG3;BTG3	NM_001130914;NM_006806	3'UTR;3'UTR
cg17808634	chr1	4275141	0.423345	0.000421984	0.296308	1.42866		OpenSea
cg05724997	chr18	60988056	-0.233179	0.000422562	0.296308	0.786772	chr18:60986621-60988286	Island	BCL2;BCL2	NM_000633;NM_000657	TSS1500;TSS1500
cg00167654	chr17	5973536	-0.324937	0.000423927	0.296308	1.09592	chr17:5973315-5974449	Island	WSCD1	NM_015253	TSS1500		17:5971970-5974420	Unclassified
cg09531436	chr6	31371557	-0.317691	0.000424082	0.296308	1.07143	chr6:31370915-31371917	Island	MICA	NM_000247	Body		6:31370048-31371802	Promoter_Associated
cg07804658	chr5	100108624	0.301461	0.000424358	0.296308	1.01661		OpenSea				TRUE
cg05800837	chr3	185825474	-0.259074	0.000425607	0.296308	0.873335	chr3:185825462-185827003	Island	ETV5	NM_004454	5'UTR		3:185825427-185825610	Unclassified
cg09806118	chr1	209958030	-0.253753	0.000425787	0.296308	0.855354	chr1:209957721-209958167	Island	C1orf74	NM_152485	TSS200		1:209957547-209958424	Unclassified
cg02631082	chr19	51192440	-0.230603	0.000425847	0.296308	0.777304	chr19:51189824-51190109	S_Shelf	SHANK1	NM_016148	Body		19:51192319-51192473	Unclassified_Cell_type_specific
cg07394266	chr9	71155970	0.239796	0.000426224	0.296308	0.8082		OpenSea	C9orf71	NM_153237	TSS200
cg20427983	chr10	97920948	0.289471	0.00042678	0.296308	0.975457		OpenSea	ZNF518A	NM_014803	3'UTR
cg15280030	chr3	127637281	0.289372	0.000429612	0.296308	0.974294	chr3:127633993-127634588	S_Shelf
cg11312980	chr14	64931897	-0.271563	0.000429954	0.296308	0.91424	chr14:64931879-64932542	Island	AKAP5	NM_004857	TSS1500		14:64931326-64933039	Unclassified
cg00150418	chr3	50099325	0.228837	0.000430012	0.296308	0.770385		OpenSea	RBM6;RBM6	NM_005777;NM_001167582	Body;Body
cg11669606	chr5	36741478	0.271759	0.000430519	0.296308	0.914742	chr5:36745331-36745582	N_Shelf
cg20441502	chr19	35633794	-0.226352	0.000430553	0.296308	0.761894	chr19:35633847-35634629	N_Shore	FXYD7;FXYD1;FXYD1	NM_022006;NM_005031;NM_021902	TSS1500;3'UTR;3'UTR		19:35631952-35634147	Unclassified
cg22655038	chr22	31477112	-0.302211	0.000431994	0.296308	1.0168	chr22:31476872-31477505	Island	SMTN;SMTN;SMTN	NM_134269;NM_006932;NM_134270	TSS200;TSS200;TSS200		22:31476439-31478045	Promoter_Associated
cg01653942	chr4	152967131	-0.293612	0.000432317	0.296308	0.987768		OpenSea				TRUE	4:152966638-152967302	Unclassified
cg25555698	chr2	98362834	0.22918	0.000432887	0.296308	0.770875		OpenSea				TRUE
cg08422456	chr4	88720194	0.372413	0.000433193	0.296308	1.25254		OpenSea	IBSP	NM_004967	TSS1500
cg01143423	chr1	211750967	-0.206557	0.000434378	0.296308	0.694473	chr1:211751121-211753177	N_Shore	SLC30A1	NM_021194	Body		1:211750806-211751855	Promoter_Associated
cg01894743	chr3	133614786	-0.335139	0.000435452	0.296308	1.12642	chr3:133613566-133615174	Island	RAB6B	NM_016577	TSS200
cg23070380	chr6	169351075	0.277023	0.000437263	0.296308	0.93059		OpenSea				TRUE
cg12496355	chr11	126870773	-0.221063	0.000437552	0.296308	0.742543	chr11:126870226-126870552	S_Shore	KIRREL3;KIRREL3	NM_032531;NM_001161707	TSS200;TSS200
cg19969650	chr5	1634502	-0.408922	0.000438225	0.296308	1.37329	chr5:1633901-1634224	S_Shore	LOC728613	NR_003713	TSS1500		5:1633746-1634515	Promoter_Associated
cg08923114	chr8	57030880	0.28935	0.000440902	0.296308	0.97096	chr8:57030196-57030884	Island
ch.17.588105F	chr17	18208169	-0.28904	0.000441887	0.296308	0.969638		OpenSea	TOP3A	NM_004618	Body
cg00697992	chr2	139537131	-0.245398	0.000443068	0.296308	0.82295	chr2:139537692-139538650	N_Shore	NXPH2	NM_007226	Body	TRUE
cg11653179	chr1	65209572	0.353753	0.0004431	0.296308	1.18631	chr1:65210282-65211238	N_Shore	RAVER2	NM_018211	TSS1500
cg02321381	chr14	23235613	-0.295517	0.000443264	0.296308	0.990969	chr14:23235774-23236578	N_Shore	OXA1L	NM_005015	TSS200		14:23235387-23236477	Promoter_Associated
cg21790344	chr1	212004782	0.246836	0.000443643	0.296308	0.827633	chr1:212003431-212004280	S_Shore	LPGAT1	NM_014873	TSS1500		1:212003520-212004942	Promoter_Associated
cg25862063	chr3	193922693	0.206944	0.000443729	0.296308	0.69386	chr3:193921881-193922407	S_Shore
cg07451659	chr13	114290741	0.241268	0.000445467	0.296308	0.808534	chr13:114292551-114292886	N_Shore	TFDP1;TFDP1	NR_026580;NM_007111	Body;Body
cg08101918	chrX	6146656	-0.246367	0.000445759	0.296308	0.825551	chrX:6144120-6145906	S_Shore	NLGN4X;NLGN4X;NLGN4X	NM_181332;NM_020742;NM_181332	5'UTR;TSS1500;1stExon
cg00520393	chr6	7313623	-0.228048	0.000447253	0.296308	0.763835	chr6:7312811-7313656	Island	SSR1	NM_003144	TSS200		6:7312455-7313987	Promoter_Associated
cg00271154	chr2	113033418	-0.245442	0.000448161	0.296308	0.821877	chr2:113032793-113033496	Island	ZC3H6;ZC3H6	NM_198581;NM_198581	5'UTR;1stExon		2:113032516-113034413	Promoter_Associated
cg22089800	chr15	90895588	-0.36833	0.000449124	0.296308	1.23303	chr15:90895472-90895990	Island	ZNF774;ZNF774	NM_001004309;NM_001004309	1stExon;5'UTR		15:90894747-90896114	Promoter_Associated
cg16275960	chr12	69634017	-0.26831	0.00044921	0.296308	0.898181	chr12:69633272-69634095	Island	CPSF6	NM_007007	Body
cg02456791	chr8	117887305	-0.241232	0.000449406	0.296308	0.807492	chr8:117886284-117887319	Island	RAD21	NM_006265	TSS1500		8:117885899-117887599	Promoter_Associated
cg18147584	chr1	53679995	0.346392	0.000449656	0.296308	1.15942		OpenSea	C1orf123	NM_017887	3'UTR
cg15171063	chr7	27309219	0.291109	0.000449699	0.296308	0.974365		OpenSea
cg00157016	chr2	24344064	0.384262	0.000450225	0.296308	1.28596	chr2:24345990-24346793	N_Shore	PFN4	NM_199346	Body
cg14765933	chr5	1414924	-0.321976	0.000451265	0.296308	1.07719	chr5:1416792-1417004	N_Shore	SLC6A3	NM_001044	Body
cg12923297	chr6	33290741	-0.220613	0.000451885	0.296308	0.737944	chr6:33290370-33291087	Island	DAXX;DAXX;DAXX;DAXX;DAXX;DAXX;DAXX	NM_001141969;NM_001141969;NR_024517;NM_001141970;NM_001350;NM_001141970;NM_001350	1stExon;5'UTR;Body;5'UTR;1stExon;1stExon;5'UTR		6:33290313-33291433	Promoter_Associated
cg18929316	chr17	46176848	0.342251	0.000452406	0.296308	1.14465	chr17:46178149-46178943	N_Shore	CBX1;CBX1	NM_006807;NM_001127228	5'UTR;5'UTR
cg09985481	chr14	103411899	0.233131	0.00045266	0.296308	0.779643		OpenSea	CDC42BPB	NM_006035	Body		14:103411870-103412072	Unclassified_Cell_type_specific
cg12068463	chr12	132505658	0.442943	0.000452725	0.296308	1.48127		OpenSea	EP400	NM_015409	Body
cg14277848	chr1	156570825	-0.249794	0.00045361	0.296308	0.835139		OpenSea	GPATCH4;GPATCH4	NM_015590;NM_182679	Body;5'UTR
ch.1.131529R	chr1	3283394	-0.353728	0.000453845	0.296308	1.18255		OpenSea	PRDM16;PRDM16	NM_022114;NM_199454	Body;Body
cg07913781	chr10	33541110	0.271059	0.000454333	0.296308	0.906051		OpenSea	NRP1;NRP1;NRP1	NM_001024628;NM_003873;NM_001024629	Body;Body;Body
cg21122375	chr7	37956869	-0.29608	0.000454608	0.296308	0.989606	chr7:37955622-37956555	S_Shore	SFRP4	NM_003014	TSS1500		7:37956694-37957243	Unclassified_Cell_type_specific
cg06058891	chr20	45523134	-0.247467	0.000455589	0.296308	0.826893	chr20:45523250-45524020	N_Shore	EYA2;EYA2	NM_005244;NM_172110	TSS200;TSS200
cg02431089	chr6	4884396	0.22827	0.000455644	0.296308	0.762734		OpenSea	CDYL;CDYL;CDYL	NM_001143970;NM_004824;NR_026590	5'UTR;Body;Body	TRUE
cg07926996	chr2	44588702	-0.228008	0.000455881	0.296308	0.761809	chr2:44588954-44589358	N_Shore	PREPL;PREPL;C2orf34;PREPL;PREPL;PREPL;PREPL;PREPL	NM_001171617;NM_001171617;NM_024766;NM_001171603;NM_001171613;NM_001171603;NM_001171606;NM_006036	1stExon;5'UTR;TSS1500;5'UTR;TSS200;1stExon;TSS200;TSS1500
cg07663789	chr5	32711429	-0.250097	0.000456987	0.296308	0.835349	chr5:32709910-32714450	Island	NPR3	NM_000908	TSS1500	TRUE
cg08020574	chr16	89557182	-0.261731	0.000457194	0.296308	0.874156	chr16:89555775-89557753	Island	ANKRD11	NM_013275	TSS1500		16:89556459-89558709	Promoter_Associated
cg04309258	chr1	247267873	-0.265852	0.000458584	0.296308	0.887569	chr1:247267179-247267884	Island	ZNF669;ZNF669	NM_001142572;NM_024804	TSS200;TSS200		1:247267004-247268022	Unclassified
cg01083633	chr10	44162781	-0.438573	0.00045881	0.296308	1.46412	chr10:44162850-44163531	N_Shore					10:44162391-44163241	Unclassified_Cell_type_specific
cg13386634	chr6	169951905	0.226142	0.000462647	0.296454	0.754126		OpenSea	WDR27	NM_182552	Body
cg17739936	chr11	789930	0.291627	0.000463465	0.296454	0.972278	chr11:789871-790133	Island	CEND1	NM_016564	5'UTR	TRUE
cg11173999	chr4	147096909	-0.332733	0.000463973	0.296454	1.10917	chr4:147096877-147097562	Island	LSM6;LSM6	NM_007080;NM_007080	1stExon;5'UTR		4:147096311-147097920	Promoter_Associated
cg10860553	chr5	1399854	-0.207166	0.000464241	0.296454	0.690538		OpenSea	SLC6A3	NM_001044	Body
cg20739354	chr1	153898552	0.345889	0.000465548	0.296454	1.15251	chr1:153894837-153895921	S_Shelf
cg06537019	chr1	178420683	0.386993	0.000465801	0.296454	1.28938		OpenSea	RASAL2;RASAL2	NM_004841;NM_170692	Body;Body	TRUE
cg01142386	chr16	86543567	-0.301767	0.000465983	0.296454	1.00538	chr16:86541430-86545228	Island	FOXF1	NM_001451	TSS1500		16:86542818-86544190	Unclassified_Cell_type_specific
cg05715287	chr6	110501610	-0.26486	0.000466137	0.296454	0.882379	chr6:110501609-110501821	Island	CDC40;WASF1;WASF1;WASF1;WASF1	NM_015891;NM_001024935;NM_001024934;NM_003931;NM_001024936	TSS200;TSS1500;TSS1500;TSS1500;TSS1500		6:110501539-110501732	Promoter_Associated
cg00907739	chr17	26641806	0.226367	0.000466547	0.296454	0.754052	chr17:26645290-26645614	N_Shelf
cg13977623	chr1	246167443	0.239024	0.000466553	0.296454	0.796214		OpenSea	SMYD3;SMYD3	NM_022743;NM_001167740	Body;Body	TRUE
cg09331144	chr1	1176376	-0.421722	0.000469423	0.29655	1.40368	chr1:1177885-1178207	N_Shore					1:1176239-1176840	Unclassified_Cell_type_specific
ch.3.1432250F	chr3	65344234	-0.251304	0.00047027	0.29655	0.836253	chr3:65342203-65342884	S_Shore	MAGI1;MAGI1	NM_015520;NM_001033057	Body;Body
cg09704750	chr21	27011139	-0.24577	0.000470513	0.29655	0.817782	chr21:27011624-27012398	N_Shore	JAM2	NM_021219	TSS1500
cg18242377	chr10	58121270	-0.229756	0.000471317	0.29655	0.764327	chr10:58121059-58121275	Island	ZWINT;ZWINT;ZWINT	NM_001005413;NM_032997;NM_007057	TSS1500;TSS1500;TSS1500		10:58120425-58121565	Promoter_Associated
cg04874511	chr13	49917452	0.346614	0.000471686	0.29655	1.15296		OpenSea	CAB39L;CAB39L	NM_001079670;NM_030925	Body;Body	TRUE
cg20662169	chr11	123504302	0.310296	0.00047175	0.29655	1.03214		OpenSea	SCN3B;SCN3B	NM_001040151;NM_018400	3'UTR;3'UTR
cg13429308	chr2	97482733	-0.281105	0.000471882	0.29655	0.935001	chr2:97481356-97483276	Island	CNNM3;CNNM3	NM_199078;NM_017623	1stExon;1stExon
cg02333730	chr17	12199913	0.242091	0.000473476	0.29655	0.804881		OpenSea				TRUE
cg05323272	chr1	51794136	0.33631	0.000475235	0.29655	1.11759	chr1:51796097-51796589	N_Shore	TTC39A	NM_001144832	Body
cg21847584	chr3	169939805	-0.236602	0.000476857	0.29655	0.785901	chr3:169940157-169940778	N_Shore	PRKCI	NM_002740	TSS1500		3:169939639-169941467	Promoter_Associated
cg16958184	chr6	2685592	0.257307	0.000477634	0.29655	0.854492	chr6:2685400-2685625	Island	MYLK4	NM_001012418	Body
cg01037673	chr19	11485375	-0.28609	0.000477791	0.29655	0.950037	chr19:11485286-11485769	Island	C19orf39	NM_175871	TSS200		19:11484781-11486472	Promoter_Associated
cg13400249	chr1	8480963	0.309414	0.000477839	0.29655	1.02748	chr1:8483389-8484339	N_Shelf	RERE;RERE;RERE	NM_001042682;NM_012102;NM_001042681	5'UTR;Body;Body
cg15011941	chr7	75948230	-0.251248	0.000480345	0.29655	0.833754	chr7:75947393-75947910	S_Shore					7:75946891-75948674	Promoter_Associated
ch.14.1513839R	chr14	93819181	-0.223383	0.000481152	0.29655	0.741122		OpenSea	KIAA1409	NM_020818	5'UTR
cg19981263	chr12	14927351	-0.367657	0.00048152	0.29655	1.21966	chr12:14927291-14928023	Island	H2AFJ;H2AFJ;H2AFJ	NM_177925;NM_177925;NR_027716	5'UTR;1stExon;Body		12:14926534-14928334	Promoter_Associated
cg16835097	chr17	73267459	-0.299884	0.000483424	0.29655	0.994317	chr17:73266340-73268052	Island	MIF4GD	NM_020679	TSS200		17:73267063-73267766	Promoter_Associated
cg24782378	chr15	100672379	0.345095	0.000483449	0.29655	1.14421		OpenSea	ADAMTS17	NM_139057	Body		15:100671885-100672834	Unclassified
cg15899727	chr1	1003529	-0.407894	0.000483558	0.29655	1.35239	chr1:1002663-1005318	Island					1:1003474-1003591	Unclassified
cg22449854	chr4	169909815	0.380187	0.000483944	0.29655	1.2604		OpenSea	CBR4	NM_032783	3'UTR
cg03420670	chr1	15943511	-0.308367	0.000484525	0.29655	1.02214	chr1:15943821-15944356	N_Shore	DDI2	NM_032341	TSS1500		1:15943417-15944181	Promoter_Associated
cg04725029	chr1	15850746	-0.239456	0.000484735	0.29655	0.793676	chr1:15851106-15851581	N_Shore	CASP9;CASP9;CASP9;CASP9	NM_032996;NM_001229;NM_001229;NM_032996	1stExon;5'UTR;1stExon;5'UTR		1:15850488-15851874	Promoter_Associated
cg15585332	chr13	67101887	0.257475	0.000485112	0.29655	0.853314		OpenSea	PCDH9;PCDH9	NM_203487;NM_020403	Body;Body	TRUE
cg20908224	chr4	141075515	-0.352356	0.000485291	0.29655	1.16771	chr4:141071950-141075566	Island	MAML3	NM_018717	TSS1500
cg23246978	chr13	93879042	-0.275129	0.000486794	0.29655	0.911406	chr13:93879245-93880877	N_Shore	GPC6	NM_005708	TSS200
cg19998294	chr10	18629497	0.347178	0.000486813	0.29655	1.15007		OpenSea	CACNB2;CACNB2;CACNB2;CACNB2;CACNB2;CACNB2;CACNB2;CACNB2	NM_201571;NM_201590;NM_201593;NM_000724;NM_201597;NM_201572;NM_201596;NM_001167945	Body;TSS200;Body;Body;Body;Body;Body;Body
cg15700487	chr1	150669759	-0.275299	0.00048705	0.29655	0.911908		OpenSea	GOLPH3L	NM_018178	TSS200		1:150669485-150670222	Promoter_Associated
cg08715120	chr1	155832982	0.206875	0.000487063	0.29655	0.685256	chr1:155829109-155829431	S_Shelf	SYT11	NM_152280	Body
cg16796135	chr11	120972408	0.276863	0.000489506	0.29655	0.916484		OpenSea	TECTA	NM_005422	TSS1500	TRUE
cg06251078	chr12	7342233	-0.260495	0.000489642	0.29655	0.86227	chr12:7342074-7342417	Island	PEX5;PEX5;PEX5;PEX5;PEX5	NM_000319;NM_001131023;NM_001131025;NM_001131024;NM_001131026	TSS1500;TSS200;TSS200;TSS200;5'UTR		12:7340703-7342401	Promoter_Associated
cg20447773	chr11	124670426	-0.215886	0.000490251	0.29655	0.714493	chr11:124669377-124670519	Island	C11orf61	NM_024631	TSS200		11:124670211-124670634	Promoter_Associated
cg23157916	chr14	74964718	0.349738	0.000490395	0.29655	1.15744	chr14:74959680-74960907	S_Shelf
cg07753366	chr5	52598132	0.369611	0.000490962	0.29655	1.22303		OpenSea				TRUE
cg10083898	chr12	66123380	-0.223671	0.000491743	0.29655	0.739962	chr12:66122788-66123328	S_Shore				TRUE
cg01566127	chr11	63828762	-0.275709	0.000492054	0.29655	0.912042		OpenSea	MACROD1	NM_014067	Body	TRUE	11:63827784-63829045	Unclassified_Cell_type_specific
cg18479299	chr3	125709523	-0.620257	0.000492638	0.29655	2.05148	chr3:125709066-125709452	S_Shore					3:125708995-125709926	Promoter_Associated_Cell_type_specific
cg18646828	chr14	101459547	0.290821	0.000493358	0.29655	0.961697		OpenSea	SNORD114-31	NR_003224	TSS200
cg12203543	chr17	75484879	0.41209	0.000494864	0.29655	1.36217		OpenSea	SEPT9;SEPT9;SEPT9;SEPT9;SEPT9;SEPT9;SEPT9	NM_001113492;NM_001113493;NM_001113491;NM_006640;NM_001113495;NM_001113496;NM_001113494	Body;Body;Body;Body;Body;Body;Body
cg07080946	chr16	280046	0.217519	0.000495544	0.29655	0.718882	chr16:281088-281316	N_Shore	LUC7L;LUC7L	NM_018032;NM_201412	TSS1500;TSS1500		16:278699-280084	Promoter_Associated
cg07739398	chr12	24365132	0.28632	0.000495857	0.29655	0.946186		OpenSea	SOX5;MIR920	NM_152989;NR_030625	5'UTR;TSS1500
cg27229407	chr1	103572615	-0.307116	0.000496204	0.29655	1.01481		OpenSea	COL11A1;COL11A1;COL11A1;COL11A1	NM_080629;NM_080630;NM_001168249;NM_001854	Body;Body;Body;Body		1:103571898-103572751	Unclassified_Cell_type_specific
cg10309776	chr14	70514287	0.250828	0.000496925	0.29655	0.828663	chr14:70512792-70512994	S_Shore	SLC8A3;SLC8A3;SLC8A3;SLC8A3;SLC8A3;SLC8A3	NM_183002;NM_182936;NM_001130417;NM_033262;NM_182932;NM_058240	Body;Body;Body;Body;Body;Body
cg14094919	chr15	93202128	0.281491	0.000496998	0.29655	0.929948	chr15:93198374-93199181	S_Shelf
cg25284208	chr8	22103139	-0.23376	0.000497185	0.29655	0.772221	chr8:22102303-22103142	Island	POLR3D;MIR320A	NM_001722;NR_029714	Body;TSS1500
cg02585886	chr15	40213314	-0.276782	0.000500466	0.297878	0.913552	chr15:40211961-40213444	Island	GPR176	NM_007223	TSS1500		15:40213101-40213486	Promoter_Associated
cg22186263	chr7	137570950	0.274888	0.000500772	0.297878	0.907228		OpenSea	CREB3L2	NM_194071	Body	TRUE
cg03051310	chr12	108954266	-0.266607	0.000501541	0.29793	0.879721	chr12:108954495-108955023	N_Shore	SART3	NM_014706	Body
cg20366258	chr2	113404078	-0.239555	0.000503707	0.298811	0.790009	chr2:113403001-113404079	Island	SLC20A1	NM_005415	5'UTR		2:113402345-113404084	Promoter_Associated
cg27510097	chr6	79576881	-0.224169	0.000506034	0.299786	0.73882	chr6:79577158-79577756	N_Shore	IRAK1BP1	NM_001010844	TSS1500		6:79576830-79577750	Promoter_Associated
cg12850396	chr15	89640878	0.335229	0.000509731	0.301161	1.10379		OpenSea	ABHD2;ABHD2	NM_152924;NM_007011	5'UTR;5'UTR	TRUE
cg21161367	chr1	108474727	0.297192	0.000510799	0.301341	0.978281		OpenSea	VAV3	NM_006113	Body	TRUE	1:108474500-108474746	Unclassified_Cell_type_specific
cg05659289	chr4	7148966	0.32546	0.000512024	0.301341	1.07099		OpenSea
cg01708711	chr7	75959031	0.466881	0.000512198	0.301341	1.5363	chr7:75958865-75959074	Island	YWHAG	NM_012479	Body
cg06176201	chr17	40963033	0.262276	0.000512788	0.301341	0.862905		OpenSea	CNTD1;BECN1	NM_173478;NM_003766	3'UTR;Body
cg01062539	chr16	23765258	0.391108	0.000514422	0.301587	1.28623	chr16:23765969-23766869	N_Shore	CHP2	NM_022097	TSS1500
cg20668838	chr3	135969136	-0.392769	0.000514586	0.301587	1.29164	chr3:135969040-135969565	Island	PCCB	NM_000532	TSS200		3:135968782-135970626	Promoter_Associated
cg06824685	chr12	12487500	-0.202434	0.000516949	0.302567	0.665309		OpenSea	MANSC1	NM_018050	Body		12:12486804-12487881	Unclassified
ch.7.1140112F	chr7	49032475	-0.413945	0.000518243	0.302883	1.36		OpenSea
cg02711020	chr18	9887994	0.21823	0.000518873	0.302883	0.716873		OpenSea	TXNDC2;TXNDC2;TXNDC2	NM_001098529;NM_032243;NM_001098530	Body;Body;Body
cg04373740	chr2	197501365	0.245716	0.00052038	0.303016	0.806854	chr2:197504191-197504558	N_Shelf
cg16714888	chr15	79586939	0.283152	0.000520722	0.303016	0.9297		OpenSea	ANKRD34C	NM_001146341	Body
cg23119039	chr13	111164546	0.229636	0.000522732	0.303016	0.7536	chr13:111164284-111164547	Island	COL4A2	NM_001846	3'UTR
cg01304809	chr12	110544252	0.203368	0.000523733	0.303016	0.667229		OpenSea				TRUE
cg26296969	chr6	160206205	0.264591	0.000523953	0.303016	0.868046	chr6:160209941-160212015	N_Shelf	TCP1;TCP1	NM_030752;NM_001008897	Body;Body
cg19445188	chr5	140540201	0.355643	0.000524006	0.303016	1.16674	chr5:140536896-140537766	S_Shelf
cg01179580	chr12	110318367	-0.263043	0.000524238	0.303016	0.862905	chr12:110318011-110318778	Island	GLTP	NM_016433	TSS200		12:110316891-110319072	Promoter_Associated
cg04535829	chr3	49694871	-0.503979	0.000524823	0.303016	1.65304		OpenSea	BSN	NM_003458	Body
cg07669891	chr3	39850280	0.236511	0.00052538	0.303016	0.775646	chr3:39851025-39851820	N_Shore	MYRIP	NM_015460	TSS1500
cg07935287	chr18	54318347	-0.225958	0.000528623	0.303016	0.740431	chr18:54318456-54318785	N_Shore	WDR7;WDR7	NM_015285;NM_052834	TSS1500;TSS1500		18:54318260-54319359	Promoter_Associated_Cell_type_specific
cg09906169	chr11	1005993	0.330183	0.000528649	0.303016	1.08196	chr11:1007921-1008343	N_Shore	AP2A2	NM_012305	Body
cg07979579	chr13	50487953	0.511219	0.00052912	0.303016	1.67498		OpenSea	C13orf1;C13orf1;C13orf1	NR_023351;NM_001127482;NM_020456	Body;3'UTR;3'UTR
cg27154651	chr6	30796209	-0.311217	0.000529312	0.303016	1.01964		OpenSea				TRUE	6:30795706-30797155	Promoter_Associated
cg26665055	chr1	201924479	-0.343078	0.000530551	0.303016	1.12367	chr1:201924336-201925053	Island	TIMM17A	NM_006335	TSS200		1:201924230-201925145	Promoter_Associated
cg14593290	chr7	50529359	0.302084	0.000531056	0.303016	0.989283		OpenSea	DDC;DDC	NM_000790;NM_001082971	3'UTR;3'UTR
cg19625524	chr4	1803148	0.378075	0.000532255	0.303016	1.23777	chr4:1803076-1805672	Island	FGFR3;FGFR3;FGFR3	NM_001163213;NM_000142;NM_022965	Body;Body;Body
cg17237962	chr11	57479805	-0.266707	0.000532288	0.303016	0.873159	chr11:57479486-57480308	Island	MED19;TMX2;TMX2;TMX2	NM_153450;NM_001144012;NR_026593;NM_015959	TSS200;TSS1500;TSS1500;TSS1500		11:57479123-57480426	Promoter_Associated
cg02358112	chr22	41601307	-0.33635	0.000532891	0.303016	1.10099	chr22:41601069-41601476	Island	L3MBTL2	NM_031488	TSS200		22:41600916-41601794	Promoter_Associated
cg10424460	chr4	79863439	0.241107	0.000533369	0.303016	0.789137	chr4:79860213-79860745	S_Shelf
cg00381789	chr11	424667	0.269646	0.000534497	0.303016	0.882298	chr11:420265-420975	S_Shelf	ANO9	NM_001012302	Body
cg10726226	chr11	133907750	-0.248044	0.000534503	0.303016	0.811614	chr11:133906735-133907359	S_Shore	LOC100128239	NR_027276	Body		11:133906394-133907907	Unclassified_Cell_type_specific
cg12968987	chr5	55502758	0.249038	0.000536839	0.303016	0.814392		OpenSea	ANKRD55	NM_024669	Body	TRUE
cg14617592	chr9	134909837	0.229825	0.000537265	0.303016	0.751485		OpenSea	MED27	NM_004269	Body	TRUE
cg02549645	chr10	72201216	-0.252157	0.000539044	0.303016	0.824142	chr10:72200065-72201368	Island	NODAL	NM_018055	Body	TRUE	10:72200416-72201550	Unclassified_Cell_type_specific
cg13515894	chr19	47290659	-0.220331	0.000539364	0.303016	0.720068	chr19:47290585-47291983	Island	SLC1A5;SLC1A5	NM_005628;NM_001145144	1stExon;TSS200		19:47290411-47292342	Promoter_Associated
cg03899322	chr6	34861541	0.2607	0.000539835	0.303016	0.8519	chr6:34856826-34857664	S_Shelf	ANKS1A	NM_015245	Body
cg09322605	chr7	50514867	0.283235	0.000540885	0.303016	0.925298	chr7:50517627-50518668	N_Shelf	FIGNL1;FIGNL1	NM_001042762;NM_022116	Body;Body
cg23383483	chr11	128761180	-0.315887	0.000542861	0.303016	1.03147	chr11:128760441-128761233	Island	KCNJ5	NM_000890	TSS200		11:128760277-128761225	Unclassified_Cell_type_specific
cg06879567	chr18	3594243	-0.264179	0.000544218	0.303016	0.862339		OpenSea	DLGAP1;FLJ35776;DLGAP1	NM_001003809;NR_024101;NM_004746	Body;Body;Body	TRUE	18:3593312-3595032	Promoter_Associated
cg06750566	chr4	88157084	-0.246536	0.000545085	0.303016	0.804579		OpenSea					4:88156673-88157705	Promoter_Associated
cg11993720	chr20	35974292	-0.341079	0.000545998	0.303016	1.11288	chr20:35974177-35974913	Island	SRC;SRC	NM_198291;NM_005417	TSS1500;5'UTR
cg13932035	chr19	11266624	-0.216263	0.000546272	0.303016	0.705579	chr19:11266230-11266726	Island	SPC24	NM_182513	TSS200		19:11265875-11267127	Promoter_Associated
cg24897108	chr10	6268474	0.429257	0.000546438	0.303016	1.40043		OpenSea	PFKFB3;PFKFB3	NM_004566;NM_001145443	Body;Body
cg00088428	chr6	112668522	0.275949	0.000548362	0.303016	0.89985		OpenSea	RFPL4B	NM_001013734	TSS200
cg17845880	chr17	47636687	0.221014	0.000549769	0.303016	0.720465	chr17:47633685-47633893	S_Shelf
cg17191178	chr3	157824217	-0.227937	0.000550707	0.303016	0.742864	chr3:157822973-157823836	S_Shore	SHOX2;SHOX2;SHOX2	NM_003030;NM_001163678;NM_006884	TSS1500;TSS1500;TSS1500		3:157824049-157824781	Unclassified
cg16565063	chr17	77770460	-0.220033	0.000551603	0.303016	0.716949	chr17:77770672-77778468	N_Shore	CBX8	NM_020649	Body
cg11844464	chr12	46931139	0.346989	0.000551825	0.303016	1.13056		OpenSea
cg25683535	chr6	144164400	-0.446646	0.000552142	0.303016	1.45515	chr6:144164043-144164771	Island	LTV1	NM_032860	TSS200		6:144163706-144165165	Promoter_Associated
cg10658240	chr2	181925401	0.427499	0.000552701	0.303016	1.39258		OpenSea	UBE2E3;UBE2E3	NM_182678;NM_006357	Body;Body
cg22520471	chr17	61851767	-0.215321	0.000552834	0.303016	0.701389	chr17:61850684-61852062	Island	DDX42;CCDC47;DDX42	NM_007372;NM_020198;NM_203499	5'UTR;TSS1500;5'UTR
cg05993643	chr3	86277500	0.261432	0.000553313	0.303016	0.851493		OpenSea				TRUE
cg00456348	chr12	52463677	-0.446289	0.000554529	0.303016	1.45315	chr12:52463348-52464202	Island	C12orf44;C12orf44	NM_001098673;NM_021934	TSS200;TSS200		12:52462822-52464449	Promoter_Associated
cg17393702	chr4	7072552	-0.25695	0.000554619	0.303016	0.83663	chr4:7069098-7070402	S_Shelf					4:7072421-7072911	Unclassified
cg14553881	chr17	79361650	-0.477626	0.000554826	0.303016	1.55508	chr17:79360383-79361723	Island				TRUE
cg13957837	chr9	140705990	0.261003	0.000555148	0.303016	0.849718	chr9:140703858-140704066	S_Shore	EHMT1	NM_024757	Body
cg19448935	chr18	12271834	-0.23353	0.000555581	0.303016	0.760198	chr18:12271657-12271920	Island	CIDEA;CIDEA	NM_001279;NM_198289	Body;Body		18:12271366-12272694	Unclassified
cg07374121	chr1	9711632	-0.204351	0.000555783	0.303016	0.665181	chr1:9711780-9713001	N_Shore	PIK3CD	NM_005026	TSS200
cg22703515	chr1	240070286	0.26994	0.000558164	0.303825	0.878178		OpenSea	CHRM3	NM_000740	5'UTR
cg10510891	chr14	50159699	-0.283209	0.000558655	0.303825	0.921237	chr14:50159667-50160424	Island	KLHDC1	NM_172193	TSS200		14:50158961-50160437	Promoter_Associated
cg04955856	chr22	47022567	0.36194	0.000559563	0.303941	1.17708	chr22:47022457-47022659	Island	GRAMD4	NM_015124	TSS200
cg05934436	chr4	111506409	0.220314	0.000561857	0.304133	0.716103	chr4:111508893-111509283	N_Shelf
cg09372664	chr17	21121258	0.254597	0.000564058	0.304133	0.827102	chr17:21116850-21118031	S_Shelf
cg05991331	chr22	38453104	-0.271322	0.000564351	0.304133	0.881377	chr22:38453187-38453503	N_Shore	PICK1;PICK1;PICK1	NM_001039583;NM_001039584;NM_012407	TSS200;TSS200;TSS200		22:38452433-38453795	Promoter_Associated
cg14586363	chr4	1224499	0.40949	0.000566204	0.304133	1.32963	chr4:1224451-1224728	Island	CTBP1;CTBP1	NM_001328;NM_001012614	Body;Body
cg26723570	chr6	170102133	-0.237366	0.00056685	0.304133	0.770617	chr6:170101662-170103059	Island	WDR27;C6orf120;WDR27	NM_182552;NM_001029863;NM_182552	1stExon;TSS200;5'UTR		6:170101378-170103186	Promoter_Associated
cg09179485	chr13	39612920	-0.374197	0.000569589	0.304133	1.21406	chr13:39612417-39612930	Island	C13orf23;C13orf23;NHLRC3;NHLRC3	NM_170719;NM_025138;NM_001017370;NM_001012754	TSS1500;TSS1500;Body;Body		13:39611344-39613171	Promoter_Associated
cg21390276	chr17	10600667	-0.231184	0.000571711	0.304133	0.74969	chr17:10600425-10601199	Island	SCO1;C17orf48	NM_004589;NM_020233	1stExon;TSS1500		17:10600476-10601053	Promoter_Associated
cg11313065	chr3	46399396	0.358636	0.000572159	0.304133	1.16287		OpenSea	CCR2;CCR2	NM_001123041;NM_001123396	Body;Body
cg00530929	chr21	34864004	-0.385577	0.000572761	0.304133	1.25005	chr21:34863644-34864268	Island	DNAJC28;DNAJC28;DNAJC28	NM_001040192;NM_017833;NM_001040192	5'UTR;TSS1500;1stExon		21:34863297-34864490	Promoter_Associated
cg01190037	chr4	2937381	-0.307868	0.00057419	0.304133	0.997782	chr4:2935461-2936974	S_Shore	C4orf10;MFSD10;MFSD10	NR_015453;NM_001146069;NM_001120	Body;TSS1500;TSS1500
cg12776999	chr17	57771246	0.254839	0.00057441	0.304133	0.825875		OpenSea	CLTC	NM_004859	3'UTR
cg00051483	chr7	150211811	-0.281405	0.000575664	0.304133	0.911704		OpenSea	GIMAP7	NM_153236	TSS200		7:150211640-150212333	Unclassified_Cell_type_specific
cg18644834	chr5	72861711	-0.270655	0.000576085	0.304133	0.87679	chr5:72860959-72861610	S_Shore	UTP15;ANKRA2;UTP15	NM_032175;NM_023039;NM_032175	5'UTR;TSS1500;1stExon		5:72860839-72862217	Promoter_Associated
cg05102015	chr6	153449329	0.259713	0.000576124	0.304133	0.841338	chr6:153450992-153452792	N_Shore	RGS17	NM_012419	5'UTR
cg23239078	chr11	2907332	-0.209661	0.000576973	0.304133	0.67906	chr11:2907308-2907675	Island	CDKN1C;CDKN1C;CDKN1C	NM_000076;NM_001122631;NM_001122630	TSS1500;TSS1500;TSS1500		11:2906926-2907431	Unclassified
cg19969124	chr10	102672220	-0.204231	0.000578681	0.304133	0.661209	chr10:102672367-102673159	N_Shore	FAM178A;FAM178A;FAM178A	NM_001136123;NM_018121;NR_024245	TSS200;TSS200;TSS200
cg06963648	chr14	23340939	-0.36974	0.000579283	0.304133	1.19689	chr14:23340854-23341492	Island	LRP10	NM_014045	TSS200		14:23340772-23341073	Promoter_Associated
cg10331100	chr16	88966509	0.292245	0.0005798	0.304133	0.945917	chr16:88966202-88966592	Island	CBFA2T3;CBFA2T3	NM_175931;NM_005187	Body;Body
cg22381300	chr1	202976463	-0.380815	0.000580151	0.304133	1.23249	chr1:202976328-202977028	Island	TMEM183A;TMEM183B	NM_138391;NM_001079809	TSS200;TSS200		1:202975990-202977376	Promoter_Associated
cg08020962	chr6	80714156	-0.30537	0.000581578	0.304133	0.987991	chr6:80714149-80714568	Island	TTK;TTK	NM_003318;NM_001166691	TSS200;TSS200		6:80713226-80714639	Promoter_Associated
cg05635807	chr8	11422167	-0.267362	0.000581802	0.304133	0.864976	chr8:11421336-11422434	Island				TRUE	8:11421690-11422796	Unclassified
cg01442889	chr1	2415453	0.33028	0.000582378	0.304133	1.06839	chr1:2415198-2415506	Island	PLCH2	NM_014638	Body
cg15759809	chr19	11565683	0.237533	0.000582616	0.304133	0.76833	chr19:11565384-11565711	Island	ELAVL3;ELAVL3	NM_032281;NM_001420	Body;Body
cg20945738	chr13	108922032	-0.271004	0.000583108	0.304133	0.876496		OpenSea	TNFSF13B;TNFSF13B;TNFSF13B;TNFSF13B	NM_001145645;NM_006573;NM_006573;NM_001145645	5'UTR;1stExon;5'UTR;1stExon	TRUE	13:108921880-108922764	Promoter_Associated_Cell_type_specific
cg07312579	chr9	35096654	-0.23961	0.000584207	0.304133	0.774764	chr9:35096152-35096673	Island	PIGO;PIGO	NM_152850;NM_032634	TSS200;TSS200		9:35095468-35097039	Promoter_Associated
cg05917225	chr6	11233042	-0.297537	0.000584564	0.304133	0.961987		OpenSea	NEDD9;NEDD9;NEDD9	NM_006403;NM_001142393;NM_182966	TSS200;Body;TSS200	TRUE	6:11232373-11233802	NonGene_Associated
cg19777992	chr5	52856773	-0.305099	0.000585278	0.304133	0.986276	chr5:52856665-52856870	Island	NDUFS4	NM_002495	Body		5:52856019-52857033	Promoter_Associated
cg14928719	chr2	139079940	0.28145	0.000587425	0.304133	0.909378		OpenSea				TRUE
cg19736110	chr1	120354493	0.285261	0.000588874	0.304133	0.921388		OpenSea	REG4;REG4;REG4	NM_001159353;NM_032044;NM_001159352	TSS1500;TSS1500;TSS1500
cg00067274	chr4	155313256	0.29712	0.00058934	0.304133	0.959589		OpenSea	DCHS2;DCHS2	NM_017639;NM_001142552	TSS1500;Body
cg21376733	chr12	54891636	-0.235407	0.000590184	0.304133	0.760134		OpenSea	NCKAP1L	NM_005337	1stExon		12:54891141-54891783	Promoter_Associated
cg15128147	chr2	103593390	-0.240165	0.000592275	0.304133	0.775128		OpenSea				TRUE
cg04962978	chr16	51170800	0.275881	0.000592372	0.304133	0.890379	chr16:51168266-51169110	S_Shore	SALL1;SALL1	NM_002968;NM_001127892	3'UTR;3'UTR
cg03920450	chr7	23454734	0.318686	0.000593335	0.304133	1.0283	chr7:23454792-23455197	N_Shore	IGF2BP3	NM_006547	Body
cg10647441	chr5	134099619	0.266302	0.000593563	0.304133	0.859231		OpenSea	DDX46	NM_014829	Body
cg12332097	chr6	33360064	-0.217719	0.000594136	0.304133	0.702386	chr6:33359097-33359975	S_Shore	KIFC1	NM_002263	Body		6:33358263-33360451	Promoter_Associated
cg05456956	chr10	6557542	0.305492	0.000594297	0.304133	0.985516		OpenSea	PRKCQ	NM_006257	5'UTR
cg10931901	chr14	101433314	0.42793	0.000595815	0.304133	1.38003		OpenSea	SNORD114-11;SNORD114-10	NR_003204;NR_003203	TSS1500;TSS200		14:101433261-101433346	Unclassified_Cell_type_specific
cg24452181	chr19	48984318	-0.222786	0.000596247	0.304133	0.718391	chr19:48983562-48984175	S_Shore	CYTH2;CYTH2	NM_004228;NM_017457	3'UTR;3'UTR	TRUE	19:48983374-48984648	Promoter_Associated
cg24872782	chr5	15500249	-0.267905	0.000596247	0.304133	0.863879	chr5:15500076-15500923	Island	FBXL7	NM_012304	TSS200
cg00991755	chr18	46066406	-0.288753	0.000598899	0.304133	0.930547	chr18:46065533-46067826	Island	KIAA0427;KIAA0427	NM_001142397;NM_014772	5'UTR;5'UTR
cg15700870	chr5	146215577	0.267263	0.000600664	0.304133	0.860953		OpenSea	PPP2R2B;PPP2R2B;PPP2R2B;PPP2R2B;PPP2R2B;PPP2R2B;PPP2R2B	NM_181674;NM_001127381;NM_181677;NM_181676;NM_181675;NM_004576;NM_181678	Body;Body;Body;Body;Body;Body;Body
cg19521384	chr6	97863142	0.272771	0.000601955	0.304133	0.878443		OpenSea	MIR548H3	NR_031679	TSS1500
cg20518889	chr2	71127529	-0.228296	0.000602266	0.304133	0.735161	chr2:71126720-71129209	Island	VAX2	NM_012476	TSS200	TRUE
cg05511853	chr5	112182657	0.219435	0.00060262	0.304133	0.70657		OpenSea				TRUE
cg00495362	chr3	130368113	0.261594	0.000602785	0.304133	0.842289		OpenSea	COL6A6	NM_001102608	Body
cg05246098	chr11	103908400	0.315758	0.000603371	0.304133	1.01656	chr11:103907405-103907990	S_Shore	PDGFD;PDGFD;DDI1	NM_025208;NM_033135;NM_001001711	Body;Body;1stExon
cg09220639	chr12	122713134	0.234263	0.000604096	0.304133	0.754067	chr12:122710054-122711371	S_Shore	DIABLO;DIABLO;DIABLO;DIABLO	NM_019887;NR_024600;NM_138929;NR_024601	TSS1500;TSS1500;TSS1500;TSS1500
cg12408777	chrX	18448417	0.363574	0.000604334	0.304133	1.17025	chrX:18443120-18444426	S_Shelf	CDKL5	NM_003159	5'UTR
cg00474889	chr11	5711068	-0.272419	0.000604572	0.304133	0.876794		OpenSea	TRIM22;TRIM22	NM_006074;NM_006074	1stExon;5'UTR		11:5710694-5711307	Promoter_Associated
cg19793207	chr8	59481376	0.275199	0.000604712	0.304133	0.885715		OpenSea	SDCBP;SDCBP;SDCBP;SDCBP;SDCBP	NM_001007068;NM_005625;NM_001007069;NM_001007070;NM_001007067	Body;Body;Body;Body;Body
cg23055818	chr1	65885868	-0.235701	0.000604768	0.304133	0.758584	chr1:65885856-65886704	Island	LEPROT;LEPR;LEPR;LEPR	NM_017526;NM_001003680;NM_002303;NM_001003679	TSS1500;TSS1500;TSS1500;TSS1500		1:65885266-65887018	Promoter_Associated
cg02071276	chr1	224303989	-0.374693	0.000605615	0.304133	1.20569	chr1:224301835-224302472	S_Shore	FBXO28;FBXO28	NM_015176;NM_001136115	Body;Body		1:224303860-224304349	Promoter_Associated_Cell_type_specific
cg20655104	chr12	13127998	0.284921	0.000605759	0.304133	0.916791		OpenSea	HEBP1	NM_015987	3'UTR
cg25564121	chr5	43041152	-0.267949	0.000606569	0.304133	0.862023	chr5:43040845-43041161	Island	C5orf39;LOC153684	NM_001014279;NR_015447	TSS1500;TSS1500	TRUE	5:43040323-43041183	Promoter_Associated
cg21001184	chr7	27205262	-0.384655	0.000606765	0.304133	1.23743	chr7:27203915-27206462	Island	HOXA9	NM_152739	TSS200
cg11225330	chr1	1196747	0.255832	0.000607182	0.304133	0.822931		OpenSea	UBE2J2;UBE2J2;LOC100128842;UBE2J2;UBE2J2	NM_194457;NM_194315;NR_027361;NM_194458;NM_058167	Body;Body;Body;Body;Body		1:1196743-1196816	Unclassified_Cell_type_specific
cg11460820	chr10	79793828	-0.398279	0.00060858	0.304133	1.28074	chr10:79793494-79793952	Island	RPS24;RPS24;RPS24;RPS24;RPS24;RPS24	NM_001142285;NM_001142282;NM_033022;NM_001142284;NM_001026;NM_001142283	Body;Body;Body;Body;Body;Body		10:79793168-79794406	Promoter_Associated
cg14570632	chr9	137243592	0.265792	0.00060867	0.304133	0.854687		OpenSea	RXRA	NM_002957	Body
cg12169852	chr17	57231726	-0.274872	0.000608929	0.304133	0.883833	chr17:57231855-57232655	N_Shore	SKA2;SKA2;PRR11	NM_182620;NM_001100595;NM_018304	Body;Body;TSS1500
cg00018606	chr2	208989425	-0.227333	0.000609559	0.304133	0.73087	chr2:208988834-208989269	S_Shore	CRYGD	NM_006891	TSS200
cg11117765	chr4	7044873	-0.25749	0.000615516	0.304133	0.82674	chr4:7043808-7045732	Island	CCDC96;TADA2B	NM_153376;NM_152293	TSS200;TSS1500		4:7044485-7045223	Promoter_Associated
cg06337239	chr9	32526578	-0.246444	0.000615809	0.304133	0.79122	chr9:32526144-32526424	S_Shore	DDX58	NM_014314	TSS1500		9:32525407-32526817	Promoter_Associated
cg02732152	chr5	169217409	0.259306	0.000615863	0.304133	0.832505		OpenSea	DOCK2	NM_004946	Body	TRUE
cg19938149	chr1	215993110	0.331859	0.000616138	0.304133	1.06537		OpenSea	USH2A	NM_206933	Body	TRUE
cg07590482	chr1	22109175	-0.259259	0.000617909	0.304133	0.831982	chr1:22109129-22110261	Island	USP48;USP48	NM_001032730;NM_032236	Body;Body		1:22108625-22110429	Promoter_Associated
cg19102293	chr7	2908816	0.279913	0.000618572	0.304133	0.898132		OpenSea
cg01582438	chr20	62461159	-0.211792	0.000618647	0.304133	0.679547	chr20:62461266-62462037	N_Shore					20:62460236-62461843	Unclassified_Cell_type_specific
cg02492205	chr16	30016775	0.299547	0.000618893	0.304133	0.961061		OpenSea	INO80E	NM_173618	3'UTR		16:30016115-30017954	Unclassified
cg03275076	chr3	150985693	0.286985	0.000619083	0.304133	0.920721		OpenSea	MED12L;P2RY14	NM_053002;NM_014879	Body;5'UTR	TRUE
cg10305410	chr19	57967894	0.204019	0.000620408	0.304133	0.654356		OpenSea	VN1R1	NM_020633	TSS200
ch.17.12041704R	chr17	12100979	-0.251342	0.000620785	0.304133	0.80607		OpenSea
cg17836114	chr1	222628702	-0.223688	0.000620841	0.304133	0.717372		OpenSea					1:222627962-222629047	Unclassified
cg12798311	chr13	69555907	0.344025	0.000621508	0.304133	1.10313	chr13:69558904-69559304	N_Shelf
cg21832148	chr6	49123030	0.370519	0.000621722	0.304133	1.18804		OpenSea				TRUE
cg17881208	chr12	55378912	-0.228082	0.000622015	0.304133	0.731277		OpenSea	KIAA0748	NM_001136030	TSS1500		12:55378242-55379253	Promoter_Associated
cg03418154	chr15	63569557	-0.286099	0.000622065	0.304133	0.917281	chr15:63569296-63570100	Island	APH1B;APH1B	NM_031301;NM_001145646	TSS200;TSS200		15:63569524-63569652	Promoter_Associated
cg03798359	chr20	2443604	0.339733	0.000622167	0.304133	1.08922		OpenSea	SNRPB;SNORD119;SNRPB	NM_198216;NR_003684;NM_003091	Body;Body;Body
cg11379888	chr6	170102082	-0.380495	0.000622766	0.304133	1.21974	chr6:170101662-170103059	Island	WDR27;C6orf120;WDR27	NM_182552;NM_001029863;NM_182552	1stExon;TSS200;5'UTR		6:170101378-170103186	Promoter_Associated
cg00420559	chr7	40367873	0.293586	0.000623381	0.304133	0.941014		OpenSea	C7orf10	NM_024728	Body	TRUE
cg01626895	chr12	116425790	0.275867	0.000624867	0.304133	0.883935		OpenSea	MED13L	NM_015335	Body	TRUE
cg02455397	chr11	119293385	-0.29807	0.000625166	0.304133	0.955018	chr11:119293320-119293943	Island	THY1	NM_006288	5'UTR
cg04476125	chr4	81308403	0.288305	0.000625782	0.304133	0.923608	chr4:81307471-81307952	S_Shore	C4orf22	NM_152770	Body
cg00510718	chr7	106505961	-0.31722	0.000626059	0.304133	1.01618	chr7:106508057-106508733	N_Shelf	PIK3CG;PIK3CG	NM_002649;NM_002649	5'UTR;1stExon		7:106505080-106506285	Promoter_Associated
cg11108893	chr3	142837252	0.259235	0.000626249	0.304133	0.830395	chr3:142837885-142840838	N_Shore	CHST2	NM_004267	TSS1500
cg17516384	chr17	78965455	-0.404766	0.000626538	0.304133	1.29649	chr17:78965416-78966484	Island	CHMP6	NM_024591	TSS200		17:78965218-78966455	Promoter_Associated
cg07049465	chr16	51324727	0.271832	0.000627246	0.304133	0.870558		OpenSea				TRUE
cg14201387	chr1	221737206	0.413417	0.000627613	0.304133	1.32389		OpenSea
cg26152897	chr4	48425555	0.20825	0.000627655	0.304133	0.666873		OpenSea	SLAIN2	NM_020846	3'UTR	TRUE
cg02146453	chr8	37620111	-0.271033	0.000627776	0.304133	0.8679	chr8:37619779-37620770	Island	PROSC;PROSC	NM_007198;NM_007198	5'UTR;1stExon		8:37619516-37620774	Promoter_Associated
cg09158487	chr12	54674009	-0.265767	0.000627994	0.304133	0.850999	chr12:54673814-54674988	Island	HNRNPA1;HNRPA1L-2;HNRNPA1;CBX5	NM_002136;NR_002944;NM_031157;NM_012117	TSS1500;TSS1500;TSS1500;TSS200		12:54673072-54675125	NonGene_Associated
cg00381033	chr3	107298423	0.293634	0.000630397	0.304413	0.939741		OpenSea	BBX;BBX	NM_020235;NM_001142568	5'UTR;5'UTR	TRUE
cg13962000	chr8	119138130	0.207463	0.000631787	0.304413	0.663762		OpenSea				TRUE
cg04335207	chr2	219879552	0.417321	0.000633249	0.304413	1.33477		OpenSea	CCDC108	NM_194302	Body
cg01163066	chr12	7126256	-0.256222	0.000633549	0.304413	0.819453	chr12:7125534-7126356	Island	LPCAT3	NM_005768	TSS1500		12:7125095-7126831	Promoter_Associated
cg16884099	chr7	157849794	0.267502	0.000633923	0.304413	0.855463		OpenSea	PTPRN2;PTPRN2;PTPRN2	NM_002847;NM_130842;NM_130843	Body;Body;Body
cg14843800	chr12	119419786	-0.321527	0.000634151	0.304413	1.02818	chr12:119419105-119419810	Island	SRRM4	NM_194286	1stExon
cg12080157	chr3	122888362	0.300323	0.000635147	0.304413	0.96017		OpenSea				TRUE
cg07907917	chr19	40949191	-0.222758	0.000637099	0.304413	0.711889	chr19:40949148-40949548	Island	SERTAD3;SERTAD3	NM_203344;NM_013368	5'UTR;TSS1500		19:40948855-40949482	Promoter_Associated
cg15893373	chr2	135677154	-0.293845	0.000637256	0.304413	0.939036	chr2:135675772-135677088	S_Shore	CCNT2;CCNT2	NM_058241;NM_001241	Body;Body
cg06062590	chr3	99536761	-0.250639	0.000638276	0.304413	0.800789	chr3:99536613-99537023	Island	MIR548G;C3orf26;C3orf26	NR_031662;NM_032359;NM_032359	Body;1stExon;5'UTR		3:99535879-99537412	Promoter_Associated
cg07937901	chr6	160207170	0.244205	0.000640239	0.304413	0.779908	chr6:160209941-160212015	N_Shelf	SNORA29;TCP1;TCP1	NR_002965;NM_030752;NM_001008897	TSS1500;Body;5'UTR
cg23329272	chr5	180085924	0.616817	0.000641213	0.304413	1.9695		OpenSea
cg01461840	chr10	130085088	-0.252584	0.000641835	0.304413	0.806395		OpenSea				TRUE
cg23666291	chr3	119396465	-0.269253	0.000642012	0.304413	0.859578	chr3:119395989-119396387	S_Shore	COX17	NM_005694	TSS1500		3:119395182-119396878	Promoter_Associated
cg17416644	chr11	1474841	-0.585184	0.000645726	0.304413	1.86671	chr11:1471339-1471595	S_Shelf	BRSK2	NM_003957	Body		11:1474365-1475468	Unclassified
cg09151829	chr22	50689931	-0.277252	0.000646708	0.304413	0.884237	chr22:50689160-50690167	Island	HDAC10;HDAC10	NM_032019;NM_001159286	TSS200;TSS200		22:50689560-50689971	Promoter_Associated
cg12777520	chr9	129387303	-0.216282	0.000647969	0.304413	0.689603	chr9:129386112-129389231	Island	LMX1B	NM_002316	Body	TRUE	9:129387198-129387957	Unclassified_Cell_type_specific
cg05004337	chr13	73356506	-0.231432	0.000649154	0.304413	0.737724	chr13:73355703-73356612	Island	DIS3;DIS3;PIBF1	NM_001128226;NM_014953;NM_006346	TSS200;TSS200;5'UTR		13:73355140-73356919	Promoter_Associated
cg18503711	chr5	64859377	-0.247743	0.000649807	0.304413	0.789611	chr5:64858775-64859283	S_Shore	CENPK;PPWD1	NM_022145;NM_015342	TSS1500;Body		5:64858477-64859610	Promoter_Associated
cg24749656	chr2	86668528	-0.230319	0.000649998	0.304413	0.734045	chr2:86667815-86669447	Island	KDM3A;KDM3A;KDM3A	NM_018433;NM_001146688;NM_018433	5'UTR;TSS200;1stExon		2:86667751-86668596	Promoter_Associated
cg00215224	chr15	35839876	0.29445	0.000650055	0.304413	0.938427	chr15:35838126-35838515	S_Shore	ATPBD4;ATPBD4	NM_080650;NM_001141972	TSS1500;TSS1500	TRUE
cg06186301	chr13	92050781	-0.277684	0.000650544	0.304413	0.884901	chr13:92051153-92051716	N_Shore	GPC5	NM_004466	TSS200		13:92050287-92051463	Unclassified
cg24001597	chr18	77655878	0.258794	0.000650763	0.304413	0.824666	chr18:77658912-77660000	N_Shelf	KCNG2	NM_012283	Body
cg17014264	chr10	16198768	0.244135	0.000651144	0.304413	0.777893		OpenSea				TRUE
cg16480803	chr7	38470088	0.401175	0.000652974	0.304413	1.27778		OpenSea	AMPH;AMPH	NM_139316;NM_001635	Body;Body
cg24129222	chr2	74643251	-0.272571	0.000653248	0.304413	0.868117	chr2:74641733-74643350	Island	C2orf81	NM_001145054	Body
cg15748122	chr6	33195307	0.215771	0.000654467	0.304413	0.687039		OpenSea				TRUE
cg07823340	chr13	61090581	0.338758	0.000655009	0.304413	1.07852		OpenSea	TDRD3;TDRD3;TDRD3	NM_001146070;NM_001146071;NM_030794	Body;Body;Body	TRUE
cg26741214	chr7	96338924	-0.357243	0.000655606	0.304413	1.13723	chr7:96338816-96339277	Island	SHFM1	NM_006304	Body		7:96338655-96339653	Promoter_Associated_Cell_type_specific
cg13021301	chr17	7836533	0.248108	0.000655878	0.304413	0.789771	chr17:7835171-7835569	S_Shore	TRAPPC1;CNTROB;CNTROB;TRAPPC1;TRAPPC1;TRAPPC1	NM_021210;NM_001037144;NM_053051;NR_030697;NM_001166621;NR_030684	TSS1500;1stExon;1stExon;TSS1500;TSS1500;TSS1500		17:7834710-7836807	Promoter_Associated
cg03122201	chr16	81678804	0.220031	0.000656775	0.304413	0.700268		OpenSea	CMIP;CMIP	NM_030629;NM_198390	Body;Body
cg07366196	chr12	127865826	-0.244201	0.000657176	0.304413	0.777124		OpenSea					12:127865303-127866152	Unclassified
cg07919162	chr19	19431259	-0.205992	0.000657209	0.304413	0.655528	chr19:19430966-19432194	Island	SF4;KIAA0892	NM_172231;NM_015329	Body;TSS1500		19:19430819-19432773	Promoter_Associated
cg06790197	chr16	73265937	0.211267	0.000657365	0.304413	0.672293		OpenSea				TRUE
cg25199108	chr12	88428625	0.262634	0.00065926	0.304413	0.835423	chr12:88429105-88429606	N_Shore	C12orf29	NM_001009894	TSS1500
cg24217844	chr6	137243219	-0.390875	0.000660116	0.304413	1.24313	chr6:137242315-137245442	Island	SLC35D3	NM_001008783	TSS200
cg05143012	chr7	10974404	0.403408	0.000660194	0.304413	1.28297		OpenSea	NDUFA4	NM_002489	Body	TRUE
cg27395288	chr20	31407532	-0.239063	0.000660255	0.304413	0.760289	chr20:31407531-31408124	Island	MAPRE1	NM_012325	TSS200		20:31407285-31408696	Promoter_Associated
cg09896211	chr1	108232421	0.203111	0.000661718	0.304413	0.645756		OpenSea	VAV3;VAV3	NM_006113;NM_001079874	Body;TSS1500
cg19448109	chr4	57301998	-0.208384	0.000662417	0.304413	0.662424	chr4:57301340-57302670	Island	PAICS;PAICS;PPAT;PAICS;PAICS	NM_001079524;NM_006452;NM_002703;NM_006452;NM_001079525	TSS1500;1stExon;TSS200;5'UTR;TSS1500		4:57301133-57302856	Promoter_Associated
cg16320447	chrX	130188586	0.331171	0.000662857	0.304413	1.05265	chrX:130192131-130192735	N_Shelf
cg23028721	chr1	248365229	0.2419	0.000663095	0.304413	0.76886		OpenSea	OR2M3	NM_001004689	TSS1500
cg17909996	chr19	8214685	-0.521826	0.00066362	0.304413	1.6584	chr19:8214335-8214699	Island					19:8213454-8214785	Unclassified_Cell_type_specific
cg12112929	chr1	27718858	-0.202934	0.000663692	0.304413	0.64493	chr1:27718892-27719349	N_Shore	GPR3	NM_005281	TSS1500	TRUE	1:27718016-27720258	Promoter_Associated
cg11055493	chr10	94451351	-0.255694	0.000663925	0.304413	0.812565	chr10:94451329-94451737	Island	HHEX	NM_002729	Body		10:94451326-94451933	Promoter_Associated
cg07678644	chr2	71558969	-0.238567	0.000664068	0.304413	0.758114	chr2:71558723-71559525	Island	ZNF638;ZNF638;ZNF638;ZNF638	NM_014497;NM_014497;NM_001014972;NM_001014972	1stExon;5'UTR;5'UTR;1stExon		2:71558489-71559953	Promoter_Associated
cg22143490	chr19	49375485	-0.244209	0.000664229	0.304413	0.776018	chr19:49375484-49375928	Island	PPP1R15A	NM_014330	TSS200		19:49375287-49376965	Promoter_Associated
cg00223963	chr15	64674713	0.209645	0.000664447	0.304413	0.666156		OpenSea	KIAA0101;KIAA0101	NM_001029989;NM_014736	TSS1500;TSS1500
cg05873857	chr10	5727926	0.344461	0.000665092	0.304413	1.09439	chr10:5726455-5727697	S_Shore	C10orf18	NM_017782	5'UTR		10:5727363-5728113	Promoter_Associated
cg06477423	chr16	89557368	-0.214695	0.000666399	0.304413	0.681928	chr16:89555775-89557753	Island	ANKRD11	NM_013275	TSS1500		16:89556459-89558709	Promoter_Associated
cg13772070	chr9	108323097	0.270652	0.000667239	0.304413	0.859516	chr9:108320245-108320640	S_Shelf	FKTN;FKTN	NM_001079802;NM_006731	5'UTR;5'UTR
cg25671716	chr12	96441714	-0.278033	0.000670426	0.304413	0.88238		OpenSea				TRUE	12:96441239-96441770	Unclassified_Cell_type_specific
cg22951263	chr5	87985283	-0.313399	0.000670658	0.304413	0.994572	chr5:87985470-87985810	N_Shore
cg06794441	chr1	67520733	0.251902	0.000671855	0.304413	0.799214	chr1:67519224-67520139	S_Shore	SLC35D1	NM_015139	TSS1500
cg01390082	chr15	85365662	0.363752	0.00067207	0.304413	1.15403		OpenSea	ALPK3	NM_020778	Body	TRUE	15:85365635-85365756	Unclassified_Cell_type_specific
cg02668903	chr1	22844900	0.347035	0.000672642	0.304413	1.10087		OpenSea	ZBTB40;ZBTB40	NM_014870;NM_001083621	Body;Body	TRUE
cg02363960	chr7	79080535	0.254572	0.000672814	0.304413	0.807529	chr7:79081565-79081879	N_Shore	MAGI2	NM_012301	Body
cg01674761	chr8	50891767	0.236646	0.000675611	0.304413	0.750241		OpenSea	SNTG1	NM_018967	5'UTR
cg15304012	chr6	166876490	-0.248728	0.000676203	0.304413	0.788449		OpenSea	RPS6KA2;RPS6KA2	NM_021135;NM_001006932	Body;Body
cg14318001	chr14	70236385	0.227277	0.000676862	0.304413	0.720355	chr14:70233570-70234668	S_Shore	SFRS5;SFRS5	NM_001039465;NM_006925	Body;Body
cg23019039	chr5	53247484	0.282828	0.000678016	0.304413	0.896214		OpenSea	ARL15;MIR581	NM_019087;NR_030307	Body;TSS200
cg00788362	chr6	30710464	-0.271772	0.000680397	0.304413	0.860768	chr6:30710307-30712440	Island	FLOT1	NM_005803	TSS200		6:30710361-30712511	Promoter_Associated
cg27608028	chr6	44233035	-0.313449	0.000681247	0.304413	0.992599	chr6:44232880-44233447	Island	NFKBIE	NM_004556	1stExon		6:44232299-44233621	Promoter_Associated
ch.3.16860316F	chr3	16885312	-0.25193	0.000681473	0.304413	0.797749		OpenSea
cg16238819	chr1	10854205	-0.311739	0.000681478	0.304413	0.987135	chr1:10853894-10856964	Island	CASZ1;CASZ1	NM_001079843;NM_017766	5'UTR;5'UTR		1:10854023-10854233	Unclassified_Cell_type_specific
cg08633745	chr1	4471758	0.230228	0.00068178	0.304413	0.728984		OpenSea	LOC284661	NR_027088	TSS1500
cg13381753	chr1	213189256	-0.236569	0.00068235	0.304413	0.748975	chr1:213188519-213189261	Island	ANGEL2	NM_144567	TSS200		1:213188254-213189450	Promoter_Associated
cg07150772	chr14	90864620	-0.304476	0.000682598	0.304413	0.96392	chr14:90863043-90864903	Island	CALM1;CALM1;CALM1	NM_001166106;NM_001166106;NM_006888	1stExon;5'UTR;Body
cg14399863	chr9	707166	-0.233706	0.000683349	0.304413	0.739764	chr9:707021-707420	Island	KANK1;KANK1;KANK1	NM_153186;NM_153186;NM_015158	1stExon;5'UTR;Body
cg18595305	chr19	2328512	-0.247533	0.000685563	0.304413	0.783184	chr19:2328364-2329089	Island	SPPL2B;LSM7;SPPL2B	NM_152988;NM_016199;NM_001077238	TSS200;Body;TSS200		19:2328209-2330090	Promoter_Associated
cg17276118	chr11	92083801	0.251794	0.000686141	0.304413	0.796572		OpenSea	FAT3	NM_001008781	TSS1500
cg26521708	chr12	91573301	0.274721	0.000686627	0.304413	0.86902		OpenSea	DCN;DCN;DCN;DCN;DCN;DCN;DCN	NM_133503;NM_133506;NM_133503;NM_133507;NM_133505;NM_133504;NM_001920	5'UTR;TSS1500;1stExon;TSS1500;TSS1500;TSS1500;5'UTR
cg16818909	chr1	47973814	-0.316161	0.000687033	0.304413	1.00002	chr1:47973709-47973952	Island
cg03127310	chr1	119553960	0.317417	0.000688361	0.304413	1.00373	chr1:119549144-119551320	S_Shelf
cg21824413	chr3	23987438	-0.349273	0.000689925	0.304413	1.10412	chr3:23986693-23988021	Island	NR1D2;NR1D2	NM_001145425;NM_005126	TSS200;Body		3:23987250-23987950	Promoter_Associated
cg17353812	chr11	15959621	0.273444	0.000690129	0.304413	0.864377	chr11:15959855-15960077	N_Shore				TRUE
cg11996395	chr10	103912126	-0.340949	0.000690732	0.304413	1.07763	chr10:103911696-103912546	Island	NOLC1;NOLC1	NM_004741;NM_004741	1stExon;5'UTR		10:103911501-103912622	Promoter_Associated
cg06527318	chr1	25349006	-0.243284	0.000690986	0.304413	0.768907		OpenSea				TRUE	1:25348676-25349815	Promoter_Associated
cg13955206	chr13	79772183	0.203312	0.000691478	0.304413	0.642512		OpenSea				TRUE
cg16581884	chr11	100999953	-0.21527	0.000691595	0.304413	0.680286	chr11:100999946-101000437	Island	PGR;PGR	NM_000926;NM_000926	1stExon;5'UTR
cg09403956	chr10	31324774	0.281868	0.000691644	0.304413	0.890737	chr10:31320483-31321553	S_Shelf				TRUE
cg06493694	chr5	171341754	0.216658	0.00069351	0.304413	0.684412		OpenSea	FBXW11;FBXW11;FBXW11	NM_033645;NM_012300;NM_033644	Body;Body;Body	TRUE
cg22443054	chr1	160314746	0.339363	0.000693584	0.304413	1.07201	chr1:160312928-160313338	S_Shore	NCSTN;COPA;COPA	NM_015331;NM_004371;NM_001098398	Body;TSS1500;TSS1500
cg06433801	chr4	83384006	0.209004	0.000694103	0.304413	0.660156		OpenSea				TRUE	4:83383286-83384030	Gene_Associated
cg21887111	chr13	25861849	-0.272486	0.000694305	0.304413	0.860632	chr13:25861234-25861794	S_Shore	MTMR6	NM_004685	TSS200		13:25860384-25862687	Promoter_Associated
cg01199603	chr12	65718113	0.353067	0.000696439	0.304413	1.11467		OpenSea	MSRB3;MSRB3	NM_001031679;NM_198080	Body;Body	TRUE
cg09741995	chr12	123941735	0.312012	0.000696439	0.304413	0.985058	chr12:123942639-123943001	N_Shore	SNRNP35;SNRNP35;SNRNP35	NM_180699;NM_180703;NM_022717	TSS1500;TSS1500;TSS1500
cg04379969	chr17	73775901	-0.327302	0.000696663	0.304413	1.03329	chr17:73774789-73776044	Island	H3F3B	NM_005324	TSS200		17:73774514-73776358	Promoter_Associated
cg24884140	chr17	19250190	0.206103	0.000696906	0.304413	0.650631	chr17:19247785-19248069	S_Shelf	B9D1	NM_015681	Body	TRUE
cg14036092	chr11	66035641	-0.235908	0.000697026	0.304413	0.744704	chr11:66035828-66036808	N_Shore	RAB1B	NM_030981	TSS1500		11:66034188-66035686	Promoter_Associated
cg20089538	chr18	77724428	-0.313562	0.000698297	0.304413	0.989588	chr18:77724352-77724836	Island	HSBP1L1	NM_001136180	TSS200		18:77724149-77725843	Promoter_Associated
cg02273535	chr5	32585547	-0.327746	0.000698711	0.304413	1.03427	chr5:32585603-32586365	N_Shore	SUB1	NM_006713	TSS200		5:32585150-32586717	Promoter_Associated
cg06592151	chr17	39204767	0.239059	0.000700196	0.304413	0.75418		OpenSea	KRTAP2-1	NM_001123387	TSS1500	TRUE
cg22004705	chr6	7420462	0.237014	0.00070134	0.304413	0.747558		OpenSea				TRUE
cg18848276	chr12	56727678	-0.238249	0.000701451	0.304413	0.751439	chr12:56727661-56727996	Island	PAN2;PAN2;PAN2;PAN2;PAN2	NM_014871;NM_001166279;NM_001127460;NM_014871;NM_001166279	1stExon;5'UTR;TSS200;5'UTR;1stExon		12:56727202-56728951	Promoter_Associated
cg25470324	chr2	43546568	0.226102	0.000702496	0.304413	0.712979		OpenSea	THADA;THADA	NM_022065;NM_001083953	Body;Body	TRUE
cg14820908	chr5	178986412	0.716411	0.000703898	0.304413	2.25848	chr5:178986513-178986999	N_Shore	RUFY1;RUFY1;RUFY1	NM_001040452;NM_025158;NM_001040451	TSS1500;Body;TSS1500		5:178986177-178986948	Promoter_Associated
cg09567311	chr17	53316197	-0.22036	0.000706966	0.304413	0.694267	chr17:53315618-53316198	Island				TRUE
ch.3.2189626R	chr3	111087422	-0.294455	0.000706982	0.304413	0.927709		OpenSea
cg10543634	chr15	67651491	0.239262	0.00070705	0.304413	0.753806		OpenSea	IQCH	NM_001031715	Body	TRUE
cg01345517	chr12	16064533	-0.228591	0.000708123	0.304413	0.720038	chr12:16064080-16064534	Island	DERA	NM_015954	Body		12:16063641-16064978	Promoter_Associated_Cell_type_specific
cg05169160	chr2	178484487	0.283212	0.000710789	0.304413	0.891624	chr2:178483233-178483783	S_Shore	TTC30A	NM_152275	TSS1500		2:178484439-178484518	Unclassified_Cell_type_specific
cg22914031	chr6	4024654	0.320577	0.000711099	0.304413	1.0092	chr6:4021444-4022004	S_Shelf	PRPF4B	NM_003913	Body
cg01909833	chr6	32937267	-0.221503	0.000711176	0.304413	0.697298	chr6:32935896-32936792	S_Shore	BRD2;BRD2	NM_001113182;NM_005104	TSS1500;5'UTR		6:32935307-32938185	Promoter_Associated
cg06126494	chr4	111715333	0.252567	0.00071204	0.304413	0.794954		OpenSea				TRUE
cg09414280	chr12	120130253	0.239409	0.000712051	0.304413	0.753538	chr12:120127973-120128291	S_Shore	CIT	NM_007174	Body	TRUE
cg25626427	chr2	176976174	-0.224949	0.000712413	0.304413	0.707975	chr2:176977284-176977540	N_Shore					2:176975825-176977222	Unclassified
cg17001399	chr14	61191008	-0.280699	0.000712917	0.304413	0.883349	chr14:61188116-61190772	S_Shore	SIX4	NM_017420	TSS1500		14:61190916-61191141	Unclassified
cg26092564	chr6	66207286	0.285753	0.000713443	0.304413	0.899161		OpenSea	EYS;EYS;EYS	NM_001142800;NM_198283;NM_001142801	5'UTR;5'UTR;5'UTR
cg22895198	chr5	74978020	0.403972	0.000714689	0.304413	1.27085		OpenSea	C5orf37;C5orf37	NM_152408;NM_001099271	Body;Body	TRUE
cg14848409	chr1	96048160	0.272733	0.000717006	0.304413	0.857602		OpenSea				TRUE
cg02079933	chr1	167599631	-0.202084	0.000717403	0.304413	0.635401	chr1:167599464-167599839	Island	RCSD1;RCSD1	NM_052862;NM_052862	5'UTR;1stExon	TRUE	1:167599025-167600629	Promoter_Associated
cg08952017	chr4	44677251	0.372896	0.000717671	0.304413	1.17241	chr4:44680343-44680741	N_Shelf
cg15043711	chr6	31797954	-0.286229	0.000718123	0.304413	0.899846	chr6:31795467-31797384	S_Shore	HSPA1B;HSPA1B	NM_005346;NM_005346	3'UTR;1stExon		6:31797413-31798399	Promoter_Associated
cg15546353	chr2	234160822	-0.277815	0.000719438	0.304413	0.873174	chr2:234160100-234160735	S_Shore	ATG16L1;ATG16L1	NM_030803;NM_017974	Body;Body		2:234159737-234160845	Promoter_Associated
cg12390835	chr2	46932476	0.259583	0.000720074	0.304413	0.815772		OpenSea	SOCS5;SOCS5	NM_144949;NM_014011	5'UTR;5'UTR	TRUE
cg03329165	chr3	112052218	-0.215832	0.000720438	0.304413	0.67823	chr3:112051893-112052406	Island	CD200;CD200	NM_001004196;NM_005944	Body;Body
cg03603924	chr12	54023372	0.262299	0.000720626	0.304413	0.824218	chr12:54019812-54020283	S_Shelf
cg10256733	chr2	1879874	0.209679	0.000720688	0.304413	0.658865		OpenSea	MYT1L	NM_015025	Body
cg15592310	chr8	59987069	0.296682	0.000721008	0.304413	0.932192		OpenSea	TOX	NM_014729	Body	TRUE
cg03181618	chr2	160113343	0.23683	0.000721408	0.304413	0.744076		OpenSea	WDSUB1;WDSUB1;WDSUB1	NM_001128213;NM_152528;NM_001128212	Body;Body;Body
cg08676614	chr16	77353810	0.27045	0.000722006	0.304413	0.849606		OpenSea	ADAMTS18	NM_199355	Body
cg07946923	chr6	33176087	-0.361869	0.000724028	0.304413	1.13636	chr6:33175561-33176387	Island	RING1	NM_002931	TSS200		6:33175424-33176941	Promoter_Associated
cg00880682	chr3	149766862	0.239762	0.000725817	0.304413	0.752654	chr3:149768454-149768669	N_Shore				TRUE
cg27294629	chr5	176513704	-0.243233	0.000728835	0.304413	0.763113	chr5:176513886-176514433	N_Shore	FGFR4;FGFR4	NM_213647;NM_002011	TSS1500;TSS1500		5:176513638-176514274	Unclassified
cg15167871	chr10	132891371	0.318502	0.000729399	0.304413	0.999153	chr10:132893428-132893688	N_Shelf	TCERG1L	NM_174937	3'UTR
cg14153356	chr6	10062223	0.33702	0.000730233	0.304413	1.05708		OpenSea
cg00960186	chr4	5890358	-0.336223	0.000730449	0.304413	1.05453	chr4:5889203-5890645	Island	CRMP1;CRMP1	NM_001014809;NM_001313	Body;TSS200
cg26249450	chr6	36355732	-0.226465	0.000730864	0.304413	0.710232	chr6:36355277-36356016	Island	ETV7	NM_016135	TSS1500
cg02216731	chr16	801936	0.313626	0.000731618	0.304413	0.983443	chr16:798171-798510	S_Shelf				TRUE
cg15609373	chr5	41087721	0.320072	0.000732102	0.304413	1.00356		OpenSea				TRUE
cg19124509	chr4	87281412	-0.304669	0.000732519	0.304413	0.955193		OpenSea	MAPK10;MAPK10;MAPK10	NM_138982;NM_138980;NM_002753	TSS200;TSS200;5'UTR		4:87281278-87281440	Unclassified_Cell_type_specific
cg23782822	chr2	53094222	0.229685	0.000732526	0.304413	0.720103		OpenSea				TRUE
cg21821755	chr7	88315898	0.261124	0.00073279	0.304413	0.818628		OpenSea
cg07132125	chr11	121323558	-0.350459	0.000732986	0.304413	1.09865	chr11:121322538-121323302	S_Shore	SORL1	NM_003105	Body		11:121322037-121323947	Promoter_Associated
cg12135769	chr3	44670057	0.284687	0.000733905	0.304413	0.892313	chr3:44666477-44666820	S_Shelf	ZNF197;ZNF197	NM_006991;NM_001024855	5'UTR;5'UTR
cg11112914	chr7	18067530	0.305484	0.000734217	0.304413	0.957442		OpenSea	PRPS1L1	NM_175886	TSS200
cg03174933	chr4	155720155	0.274795	0.000735518	0.304413	0.861045		OpenSea	RBM46	NM_144979	Body
cg11212624	chr6	31628641	-0.234952	0.000736622	0.304413	0.736046	chr6:31628338-31628658	Island	C6orf47	NM_021184	TSS200		6:31627694-31628805	Promoter_Associated
cg17238496	chr1	145104707	0.236455	0.000736746	0.304413	0.740738		OpenSea	SEC22B	NM_004892	Body	TRUE
cg00131557	chr13	43596656	0.272532	0.000736889	0.304413	0.853732	chr13:43597504-43597856	N_Shore	DNAJC15	NM_013238	TSS1500
cg04826516	chr16	1401898	-0.261364	0.000738638	0.304413	0.81848	chr16:1401334-1402348	Island	C16orf42;GNPTG	NM_001001410;NM_032520	TSS200;TSS200		16:1401199-1402437	Promoter_Associated
cg01485266	chr19	2476132	-0.240511	0.000738822	0.304413	0.75315	chr19:2474610-2476828	Island	GADD45B	NM_015675	TSS200
cg04887735	chr14	68690954	0.293928	0.000740904	0.304413	0.920064		OpenSea	RAD51L1;RAD51L1;RAD51L1	NM_133509;NM_002877;NM_133510	Body;Body;Body	TRUE
cg06833562	chr1	86174060	-0.205495	0.000741386	0.304413	0.643191	chr1:86174041-86174253	Island	ZNHIT6;ZNHIT6;ZNHIT6;ZNHIT6	NM_001170670;NM_017953;NM_001170670;NM_017953	1stExon;5'UTR;5'UTR;1stExon		1:86173347-86174757	Promoter_Associated
cg26275841	chr14	103040826	0.226534	0.000742353	0.304413	0.708914		OpenSea				TRUE
cg26520678	chr6	25992047	-0.295781	0.000742611	0.304413	0.92557	chr6:25992181-25993164	N_Shore					6:25991965-25993452	Promoter_Associated
cg08928321	chr10	70748447	-0.228994	0.000743573	0.304413	0.716448	chr10:70748435-70749334	Island	KIAA1279	NM_015634	TSS200		10:70748120-70749276	Promoter_Associated
cg21851135	chr14	104388553	0.203853	0.000744127	0.304413	0.637725	chr14:104387580-104388036	S_Shore	C14orf2;C14orf2	NM_001127393;NM_004894	TSS1500;TSS1500
cg16465502	chr2	105461796	-0.253528	0.000744588	0.304413	0.793056	chr2:105459127-105461770	S_Shore
cg19593009	chr5	93721323	0.279405	0.000745324	0.304413	0.873883		OpenSea	C5orf36	NM_001145678	Body	TRUE
cg06838028	chr22	41604442	0.309261	0.000745562	0.304413	0.967219	chr22:41601069-41601476	S_Shelf	L3MBTL2	NM_031488	Body
cg16919615	chr2	55459782	-0.349723	0.000747127	0.304413	1.09345		OpenSea	RPS27A;C2orf63;RPS27A;RPS27A;C2orf63	NM_001135592;NM_152385;NM_002954;NM_002954;NM_001135598	5'UTR;TSS1500;1stExon;5'UTR;TSS200		2:55459087-55460069	Promoter_Associated
ch.12.132101134F	chr12	133591061	-0.24358	0.000747858	0.304413	0.761476		OpenSea
cg01624937	chr1	43997446	-0.242219	0.000748148	0.304413	0.757181	chr1:43996724-43997592	Island	PTPRF;PTPRF	NM_002840;NM_130440	5'UTR;5'UTR
cg01095193	chr11	69490215	-0.299014	0.000748536	0.304413	0.934653	chr11:69489754-69490329	Island	ORAOV1	NM_153451	TSS200		11:69488974-69490533	Promoter_Associated
cg21573476	chr21	45109991	0.35804	0.000748876	0.304413	1.11909	chr21:45113961-45114264	N_Shelf	RRP1B	NM_015056	Body
cg20822052	chr1	236643871	0.25291	0.000750112	0.304413	0.790312		OpenSea	EDARADD;EDARADD	NM_080738;NM_145861	Body;Body	TRUE
cg13940029	chr9	95239186	0.22563	0.000750576	0.304413	0.705003		OpenSea	CENPP;ASPN	NM_001012267;NM_017680	Body;5'UTR		9:95239150-95239501	Unclassified_Cell_type_specific
cg03336402	chr7	133662267	0.309302	0.000751121	0.304413	0.966351		OpenSea	EXOC4	NM_021807	Body	TRUE
cg14645264	chr3	116134983	0.299747	0.000752566	0.304413	0.936247		OpenSea	LSAMP	NM_002338	Body	TRUE
cg04896165	chr12	24968745	0.330547	0.000753213	0.304413	1.03233		OpenSea	BCAT1	NM_005504	3'UTR
cg23043213	chr11	65029192	-0.256289	0.000754683	0.304413	0.800195	chr11:65029040-65029926	Island	POLA2	NM_002689	TSS1500		11:65028779-65030418	Promoter_Associated
cg22795059	chr1	148250606	0.333226	0.000756045	0.304413	1.04015	chr1:148247245-148248092	S_Shelf
cg27032142	chr15	85201545	-0.20421	0.000756667	0.304413	0.637358	chr15:85201196-85201684	Island	NMB;NMB;NMB;NMB	NM_205858;NM_021077;NM_021077;NM_205858	1stExon;5'UTR;1stExon;5'UTR		15:85201121-85202416	Promoter_Associated
cg08074820	chr20	2733358	0.209026	0.000758316	0.304413	0.652193	chr20:2732746-2733630	Island	EBF4	NM_001110514	Body		20:2733277-2734402	Unclassified
cg17152850	chr2	178627834	0.402042	0.000758772	0.304413	1.25433		OpenSea	PDE11A;PDE11A;PDE11A;PDE11A	NM_001077358;NM_001077197;NM_016953;NM_001077196	Body;Body;Body;Body
cg01425479	chr1	35658293	-0.279348	0.000760084	0.304413	0.871326	chr1:35657467-35658811	Island	SFPQ	NM_005066	1stExon
cg23191941	chr7	17720468	0.254636	0.000760365	0.304413	0.794205		OpenSea				TRUE	7:17720440-17721364	Unclassified
cg15170644	chr5	80901358	0.300568	0.00076049	0.304413	0.937443		OpenSea	SSBP2	NM_012446	Body	TRUE
cg15053253	chr4	84583851	0.582813	0.000760728	0.304413	1.81766		OpenSea				TRUE
cg15401252	chr4	184408755	0.354708	0.000760999	0.304413	1.1062	chr4:184404501-184404771	S_Shelf
cg00258132	chr13	47371412	-0.371027	0.000761958	0.304413	1.15689	chr13:47370763-47371484	Island	ESD	NM_001984	TSS200		13:47370298-47372058	Promoter_Associated
cg07555350	chr1	9558208	0.43517	0.000762828	0.304413	1.35667	chr1:9555379-9555652	S_Shelf
cg25325053	chr20	58533022	0.282124	0.000762929	0.304413	0.879525		OpenSea	CDH26	NM_177980	TSS1500
cg10804254	chr1	218633247	0.251976	0.000763895	0.304413	0.7854		OpenSea				TRUE
cg05742728	chr21	46323924	0.300107	0.000763928	0.304413	0.935417	chr21:46323660-46323952	Island	ITGB2;ITGB2	NM_000211;NM_001127491	Body;Body
cg20729301	chr2	233368115	-0.309309	0.000763929	0.304413	0.964101	chr2:233367780-233368577	Island				TRUE
cg13166532	chr14	50418578	0.293209	0.000764457	0.304413	0.913829		OpenSea				TRUE
cg22669787	chr2	127729597	-0.230471	0.000764819	0.304413	0.71825	chr2:127729672-127729905	N_Shore				TRUE	2:127728680-127730225	Unclassified
cg08275602	chr12	29935873	-0.334694	0.000765455	0.304413	1.04293	chr12:29935995-29937433	N_Shore	TMTC1	NM_175861	5'UTR
cg21803486	chr17	40761316	-0.220473	0.000766681	0.304413	0.686859	chr17:40761059-40761761	Island	FAM134C;FAM134C;TUBG1	NM_178126;NR_026697;NM_001070	1stExon;Body;TSS200		17:40760645-40761942	Promoter_Associated
cg11376913	chr2	74682103	-0.343547	0.000768324	0.304413	1.06996	chr2:74681969-74682201	Island	INO80B	NM_031288	TSS200		2:74681555-74682634	Promoter_Associated
cg13043598	chr11	93464342	0.274212	0.000768448	0.304413	0.854002		OpenSea	SNORA32;SNORA25	NR_003032;NR_003028	TSS200;TSS1500
cg17839008	chr4	17783042	-0.321089	0.000769226	0.304413	0.999855	chr4:17782642-17783624	Island	FAM184B;FAM184B	NM_015688;NM_015688	5'UTR;1stExon	TRUE
cg12405231	chr1	211749023	0.292817	0.000769771	0.304413	0.911728	chr1:211751121-211753177	N_Shelf	SLC30A1	NM_021194	Body
cg09338809	chr11	10879663	-0.343759	0.000770249	0.304413	1.07025	chr11:10879102-10880453	Island	ZBED5;ZBED5	NM_001143667;NM_021211	TSS200;TSS200		11:10879063-10880120	Promoter_Associated
cg22826803	chr4	153459998	0.283149	0.000770554	0.304413	0.881498	chr4:153456108-153457843	S_Shelf
cg06158065	chr12	42878178	-0.232219	0.000771425	0.304413	0.722828	chr12:42876654-42878193	Island	PRICKLE1;PRICKLE1;PRICKLE1;PRICKLE1	NM_153026;NM_001144883;NM_001144881;NM_001144882	5'UTR;TSS1500;TSS1500;TSS1500		12:42876032-42878260	Unclassified
cg14827469	chr5	33822930	0.224344	0.00077182	0.304413	0.698268		OpenSea	ADAMTS12	NM_030955	Body	TRUE
cg01114224	chr3	150996297	-0.283115	0.000773965	0.304413	0.88085		OpenSea	MED12L;P2RY14	NM_053002;NM_014879	Body;TSS200
cg19318403	chr7	107389546	0.257578	0.000774425	0.304413	0.801329		OpenSea	CBLL1;CBLL1	NM_024814;NR_024199	Body;Body
cg09382693	chr16	70384335	0.241789	0.00077648	0.304413	0.751933	chr16:70380639-70380999	S_Shelf	DDX19A	NM_018332	Body
cg18195333	chr7	156337209	0.200747	0.00077655	0.304413	0.62429		OpenSea
cg11597497	chr19	45257305	-0.239899	0.000776618	0.304413	0.746035	chr19:45257703-45257918	N_Shore	BCL3	NM_005178	Body	TRUE	19:45257272-45257488	Promoter_Associated
cg01076971	chr8	97657803	-0.255772	0.000777038	0.304413	0.795339	chr8:97657174-97657943	Island	PGCP	NM_016134	5'UTR	TRUE	8:97656859-97658471	Promoter_Associated
cg03541881	chr4	62068481	-0.254577	0.000778938	0.304413	0.791351	chr4:62065883-62068801	Island
cg14709479	chr1	1108924	0.408904	0.000779433	0.304413	1.27096	chr1:1109314-1110145	N_Shore	TTLL10	NM_001130045	TSS1500	TRUE	1:1108800-1109567	Unclassified_Cell_type_specific
cg05889681	chr14	38605532	0.333121	0.000780335	0.304413	1.03525		OpenSea				TRUE
cg26950950	chr15	20107369	0.249759	0.000782007	0.304413	0.775949	chr15:20104140-20104701	S_Shelf
cg01631215	chr3	67706047	-0.21664	0.000782011	0.304413	0.673053	chr3:67704628-67705051	S_Shore	SUCLG2	NM_003848	TSS1500
cg01037523	chr3	187078716	0.247913	0.000782178	0.304413	0.770191		OpenSea				TRUE
cg26146542	chr18	32073016	-0.238757	0.000782403	0.304413	0.741717	chr18:32073444-32074292	N_Shore	DTNA;DTNA;DTNA	NM_032975;NM_032979;NM_001392	TSS1500;TSS1500;TSS1500
cg10948831	chr1	164671829	0.226415	0.000783766	0.304413	0.703202		OpenSea	PBX1	NM_002585	Body	TRUE
cg11633600	chr19	13858557	-0.251224	0.000783935	0.304413	0.780232	chr19:13858446-13858904	Island	CCDC130	NM_030818	TSS200		19:13857898-13859720	Promoter_Associated
cg01411255	chr17	61851458	-0.452492	0.000785673	0.304413	1.40488	chr17:61850684-61852062	Island	DDX42;CCDC47;DDX42	NM_007372;NM_020198;NM_203499	TSS200;TSS1500;TSS200		17:61850722-61851638	Promoter_Associated
cg04516083	chr6	100036796	-0.307871	0.000786233	0.304413	0.955771	chr6:100036541-100037147	Island					6:100036431-100037553	Unclassified_Cell_type_specific
cg10004079	chr17	26372530	0.259156	0.000788443	0.304413	0.80422	chr17:26368586-26369133	S_Shelf	NLK	NM_016231	Body
cg22958231	chr4	177116835	-0.301308	0.000789627	0.304413	0.93483	chr4:177116543-177116893	Island	SPATA4	NM_144644	TSS200		4:177116328-177117292	Promoter_Associated
cg02551130	chr12	129277691	0.276305	0.000790231	0.304413	0.857167	chr12:129280256-129280486	N_Shelf
cg15902259	chr4	11397730	0.224889	0.000791114	0.304413	0.697553	chr4:11400797-11401666	N_Shelf
cg15088257	chr17	17468577	0.241203	0.000791761	0.304413	0.748068	chr17:17465135-17465397	S_Shelf	PEMT;PEMT;PEMT	NM_148172;NM_148173;NM_007169	Body;Body;Body	TRUE
cg06990529	chr11	130099296	0.418387	0.000791869	0.304413	1.29756		OpenSea	ZBTB44	NM_014155	3'UTR
cg01496600	chr6	2246553	-0.22097	0.000792964	0.304413	0.685171	chr6:2245118-2246153	S_Shore	GMDS	NM_001500	TSS1500
cg19468534	chr15	41623761	0.233152	0.000793117	0.304413	0.722926	chr15:41624362-41625340	N_Shore	OIP5;NUSAP1;NUSAP1;NUSAP1	NM_007280;NM_001129897;NM_018454;NM_016359	Body;TSS1500;TSS1500;TSS1500
cg02908120	chr16	71321318	0.333719	0.000793444	0.304413	1.03469	chr16:71323115-71323514	N_Shore	FTSJD1;FTSJD1	NM_018348;NM_001099642	5'UTR;5'UTR
cg03206717	chr3	39425978	-0.212566	0.000793649	0.304413	0.659034	chr3:39424696-39426058	Island	SLC25A38	NM_017875	Body		3:39424502-39426224	Promoter_Associated
[truncated: 5,928 more rows]

## Sheet: dmp_age5y_airborne
ID	CHR	pos	mFc	nom_p	indfdr	score	Islands_Name	Relation_to_Island	UCSC_RefGene_Name	UCSC_RefGene_Accession	UCSC_RefGene_Group	Enhancer	Regulatory_Feature_Name	Regulatory_Feature_Group
[truncated: 1,267 more rows]

[truncated: 3 more sheets: dmp_cord_food, dmp_age2y_food, dmp_age5y_food]
